# Supplementary material for: Spatiotemporal single-cell atlas of suture stem cell dynamics in craniosynostosis
Source: Stem Cell Res Ther. 2026 May 3;17:231. doi: 10.1186/s13287-026-04987-6 (PMC13312657; doi:10.1186/s13287-026-04987-6)
Supplement: Supplementary file 1 — Additional file 1. [file 13287_2026_4987_MOESM1_ESM.xlsx]

## Sheet: 工作表 1 - Table S1-markers_cellty
p_val	avg_log2FC	pct.1	pct.2	p_val_adj	cluster	gene	pct_diff
0	1.21328	0.83	0.534	0	Axin2⁺-SuSC	Rbms3	0.296
1.03684e-278	0.276208	0.682	0.413	2.848e-274	Axin2⁺-SuSC	Fbn1	0.269
1.46611e-137	0.319209	0.952	0.692	4.02711e-133	Axin2⁺-SuSC	Meg3	0.26
1.94835e-281	0.792349	0.91	0.671	5.35172e-277	Axin2⁺-SuSC	Cdh11	0.239
4.05697e-240	0.929145	0.675	0.441	1.11437e-235	Axin2⁺-SuSC	Celf2	0.234
1.38084e-273	0.850162	0.822	0.592	3.79289e-269	Axin2⁺-SuSC	Zeb2	0.23
0	1.44193	0.806	0.581	0	Axin2⁺-SuSC	Gphn	0.225
4.19951e-153	0.0130683	0.579	0.355	1.15352e-148	Axin2⁺-SuSC	Col8a1	0.224
1.04648e-285	1.33232	0.715	0.497	2.87447e-281	Axin2⁺-SuSC	Lars2	0.218
3.61485e-242	0.757822	0.885	0.672	9.92927e-238	Axin2⁺-SuSC	Tenm3	0.213
0	2.92456	0.329	0.117	0	Axin2⁺-SuSC	Tmem132c	0.212
1.42031e-255	1.30813	0.676	0.468	3.9013e-251	Axin2⁺-SuSC	Cdk8	0.208
7.09216e-192	0.542862	0.916	0.709	1.94807e-187	Axin2⁺-SuSC	Ptprd	0.207
0	1.27453	0.85	0.644	0	Axin2⁺-SuSC	Camk1d	0.206
1.10247e-133	0.459113	0.842	0.636	3.02826e-129	Axin2⁺-SuSC	Col6a1	0.206
5.76056e-216	0.699535	0.77	0.567	1.58231e-211	Axin2⁺-SuSC	Dlc1	0.203
0	1.21419	0.856	0.654	0	Axin2⁺-SuSC	Efna5	0.202
2.39438e-167	0.760929	0.649	0.458	6.57689e-163	Axin2⁺-SuSC	Vcan	0.191
2.14688e-134	0.140074	0.746	0.556	5.89704e-130	Axin2⁺-SuSC	Igfbp5	0.19
2.46909e-88	0.30046	0.823	0.634	6.78208e-84	Axin2⁺-SuSC	Col5a1	0.189
1.24931e-152	0.86163	0.679	0.491	3.43162e-148	Axin2⁺-SuSC	Slit3	0.188
0	2.61704	0.285	0.097	0	Axin2⁺-SuSC	Cacna2d3	0.188
6.57165e-134	0.473302	0.839	0.654	1.8051e-129	Axin2⁺-SuSC	Gpc3	0.185
1.94502e-128	0.459815	0.848	0.666	5.34258e-124	Axin2⁺-SuSC	Prrx1	0.182
1.25896e-158	0.00156995	0.346	0.17	3.45812e-154	Axin2⁺-SuSC	Ccn3	0.176
8.63217e-211	0.606533	0.826	0.651	2.37109e-206	Axin2⁺-SuSC	Ahnak	0.175
9.62535e-200	1.04806	0.775	0.601	2.64389e-195	Axin2⁺-SuSC	Nfib	0.174
1.86233e-213	0.908752	0.804	0.633	5.11544e-209	Axin2⁺-SuSC	Nfia	0.171
0	1.00693	0.961	0.791	0	Axin2⁺-SuSC	Auts2	0.17
1.48334e-177	0.771498	0.75	0.582	4.07443e-173	Axin2⁺-SuSC	Ext1	0.168
9.09189e-113	0.477218	0.711	0.545	2.49736e-108	Axin2⁺-SuSC	Sptbn1	0.166
5.78749e-203	1.65121	0.341	0.177	1.58971e-198	Axin2⁺-SuSC	Bcl11b	0.164
8.05811e-176	1.10001	0.525	0.362	2.2134e-171	Axin2⁺-SuSC	Adamtsl1	0.163
3.07834e-161	0.311285	0.905	0.744	8.45557e-157	Axin2⁺-SuSC	Fstl1	0.161
1.01852e-60	0.0527997	0.56	0.4	2.79768e-56	Axin2⁺-SuSC	Fbln2	0.16
8.85042e-156	0.794087	0.742	0.583	2.43103e-151	Axin2⁺-SuSC	Zfhx4	0.159
2.01472e-187	0.993828	0.622	0.463	5.53404e-183	Axin2⁺-SuSC	Fbn2	0.159
3.01239e-83	0.424252	0.757	0.599	8.27444e-79	Axin2⁺-SuSC	Gpc6	0.158
2.66113e-60	0.139422	0.927	0.769	7.3096e-56	Axin2⁺-SuSC	Col5a2	0.158
4.1791e-302	1.51141	0.808	0.653	1.14791e-297	Axin2⁺-SuSC	Cmss1	0.155
9.40324e-106	0.485272	0.729	0.574	2.58288e-101	Axin2⁺-SuSC	Ebf1	0.155
1.36535e-139	0.699879	0.675	0.522	3.75035e-135	Axin2⁺-SuSC	Sgcd	0.153
1.37709e-56	0.232084	0.74	0.587	3.78258e-52	Axin2⁺-SuSC	Col6a3	0.153
5.53654e-145	0.614389	0.793	0.641	1.52078e-140	Axin2⁺-SuSC	Lpp	0.152
3.79484e-137	0.750721	0.697	0.546	1.04237e-132	Axin2⁺-SuSC	Rora	0.151
0	2.93212	0.2	0.051	0	Axin2⁺-SuSC	Lrrc7	0.149
0	2.673	0.212	0.063	0	Axin2⁺-SuSC	Nebl	0.149
3.68737e-167	1.69765	0.411	0.263	1.01285e-162	Axin2⁺-SuSC	Adgrl3	0.148
3.40489e-90	0.470084	0.701	0.553	9.35255e-86	Axin2⁺-SuSC	Col6a2	0.148
2.38314e-179	1.94082	0.327	0.18	6.54601e-175	Axin2⁺-SuSC	Twist2	0.147
2.68475e-97	0.466377	0.721	0.578	7.37447e-93	Axin2⁺-SuSC	Peg3	0.143
4.9968e-47	0.0182281	0.805	0.663	1.37252e-42	Axin2⁺-SuSC	Col12a1	0.142
3.38953e-72	0.438757	0.628	0.488	9.31035e-68	Axin2⁺-SuSC	Lrp1	0.14
1.89475e-107	0.601331	0.691	0.551	5.20451e-103	Axin2⁺-SuSC	Macf1	0.14
9.35069e-207	0.896673	0.723	0.586	2.56845e-202	Axin2⁺-SuSC	Tcf12	0.137
1.07496e-68	0.44443	0.61	0.473	2.95269e-64	Axin2⁺-SuSC	Lox	0.137
3.01009e-151	1.40605	0.443	0.308	8.26811e-147	Axin2⁺-SuSC	Nbea	0.135
4.25108e-109	0.585756	0.725	0.59	1.16769e-104	Axin2⁺-SuSC	Rbms1	0.135
1.06755e-139	1.46187	0.401	0.267	2.93235e-135	Axin2⁺-SuSC	Cachd1	0.134
1.02402e-136	1.35914	0.42	0.287	2.81279e-132	Axin2⁺-SuSC	Kat6b	0.133
2.56504e-129	1.34747	0.332	0.199	7.04566e-125	Axin2⁺-SuSC	St6galnac3	0.133
2.8814e-160	1.5975	0.242	0.112	7.91463e-156	Axin2⁺-SuSC	4930402H24Rik	0.13
6.81264e-70	0.398847	0.708	0.578	1.8713e-65	Axin2⁺-SuSC	Prkg1	0.13
2.22002e-133	1.49735	0.297	0.167	6.09796e-129	Axin2⁺-SuSC	Sept11	0.13
3.53636e-279	2.24547	0.181	0.052	9.71368e-275	Axin2⁺-SuSC	St8sia2	0.129
3.63303e-245	1.88203	0.189	0.06	9.97922e-241	Axin2⁺-SuSC	Irx1	0.129
1.45292e-139	1.79268	0.393	0.264	3.99087e-135	Axin2⁺-SuSC	Tbx15	0.129
1.84976e-130	1.46476	0.402	0.275	5.08092e-126	Axin2⁺-SuSC	Arhgap28	0.127
2.93609e-104	0.568208	0.737	0.61	8.06484e-100	Axin2⁺-SuSC	Prrc2c	0.127
2.59125e-81	0.519026	0.673	0.546	7.11766e-77	Axin2⁺-SuSC	Asap1	0.127
4.79908e-145	1.62922	0.243	0.118	1.31821e-140	Axin2⁺-SuSC	Lrig1	0.125
5.79612e-109	1.26544	0.365	0.24	1.59208e-104	Axin2⁺-SuSC	Ltbp1	0.125
1.64525e-207	2.08576	0.195	0.071	4.51918e-203	Axin2⁺-SuSC	Itga8	0.124
4.23412e-51	0.330254	0.655	0.532	1.16303e-46	Axin2⁺-SuSC	Bicc1	0.123
1.01607e-38	0.215899	0.617	0.494	2.79095e-34	Axin2⁺-SuSC	Emp1	0.123
3.19623e-116	1.50205	0.343	0.221	8.77941e-112	Axin2⁺-SuSC	Runx1t1	0.122
7.61709e-230	1.31248	0.738	0.616	2.09226e-225	Axin2⁺-SuSC	Tcf4	0.122
1.14001e-104	1.18171	0.395	0.273	3.13137e-100	Axin2⁺-SuSC	Cdon	0.122
4.19237e-107	1.0788	0.467	0.347	1.15156e-102	Axin2⁺-SuSC	Hmcn1	0.12
1.63026e-267	2.72914	0.168	0.048	4.478e-263	Axin2⁺-SuSC	Tex15	0.12
1.68923e-117	1.05969	0.472	0.352	4.63997e-113	Axin2⁺-SuSC	Tgfbr3	0.12
2.20497e-119	0.81193	0.619	0.499	6.0566e-115	Axin2⁺-SuSC	Pard3b	0.12
5.1971e-58	0.315242	0.452	0.332	1.42754e-53	Axin2⁺-SuSC	Sema3c	0.12
8.00487e-148	0.103204	0.969	0.849	2.19878e-143	Axin2⁺-SuSC	Col3a1	0.12
9.11192e-114	1.36594	0.4	0.282	2.50286e-109	Axin2⁺-SuSC	Sema5a	0.118
2.16085e-80	0.874571	0.334	0.216	5.93541e-76	Axin2⁺-SuSC	Crabp1	0.118
2.98984e-183	1.78468	0.187	0.069	8.21251e-179	Axin2⁺-SuSC	Lix1	0.118
1.28622e-159	1.77053	0.206	0.088	3.533e-155	Axin2⁺-SuSC	Ank3	0.118
2.00961e-121	1.80235	0.252	0.135	5.52e-117	Axin2⁺-SuSC	Meis1	0.117
6.16338e-125	1.52586	0.229	0.114	1.69296e-120	Axin2⁺-SuSC	Asxl3	0.115
5.10012e-102	1.24907	0.29	0.175	1.4009e-97	Axin2⁺-SuSC	Ptk7	0.115
2.44914e-60	0.459394	0.501	0.386	6.7273e-56	Axin2⁺-SuSC	Dpysl3	0.115
1.95055e-55	0.422107	0.616	0.501	5.35778e-51	Axin2⁺-SuSC	Zbtb20	0.115
1.22554e-127	1.45371	0.218	0.104	3.36631e-123	Axin2⁺-SuSC	Lef1	0.114
1.59574e-37	0.278436	0.672	0.559	4.38317e-33	Axin2⁺-SuSC	Nfix	0.113
5.47945e-99	1.30499	0.277	0.165	1.5051e-94	Axin2⁺-SuSC	Wnt5a	0.112
0	2.66178	0.144	0.032	0	Axin2⁺-SuSC	Adamts20	0.112
7.19236e-80	1.09533	0.365	0.253	1.9756e-75	Axin2⁺-SuSC	Sdk1	0.112
2.56352e-54	0.0513102	0.887	0.775	7.04147e-50	Axin2⁺-SuSC	Fn1	0.112
5.35529e-88	1.09593	0.395	0.285	1.47099e-83	Axin2⁺-SuSC	Prickle2	0.11
1.2145e-52	0.292089	0.881	0.771	3.33598e-48	Axin2⁺-SuSC	Grb10	0.11
1.20873e-93	1.47356	0.278	0.169	3.32013e-89	Axin2⁺-SuSC	Ptprg	0.109
3.09034e-55	0.42549	0.602	0.493	8.48855e-51	Axin2⁺-SuSC	Akap13	0.109
1.50825e-190	2.1529	0.164	0.056	4.14285e-186	Axin2⁺-SuSC	Frem1	0.108
2.08733e-122	1.79095	0.207	0.099	5.73347e-118	Axin2⁺-SuSC	Col23a1	0.108
8.34679e-57	0.416589	0.772	0.664	2.2927e-52	Axin2⁺-SuSC	Fndc3b	0.108
6.43648e-35	0.128575	0.568	0.46	1.76797e-30	Axin2⁺-SuSC	Plpp3	0.108
2.51682e-300	2.74181	0.138	0.032	6.91319e-296	Axin2⁺-SuSC	Fam189a1	0.106
9.06243e-86	1.0513	0.257	0.151	2.48927e-81	Axin2⁺-SuSC	Ntn1	0.106
5.06315e-81	1.05473	0.308	0.202	1.39075e-76	Axin2⁺-SuSC	Arhgap42	0.106
4.36412e-50	0.431129	0.631	0.525	1.19874e-45	Axin2⁺-SuSC	Epb41l2	0.106
3.7552e-56	0.358366	0.887	0.781	1.03148e-51	Axin2⁺-SuSC	Marcks	0.106
5.72105e-120	1.60255	0.2	0.095	1.57146e-115	Axin2⁺-SuSC	Hunk	0.105
5.89153e-62	0.685727	0.375	0.27	1.61828e-57	Axin2⁺-SuSC	Sulf1	0.105
1.16088e-138	1.99509	0.181	0.077	3.1887e-134	Axin2⁺-SuSC	Thsd7a	0.104
1.17996e-145	1.87249	0.177	0.073	3.24111e-141	Axin2⁺-SuSC	Jazf1	0.104
2.10333e-76	1.03064	0.364	0.26	5.77744e-72	Axin2⁺-SuSC	Ror2	0.104
5.20501e-16	0.107003	0.865	0.761	1.42971e-11	Axin2⁺-SuSC	Cald1	0.104
1.50047e-13	0.00791966	0.361	0.464	4.12148e-09	Axin2⁺-SuSC	Rab14	0.103
8.22455e-80	1.14638	0.27	0.167	2.25912e-75	Axin2⁺-SuSC	Zcchc11	0.103
3.3713e-108	1.90324	0.208	0.105	9.26029e-104	Axin2⁺-SuSC	Ctnna2	0.103
5.23611e-35	0.420953	0.892	0.789	1.43825e-30	Axin2⁺-SuSC	H19	0.103
9.14045e-84	1.75678	0.252	0.15	2.5107e-79	Axin2⁺-SuSC	Gm26561	0.102
1.47287e-68	0.867787	0.312	0.21	4.04567e-64	Axin2⁺-SuSC	Ednra	0.102
2.31879e-86	1.20098	0.435	0.333	6.36927e-82	Axin2⁺-SuSC	Aff3	0.102
1.26094e-155	0.476704	0.95	0.848	3.46355e-151	Axin2⁺-SuSC	Nedd4	0.102
6.38045e-32	0.203895	0.491	0.389	1.75258e-27	Axin2⁺-SuSC	Akap12	0.102
9.67009e-13	0.00593071	0.381	0.483	2.65618e-08	Axin2⁺-SuSC	Nptn	0.102
1.6546e-82	1.3585	0.269	0.168	4.54486e-78	Axin2⁺-SuSC	Enox1	0.101
4.62168e-78	1.18714	0.3	0.199	1.26948e-73	Axin2⁺-SuSC	Zfp618	0.101
4.82028e-50	0.559557	0.411	0.31	1.32404e-45	Axin2⁺-SuSC	Mir99ahg	0.101
2.30759e-92	1.27177	0.392	0.292	6.33849e-88	Axin2⁺-SuSC	Ncoa1	0.1
2.28514e-161	2.02225	0.158	0.058	6.27683e-157	Axin2⁺-SuSC	Grem2	0.1
6.66681e-79	1.21828	0.274	0.175	1.83124e-74	Axin2⁺-SuSC	Col26a1	0.099
5.64292e-47	0.407796	0.523	0.424	1.55e-42	Axin2⁺-SuSC	Antxr1	0.099
7.74002e-71	1.07651	0.333	0.235	2.12603e-66	Axin2⁺-SuSC	Agap1	0.098
9.88126e-72	0.658326	0.533	0.435	2.71419e-67	Axin2⁺-SuSC	Mast4	0.098
1.30269e-71	1.12769	0.284	0.186	3.57822e-67	Axin2⁺-SuSC	Gli2	0.098
1.11401e-107	1.08074	0.492	0.394	3.05996e-103	Axin2⁺-SuSC	Atrnl1	0.098
1.42382e-116	1.77614	0.176	0.079	3.91094e-112	Axin2⁺-SuSC	Kcnk2	0.097
6.65841e-78	1.8148	0.38	0.284	1.82893e-73	Axin2⁺-SuSC	Npas3	0.096
1.8763e-89	0.932829	0.525	0.429	5.15382e-85	Axin2⁺-SuSC	Robo1	0.096
3.1224e-81	1.01314	0.409	0.313	8.5766e-77	Axin2⁺-SuSC	Pdgfra	0.096
1.81175e-106	0.975651	0.651	0.555	4.97651e-102	Axin2⁺-SuSC	Fbxl7	0.096
1.88218e-75	0.959595	0.435	0.339	5.16996e-71	Axin2⁺-SuSC	Adgrl2	0.096
3.15311e-47	0.312913	0.844	0.748	8.66096e-43	Axin2⁺-SuSC	Mbnl2	0.096
3.9538e-65	1.02007	0.325	0.23	1.08603e-60	Axin2⁺-SuSC	Eda	0.095
8.54622e-66	0.899105	0.359	0.264	2.34748e-61	Axin2⁺-SuSC	Epb41l3	0.095
4.4461e-75	0.85053	0.469	0.374	1.22126e-70	Axin2⁺-SuSC	Cacna1c	0.095
4.85491e-142	1.93178	0.152	0.058	1.33355e-137	Axin2⁺-SuSC	Apcdd1	0.094
3.24244e-72	1.22517	0.255	0.162	8.90633e-68	Axin2⁺-SuSC	Pcdh18	0.093
3.02748e-68	1.01753	0.36	0.267	8.31588e-64	Axin2⁺-SuSC	Phldb2	0.093
3.52833e-60	0.546565	0.492	0.399	9.69163e-56	Axin2⁺-SuSC	Palld	0.093
2.25092e-69	0.641892	0.611	0.519	6.18283e-65	Axin2⁺-SuSC	Setbp1	0.092
4.053e-69	0.621303	0.613	0.521	1.11328e-64	Axin2⁺-SuSC	Pbx1	0.092
1.22584e-62	1.1004	0.28	0.189	3.36713e-58	Axin2⁺-SuSC	Large	0.091
4.15803e-89	1.44544	0.19	0.099	1.14213e-84	Axin2⁺-SuSC	Rgma	0.091
2.90158e-79	1.24102	0.205	0.114	7.97006e-75	Axin2⁺-SuSC	Adam22	0.091
2.72285e-57	0.426097	0.754	0.663	7.47912e-53	Axin2⁺-SuSC	Srrm2	0.091
1.89552e-70	1.20662	0.401	0.311	5.2066e-66	Axin2⁺-SuSC	Pde7b	0.09
7.59117e-249	2.31849	0.117	0.027	2.08514e-244	Axin2⁺-SuSC	Irx2	0.09
2.02065e-34	0.271337	0.822	0.732	5.55031e-30	Axin2⁺-SuSC	App	0.09
4.07794e-63	1.2992	0.378	0.289	1.12013e-58	Axin2⁺-SuSC	Meis2	0.089
5.90849e-14	0.00882814	0.306	0.395	1.62294e-09	Axin2⁺-SuSC	Tcf25	0.089
2.81318e-78	1.86578	0.203	0.114	7.72725e-74	Axin2⁺-SuSC	Mdga2	0.089
4.61798e-74	1.28868	0.213	0.124	1.26847e-69	Axin2⁺-SuSC	Nkd1	0.089
1.53132e-62	1.0979	0.247	0.158	4.20623e-58	Axin2⁺-SuSC	Erbb2ip	0.089
7.92251e-72	0.793326	0.479	0.39	2.17615e-67	Axin2⁺-SuSC	Ehbp1	0.089
2.85404e-52	0.584446	0.455	0.367	7.83947e-48	Axin2⁺-SuSC	Lama2	0.088
1.22882e-211	2.40866	0.12	0.032	3.37533e-207	Axin2⁺-SuSC	Casz1	0.088
2.46179e-51	0.832319	0.344	0.256	6.76204e-47	Axin2⁺-SuSC	Magi1	0.088
2.89285e-64	0.844742	0.404	0.317	7.94609e-60	Axin2⁺-SuSC	Myh10	0.087
1.87962e-75	1.23382	0.192	0.105	5.16295e-71	Axin2⁺-SuSC	Shroom4	0.087
7.71097e-68	1.43271	0.237	0.15	2.11805e-63	Axin2⁺-SuSC	Zfp385b	0.087
2.02121e-59	1.24867	0.31	0.223	5.55185e-55	Axin2⁺-SuSC	Lsamp	0.087
5.12963e-98	1.39645	0.539	0.453	1.40901e-93	Axin2⁺-SuSC	Robo2	0.086
1.46557e-78	1.67436	0.191	0.105	4.02564e-74	Axin2⁺-SuSC	Plxna4	0.086
7.03223e-164	2.03864	0.125	0.039	1.93161e-159	Axin2⁺-SuSC	Emx2os	0.086
3.93811e-54	0.946584	0.369	0.284	1.08172e-49	Axin2⁺-SuSC	Ror1	0.085
4.66478e-54	0.611002	0.502	0.417	1.28132e-49	Axin2⁺-SuSC	Magi2	0.085
1.85568e-132	2.11824	0.135	0.05	5.09717e-128	Axin2⁺-SuSC	Rgs6	0.085
2.21786e-96	1.61132	0.159	0.074	6.09203e-92	Axin2⁺-SuSC	Cyp7b1	0.085
5.28753e-45	0.417368	0.614	0.529	1.45238e-40	Axin2⁺-SuSC	Jmjd1c	0.085
7.65261e-07	0.0594221	0.383	0.467	0.0210202	Axin2⁺-SuSC	Snrnp70	0.084
2.5677e-283	3.00953	0.104	0.02	7.05295e-279	Axin2⁺-SuSC	2600014E21Rik	0.084
1.81212e-82	0.737767	0.585	0.501	4.97754e-78	Axin2⁺-SuSC	Pdzrn3	0.084
2.52204e-147	2.07267	0.123	0.04	6.92755e-143	Axin2⁺-SuSC	Kcnn2	0.083
1.89916e-96	1.47701	0.15	0.067	5.21661e-92	Axin2⁺-SuSC	Axin2	0.083
5.43648e-88	0.648008	0.624	0.541	1.49329e-83	Axin2⁺-SuSC	Stag1	0.083
9.69297e-08	0.0369763	0.398	0.481	0.00266247	Axin2⁺-SuSC	Ddx50	0.083
1.88459e-23	0.219926	0.562	0.48	5.17658e-19	Axin2⁺-SuSC	Foxp2	0.082
1.35837e-06	0.0528988	0.386	0.468	0.0373118	Axin2⁺-SuSC	Clk1	0.082
1.47041e-48	0.76	0.408	0.326	4.03892e-44	Axin2⁺-SuSC	Slit2	0.082
1.99411e-26	0.304008	0.571	0.49	5.47743e-22	Axin2⁺-SuSC	Svil	0.081
3.41343e-09	0.0447425	0.333	0.414	9.37601e-05	Axin2⁺-SuSC	Rab10	0.081
3.07122e-54	2.95312	0.223	0.143	8.43601e-50	Axin2⁺-SuSC	Gm26917	0.08
1.26278e-71	1.21277	0.171	0.091	3.4686e-67	Axin2⁺-SuSC	Ephb3	0.08
1.74264e-08	0.129406	0.308	0.388	0.000478668	Axin2⁺-SuSC	Tcf7l2	0.08
1.69269e-64	0.462651	0.729	0.649	4.64949e-60	Axin2⁺-SuSC	Luc7l2	0.08
3.59642e-15	0.132455	0.914	0.835	9.87864e-11	Axin2⁺-SuSC	Rrbp1	0.079
4.30014e-104	1.69054	0.134	0.055	1.18116e-99	Axin2⁺-SuSC	Cdh6	0.079
3.0864e-115	1.73332	0.128	0.049	8.47772e-111	Axin2⁺-SuSC	Tmem200a	0.079
4.11938e-90	1.46122	0.144	0.065	1.13151e-85	Axin2⁺-SuSC	Vegfc	0.079
6.61894e-10	0.0152878	0.335	0.414	1.81809e-05	Axin2⁺-SuSC	Pdcd4	0.079
4.51804e-49	1.00771	0.258	0.18	1.24102e-44	Axin2⁺-SuSC	Arhgap6	0.078
4.43648e-74	0.930299	0.446	0.368	1.21861e-69	Axin2⁺-SuSC	Dlg1	0.078
1.13864e-53	0.823522	0.406	0.328	3.12762e-49	Axin2⁺-SuSC	Psd3	0.078
2.18846e-08	0.0773477	0.321	0.399	0.000601126	Axin2⁺-SuSC	Camk2d	0.078
6.95465e-09	0.0425942	0.347	0.425	0.00019103	Axin2⁺-SuSC	Ddx3x	0.078
4.62269e-65	1.25494	0.174	0.096	1.26976e-60	Axin2⁺-SuSC	Pgm5	0.078
5.7838e-30	0.333347	0.629	0.551	1.58869e-25	Axin2⁺-SuSC	Spag9	0.078
1.63919e-37	0.280202	0.817	0.739	4.50253e-33	Axin2⁺-SuSC	Ncl	0.078
9.55406e-29	0.261958	0.788	0.711	2.62431e-24	Axin2⁺-SuSC	Itgb1	0.077
1.11198e-66	0.967716	0.437	0.36	3.05439e-62	Axin2⁺-SuSC	Prickle1	0.077
1.28034e-21	0.00961882	0.152	0.229	3.51683e-17	Axin2⁺-SuSC	Hexb	0.077
1.59787e-143	1.73725	0.112	0.035	4.38903e-139	Axin2⁺-SuSC	Sp5	0.077
1.8601e-79	1.35324	0.151	0.074	5.10932e-75	Axin2⁺-SuSC	St5	0.077
2.02984e-51	0.965552	0.207	0.13	5.57557e-47	Axin2⁺-SuSC	AI314180	0.077
1.68724e-42	0.459922	0.612	0.535	4.6345e-38	Axin2⁺-SuSC	Utrn	0.077
4.7227e-46	0.780428	0.361	0.285	1.29723e-41	Axin2⁺-SuSC	Map1b	0.076
1.27892e-45	0.768882	0.483	0.407	3.51294e-41	Axin2⁺-SuSC	Pcdh9	0.076
5.33728e-49	1.3104	0.238	0.162	1.46604e-44	Axin2⁺-SuSC	Prr16	0.076
6.83077e-19	0.11118	0.627	0.551	1.87628e-14	Axin2⁺-SuSC	Zfp36l1	0.076
2.39911e-07	0.00302886	0.425	0.5	0.00658989	Axin2⁺-SuSC	Eif3c	0.075
8.67639e-33	0.40463	0.576	0.501	2.38323e-28	Axin2⁺-SuSC	Rock2	0.075
5.19092e-07	0.0805145	0.333	0.408	0.0142584	Axin2⁺-SuSC	Eif4h	0.075
1.29115e-25	0.0314535	0.353	0.278	3.54654e-21	Axin2⁺-SuSC	Cxcl14	0.075
6.53533e-06	0.0237609	0.473	0.547	0.179513	Axin2⁺-SuSC	Rdx	0.074
3.18684e-176	2.23107	0.1	0.026	8.75361e-172	Axin2⁺-SuSC	Masp1	0.074
1.20859e-42	0.917632	0.234	0.16	3.31977e-38	Axin2⁺-SuSC	2010111I01Rik	0.074
9.72244e-54	0.882788	0.377	0.303	2.67056e-49	Axin2⁺-SuSC	Stk3	0.074
1.8326e-61	0.81586	0.46	0.386	5.03379e-57	Axin2⁺-SuSC	Dip2c	0.074
1.13476e-34	0.539809	0.274	0.2	3.11696e-30	Axin2⁺-SuSC	Egfl6	0.074
0.00246434	0.138837	0.393	0.467	1	Axin2⁺-SuSC	Hnrnpm	0.074
0.0157121	0.112348	0.458	0.532	1	Axin2⁺-SuSC	Tra2b	0.074
1.9983e-55	1.06689	0.18	0.106	5.48893e-51	Axin2⁺-SuSC	Vgll3	0.074
2.05292e-40	0.744918	0.305	0.231	5.63896e-36	Axin2⁺-SuSC	Tnfrsf19	0.074
1.77593e-47	1.29118	0.264	0.191	4.87812e-43	Axin2⁺-SuSC	Epha4	0.073
8.98413e-56	1.06811	0.169	0.096	2.46776e-51	Axin2⁺-SuSC	Mgea5	0.073
5.51548e-48	1.03721	0.333	0.26	1.51499e-43	Axin2⁺-SuSC	Frmd4a	0.073
4.15462e-42	0.895097	0.309	0.236	1.14119e-37	Axin2⁺-SuSC	Fat4	0.073
3.29239e-38	0.434021	0.588	0.515	9.04353e-34	Axin2⁺-SuSC	Ankrd11	0.073
0.00150686	0.162068	0.384	0.456	1	Axin2⁺-SuSC	Ube2k	0.072
7.95355e-06	0.0638507	0.377	0.449	0.218468	Axin2⁺-SuSC	Eif4a2	0.072
1.78477e-66	1.18505	0.145	0.073	4.90241e-62	Axin2⁺-SuSC	Rspo1	0.072
1.13818e-92	2.09199	0.123	0.052	3.12634e-88	Axin2⁺-SuSC	Sim1	0.071
3.99786e-46	1.38498	0.213	0.142	1.09813e-41	Axin2⁺-SuSC	Tenm4	0.071
5.16161e-65	0.811814	0.482	0.411	1.41779e-60	Axin2⁺-SuSC	Pard3	0.071
7.47362e-46	0.790788	0.377	0.306	2.05285e-41	Axin2⁺-SuSC	Zfp462	0.071
1.1786e-59	0.683318	0.506	0.435	3.23739e-55	Axin2⁺-SuSC	Cped1	0.071
0.00105101	0.156039	0.384	0.455	1	Axin2⁺-SuSC	Srrm1	0.071
2.08199e-08	0.0346176	0.316	0.387	0.00057188	Axin2⁺-SuSC	Srsf10	0.071
2.11939e-31	0.373285	0.543	0.473	5.82154e-27	Axin2⁺-SuSC	Wls	0.07
2.56224e-37	0.817527	0.279	0.209	7.03796e-33	Axin2⁺-SuSC	Qk	0.07
2.03705e-100	1.66459	0.115	0.045	5.59536e-96	Axin2⁺-SuSC	Erc2	0.07
5.59061e-09	0.0585598	0.294	0.364	0.000153563	Axin2⁺-SuSC	Golim4	0.07
1.66886e-10	0.0186916	0.267	0.337	4.58402e-06	Axin2⁺-SuSC	Wwox	0.07
6.71592e-45	1.08025	0.208	0.138	1.84473e-40	Axin2⁺-SuSC	Dnm3	0.07
1.81835e-93	1.53783	0.114	0.045	4.99465e-89	Axin2⁺-SuSC	Emx2	0.069
2.9351e-05	1.1766	0.41	0.479	0.806212	Axin2⁺-SuSC	Igf2	0.069
0.000229808	0.144554	0.353	0.422	1	Axin2⁺-SuSC	Anapc5	0.069
2.24244e-05	0.119727	0.354	0.423	0.615953	Axin2⁺-SuSC	Igf2r	0.069
1.70195e-07	0.073852	0.344	0.413	0.00467491	Axin2⁺-SuSC	Sox6	0.069
2.30682e-10	0.0337536	0.269	0.338	6.33638e-06	Axin2⁺-SuSC	Galnt1	0.069
6.63859e-11	0.0283785	0.243	0.312	1.82349e-06	Axin2⁺-SuSC	Rnf10	0.069
1.51139e-08	0.00979576	0.316	0.385	0.00041515	Axin2⁺-SuSC	Cbx1	0.069
4.24474e-60	1.33748	0.146	0.077	1.16594e-55	Axin2⁺-SuSC	Wbscr17	0.069
9.80772e-65	1.26464	0.141	0.072	2.69398e-60	Axin2⁺-SuSC	D930015E06Rik	0.069
4.43677e-46	0.885416	0.181	0.112	1.21869e-41	Axin2⁺-SuSC	4932438A13Rik	0.069
1.15182e-97	1.64757	0.11	0.042	3.16383e-93	Axin2⁺-SuSC	Pax1	0.068
7.2456e-69	1.33702	0.132	0.064	1.99022e-64	Axin2⁺-SuSC	Sept8	0.068
2.0397e-40	1.07087	0.242	0.174	5.60265e-36	Axin2⁺-SuSC	Svep1	0.068
1.26618e-42	0.939085	0.192	0.124	3.47795e-38	Axin2⁺-SuSC	Rfwd2	0.068
6.64264e-07	0.0827299	0.318	0.386	0.018246	Axin2⁺-SuSC	Nufip2	0.068
6.67963e-09	0.00485286	0.304	0.372	0.000183476	Axin2⁺-SuSC	Nono	0.068
1.44437e-35	0.422642	0.706	0.638	3.9674e-31	Axin2⁺-SuSC	Zfhx3	0.068
6.18196e-54	1.42292	0.157	0.09	1.69806e-49	Axin2⁺-SuSC	Spock3	0.067
1.61842e-39	0.839782	0.335	0.268	4.44548e-35	Axin2⁺-SuSC	Jarid2	0.067
1.64417e-08	0.0421758	0.298	0.365	0.000451621	Axin2⁺-SuSC	Zfand6	0.067
4.02221e-06	0.0413881	0.346	0.413	0.110482	Axin2⁺-SuSC	Sdc2	0.067
9.6257e-10	0.00763343	0.283	0.35	2.64399e-05	Axin2⁺-SuSC	Arcn1	0.067
1.88661e-31	0.264343	0.875	0.808	5.18213e-27	Axin2⁺-SuSC	Hnrnpa2b1	0.067
3.0138e-78	0.627214	0.632	0.566	8.27832e-74	Axin2⁺-SuSC	Rbfox2	0.066
3.44321e-50	1.20404	0.154	0.088	9.45782e-46	Axin2⁺-SuSC	5730522E02Rik	0.066
3.96679e-52	0.827645	0.436	0.37	1.0896e-47	Axin2⁺-SuSC	Farp1	0.066
9.81242e-42	0.74078	0.388	0.322	2.69528e-37	Axin2⁺-SuSC	Exoc6b	0.066
3.02032e-29	0.50811	0.342	0.276	8.29621e-25	Axin2⁺-SuSC	Ank2	0.066
0.0041955	0.154483	0.377	0.443	1	Axin2⁺-SuSC	Matr3	0.066
1.37192e-05	0.0838622	0.326	0.392	0.376839	Axin2⁺-SuSC	Ddb1	0.066
6.93412e-06	0.0429186	0.345	0.411	0.190466	Axin2⁺-SuSC	Luzp1	0.066
3.37299e-57	1.34902	0.143	0.077	9.26493e-53	Axin2⁺-SuSC	Mmp11	0.066
2.85656e-40	0.968505	0.351	0.286	7.84639e-36	Axin2⁺-SuSC	Cblb	0.065
7.06052e-37	0.962292	0.318	0.253	1.93938e-32	Axin2⁺-SuSC	Thsd4	0.065
2.47264e-59	0.813763	0.498	0.433	6.79184e-55	Axin2⁺-SuSC	Ghr	0.065
5.17914e-34	0.77301	0.238	0.173	1.42261e-29	Axin2⁺-SuSC	Cacna1g	0.065
4.79612e-39	0.771626	0.348	0.283	1.3174e-34	Axin2⁺-SuSC	Dnmt3a	0.065
1.86913e-33	0.728179	0.323	0.258	5.13414e-29	Axin2⁺-SuSC	Tcf20	0.065
0.0101615	0.172654	0.38	0.445	1	Axin2⁺-SuSC	Rtn3	0.065
0.000661589	0.135456	0.356	0.421	1	Axin2⁺-SuSC	Eif5b	0.065
7.96882e-05	0.112358	0.328	0.393	1	Axin2⁺-SuSC	Papola	0.065
4.91501e-07	0.0590895	0.307	0.372	0.0135006	Axin2⁺-SuSC	Ythdc1	0.065
8.05647e-09	0.0281635	0.265	0.33	0.000221295	Axin2⁺-SuSC	Pcnp	0.065
2.08807e-17	0.00216986	0.129	0.194	5.73552e-13	Axin2⁺-SuSC	Ecpas	0.065
2.98789e-41	1.08318	0.332	0.268	8.20713e-37	Axin2⁺-SuSC	Nrp1	0.064
5.55052e-61	0.870623	0.485	0.421	1.52462e-56	Axin2⁺-SuSC	Fmnl2	0.064
4.15591e-30	0.607314	0.324	0.26	1.14154e-25	Axin2⁺-SuSC	Mcc	0.064
1.1759e-33	0.434008	0.193	0.129	3.22996e-29	Axin2⁺-SuSC	Col24a1	0.064
9.27135e-21	0.337251	0.526	0.462	2.54666e-16	Axin2⁺-SuSC	Hnrnpu	0.064
0.000282639	0.134524	0.336	0.4	1	Axin2⁺-SuSC	Golgb1	0.064
4.8592e-40	0.909447	0.177	0.113	1.33473e-35	Axin2⁺-SuSC	C1qtnf7	0.064
2.22176e-29	0.308008	0.741	0.677	6.10272e-25	Axin2⁺-SuSC	Eif4g2	0.064
1.02881e-43	1.23623	0.159	0.096	2.82595e-39	Axin2⁺-SuSC	Hmga2	0.063
9.30623e-44	1.04081	0.16	0.097	2.55624e-39	Axin2⁺-SuSC	Whsc1	0.063
1.52377e-34	0.785646	0.313	0.25	4.18549e-30	Axin2⁺-SuSC	Scmh1	0.063
3.72818e-31	0.776288	0.263	0.2	1.02406e-26	Axin2⁺-SuSC	Plcb1	0.063
7.48964e-31	0.743886	0.265	0.202	2.05726e-26	Axin2⁺-SuSC	Fam110b	0.063
8.49795e-31	0.71521	0.237	0.174	2.33422e-26	Axin2⁺-SuSC	Arhgef7	0.063
8.53887e-43	0.694731	0.436	0.373	2.34546e-38	Axin2⁺-SuSC	Pde4d	0.063
3.20919e-06	0.0657015	0.32	0.383	0.0881501	Axin2⁺-SuSC	Cul1	0.063
3.02135e-48	0.998323	0.145	0.082	8.29906e-44	Axin2⁺-SuSC	Sept9	0.063
7.58495e-58	0.592936	0.578	0.515	2.08343e-53	Axin2⁺-SuSC	Strn3	0.063
1.47994e-26	0.29282	0.702	0.639	4.0651e-22	Axin2⁺-SuSC	Airn	0.063
4.18427e-26	0.192986	0.226	0.164	1.14933e-21	Axin2⁺-SuSC	Nnat	0.062
0.00132191	0.148717	0.348	0.41	1	Axin2⁺-SuSC	Ppp1cb	0.062
7.93312e-09	0.09976	0.24	0.302	0.000217907	Axin2⁺-SuSC	Nr3c1	0.062
1.39523e-36	0.847541	0.176	0.114	3.83242e-32	Axin2⁺-SuSC	Gm21092	0.062
2.93165e-09	0.0347033	0.241	0.302	8.05267e-05	Axin2⁺-SuSC	Stt3b	0.061
7.04117e-07	0.105899	0.817	0.756	0.0193407	Axin2⁺-SuSC	Calr	0.061
4.62644e-08	0.0301849	0.268	0.328	0.00127079	Axin2⁺-SuSC	Kcmf1	0.06
5.32072e-07	0.0117052	0.308	0.368	0.014615	Axin2⁺-SuSC	Thra	0.06
1.60098e-28	0.704748	0.293	0.233	4.39758e-24	Axin2⁺-SuSC	Gab1	0.06
8.32422e-49	0.622268	0.536	0.477	2.2865e-44	Axin2⁺-SuSC	Zfp521	0.059
6.51469e-05	0.0462293	0.344	0.403	1	Axin2⁺-SuSC	Nasp	0.059
2.08216e-40	0.964427	0.151	0.092	5.71929e-36	Axin2⁺-SuSC	2410089E03Rik	0.059
1.45345e-31	0.955342	0.301	0.242	3.99234e-27	Axin2⁺-SuSC	Mllt3	0.059
5.0429e-39	0.901011	0.151	0.092	1.38518e-34	Axin2⁺-SuSC	AY036118	0.059
3.79075e-30	0.813058	0.219	0.16	1.04124e-25	Axin2⁺-SuSC	Rai1	0.059
0.000541513	0.112422	0.331	0.39	1	Axin2⁺-SuSC	Prpf40a	0.059
3.22415e-05	0.0833954	0.326	0.385	0.885609	Axin2⁺-SuSC	Smarca5	0.059
4.09048e-07	0.0281188	0.281	0.34	0.0112357	Axin2⁺-SuSC	Xrn2	0.059
3.77912e-44	1.28288	0.143	0.084	1.03805e-39	Axin2⁺-SuSC	Kcnab1	0.059
9.02332e-34	1.09323	0.174	0.115	2.47853e-29	Axin2⁺-SuSC	Il1rapl1	0.059
4.52365e-48	0.685598	0.466	0.408	1.24256e-43	Axin2⁺-SuSC	Ddr2	0.058
2.99963e-22	0.270989	0.65	0.592	8.23938e-18	Axin2⁺-SuSC	Rtn4	0.058
1.74774e-36	0.973779	0.159	0.101	4.80068e-32	Axin2⁺-SuSC	Sh3bp4	0.058
1.00151e-53	0.767414	0.474	0.416	2.75095e-49	Axin2⁺-SuSC	Tead1	0.058
5.14055e-36	0.732179	0.386	0.328	1.41201e-31	Axin2⁺-SuSC	Rev3l	0.058
3.0084e-06	0.0334155	0.288	0.346	0.0826347	Axin2⁺-SuSC	Flnb	0.058
9.50243e-59	1.56428	0.11	0.053	2.61013e-54	Axin2⁺-SuSC	Brinp1	0.057
5.16659e-34	0.806383	0.354	0.297	1.41916e-29	Axin2⁺-SuSC	Vps13b	0.057
4.87835e-33	0.769272	0.352	0.295	1.33999e-28	Axin2⁺-SuSC	Gli3	0.057
1.49049e-36	0.663272	0.411	0.354	4.09408e-32	Axin2⁺-SuSC	Lpar1	0.057
1.29007e-60	0.65423	0.534	0.478	3.54357e-56	Axin2⁺-SuSC	Atrx	0.056
1.04529e-27	0.789295	0.26	0.204	2.87122e-23	Axin2⁺-SuSC	Aebp2	0.056
1.27462e-08	0.00775342	0.224	0.28	0.000350112	Axin2⁺-SuSC	Uso1	0.056
2.82909e-45	1.51643	0.128	0.072	7.77094e-41	Axin2⁺-SuSC	Cpa6	0.056
3.53888e-35	1.32054	0.156	0.1	9.7206e-31	Axin2⁺-SuSC	Kif26b	0.056
7.8339e-27	0.680223	0.312	0.256	2.15182e-22	Axin2⁺-SuSC	Plcl1	0.056
1.17678e-26	0.604338	0.429	0.373	3.23237e-22	Axin2⁺-SuSC	Tmtc2	0.056
2.40079e-23	0.445607	0.297	0.241	6.5945e-19	Axin2⁺-SuSC	Creb5	0.056
5.80583e-07	0.0741678	0.255	0.311	0.0159475	Axin2⁺-SuSC	Cast	0.056
2.81526e-06	0.0572286	0.289	0.345	0.0773294	Axin2⁺-SuSC	Ryk	0.056
0.000487896	0.0200276	0.43	0.486	1	Axin2⁺-SuSC	Clint1	0.056
2.03658e-05	0.00910047	0.341	0.397	0.559408	Axin2⁺-SuSC	Gxylt2	0.056
1.35033e-08	0.0359191	0.231	0.287	0.00037091	Axin2⁺-SuSC	Pdxdc1	0.056
6.34518e-30	0.889814	0.167	0.112	1.74289e-25	Axin2⁺-SuSC	S1pr3	0.055
1.96175e-58	1.67353	0.105	0.05	5.38854e-54	Axin2⁺-SuSC	Glis1	0.055
1.42804e-43	1.11985	0.123	0.068	3.92255e-39	Axin2⁺-SuSC	Col4a3bp	0.055
1.07711e-35	0.930967	0.145	0.09	2.95859e-31	Axin2⁺-SuSC	March6	0.055
9.86238e-27	0.834705	0.226	0.171	2.709e-22	Axin2⁺-SuSC	Dnm3os	0.055
9.86361e-28	0.828146	0.194	0.139	2.70934e-23	Axin2⁺-SuSC	Stau2	0.055
8.14796e-30	0.815627	0.294	0.239	2.23808e-25	Axin2⁺-SuSC	Vcam1	0.055
1.45133e-31	0.679695	0.365	0.31	3.98651e-27	Axin2⁺-SuSC	Zfp638	0.055
2.09744e-29	0.556584	0.38	0.325	5.76125e-25	Axin2⁺-SuSC	Rnd3	0.055
1.06967e-21	0.464678	0.377	0.322	2.93817e-17	Axin2⁺-SuSC	Nav3	0.055
0.00502612	0.15265	0.341	0.396	1	Axin2⁺-SuSC	Ewsr1	0.055
0.000168384	0.0618196	0.333	0.388	1	Axin2⁺-SuSC	Ube2h	0.055
3.03218e-08	0.0159268	0.239	0.294	0.00083288	Axin2⁺-SuSC	Stx8	0.055
2.15426e-08	0.00185327	0.246	0.301	0.000591732	Axin2⁺-SuSC	Zdhhc20	0.055
5.65424e-35	0.425196	0.566	0.511	1.55311e-30	Axin2⁺-SuSC	Ncor1	0.055
8.30601e-37	0.71706	0.399	0.345	2.2815e-32	Axin2⁺-SuSC	Ncoa2	0.054
7.62842e-26	0.791906	0.231	0.177	2.09537e-21	Axin2⁺-SuSC	Sorcs2	0.054
8.46206e-35	0.88681	0.139	0.085	2.32436e-30	Axin2⁺-SuSC	Bex1	0.054
6.47443e-28	0.751629	0.172	0.118	1.7784e-23	Axin2⁺-SuSC	Ntm	0.054
3.70535e-46	0.71411	0.449	0.395	1.01779e-41	Axin2⁺-SuSC	Chd3	0.054
8.90148e-32	0.651242	0.379	0.325	2.44506e-27	Axin2⁺-SuSC	Dock7	0.054
1.63435e-05	0.0918922	0.28	0.334	0.448923	Axin2⁺-SuSC	Gpbp1	0.054
1.06105e-24	0.79031	0.285	0.231	2.9145e-20	Axin2⁺-SuSC	Grip1	0.054
0.000371534	0.0465804	0.41	0.463	1	Axin2⁺-SuSC	Eprs	0.053
2.90703e-36	0.985951	0.132	0.079	7.98502e-32	Axin2⁺-SuSC	Fam208a	0.053
3.87704e-24	0.759397	0.228	0.176	1.06495e-19	Axin2⁺-SuSC	Smad5	0.052
1.14742e-23	0.723203	0.198	0.146	3.15174e-19	Axin2⁺-SuSC	Adam33	0.052
1.08406e-30	0.718816	0.382	0.33	2.97769e-26	Axin2⁺-SuSC	Peak1	0.052
1.98952e-24	0.679653	0.298	0.246	5.46482e-20	Axin2⁺-SuSC	Tns1	0.052
1.38059e-25	0.675311	0.321	0.269	3.7922e-21	Axin2⁺-SuSC	Zmym4	0.052
0.000616766	0.102603	0.299	0.351	1	Axin2⁺-SuSC	Rtf1	0.052
1.31473e-09	0.00708056	0.194	0.246	3.6113e-05	Axin2⁺-SuSC	Ubr2	0.052
5.74963e-09	0.000701419	0.201	0.253	0.000157931	Axin2⁺-SuSC	Pdha1	0.052
1.48156e-12	0.220126	0.68	0.629	4.06954e-08	Axin2⁺-SuSC	Calu	0.051
0.0216857	0.144815	0.355	0.406	1	Axin2⁺-SuSC	Chd4	0.051
4.16095e-24	0.755376	0.196	0.145	1.14293e-19	Axin2⁺-SuSC	Dennd2a	0.051
4.34348e-13	0.0373556	0.11	0.161	1.19307e-08	Axin2⁺-SuSC	Bltp1	0.051
2.14721e-44	1.25312	0.106	0.055	5.89795e-40	Axin2⁺-SuSC	Gm21992	0.051
9.31291e-23	0.754624	0.291	0.24	2.55807e-18	Axin2⁺-SuSC	Sema6a	0.051
4.29878e-22	0.624495	0.294	0.243	1.18079e-17	Axin2⁺-SuSC	Lhfpl2	0.051
0.000233965	0.42029	0.281	0.332	1	Axin2⁺-SuSC	Polr2a	0.051
1.75509e-20	0.366614	0.426	0.375	4.82087e-16	Axin2⁺-SuSC	Mmp16	0.051
1.00322e-11	0.131827	0.426	0.375	2.75564e-07	Axin2⁺-SuSC	Nid1	0.051
6.91466e-07	0.04328	0.247	0.298	0.0189932	Axin2⁺-SuSC	Ppp4r2	0.051
0.00833781	0.186328	0.967	0.916	1	Axin2⁺-SuSC	Tmsb10	0.051
2.09255e-05	0.0837821	0.694	0.643	0.574782	Axin2⁺-SuSC	Hdlbp	0.051
8.5769e-38	0.257058	0.926	0.876	2.3559e-33	Axin2⁺-SuSC	Rbm39	0.05
7.15372e-05	0.0650909	0.283	0.333	1	Axin2⁺-SuSC	Fnip1	0.05
1.61343e-38	1.22642	0.116	0.066	4.43176e-34	Axin2⁺-SuSC	Astn2	0.05
1.1425e-32	0.90458	0.126	0.076	3.13822e-28	Axin2⁺-SuSC	Smek1	0.05
1.26486e-41	1.12517	0.107	0.057	3.47432e-37	Axin2⁺-SuSC	2310035C23Rik	0.05
5.48579e-05	0.0928656	0.278	0.328	1	Axin2⁺-SuSC	Nsmce2	0.05
3.85431e-05	0.0812632	0.269	0.319	1	Axin2⁺-SuSC	Ccnl2	0.05
3.06812e-08	0.0242259	0.202	0.252	0.000842752	Axin2⁺-SuSC	Snx4	0.05
9.81129e-29	0.846664	0.343	0.294	2.69496e-24	Axin2⁺-SuSC	Kalrn	0.049
1.27565e-28	1.16199	0.171	0.122	3.50395e-24	Axin2⁺-SuSC	Gm26771	0.049
2.93745e-07	0.0590865	0.217	0.266	0.00806858	Axin2⁺-SuSC	Ppm1a	0.049
1.70432e-38	1.34089	0.114	0.065	4.68144e-34	Axin2⁺-SuSC	Ncam2	0.049
7.82942e-37	1.04782	0.114	0.065	2.15058e-32	Axin2⁺-SuSC	Inhba	0.049
2.78637e-31	0.834802	0.123	0.074	7.65359e-27	Axin2⁺-SuSC	Dach1	0.049
4.4403e-30	0.806052	0.126	0.077	1.21966e-25	Axin2⁺-SuSC	Mkl2	0.049
1.15871e-22	0.747529	0.174	0.125	3.18276e-18	Axin2⁺-SuSC	Igf2bp1	0.049
2.98294e-21	0.727208	0.216	0.167	8.19355e-17	Axin2⁺-SuSC	Zfp532	0.049
3.87326e-06	0.0657012	0.235	0.284	0.106391	Axin2⁺-SuSC	Sec23a	0.049
1.36103e-06	0.018231	0.244	0.293	0.0373848	Axin2⁺-SuSC	Cd2ap	0.049
1.65589e-40	0.611396	0.52	0.472	4.54841e-36	Axin2⁺-SuSC	Kcnq1ot1	0.048
4.66243e-20	0.669672	0.232	0.184	1.28068e-15	Axin2⁺-SuSC	Limch1	0.048
1.33723e-07	0.0349428	0.206	0.254	0.00367311	Axin2⁺-SuSC	Magt1	0.048
1.44453e-42	1.45621	0.101	0.053	3.96784e-38	Axin2⁺-SuSC	Gramd1b	0.048
1.47802e-32	1.0092	0.117	0.069	4.05982e-28	Axin2⁺-SuSC	Lin7a	0.048
1.38924e-31	0.929551	0.12	0.072	3.81597e-27	Axin2⁺-SuSC	A230046K03Rik	0.048
1.21943e-21	0.254414	0.152	0.104	3.34952e-17	Axin2⁺-SuSC	Opcml	0.048
1.78478e-22	0.866581	0.174	0.126	4.90242e-18	Axin2⁺-SuSC	Samd5	0.048
2.45056e-32	0.664065	0.416	0.368	6.7312e-28	Axin2⁺-SuSC	Zcchc7	0.048
0.000103891	0.110185	0.258	0.306	1	Axin2⁺-SuSC	Nup98	0.048
6.48119e-05	0.0897703	0.264	0.312	1	Axin2⁺-SuSC	Ggnbp2	0.048
1.26977e-05	0.0671934	0.25	0.298	0.348781	Axin2⁺-SuSC	Csnk1g3	0.048
1.60247e-05	0.0019495	0.27	0.318	0.440167	Axin2⁺-SuSC	Ptbp3	0.048
0.000980065	0.106909	0.288	0.335	1	Axin2⁺-SuSC	Eif4b	0.047
4.80652e-27	0.78898	0.133	0.086	1.32026e-22	Axin2⁺-SuSC	1110037F02Rik	0.047
6.90806e-19	0.610608	0.194	0.147	1.89751e-14	Axin2⁺-SuSC	Flnc	0.047
1.65822e-06	0.0615251	0.21	0.257	0.0455479	Axin2⁺-SuSC	Clasp2	0.047
2.55749e-34	1.12315	0.107	0.06	7.02492e-30	Axin2⁺-SuSC	Veph1	0.047
4.62679e-30	0.855265	0.121	0.074	1.27089e-25	Axin2⁺-SuSC	Fam178a	0.047
1.95634e-27	0.765243	0.348	0.301	5.37367e-23	Axin2⁺-SuSC	Phip	0.047
1.06023e-23	0.714065	0.309	0.262	2.91225e-19	Axin2⁺-SuSC	Spred1	0.047
0.00154663	0.134158	0.281	0.328	1	Axin2⁺-SuSC	Mier1	0.047
0.000211256	0.103409	0.272	0.319	1	Axin2⁺-SuSC	Cbx5	0.047
0.000964565	0.0918335	0.31	0.357	1	Axin2⁺-SuSC	Wdr26	0.047
3.14569e-15	0.305857	0.403	0.357	8.64059e-11	Axin2⁺-SuSC	Add3	0.046
7.24076e-20	0.283053	0.655	0.609	1.98889e-15	Axin2⁺-SuSC	Ywhaz	0.046
0.00292296	0.16512	0.287	0.333	1	Axin2⁺-SuSC	Srek1	0.046
1.26485e-21	0.790099	0.164	0.118	3.47429e-17	Axin2⁺-SuSC	Hs3st5	0.046
4.28058e-19	0.685985	0.231	0.185	1.17579e-14	Axin2⁺-SuSC	Rab30	0.046
1.79729e-19	0.632209	0.268	0.222	4.93679e-15	Axin2⁺-SuSC	Mpdz	0.046
8.13166e-07	0.0749568	0.215	0.261	0.022336	Axin2⁺-SuSC	Chsy3	0.046
1.84338e-06	0.029508	0.218	0.264	0.0506341	Axin2⁺-SuSC	Wasl	0.046
2.82159e-06	0.0294503	0.227	0.273	0.0775034	Axin2⁺-SuSC	Rps6kb1	0.046
1.18453e-06	0.0249561	0.23	0.276	0.0325367	Axin2⁺-SuSC	Gfpt1	0.046
2.28581e-28	1.18435	0.123	0.077	6.27866e-24	Axin2⁺-SuSC	Xkr4	0.046
4.61161e-35	1.11507	0.106	0.06	1.26672e-30	Axin2⁺-SuSC	Tmem26	0.046
2.32235e-32	1.02926	0.109	0.063	6.37903e-28	Axin2⁺-SuSC	Papd5	0.046
5.16184e-27	0.931437	0.128	0.082	1.41785e-22	Axin2⁺-SuSC	Tril	0.046
2.21112e-26	0.856342	0.13	0.084	6.0735e-22	Axin2⁺-SuSC	Mkl1	0.046
1.19224e-34	1.11369	0.104	0.058	3.27486e-30	Axin2⁺-SuSC	Plekhh2	0.046
1.90753e-20	0.706064	0.18	0.134	5.23959e-16	Axin2⁺-SuSC	Adgrl1	0.046
2.94164e-19	0.685782	0.205	0.159	8.08009e-15	Axin2⁺-SuSC	Adgra2	0.046
0.040846	0.174304	0.33	0.376	1	Axin2⁺-SuSC	Hnrnpr	0.046
4.26027e-07	0.0999397	0.166	0.212	0.0117021	Axin2⁺-SuSC	Large1	0.046
1.36316e-45	0.627071	0.52	0.475	3.74434e-41	Axin2⁺-SuSC	Ttc28	0.045
9.72514e-25	0.582357	0.401	0.356	2.6713e-20	Axin2⁺-SuSC	Pid1	0.045
4.95224e-24	0.831127	0.133	0.088	1.36028e-19	Axin2⁺-SuSC	Zdhhc14	0.045
1.0025e-19	0.759573	0.193	0.148	2.75366e-15	Axin2⁺-SuSC	Rab11fip2	0.045
4.25049e-19	0.660174	0.253	0.208	1.16752e-14	Axin2⁺-SuSC	Ylpm1	0.045
3.50587e-19	0.658703	0.169	0.124	9.62991e-15	Axin2⁺-SuSC	March7	0.045
3.22474e-34	1.67445	0.106	0.061	8.8577e-30	Axin2⁺-SuSC	Tenm2	0.045
1.15994e-27	1.02121	0.122	0.077	3.18611e-23	Axin2⁺-SuSC	Bcl11a	0.045
2.66167e-27	0.900498	0.123	0.078	7.31107e-23	Axin2⁺-SuSC	Prdm11	0.045
5.94786e-33	1.12088	0.103	0.058	1.63376e-28	Axin2⁺-SuSC	Arnt2	0.045
2.74164e-25	0.663566	0.347	0.302	7.53073e-21	Axin2⁺-SuSC	Zfp280d	0.045
3.5378e-35	0.595251	0.478	0.433	9.71763e-31	Axin2⁺-SuSC	Exoc4	0.045
3.62359e-05	0.066944	0.266	0.311	0.995327	Axin2⁺-SuSC	BC005537	0.045
7.70087e-15	0.0127846	0.176	0.131	2.11527e-10	Axin2⁺-SuSC	Dpp4	0.045
2.05522e-19	0.554261	0.333	0.289	5.64528e-15	Axin2⁺-SuSC	Strbp	0.044
4.7462e-27	0.428771	0.522	0.478	1.30369e-22	Axin2⁺-SuSC	Lhfp	0.044
4.41591e-28	0.910391	0.115	0.071	1.21296e-23	Axin2⁺-SuSC	Hic1	0.044
2.79897e-18	0.641584	0.262	0.218	7.68822e-14	Axin2⁺-SuSC	Acaca	0.044
3.30108e-15	0.545884	0.216	0.172	9.06741e-11	Axin2⁺-SuSC	Whsc1l1	0.044
1.62886e-07	0.0327746	0.182	0.226	0.00447415	Axin2⁺-SuSC	Eif3b	0.044
1.75837e-31	1.22335	0.103	0.059	4.82988e-27	Axin2⁺-SuSC	Stmn2	0.044
2.60306e-31	0.997178	0.106	0.062	7.15009e-27	Axin2⁺-SuSC	Ttc37	0.044
1.16729e-38	0.859299	0.412	0.368	3.20632e-34	Axin2⁺-SuSC	Spats2l	0.044
1.41238e-36	0.634986	0.447	0.403	3.87953e-32	Axin2⁺-SuSC	Nsd1	0.044
0.0378604	0.176792	0.323	0.367	1	Axin2⁺-SuSC	U2surp	0.044
9.30952e-11	0.163109	0.486	0.442	2.55714e-06	Axin2⁺-SuSC	Iqgap1	0.044
1.19156e-29	0.667543	0.395	0.352	3.27298e-25	Axin2⁺-SuSC	Nf1	0.043
0.00417963	0.106874	0.291	0.334	1	Axin2⁺-SuSC	Actn4	0.043
9.27896e-27	0.941973	0.114	0.071	2.54874e-22	Axin2⁺-SuSC	Arhgef9	0.043
8.74171e-23	0.780458	0.135	0.092	2.40117e-18	Axin2⁺-SuSC	Flrt3	0.043
1.01341e-21	1.35291	0.147	0.104	2.78363e-17	Axin2⁺-SuSC	Il1rapl2	0.043
9.32949e-29	1.04635	0.108	0.065	2.56262e-24	Axin2⁺-SuSC	Mtmr10	0.043
2.27367e-20	0.666902	0.323	0.28	6.24532e-16	Axin2⁺-SuSC	Prkce	0.043
1.66138e-30	0.641842	0.416	0.373	4.56349e-26	Axin2⁺-SuSC	Arid1b	0.043
7.12376e-18	0.551479	0.355	0.312	1.95675e-13	Axin2⁺-SuSC	Nhs	0.043
0.00183977	0.166715	0.275	0.318	1	Axin2⁺-SuSC	Ep400	0.043
0.000547555	0.107535	0.265	0.308	1	Axin2⁺-SuSC	Adam10	0.043
0.00033507	0.0361944	0.265	0.308	1	Axin2⁺-SuSC	Fndc3a	0.043
4.01748e-06	0.00536199	0.201	0.244	0.110352	Axin2⁺-SuSC	Arhgap29	0.043
2.73897e-24	0.587418	0.397	0.355	7.5234e-20	Axin2⁺-SuSC	Chd9	0.042
0.00234846	0.111733	0.287	0.329	1	Axin2⁺-SuSC	Gbf1	0.042
3.09274e-21	0.785873	0.128	0.086	8.49514e-17	Axin2⁺-SuSC	Fam208b	0.042
2.58156e-21	0.772826	0.129	0.087	7.09103e-17	Axin2⁺-SuSC	Smek2	0.042
2.16917e-16	0.600745	0.225	0.183	5.95828e-12	Axin2⁺-SuSC	Irx5	0.042
0.00019291	0.111949	0.231	0.273	1	Axin2⁺-SuSC	Eea1	0.042
9.39585e-07	0.0480378	0.178	0.22	0.0258085	Axin2⁺-SuSC	Atl3	0.042
7.23677e-08	0.0228428	0.151	0.193	0.00198779	Axin2⁺-SuSC	Atf7	0.042
6.45581e-53	1.52292	0.487	0.445	1.77328e-48	Axin2⁺-SuSC	Gm42418	0.042
1.4076e-17	0.716846	0.205	0.163	3.86641e-13	Axin2⁺-SuSC	Zfp827	0.042
3.83426e-05	0.328244	0.167	0.209	1	Axin2⁺-SuSC	Gm47283	0.042
0.00941449	0.127709	0.303	0.345	1	Axin2⁺-SuSC	Luc7l3	0.042
0.000412321	0.0856453	0.25	0.292	1	Axin2⁺-SuSC	Msrb3	0.042
3.83392e-35	0.527206	0.517	0.476	1.0531e-30	Axin2⁺-SuSC	Nfat5	0.041
2.83833e-22	0.323158	0.621	0.58	7.79633e-18	Axin2⁺-SuSC	Csnk1a1	0.041
2.2824e-19	0.295918	0.544	0.503	6.2693e-15	Axin2⁺-SuSC	Fgfr2	0.041
0.00882167	0.135037	0.292	0.333	1	Axin2⁺-SuSC	Taf1d	0.041
0.000310412	0.116629	0.239	0.28	1	Axin2⁺-SuSC	Mcu	0.041
1.11646e-16	0.642773	0.259	0.218	3.06668e-12	Axin2⁺-SuSC	Ivns1abp	0.041
1.03853e-25	0.884785	0.107	0.066	2.85263e-21	Axin2⁺-SuSC	Suv420h1	0.041
7.85321e-12	0.0553281	0.084	0.125	2.15712e-07	Axin2⁺-SuSC	Hapstr1	0.041
7.98884e-24	0.801197	0.354	0.313	2.19437e-19	Axin2⁺-SuSC	Tmem164	0.041
1.07749e-28	0.717749	0.382	0.341	2.95964e-24	Axin2⁺-SuSC	Ssbp3	0.041
6.04207e-22	0.57535	0.363	0.322	1.65964e-17	Axin2⁺-SuSC	Sbf2	0.041
7.28874e-26	0.51017	0.471	0.43	2.00207e-21	Axin2⁺-SuSC	Ldlrad4	0.041
0.00175982	0.155506	0.254	0.295	1	Axin2⁺-SuSC	Cpq	0.041
2.89159e-05	0.0878308	0.202	0.243	0.794262	Axin2⁺-SuSC	Ahcyl1	0.041
0.0081155	0.0743072	0.314	0.355	1	Axin2⁺-SuSC	Sh3bgrl	0.041
0.000144817	0.0667407	0.243	0.284	1	Axin2⁺-SuSC	Sf3b3	0.041
0.000256956	0.0537297	0.254	0.295	1	Axin2⁺-SuSC	Ccdc50	0.041
6.31359e-07	0.0190357	0.169	0.21	0.0173422	Axin2⁺-SuSC	Usp25	0.041
2.30618e-18	0.727549	0.137	0.097	6.33461e-14	Axin2⁺-SuSC	Hdgfrp3	0.04
1.20057e-21	0.690598	0.112	0.072	3.29772e-17	Axin2⁺-SuSC	D17Wsu92e	0.04
6.92373e-15	0.605768	0.22	0.18	1.90181e-10	Axin2⁺-SuSC	Bcl2	0.04
1.50763e-15	0.563975	0.163	0.123	4.14117e-11	Axin2⁺-SuSC	1700020I14Rik	0.04
0.00109452	0.430063	0.23	0.27	1	Axin2⁺-SuSC	Tox	0.04
1.0371e-06	0.0762418	0.161	0.201	0.0284872	Axin2⁺-SuSC	Lgr4	0.04
2.2789e-08	0.0549419	0.131	0.171	0.000625969	Axin2⁺-SuSC	Atp10a	0.04
3.23554e-05	0.0511988	0.21	0.25	0.888738	Axin2⁺-SuSC	Gmps	0.04
5.62904e-06	0.0188483	0.192	0.232	0.154619	Axin2⁺-SuSC	Fam133b	0.04
1.89235e-07	0.0112635	0.147	0.187	0.00519792	Axin2⁺-SuSC	Tmx4	0.04
1.35468e-06	0.00483452	0.185	0.225	0.0372103	Axin2⁺-SuSC	Vezf1	0.04
4.52956e-21	0.920985	0.125	0.085	1.24418e-16	Axin2⁺-SuSC	Sema6d	0.04
1.17739e-17	0.593022	0.299	0.259	3.23405e-13	Axin2⁺-SuSC	Rabgap1	0.04
3.79808e-16	0.537845	0.297	0.257	1.04326e-11	Axin2⁺-SuSC	Wipf1	0.04
3.49207e-14	0.42872	0.282	0.242	9.59201e-10	Axin2⁺-SuSC	Cers6	0.04
1.03976e-13	0.349294	0.282	0.242	2.85602e-09	Axin2⁺-SuSC	Antxr2	0.04
0.000784224	0.0824056	0.265	0.305	1	Axin2⁺-SuSC	Cbfb	0.04
0.000347342	0.0451734	0.248	0.288	1	Axin2⁺-SuSC	Actr2	0.04
1.72426e-16	0.648901	0.28	0.241	4.7362e-12	Axin2⁺-SuSC	Plekha5	0.039
2.50678e-20	0.609847	0.336	0.297	6.88563e-16	Axin2⁺-SuSC	Setd2	0.039
0.000264276	0.0750171	0.241	0.28	1	Axin2⁺-SuSC	Hdac2	0.039
2.9843e-15	0.652702	0.23	0.191	8.19726e-11	Axin2⁺-SuSC	Srgap3	0.039
2.28216e-14	0.648571	0.198	0.159	6.26863e-10	Axin2⁺-SuSC	Disp1	0.039
5.28041e-15	0.620132	0.185	0.146	1.45042e-10	Axin2⁺-SuSC	Atp9a	0.039
8.45305e-15	0.618823	0.199	0.16	2.32188e-10	Axin2⁺-SuSC	Purg	0.039
3.27827e-14	0.582416	0.217	0.178	9.00475e-10	Axin2⁺-SuSC	Lrig3	0.039
1.08666e-14	0.564847	0.183	0.144	2.98483e-10	Axin2⁺-SuSC	Megf6	0.039
1.10647e-11	0.299462	0.213	0.174	3.03926e-07	Axin2⁺-SuSC	Tmeff2	0.039
3.31321e-20	0.629361	0.344	0.305	9.10072e-16	Axin2⁺-SuSC	Pds5b	0.039
2.72583e-26	0.623032	0.409	0.37	7.48732e-22	Axin2⁺-SuSC	Cask	0.039
4.10358e-18	0.526433	0.347	0.308	1.12717e-13	Axin2⁺-SuSC	Adamts12	0.039
6.76047e-24	0.58453	0.399	0.361	1.85697e-19	Axin2⁺-SuSC	Myo9a	0.038
1.98012e-17	0.304378	0.507	0.469	5.439e-13	Axin2⁺-SuSC	Apbb2	0.038
1.26936e-14	0.636139	0.231	0.193	3.48668e-10	Axin2⁺-SuSC	Tdrd3	0.038
3.67351e-15	0.628747	0.257	0.219	1.00904e-10	Axin2⁺-SuSC	Smc5	0.038
1.11512e-12	0.509465	0.253	0.215	3.06302e-08	Axin2⁺-SuSC	Sept2	0.038
9.01837e-19	0.401444	0.116	0.078	2.47717e-14	Axin2⁺-SuSC	Prex2	0.038
1.25844e-05	0.043446	0.188	0.226	0.345667	Axin2⁺-SuSC	Ccdc186	0.038
7.36029e-05	0.0267596	0.214	0.252	1	Axin2⁺-SuSC	Ube2w	0.038
8.67041e-06	0.026684	0.196	0.234	0.238159	Axin2⁺-SuSC	Crk	0.038
2.21118e-06	0.0182841	0.174	0.212	0.0607368	Axin2⁺-SuSC	Arid4a	0.038
6.79872e-15	0.594431	0.155	0.117	1.86747e-10	Axin2⁺-SuSC	Rnf150	0.038
2.21913e-14	0.635065	0.206	0.168	6.09549e-10	Axin2⁺-SuSC	Qser1	0.038
6.0387e-17	0.59527	0.315	0.277	1.65871e-12	Axin2⁺-SuSC	Zfp704	0.038
3.23904e-13	0.530978	0.24	0.202	8.89698e-09	Axin2⁺-SuSC	Klhl29	0.038
1.5202e-06	0.00274226	0.17	0.208	0.0417568	Axin2⁺-SuSC	Wtap	0.038
7.03542e-30	0.431756	0.587	0.549	1.93249e-25	Axin2⁺-SuSC	Ppp3ca	0.038
3.98399e-15	0.614208	0.275	0.238	1.09432e-10	Axin2⁺-SuSC	Cep112	0.037
1.18734e-14	0.568182	0.276	0.239	3.26139e-10	Axin2⁺-SuSC	Kirrel	0.037
2.15971e-14	0.501221	0.322	0.285	5.9323e-10	Axin2⁺-SuSC	Tspan5	0.037
0.0432241	0.175292	0.285	0.322	1	Axin2⁺-SuSC	Smad4	0.037
0.0113657	0.0889558	0.292	0.329	1	Axin2⁺-SuSC	Ptprk	0.037
0.000963297	0.061205	0.236	0.273	1	Axin2⁺-SuSC	Epha3	0.037
0.000440858	0.0368133	0.302	0.339	1	Axin2⁺-SuSC	Xist	0.037
5.17489e-19	0.725159	0.108	0.071	1.42144e-14	Axin2⁺-SuSC	Ikbkap	0.037
1.85528e-13	0.612018	0.192	0.155	5.09608e-09	Axin2⁺-SuSC	Atrn	0.037
0.000475285	0.116145	0.221	0.258	1	Axin2⁺-SuSC	Sgce	0.037
0.000448748	0.0984406	0.226	0.263	1	Axin2⁺-SuSC	Mon2	0.037
0.000175334	0.0791032	0.211	0.248	1	Axin2⁺-SuSC	Ddx42	0.037
0.000104961	0.0696271	0.221	0.258	1	Axin2⁺-SuSC	Camta1	0.037
2.08937e-05	0.0185918	0.191	0.228	0.573908	Axin2⁺-SuSC	Trpc4ap	0.037
1.81401e-05	0.0137158	0.195	0.232	0.498273	Axin2⁺-SuSC	Atxn7	0.037
1.20682e-16	0.861364	0.148	0.111	3.31488e-12	Axin2⁺-SuSC	Tshz3	0.037
2.07397e-18	0.564093	0.348	0.311	5.69677e-14	Axin2⁺-SuSC	Med13	0.037
2.69359e-20	0.453216	0.421	0.384	7.39875e-16	Axin2⁺-SuSC	Cdc42bpa	0.037
7.32107e-55	0.622301	0.575	0.538	2.01095e-50	Axin2⁺-SuSC	Ttc3	0.037
2.12778e-22	0.595236	0.381	0.345	5.84458e-18	Axin2⁺-SuSC	Gpatch8	0.036
8.31749e-71	0.575269	0.683	0.647	2.28465e-66	Axin2⁺-SuSC	Son	0.036
3.96913e-14	0.562068	0.276	0.24	1.09024e-09	Axin2⁺-SuSC	Fer	0.036
3.51115e-17	0.286089	0.644	0.608	9.64441e-13	Axin2⁺-SuSC	Pafah1b1	0.036
0.009291	0.0046539	0.611	0.647	1	Axin2⁺-SuSC	Morf4l2	0.036
6.77198e-19	0.82664	0.111	0.075	1.86013e-14	Axin2⁺-SuSC	Fsd1l	0.036
2.08393e-18	0.71487	0.11	0.074	5.72414e-14	Axin2⁺-SuSC	Papd4	0.036
1.42573e-15	0.714224	0.136	0.1	3.91619e-11	Axin2⁺-SuSC	Mllt4	0.036
8.30051e-14	0.681388	0.164	0.128	2.27998e-09	Axin2⁺-SuSC	Cdc14b	0.036
1.02106e-15	0.681247	0.125	0.089	2.80465e-11	Axin2⁺-SuSC	Mex3a	0.036
0.000405693	0.0927421	0.207	0.243	1	Axin2⁺-SuSC	Fut8	0.036
0.000559665	0.0911194	0.216	0.252	1	Axin2⁺-SuSC	Tial1	0.036
0.000509763	0.0905929	0.225	0.261	1	Axin2⁺-SuSC	Tpp2	0.036
2.00271e-05	0.0477761	0.173	0.209	0.550105	Axin2⁺-SuSC	Ptgfrn	0.036
0.000193322	0.0395226	0.204	0.24	1	Axin2⁺-SuSC	Rhoq	0.036
2.02327e-14	0.627918	0.146	0.11	5.55752e-10	Axin2⁺-SuSC	Mirg	0.036
3.59498e-29	0.622219	0.431	0.395	9.8747e-25	Axin2⁺-SuSC	Trio	0.036
0.010281	0.101501	0.272	0.308	1	Axin2⁺-SuSC	Lrrc58	0.036
0.000135876	0.0103239	0.2	0.236	1	Axin2⁺-SuSC	Egfr	0.036
4.98237e-06	0.00103598	0.168	0.204	0.136856	Axin2⁺-SuSC	Dnajc5	0.036
2.5745e-19	0.661056	0.339	0.304	7.07163e-15	Axin2⁺-SuSC	Man2a1	0.035
1.19746e-38	0.606712	0.509	0.474	3.28917e-34	Axin2⁺-SuSC	Rere	0.035
2.11348e-05	0.219795	0.396	0.361	0.580529	Axin2⁺-SuSC	Septin7	0.035
0.000715626	0.215994	0.593	0.628	1	Axin2⁺-SuSC	Gnb1	0.035
0.0164198	0.134446	0.592	0.627	1	Axin2⁺-SuSC	Top1	0.035
1.65265e-18	1.3061	0.108	0.073	4.53949e-14	Axin2⁺-SuSC	Clstn2	0.035
7.06684e-18	1.06775	0.114	0.079	1.94112e-13	Axin2⁺-SuSC	Thrb	0.035
1.21031e-13	0.671658	0.251	0.216	3.32449e-09	Axin2⁺-SuSC	Sncaip	0.035
6.39873e-13	0.634742	0.213	0.178	1.7576e-08	Axin2⁺-SuSC	Arhgap32	0.035
2.34927e-12	0.568104	0.216	0.181	6.45299e-08	Axin2⁺-SuSC	Rif1	0.035
2.69104e-12	0.560633	0.246	0.211	7.39174e-08	Axin2⁺-SuSC	Nhsl1	0.035
0.00702409	0.196523	0.232	0.267	1	Axin2⁺-SuSC	Evi5	0.035
0.00142995	0.110035	0.224	0.259	1	Axin2⁺-SuSC	Tmem65	0.035
0.000213107	0.0874937	0.198	0.233	1	Axin2⁺-SuSC	Efr3a	0.035
1.81204e-06	0.0148495	0.153	0.188	0.0497731	Axin2⁺-SuSC	Gatad2a	0.035
2.39488e-15	0.574263	0.316	0.281	6.57826e-11	Axin2⁺-SuSC	Srgap1	0.035
2.33217e-13	0.483867	0.294	0.259	6.406e-09	Axin2⁺-SuSC	Ssh2	0.035
5.94331e-11	0.194603	0.483	0.448	1.63251e-06	Axin2⁺-SuSC	Atp2b1	0.035
0.0295525	0.135741	0.274	0.309	1	Axin2⁺-SuSC	Hif1a	0.035
0.00758867	0.118563	0.252	0.287	1	Axin2⁺-SuSC	Cnot6	0.035
0.00189536	0.0672992	0.253	0.288	1	Axin2⁺-SuSC	Cyfip1	0.035
5.46839e-05	0.309108	0.535	0.57	1	Axin2⁺-SuSC	Twist1	0.035
0.0490926	0.179598	0.541	0.576	1	Axin2⁺-SuSC	Sf3b1	0.035
7.13483e-34	0.659804	0.458	0.424	1.95979e-29	Axin2⁺-SuSC	Eml4	0.034
1.02085e-16	0.577566	0.338	0.304	2.80408e-12	Axin2⁺-SuSC	Pum2	0.034
1.10346e-09	0.220069	0.61	0.576	3.03099e-05	Axin2⁺-SuSC	Ptp4a2	0.034
0.0101051	0.163295	0.244	0.278	1	Axin2⁺-SuSC	Rad23b	0.034
0.0105331	0.139485	0.245	0.279	1	Axin2⁺-SuSC	Ago2	0.034
0.00634888	0.131265	0.238	0.272	1	Axin2⁺-SuSC	Dhx36	0.034
0.00647452	0.10775	0.243	0.277	1	Axin2⁺-SuSC	Parp8	0.034
0.00311024	0.101832	0.24	0.274	1	Axin2⁺-SuSC	Yme1l1	0.034
0.00297077	0.0939513	0.24	0.274	1	Axin2⁺-SuSC	N4bp2l2	0.034
1.83137e-17	0.95787	0.113	0.079	5.0304e-13	Axin2⁺-SuSC	Dpyd	0.034
1.18808e-17	0.848317	0.101	0.067	3.26342e-13	Axin2⁺-SuSC	Tnik	0.034
3.72088e-15	0.681516	0.114	0.08	1.02205e-10	Axin2⁺-SuSC	Crnde	0.034
7.30787e-12	0.565761	0.22	0.186	2.00733e-07	Axin2⁺-SuSC	Arhgap35	0.034
1.08958e-10	0.54398	0.26	0.226	2.99285e-06	Axin2⁺-SuSC	Erdr1	0.034
0.00231897	0.102621	0.234	0.268	1	Axin2⁺-SuSC	Cenpb	0.034
0.00142463	0.0974655	0.223	0.257	1	Axin2⁺-SuSC	Ddx46	0.034
0.000565726	0.0799302	0.218	0.252	1	Axin2⁺-SuSC	Scarf2	0.034
0.000565366	0.0648153	0.214	0.248	1	Axin2⁺-SuSC	Trim28	0.034
2.04182e-05	0.0492602	0.16	0.194	0.560848	Axin2⁺-SuSC	Rnf4	0.034
3.17799e-09	0.000287432	0.079	0.113	8.7293e-05	Axin2⁺-SuSC	Marchf3	0.034
6.62144e-14	0.823503	0.149	0.115	1.81878e-09	Axin2⁺-SuSC	Nuak1	0.034
2.33491e-17	0.722869	0.103	0.069	6.41352e-13	Axin2⁺-SuSC	Fam126a	0.034
9.13197e-14	0.66252	0.144	0.11	2.50837e-09	Axin2⁺-SuSC	Drosha	0.034
6.65704e-18	0.62984	0.103	0.069	1.82856e-13	Axin2⁺-SuSC	Nt5e	0.034
5.38596e-26	0.611231	0.415	0.381	1.47942e-21	Axin2⁺-SuSC	Arhgap5	0.034
0.0438803	0.173534	0.267	0.301	1	Axin2⁺-SuSC	Sod1	0.034
0.0421209	0.152645	0.277	0.311	1	Axin2⁺-SuSC	Gng12	0.034
0.00382073	0.0284452	0.264	0.298	1	Axin2⁺-SuSC	Itgav	0.034
3.4954e-13	0.619276	0.268	0.235	9.60116e-09	Axin2⁺-SuSC	Sipa1l1	0.033
1.09834e-11	0.26354	0.549	0.516	3.01691e-07	Axin2⁺-SuSC	Tpr	0.033
0.0429045	0.120208	0.282	0.315	1	Axin2⁺-SuSC	Adamts2	0.033
2.62728e-16	0.70909	0.101	0.068	7.21661e-12	Axin2⁺-SuSC	2700081O15Rik	0.033
9.27354e-12	0.615766	0.165	0.132	2.54726e-07	Axin2⁺-SuSC	Map2k6	0.033
1.12323e-11	0.596962	0.218	0.185	3.08528e-07	Axin2⁺-SuSC	Yeats2	0.033
3.64742e-13	0.549303	0.124	0.091	1.00187e-08	Axin2⁺-SuSC	Tmem2	0.033
0.00205955	0.113586	0.221	0.254	1	Axin2⁺-SuSC	Dlgap4	0.033
0.00213419	0.104448	0.22	0.253	1	Axin2⁺-SuSC	Map3k2	0.033
0.00190076	0.0999476	0.225	0.258	1	Axin2⁺-SuSC	Prpf38b	0.033
0.000127132	0.0628468	0.179	0.212	1	Axin2⁺-SuSC	Atp2c1	0.033
1.31998e-05	0.0628163	0.144	0.177	0.362573	Axin2⁺-SuSC	Dock11	0.033
2.94378e-06	0.0352271	0.132	0.165	0.0808597	Axin2⁺-SuSC	Osbpl1a	0.033
0.00133587	0.0335928	0.225	0.258	1	Axin2⁺-SuSC	Irs1	0.033
2.96429e-05	0.011553	0.167	0.2	0.81423	Axin2⁺-SuSC	Vps4b	0.033
3.20308e-05	0.00492294	0.18	0.213	0.879822	Axin2⁺-SuSC	Wdr70	0.033
3.38266e-12	0.579068	0.142	0.109	9.2915e-08	Axin2⁺-SuSC	Casc4	0.033
2.3381e-26	0.671856	0.416	0.383	6.42228e-22	Axin2⁺-SuSC	Dock1	0.033
1.17211e-33	0.610301	0.476	0.443	3.21955e-29	Axin2⁺-SuSC	Fbxl17	0.033
0.000413318	0.0716015	0.203	0.236	1	Axin2⁺-SuSC	Chka	0.033
1.18606e-17	0.644402	0.329	0.297	3.25788e-13	Axin2⁺-SuSC	Fam193a	0.032
1.37341e-11	0.539794	0.14	0.108	3.77247e-07	Axin2⁺-SuSC	Tmem55a	0.032
2.81168e-11	0.673675	0.174	0.142	7.72311e-07	Axin2⁺-SuSC	Nav2	0.032
2.95247e-11	0.551516	0.258	0.226	8.10983e-07	Axin2⁺-SuSC	Tln2	0.032
5.86729e-11	0.547571	0.234	0.202	1.61163e-06	Axin2⁺-SuSC	Kat6a	0.032
0.000668253	0.110618	0.194	0.226	1	Axin2⁺-SuSC	Ipo7	0.032
0.0005091	0.057935	0.202	0.234	1	Axin2⁺-SuSC	Heatr5a	0.032
1.65398e-05	0.0433121	0.15	0.182	0.454314	Axin2⁺-SuSC	Inpp5a	0.032
2.54483e-33	0.589894	0.491	0.459	6.99013e-29	Axin2⁺-SuSC	Kansl1	0.032
2.0145e-13	0.57908	0.29	0.258	5.53343e-09	Axin2⁺-SuSC	Xpo1	0.032
3.94867e-13	0.731764	0.113	0.082	1.08462e-08	Axin2⁺-SuSC	Unc13b	0.031
1.71771e-08	0.377295	0.23	0.199	0.000471819	Axin2⁺-SuSC	Slc1a3	0.031
2.09948e-09	0.368244	0.165	0.134	5.76685e-05	Axin2⁺-SuSC	Vav3	0.031
2.30072e-08	0.342622	0.232	0.201	0.000631961	Axin2⁺-SuSC	Trabd2b	0.031
0.00155647	0.166155	0.19	0.221	1	Axin2⁺-SuSC	Agfg1	0.031
0.00139496	0.10027	0.199	0.23	1	Axin2⁺-SuSC	Stau1	0.031
0.00205403	0.0871768	0.217	0.248	1	Axin2⁺-SuSC	Luc7l	0.031
0.00173047	0.0712631	0.192	0.223	1	Axin2⁺-SuSC	Plcb4	0.031
5.44812e-05	0.0651128	0.16	0.191	1	Axin2⁺-SuSC	Tmx3	0.031
0.000284907	0.050756	0.186	0.217	1	Axin2⁺-SuSC	Sacm1l	0.031
4.17511e-06	0.0382977	0.126	0.157	0.114682	Axin2⁺-SuSC	Lmbrd1	0.031
1.52413e-05	0.0331836	0.136	0.167	0.418647	Axin2⁺-SuSC	Pacsin2	0.031
3.50061e-05	0.0303303	0.166	0.197	0.961548	Axin2⁺-SuSC	Oxr1	0.031
1.35539e-05	0.0295593	0.139	0.17	0.372298	Axin2⁺-SuSC	Siah1a	0.031
4.26993e-05	0.0238531	0.155	0.186	1	Axin2⁺-SuSC	Nfyc	0.031
3.84169e-08	0.0191159	0.079	0.11	0.00105524	Axin2⁺-SuSC	Pals1	0.031
0.000320171	0.0144776	0.188	0.219	1	Axin2⁺-SuSC	Cox20	0.031
8.1125e-11	0.618318	0.145	0.114	2.22834e-06	Axin2⁺-SuSC	Kcnb2	0.031
3.56711e-11	0.543839	0.142	0.111	9.79814e-07	Axin2⁺-SuSC	Tmem57	0.031
2.56281e-16	0.550217	0.349	0.318	7.03951e-12	Axin2⁺-SuSC	Nckap1	0.031
2.97918e-13	0.541509	0.298	0.267	8.1832e-09	Axin2⁺-SuSC	Mib1	0.031
1.84175e-12	0.521349	0.283	0.252	5.05891e-08	Axin2⁺-SuSC	Igsf10	0.031
1.78881e-12	0.403977	0.357	0.326	4.9135e-08	Axin2⁺-SuSC	Dclk1	0.031
6.86004e-13	0.329298	0.416	0.385	1.88432e-08	Axin2⁺-SuSC	Lima1	0.031
0.0477917	0.0553078	0.281	0.312	1	Axin2⁺-SuSC	Osbpl8	0.031
0.00922046	0.0177854	0.256	0.287	1	Axin2⁺-SuSC	Ankrd44	0.031
1.10892e-14	0.24861	0.584	0.553	3.04598e-10	Axin2⁺-SuSC	Arih1	0.031
6.93873e-17	0.547465	0.375	0.345	1.90593e-12	Axin2⁺-SuSC	Tanc2	0.03
2.77293e-12	0.278263	0.509	0.479	7.61669e-08	Axin2⁺-SuSC	Mbnl1	0.03
2.1236e-13	0.688279	0.111	0.081	5.83311e-09	Axin2⁺-SuSC	Grik5	0.03
1.2566e-10	0.628156	0.165	0.135	3.45164e-06	Axin2⁺-SuSC	Atxn7l1	0.03
3.33713e-10	0.59039	0.197	0.167	9.16642e-06	Axin2⁺-SuSC	Ankib1	0.03
6.14346e-10	0.54297	0.218	0.188	1.68749e-05	Axin2⁺-SuSC	Rptor	0.03
6.98488e-10	0.52817	0.226	0.196	1.91861e-05	Axin2⁺-SuSC	Ric1	0.03
1.67618e-09	0.497412	0.187	0.157	4.60414e-05	Axin2⁺-SuSC	Cdk6	0.03
8.17637e-10	0.496059	0.239	0.209	2.24589e-05	Axin2⁺-SuSC	Pxdn	0.03
0.01144	0.150699	0.233	0.263	1	Axin2⁺-SuSC	Bcas3	0.03
0.000172022	0.0810003	0.164	0.194	1	Axin2⁺-SuSC	Pcf11	0.03
0.00233972	0.0731843	0.206	0.236	1	Axin2⁺-SuSC	Cab39	0.03
4.04633e-05	0.0420737	0.148	0.178	1	Axin2⁺-SuSC	Tmem106b	0.03
0.000330857	0.0341267	0.185	0.215	1	Axin2⁺-SuSC	Cebpz	0.03
6.58478e-05	0.0156779	0.15	0.18	1	Axin2⁺-SuSC	Txndc11	0.03
3.37165e-05	0.0134944	0.142	0.172	0.926126	Axin2⁺-SuSC	Mgat5	0.03
5.73502e-24	0.606908	0.416	0.386	1.5753e-19	Axin2⁺-SuSC	Setd5	0.03
5.03802e-07	0.132519	0.309	0.279	0.0138384	Axin2⁺-SuSC	Fndc1	0.03
3.65492e-11	0.594898	0.268	0.239	1.00393e-06	Axin2⁺-SuSC	Tbl1xr1	0.029
1.95232e-14	0.576371	0.332	0.303	5.36263e-10	Axin2⁺-SuSC	Rps6ka3	0.029
5.1672e-33	0.525586	0.554	0.525	1.41933e-28	Axin2⁺-SuSC	Igf1r	0.029
2.71427e-13	0.520009	0.325	0.296	7.45554e-09	Axin2⁺-SuSC	Ralgapa1	0.029
2.28989e-10	0.422636	0.324	0.295	6.28986e-06	Axin2⁺-SuSC	Zfpm2	0.029
1.14245e-16	0.358353	0.504	0.475	3.13808e-12	Axin2⁺-SuSC	Wnk1	0.029
0.00675482	0.102721	0.205	0.234	1	Axin2⁺-SuSC	Glyr1	0.029
5.87098e-12	0.982814	0.112	0.083	1.61264e-07	Axin2⁺-SuSC	P3h2	0.029
2.72979e-10	0.614228	0.208	0.179	7.4982e-06	Axin2⁺-SuSC	Dennd4c	0.029
9.41298e-10	0.610515	0.199	0.17	2.58556e-05	Axin2⁺-SuSC	Znrf3	0.029
5.51104e-11	0.597694	0.12	0.091	1.51377e-06	Axin2⁺-SuSC	Agrn	0.029
5.74787e-10	0.574866	0.225	0.196	1.57883e-05	Axin2⁺-SuSC	Cbfa2t2	0.029
1.20697e-09	0.546912	0.198	0.169	3.31531e-05	Axin2⁺-SuSC	Eps15	0.029
3.18676e-09	0.524843	0.22	0.191	8.75339e-05	Axin2⁺-SuSC	Smg7	0.029
1.25577e-07	0.279199	0.245	0.216	0.00344935	Axin2⁺-SuSC	Adamts9	0.029
0.00179239	0.105693	0.182	0.211	1	Axin2⁺-SuSC	Lsm14a	0.029
0.0204944	0.0984392	0.218	0.247	1	Axin2⁺-SuSC	Bach2	0.029
0.00776418	0.0945842	0.217	0.246	1	Axin2⁺-SuSC	Nrip1	0.029
0.00112605	0.0847436	0.187	0.216	1	Axin2⁺-SuSC	Ubac2	0.029
0.00114533	0.0781898	0.188	0.217	1	Axin2⁺-SuSC	Nck1	0.029
0.0012007	0.0754749	0.188	0.217	1	Axin2⁺-SuSC	U2af2	0.029
0.0102186	0.0686259	0.231	0.26	1	Axin2⁺-SuSC	Ankrd28	0.029
6.18169e-05	0.00763731	0.148	0.177	1	Axin2⁺-SuSC	Fbxl3	0.029
9.1891e-17	0.574697	0.356	0.327	2.52406e-12	Axin2⁺-SuSC	Rbm26	0.029
2.9216e-16	0.557881	0.357	0.328	8.02505e-12	Axin2⁺-SuSC	Zfp644	0.029
4.53375e-13	0.574294	0.314	0.286	1.24533e-08	Axin2⁺-SuSC	Ptbp2	0.028
8.75857e-17	0.495054	0.387	0.359	2.4058e-12	Axin2⁺-SuSC	Fbxo11	0.028
6.31004e-10	0.489083	0.267	0.239	1.73324e-05	Axin2⁺-SuSC	Rreb1	0.028
0.000464355	0.358147	0.418	0.446	1	Axin2⁺-SuSC	Hnrnph1	0.028
0.0472609	0.092103	0.249	0.277	1	Axin2⁺-SuSC	Hmgcs1	0.028
8.58344e-05	0.0475077	0.141	0.169	1	Axin2⁺-SuSC	Cept1	0.028
8.11799e-10	0.585887	0.135	0.107	2.22985e-05	Axin2⁺-SuSC	Nlgn2	0.028
3.4011e-13	0.111921	0.1	0.072	9.34214e-09	Axin2⁺-SuSC	Trpm3	0.028
1.08389e-05	0.0290544	0.109	0.137	0.297723	Axin2⁺-SuSC	Ap3m1	0.028
1.11744e-10	0.651837	0.261	0.233	3.06938e-06	Axin2⁺-SuSC	Arhgap24	0.028
1.4304e-09	0.62886	0.164	0.136	3.92901e-05	Axin2⁺-SuSC	Ralgapb	0.028
2.60524e-11	0.596675	0.103	0.075	7.15608e-07	Axin2⁺-SuSC	Wnt11	0.028
1.98265e-09	0.582057	0.213	0.185	5.44593e-05	Axin2⁺-SuSC	Irx3	0.028
5.26444e-10	0.578853	0.237	0.209	1.44604e-05	Axin2⁺-SuSC	Ppp1r12b	0.028
3.33444e-09	0.566261	0.174	0.146	9.15903e-05	Axin2⁺-SuSC	Dtnb	0.028
3.24268e-09	0.557222	0.221	0.193	8.90699e-05	Axin2⁺-SuSC	Pias2	0.028
1.62435e-08	0.500145	0.208	0.18	0.000446176	Axin2⁺-SuSC	Igdcc4	0.028
2.46072e-08	0.28916	0.162	0.134	0.000675912	Axin2⁺-SuSC	Slc8a1	0.028
0.0158327	0.190262	0.2	0.228	1	Axin2⁺-SuSC	Nek7	0.028
0.00353522	0.124808	0.195	0.223	1	Axin2⁺-SuSC	Cttn	0.028
0.00347936	0.113766	0.2	0.228	1	Axin2⁺-SuSC	Rab22a	0.028
0.00172267	0.0904355	0.186	0.214	1	Axin2⁺-SuSC	Tbc1d23	0.028
0.000806184	0.0870424	0.18	0.208	1	Axin2⁺-SuSC	Sobp	0.028
0.000102409	0.0404203	0.138	0.166	1	Axin2⁺-SuSC	Lrrk1	0.028
6.46704e-05	0.0297648	0.138	0.166	1	Axin2⁺-SuSC	Lonp2	0.028
0.000758656	0.0207595	0.194	0.222	1	Axin2⁺-SuSC	5031425E22Rik	0.028
4.38669e-05	0.0168808	0.128	0.156	1	Axin2⁺-SuSC	Lysmd3	0.028
2.97469e-05	0.0122161	0.132	0.16	0.817089	Axin2⁺-SuSC	Setd7	0.028
1.37865e-05	0.0109962	0.12	0.148	0.378688	Axin2⁺-SuSC	Itpripl2	0.028
8.3603e-05	0.00503489	0.144	0.172	1	Axin2⁺-SuSC	Naa35	0.028
8.36114e-16	0.562103	0.358	0.33	2.29664e-11	Axin2⁺-SuSC	Phf14	0.028
0.00965597	0.241194	0.445	0.473	1	Axin2⁺-SuSC	Ccnd2	0.028
6.90842e-10	0.51777	0.268	0.241	1.8976e-05	Axin2⁺-SuSC	Memo1	0.027
4.32727e-16	0.447784	0.466	0.439	1.18861e-11	Axin2⁺-SuSC	Fgfr1	0.027
0.00106368	0.0598237	0.176	0.203	1	Axin2⁺-SuSC	Setd3	0.027
3.10458e-11	0.714798	0.106	0.079	8.52767e-07	Axin2⁺-SuSC	Usp29	0.027
4.77568e-10	0.616693	0.123	0.096	1.31178e-05	Axin2⁺-SuSC	Mfhas1	0.027
6.25084e-09	0.589921	0.213	0.186	0.000171698	Axin2⁺-SuSC	Gpc4	0.027
1.63749e-08	0.547106	0.157	0.13	0.000449785	Axin2⁺-SuSC	St3gal3	0.027
1.01989e-09	0.533412	0.122	0.095	2.80144e-05	Axin2⁺-SuSC	Bex4	0.027
3.10724e-08	0.521692	0.166	0.139	0.000853497	Axin2⁺-SuSC	Mboat2	0.027
3.11322e-08	0.492651	0.211	0.184	0.000855138	Axin2⁺-SuSC	Boc	0.027
0.00412989	0.13559	0.184	0.211	1	Axin2⁺-SuSC	Ipo5	0.027
0.00490887	0.122911	0.185	0.212	1	Axin2⁺-SuSC	Nmt2	0.027
0.00388922	0.116171	0.187	0.214	1	Axin2⁺-SuSC	Supt6	0.027
0.0101021	0.109094	0.213	0.24	1	Axin2⁺-SuSC	Mbtps1	0.027
0.00882624	0.0942334	0.218	0.245	1	Axin2⁺-SuSC	Esf1	0.027
0.0018371	0.0663267	0.186	0.213	1	Axin2⁺-SuSC	Lasp1	0.027
0.000196635	0.0579233	0.146	0.173	1	Axin2⁺-SuSC	Limd1	0.027
1.93203e-05	0.0224253	0.114	0.141	0.53069	Axin2⁺-SuSC	Ide	0.027
1.39728e-22	0.63443	0.427	0.4	3.83805e-18	Axin2⁺-SuSC	Ssbp2	0.027
1.40537e-15	0.560768	0.349	0.322	3.86026e-11	Axin2⁺-SuSC	Rbm6	0.027
8.90825e-15	0.537238	0.354	0.327	2.44692e-10	Axin2⁺-SuSC	Wdfy3	0.027
0.00593755	0.214671	0.548	0.575	1	Axin2⁺-SuSC	Vcp	0.027
1.10136e-09	0.524855	0.269	0.243	3.02522e-05	Axin2⁺-SuSC	Fam168a	0.026
1.01429e-09	0.524216	0.27	0.244	2.78606e-05	Axin2⁺-SuSC	Baz1b	0.026
3.5985e-15	0.499783	0.385	0.359	9.88436e-11	Axin2⁺-SuSC	Rabgap1l	0.026
1.55721e-14	0.432773	0.441	0.415	4.27734e-10	Axin2⁺-SuSC	Bnc2	0.026
5.82539e-07	0.369186	0.169	0.143	0.0160012	Axin2⁺-SuSC	Bend5	0.026
1.63471e-07	0.154694	0.279	0.253	0.00449023	Axin2⁺-SuSC	Heg1	0.026
0.00998002	0.0882051	0.207	0.233	1	Axin2⁺-SuSC	Amotl1	0.026
2.22247e-10	0.589564	0.1	0.074	6.10468e-06	Axin2⁺-SuSC	2810403A07Rik	0.026
2.49653e-05	0.0761904	0.106	0.132	0.685748	Axin2⁺-SuSC	Hexim1	0.026
3.74835e-08	0.609339	0.175	0.149	0.0010296	Axin2⁺-SuSC	Zfp423	0.026
4.78994e-08	0.554644	0.157	0.131	0.0013157	Axin2⁺-SuSC	Syne2	0.026
2.71531e-08	0.46897	0.236	0.21	0.000745843	Axin2⁺-SuSC	Crtc3	0.026
4.07308e-09	0.454715	0.109	0.083	0.000111879	Axin2⁺-SuSC	Sepn1	0.026
5.27882e-07	0.398862	0.176	0.15	0.0144999	Axin2⁺-SuSC	Tspan9	0.026
2.52846e-07	0.30338	0.258	0.232	0.00694518	Axin2⁺-SuSC	Stox2	0.026
0.0111079	0.077796	0.213	0.239	1	Axin2⁺-SuSC	St3gal4	0.026
0.000903333	0.0560143	0.153	0.179	1	Axin2⁺-SuSC	Sec22a	0.026
0.000197948	0.0306561	0.139	0.165	1	Axin2⁺-SuSC	Amfr	0.026
0.000226182	0.0263836	0.138	0.164	1	Axin2⁺-SuSC	Gga2	0.026
0.000178932	0.0236669	0.14	0.166	1	Axin2⁺-SuSC	Sav1	0.026
1.03041e-05	0.00991626	0.099	0.125	0.283034	Axin2⁺-SuSC	Jag1	0.026
0.000323322	0.00315493	0.148	0.174	1	Axin2⁺-SuSC	Ist1	0.026
7.32812e-14	0.511692	0.357	0.331	2.01289e-09	Axin2⁺-SuSC	Ptk2	0.026
3.01237e-09	0.358897	0.353	0.327	8.27439e-05	Axin2⁺-SuSC	Pcdh7	0.026
1.3551e-08	0.482157	0.261	0.236	0.000372219	Axin2⁺-SuSC	Zfyve9	0.025
1.86223e-08	0.344074	0.27	0.245	0.000511516	Axin2⁺-SuSC	Mir100hg	0.025
0.0247618	0.153763	0.206	0.231	1	Axin2⁺-SuSC	Zc3h7a	0.025
0.00110134	0.113089	0.142	0.167	1	Axin2⁺-SuSC	Heca	0.025
0.00484013	0.104269	0.175	0.2	1	Axin2⁺-SuSC	Api5	0.025
2.74546e-07	0.386111	0.137	0.112	0.00754123	Axin2⁺-SuSC	Fam49b	0.025
1.4037e-09	0.60224	0.103	0.078	3.85567e-05	Axin2⁺-SuSC	Rpgrip1l	0.025
1.6785e-08	0.5671	0.208	0.183	0.000461051	Axin2⁺-SuSC	Prpf39	0.025
6.1576e-08	0.546962	0.157	0.132	0.00169137	Axin2⁺-SuSC	2610008E11Rik	0.025
2.21121e-08	0.494767	0.247	0.222	0.000607376	Axin2⁺-SuSC	Dis3l2	0.025
2.53101e-07	0.486945	0.189	0.164	0.00695219	Axin2⁺-SuSC	Pde7a	0.025
1.29507e-07	0.43276	0.228	0.203	0.00355729	Axin2⁺-SuSC	Fnbp1	0.025
0.0168125	0.369144	0.171	0.196	1	Axin2⁺-SuSC	Ebf3	0.025
0.0138612	0.167938	0.187	0.212	1	Axin2⁺-SuSC	Zfp516	0.025
0.00528124	0.139101	0.171	0.196	1	Axin2⁺-SuSC	Ubr4	0.025
0.0131572	0.130515	0.195	0.22	1	Axin2⁺-SuSC	Xiap	0.025
0.00398316	0.107606	0.171	0.196	1	Axin2⁺-SuSC	Ptpn11	0.025
0.000796179	0.103633	0.139	0.164	1	Axin2⁺-SuSC	Ddi2	0.025
0.00710628	0.0866135	0.189	0.214	1	Axin2⁺-SuSC	Krit1	0.025
0.000517268	0.0607149	0.132	0.157	1	Axin2⁺-SuSC	Iqsec1	0.025
1.15252e-05	0.0541281	0.084	0.109	0.316574	Axin2⁺-SuSC	Lrrc4	0.025
0.000449758	0.0537009	0.135	0.16	1	Axin2⁺-SuSC	Usp8	0.025
0.00030535	0.0521682	0.133	0.158	1	Axin2⁺-SuSC	Cgnl1	0.025
0.000861467	0.0209074	0.15	0.175	1	Axin2⁺-SuSC	Cep83	0.025
0.000349699	0.0139971	0.138	0.163	1	Axin2⁺-SuSC	Jmy	0.025
0.00018759	0.00945455	0.14	0.165	1	Axin2⁺-SuSC	Cdk16	0.025
7.06829e-05	0.0285731	0.116	0.141	1	Axin2⁺-SuSC	Yars	0.025
1.02354e-16	0.57594	0.383	0.359	2.81147e-12	Axin2⁺-SuSC	Kmt2c	0.024
2.19725e-09	0.553976	0.259	0.235	6.03542e-05	Axin2⁺-SuSC	Mast2	0.024
8.2493e-10	0.522434	0.278	0.254	2.26592e-05	Axin2⁺-SuSC	Mga	0.024
1.17184e-12	0.522399	0.34	0.316	3.2188e-08	Axin2⁺-SuSC	Chd6	0.024
3.30851e-14	0.520319	0.372	0.348	9.08781e-10	Axin2⁺-SuSC	Pcm1	0.024
1.01441e-14	0.488904	0.385	0.361	2.78637e-10	Axin2⁺-SuSC	Tsc22d2	0.024
5.04312e-11	0.487879	0.333	0.309	1.38525e-06	Axin2⁺-SuSC	Nrep	0.024
4.6866e-15	0.469087	0.441	0.417	1.28731e-10	Axin2⁺-SuSC	Ncam1	0.024
5.31653e-08	0.468211	0.264	0.24	0.00146035	Axin2⁺-SuSC	Igf2bp2	0.024
3.62679e-16	0.34649	0.604	0.628	9.96207e-12	Axin2⁺-SuSC	Fus	0.024
0.0181701	0.344207	0.382	0.406	1	Axin2⁺-SuSC	Nisch	0.024
6.63421e-14	0.279907	0.523	0.499	1.82228e-09	Axin2⁺-SuSC	Colec12	0.024
0.0357897	0.135595	0.206	0.23	1	Axin2⁺-SuSC	Larp4	0.024
0.0291252	0.135099	0.206	0.23	1	Axin2⁺-SuSC	Sel1l	0.024
0.00847832	0.118001	0.179	0.203	1	Axin2⁺-SuSC	Rps6ka5	0.024
0.00732172	0.114127	0.178	0.202	1	Axin2⁺-SuSC	Vkorc1l1	0.024
0.00474928	0.0822754	0.172	0.196	1	Axin2⁺-SuSC	Ptprf	0.024
0.00163092	0.0518992	0.146	0.17	1	Axin2⁺-SuSC	Mob1a	0.024
0.000626389	0.0345208	0.142	0.166	1	Axin2⁺-SuSC	Mthfd2l	0.024
0.000767002	0.0215278	0.142	0.166	1	Axin2⁺-SuSC	Rnf20	0.024
0.000797097	0.00367225	0.142	0.166	1	Axin2⁺-SuSC	Cyb5b	0.024
1.09485e-07	0.572835	0.129	0.105	0.00300733	Axin2⁺-SuSC	Dusp10	0.024
7.74697e-08	0.563685	0.135	0.111	0.00212794	Axin2⁺-SuSC	Dlg5	0.024
6.99576e-07	0.339311	0.127	0.103	0.019216	Axin2⁺-SuSC	Zcchc6	0.024
7.65945e-05	0.0269286	0.103	0.127	1	Axin2⁺-SuSC	Vps37a	0.024
9.8247e-05	0.0267255	0.113	0.137	1	Axin2⁺-SuSC	Tmem87b	0.024
7.17995e-09	0.687617	0.102	0.078	0.000197219	Axin2⁺-SuSC	Greb1l	0.024
4.60903e-09	0.611419	0.103	0.079	0.000126601	Axin2⁺-SuSC	Mark1	0.024
7.74611e-08	0.582942	0.121	0.097	0.0021277	Axin2⁺-SuSC	Eefsec	0.024
1.90794e-07	0.513987	0.143	0.119	0.00524072	Axin2⁺-SuSC	Pogz	0.024
6.30097e-08	0.506033	0.108	0.084	0.00173075	Axin2⁺-SuSC	Tbc1d24	0.024
3.03279e-08	0.478186	0.103	0.079	0.000833047	Axin2⁺-SuSC	Gbas	0.024
1.54983e-06	0.367122	0.254	0.23	0.0425708	Axin2⁺-SuSC	Adcy2	0.024
2.62219e-06	0.354457	0.237	0.213	0.0720264	Axin2⁺-SuSC	Pdgfrb	0.024
1.2153e-05	0.298338	0.208	0.184	0.333818	Axin2⁺-SuSC	Epha7	0.024
0.0241951	0.185682	0.183	0.207	1	Axin2⁺-SuSC	Hipk3	0.024
0.00108626	0.114841	0.136	0.16	1	Axin2⁺-SuSC	Stim1	0.024
0.0120527	0.111162	0.196	0.22	1	Axin2⁺-SuSC	Cul5	0.024
0.00802791	0.102032	0.18	0.204	1	Axin2⁺-SuSC	Rsbn1l	0.024
0.0366033	0.0768874	0.212	0.236	1	Axin2⁺-SuSC	Tjp1	0.024
0.00116188	0.074571	0.136	0.16	1	Axin2⁺-SuSC	Azi2	0.024
0.00341314	0.0569731	0.169	0.193	1	Axin2⁺-SuSC	Ttyh3	0.024
0.00179397	0.0516487	0.151	0.175	1	Axin2⁺-SuSC	Abcd3	0.024
0.00123894	0.0411029	0.15	0.174	1	Axin2⁺-SuSC	Coro1c	0.024
0.000507357	0.0375542	0.128	0.152	1	Axin2⁺-SuSC	Rcor3	0.024
0.000256834	0.036189	0.128	0.152	1	Axin2⁺-SuSC	Mta3	0.024
0.000583549	0.0153321	0.139	0.163	1	Axin2⁺-SuSC	Mta1	0.024
0.000223536	0.013917	0.127	0.151	1	Axin2⁺-SuSC	Dgcr2	0.024
0.000503281	0.00391655	0.136	0.16	1	Axin2⁺-SuSC	Rbmx	0.024
0.0001854	0.00749186	0.117	0.141	1	Axin2⁺-SuSC	Kars	0.024
2.397e-11	0.561816	0.302	0.278	6.58407e-07	Axin2⁺-SuSC	Ehmt1	0.024
5.38549e-17	0.514385	0.419	0.395	1.47929e-12	Axin2⁺-SuSC	Rai14	0.024
0.0278236	0.000524793	0.562	0.586	1	Axin2⁺-SuSC	Atxn7l3b	0.024
3.05409e-08	0.570634	0.276	0.253	0.000838898	Axin2⁺-SuSC	Macrod2	0.023
3.30067e-29	0.539927	0.492	0.469	9.06629e-25	Axin2⁺-SuSC	Gsk3b	0.023
1.02277e-06	0.496764	0.198	0.175	0.0280934	Axin2⁺-SuSC	Dnm1l	0.023
1.25719e-08	0.492171	0.274	0.251	0.000345324	Axin2⁺-SuSC	Rassf8	0.023
2.37969e-06	0.434606	0.203	0.18	0.0653653	Axin2⁺-SuSC	Spin1	0.023
0.0133943	0.283993	0.409	0.432	1	Axin2⁺-SuSC	Kmt2e	0.023
0.0153893	0.170742	0.177	0.2	1	Axin2⁺-SuSC	Prdm5	0.023
0.032987	0.1596	0.207	0.23	1	Axin2⁺-SuSC	Mapkap1	0.023
0.0106115	0.134033	0.179	0.202	1	Axin2⁺-SuSC	Sesn1	0.023
0.00160315	0.0334767	0.146	0.169	1	Axin2⁺-SuSC	Morc3	0.023
0.0456976	0.0120636	0.21	0.233	1	Axin2⁺-SuSC	Wwp1	0.023
3.04799e-07	0.567691	0.132	0.109	0.00837222	Axin2⁺-SuSC	Camsap1	0.023
1.85884e-07	0.48508	0.139	0.116	0.00510587	Axin2⁺-SuSC	Depdc5	0.023
5.81374e-08	0.481974	0.11	0.087	0.00159692	Axin2⁺-SuSC	Cntfr	0.023
0.000199292	0.0112437	0.105	0.128	1	Axin2⁺-SuSC	Tbc1d9b	0.023
6.98335e-07	0.518069	0.155	0.132	0.0191819	Axin2⁺-SuSC	Nfatc4	0.023
1.74306e-06	0.401627	0.15	0.127	0.0478783	Axin2⁺-SuSC	BC005561	0.023
0.0284716	0.235184	0.17	0.193	1	Axin2⁺-SuSC	Dpy19l1	0.023
0.0300694	0.195904	0.182	0.205	1	Axin2⁺-SuSC	Vps41	0.023
0.00339321	0.166375	0.136	0.159	1	Axin2⁺-SuSC	Eif2s3y	0.023
0.0356132	0.159462	0.202	0.225	1	Axin2⁺-SuSC	Zc3h14	0.023
0.0484307	0.13052	0.215	0.238	1	Axin2⁺-SuSC	Zwint	0.023
0.00388993	0.114362	0.159	0.182	1	Axin2⁺-SuSC	Rspry1	0.023
0.0161344	0.100741	0.188	0.211	1	Axin2⁺-SuSC	Tgfb2	0.023
0.0192273	0.0815195	0.214	0.237	1	Axin2⁺-SuSC	Ago3	0.023
0.0118654	0.0777173	0.193	0.216	1	Axin2⁺-SuSC	Pias1	0.023
0.000137757	0.0624855	0.099	0.122	1	Axin2⁺-SuSC	Srcap	0.023
0.000807464	0.0550659	0.125	0.148	1	Axin2⁺-SuSC	Mgrn1	0.023
0.00150229	0.0421239	0.15	0.173	1	Axin2⁺-SuSC	Zmym5	0.023
0.000660538	0.0417715	0.13	0.153	1	Axin2⁺-SuSC	Xpot	0.023
0.000710993	0.0202114	0.13	0.153	1	Axin2⁺-SuSC	Psen1	0.023
1.73254e-20	0.571659	0.413	0.39	4.75894e-16	Axin2⁺-SuSC	Pten	0.023
2.83369e-09	0.55287	0.3	0.277	7.78358e-05	Axin2⁺-SuSC	Map4k3	0.023
5.04824e-14	0.549487	0.361	0.338	1.38665e-09	Axin2⁺-SuSC	Wwc2	0.023
0.0379482	0.259646	0.401	0.424	1	Axin2⁺-SuSC	Aff4	0.023
1.7358e-08	0.16444	0.407	0.384	0.000476791	Axin2⁺-SuSC	Gas1	0.023
8.85412e-25	0.598896	0.46	0.438	2.43205e-20	Axin2⁺-SuSC	Cdk14	0.022
2.63624e-11	0.571195	0.315	0.293	7.24123e-07	Axin2⁺-SuSC	Tnrc18	0.022
3.28682e-13	0.531908	0.377	0.355	9.02824e-09	Axin2⁺-SuSC	Plxdc2	0.022
3.48442e-09	0.529203	0.28	0.258	9.57099e-05	Axin2⁺-SuSC	Arid2	0.022
6.23501e-11	0.525366	0.323	0.301	1.71263e-06	Axin2⁺-SuSC	Cnot2	0.022
1.79926e-06	0.510278	0.195	0.173	0.0494221	Axin2⁺-SuSC	Sos2	0.022
1.2794e-06	0.496241	0.196	0.174	0.0351427	Axin2⁺-SuSC	Abl2	0.022
4.12391e-11	0.373791	0.376	0.354	1.13276e-06	Axin2⁺-SuSC	Smurf2	0.022
0.0189981	0.136466	0.18	0.202	1	Axin2⁺-SuSC	Cwc27	0.022
0.0139024	0.122702	0.174	0.196	1	Axin2⁺-SuSC	Rbm27	0.022
0.00256565	0.0730613	0.143	0.165	1	Axin2⁺-SuSC	Dync1li2	0.022
0.001791	0.0348508	0.141	0.163	1	Axin2⁺-SuSC	Med15	0.022
0.00962638	0.0342054	0.178	0.2	1	Axin2⁺-SuSC	Cdc42se2	0.022
1.05954e-06	0.490514	0.128	0.106	0.0291034	Axin2⁺-SuSC	Sympk	0.022
1.91983e-06	0.472457	0.136	0.114	0.0527339	Axin2⁺-SuSC	Arhgef17	0.022
3.51666e-07	0.472292	0.108	0.086	0.00965956	Axin2⁺-SuSC	1810013L24Rik	0.022
0.000129682	0.0224855	0.094	0.116	1	Axin2⁺-SuSC	Atp8b2	0.022
0.000467985	0.0168995	0.114	0.136	1	Axin2⁺-SuSC	Zdhhc5	0.022
3.79361e-05	0.00949545	0.079	0.101	1	Axin2⁺-SuSC	Snx14	0.022
0.000132807	0.00190922	0.095	0.117	1	Axin2⁺-SuSC	Enox2	0.022
6.5635e-08	1.18432	0.104	0.082	0.00180286	Axin2⁺-SuSC	Col25a1	0.022
9.58255e-09	0.647324	0.246	0.224	0.000263213	Axin2⁺-SuSC	Rfx3	0.022
4.74992e-07	0.590234	0.147	0.125	0.0130471	Axin2⁺-SuSC	Nr6a1	0.022
1.19627e-06	0.57935	0.148	0.126	0.0328592	Axin2⁺-SuSC	Tshz1	0.022
1.71072e-06	0.548426	0.144	0.122	0.04699	Axin2⁺-SuSC	Smurf1	0.022
4.35483e-07	0.542227	0.122	0.1	0.0119618	Axin2⁺-SuSC	Tmeff1	0.022
1.84097e-06	0.527008	0.176	0.154	0.0505676	Axin2⁺-SuSC	Paxbp1	0.022
5.0389e-07	0.491891	0.243	0.221	0.0138409	Axin2⁺-SuSC	Cep170	0.022
1.01877e-06	0.465639	0.236	0.214	0.0279835	Axin2⁺-SuSC	Trim33	0.022
4.02184e-06	0.392498	0.215	0.193	0.110472	Axin2⁺-SuSC	Gjc1	0.022
2.07167e-07	0.341684	0.102	0.08	0.00569047	Axin2⁺-SuSC	2810474O19Rik	0.022
0.0282667	0.136473	0.196	0.218	1	Axin2⁺-SuSC	Csnk1d	0.022
0.0128423	0.118964	0.164	0.186	1	Axin2⁺-SuSC	Ddx21	0.022
0.00360743	0.0529568	0.159	0.181	1	Axin2⁺-SuSC	Slc30a5	0.022
0.00229436	0.0306134	0.151	0.173	1	Axin2⁺-SuSC	Taok3	0.022
0.000194877	0.025892	0.099	0.121	1	Axin2⁺-SuSC	Nup88	0.022
0.000443013	0.00656387	0.12	0.142	1	Axin2⁺-SuSC	Klhl5	0.022
1.5046e-12	0.567551	0.363	0.341	4.13284e-08	Axin2⁺-SuSC	Atxn1	0.022
1.99743e-09	0.518813	0.291	0.269	5.48655e-05	Axin2⁺-SuSC	Lrch3	0.022
2.81224e-09	0.492423	0.299	0.277	7.72466e-05	Axin2⁺-SuSC	Ambra1	0.022
1.29567e-08	0.500977	0.278	0.257	0.000355895	Axin2⁺-SuSC	Sp3	0.021
4.35988e-06	0.472138	0.198	0.177	0.119757	Axin2⁺-SuSC	Spata5	0.021
2.22478e-15	0.415113	0.464	0.443	6.11102e-11	Axin2⁺-SuSC	Mycbp2	0.021
2.11066e-06	0.381206	0.275	0.254	0.0579756	Axin2⁺-SuSC	Tanc1	0.021
0.0190799	0.0937241	0.173	0.194	1	Axin2⁺-SuSC	Dlst	0.021
0.00552941	0.0872016	0.144	0.165	1	Axin2⁺-SuSC	Ube2q2	0.021
0.00577994	0.0870089	0.146	0.167	1	Axin2⁺-SuSC	Rhot1	0.021
0.00445021	0.0715718	0.144	0.165	1	Axin2⁺-SuSC	Rnf144a	0.021
0.00523063	0.0695706	0.149	0.17	1	Axin2⁺-SuSC	Asb3	0.021
0.001238	0.00613268	0.119	0.14	1	Axin2⁺-SuSC	Pak3	0.021
0.000488476	0.077528	0.105	0.126	1	Axin2⁺-SuSC	Fancc	0.021
0.00076467	0.069182	0.102	0.123	1	Axin2⁺-SuSC	Ubap1	0.021
0.000732647	0.0648066	0.112	0.133	1	Axin2⁺-SuSC	Kat2b	0.021
0.00039252	0.018556	0.107	0.128	1	Axin2⁺-SuSC	Nup50	0.021
0.000627536	0.00717701	0.11	0.131	1	Axin2⁺-SuSC	Tbce	0.021
1.39512e-06	0.587649	0.122	0.101	0.0383211	Axin2⁺-SuSC	Ttc23	0.021
9.48132e-07	0.528909	0.217	0.196	0.0260433	Axin2⁺-SuSC	Btrc	0.021
3.73197e-06	0.496127	0.206	0.185	0.10251	Axin2⁺-SuSC	Itga9	0.021
7.09847e-07	0.472523	0.24	0.219	0.0194981	Axin2⁺-SuSC	Clip1	0.021
5.61023e-06	0.466636	0.173	0.152	0.154102	Axin2⁺-SuSC	Foxj3	0.021
0.0295338	0.153208	0.168	0.189	1	Axin2⁺-SuSC	Akap8l	0.021
0.00554862	0.147669	0.137	0.158	1	Axin2⁺-SuSC	Ip6k1	0.021
0.0214028	0.135993	0.171	0.192	1	Axin2⁺-SuSC	Nemf	0.021
0.00190892	0.0756072	0.126	0.147	1	Axin2⁺-SuSC	Gak	0.021
0.0137155	0.0698071	0.186	0.207	1	Axin2⁺-SuSC	Abce1	0.021
0.00271005	0.0686107	0.137	0.158	1	Axin2⁺-SuSC	Cdk5rap2	0.021
0.0054536	0.063126	0.157	0.178	1	Axin2⁺-SuSC	Tgs1	0.021
0.0019123	0.0585379	0.126	0.147	1	Axin2⁺-SuSC	Hivep1	0.021
0.00866044	0.0363041	0.168	0.189	1	Axin2⁺-SuSC	Podxl2	0.021
1.7014e-08	0.486241	0.296	0.275	0.000467342	Axin2⁺-SuSC	Pds5a	0.021
3.38396e-08	0.455639	0.287	0.266	0.000929506	Axin2⁺-SuSC	Arfgef1	0.021
5.3108e-06	0.577923	0.14	0.12	0.145877	Axin2⁺-SuSC	E2f3	0.02
1.25683e-19	0.554254	0.44	0.42	3.45226e-15	Axin2⁺-SuSC	Phf21a	0.02
8.97315e-06	0.520289	0.169	0.149	0.246474	Axin2⁺-SuSC	Tbck	0.02
1.05404e-05	0.50011	0.199	0.179	0.289524	Axin2⁺-SuSC	Sox11	0.02
1.15039e-06	0.4995	0.226	0.206	0.0315988	Axin2⁺-SuSC	Ube3c	0.02
2.91625e-09	0.498326	0.312	0.292	8.01035e-05	Axin2⁺-SuSC	Taf15	0.02
1.72653e-05	0.465669	0.166	0.146	0.474244	Axin2⁺-SuSC	Map2k1	0.02
7.69497e-17	0.458571	0.443	0.423	2.11366e-12	Axin2⁺-SuSC	Usp9x	0.02
1.07138e-05	0.453729	0.201	0.181	0.294285	Axin2⁺-SuSC	Tet3	0.02
0.0186035	0.134053	0.15	0.17	1	Axin2⁺-SuSC	Dennd1b	0.02
0.0259278	0.082413	0.179	0.199	1	Axin2⁺-SuSC	Swt1	0.02
0.00616974	0.079478	0.146	0.166	1	Axin2⁺-SuSC	Rad50	0.02
6.14117e-06	0.521888	0.109	0.089	0.168686	Axin2⁺-SuSC	Zc3h7b	0.02
6.68151e-06	0.463869	0.122	0.102	0.183528	Axin2⁺-SuSC	Ctage5	0.02
2.65684e-05	0.401687	0.124	0.104	0.729782	Axin2⁺-SuSC	Ppp2r4	0.02
0.00257992	0.0957557	0.112	0.132	1	Axin2⁺-SuSC	Copg2	0.02
0.00123771	0.0370089	0.114	0.134	1	Axin2⁺-SuSC	Gnl2	0.02
0.0017397	0.00736408	0.117	0.137	1	Axin2⁺-SuSC	Spg20	0.02
0.000366495	0.00548522	0.093	0.113	1	Axin2⁺-SuSC	Pi4kb	0.02
7.64203e-07	0.802879	0.105	0.085	0.0209911	Axin2⁺-SuSC	Cacnb2	0.02
4.9209e-06	0.537969	0.173	0.153	0.135167	Axin2⁺-SuSC	Ppp1r9a	0.02
9.98001e-06	0.486667	0.156	0.136	0.274131	Axin2⁺-SuSC	Bcl9	0.02
6.03206e-06	0.479801	0.204	0.184	0.165689	Axin2⁺-SuSC	Sfswap	0.02
1.17272e-06	0.475232	0.252	0.232	0.0322123	Axin2⁺-SuSC	Clasp1	0.02
1.71232e-05	0.474728	0.181	0.161	0.470341	Axin2⁺-SuSC	Daam2	0.02
2.29688e-05	0.467036	0.145	0.125	0.630906	Axin2⁺-SuSC	Phlpp2	0.02
2.83783e-05	0.449152	0.152	0.132	0.779496	Axin2⁺-SuSC	Apex2	0.02
2.4097e-05	0.423469	0.159	0.139	0.661896	Axin2⁺-SuSC	Ipo9	0.02
2.66054e-05	0.418965	0.178	0.158	0.730798	Axin2⁺-SuSC	Ehmt2	0.02
0.0364031	0.139034	0.164	0.184	1	Axin2⁺-SuSC	Pip5k1a	0.02
0.0289382	0.137388	0.17	0.19	1	Axin2⁺-SuSC	Mcmbp	0.02
0.00569981	0.0806004	0.135	0.155	1	Axin2⁺-SuSC	Uhrf1bp1l	0.02
0.0228451	0.0792948	0.164	0.184	1	Axin2⁺-SuSC	Nfatc3	0.02
0.002749	0.0468113	0.132	0.152	1	Axin2⁺-SuSC	Rara	0.02
0.00210866	0.0391724	0.127	0.147	1	Axin2⁺-SuSC	Brd9	0.02
0.000257419	0.0261391	0.085	0.105	1	Axin2⁺-SuSC	Kctd8	0.02
0.000281737	0.0212189	0.085	0.105	1	Axin2⁺-SuSC	Acsl4	0.02
0.00225484	0.0200008	0.123	0.143	1	Axin2⁺-SuSC	Slc39a6	0.02
0.00506327	0.00161765	0.153	0.173	1	Axin2⁺-SuSC	Cenpv	0.02
2.70004e-20	0.570631	0.416	0.396	7.41647e-16	Axin2⁺-SuSC	Trip12	0.02
0.00762155	0.31564	0.396	0.416	1	Axin2⁺-SuSC	Smarca2	0.02
6.58401e-06	0.573629	0.17	0.151	0.18085	Axin2⁺-SuSC	Focad	0.019
1.93911e-06	0.537193	0.23	0.211	0.0532635	Axin2⁺-SuSC	Nrf1	0.019
1.24271e-05	0.509519	0.197	0.178	0.341348	Axin2⁺-SuSC	Scai	0.019
7.55878e-07	0.49514	0.261	0.242	0.0207625	Axin2⁺-SuSC	Ppp2r3a	0.019
1.86729e-05	0.472731	0.203	0.184	0.512908	Axin2⁺-SuSC	Vps54	0.019
1.80303e-09	0.461825	0.336	0.317	4.95258e-05	Axin2⁺-SuSC	Ktn1	0.019
4.83241e-10	0.461367	0.339	0.32	1.32737e-05	Axin2⁺-SuSC	Pan3	0.019
5.15917e-07	0.456125	0.271	0.252	0.0141712	Axin2⁺-SuSC	Dyrk1a	0.019
3.99022e-14	0.393353	0.452	0.433	1.09603e-09	Axin2⁺-SuSC	Samd4	0.019
0.0199204	0.365747	0.353	0.372	1	Axin2⁺-SuSC	Caprin1	0.019
4.45147e-06	0.217553	0.501	0.482	0.122273	Axin2⁺-SuSC	Tax1bp1	0.019
0.015627	0.138762	0.141	0.16	1	Axin2⁺-SuSC	Vps13a	0.019
0.00304487	0.077801	0.121	0.14	1	Axin2⁺-SuSC	Polr2b	0.019
0.00742469	0.0723675	0.142	0.161	1	Axin2⁺-SuSC	Rsbn1	0.019
0.00901112	0.0721023	0.141	0.16	1	Axin2⁺-SuSC	Tmem259	0.019
0.0396762	0.0485811	0.602	0.583	1	Axin2⁺-SuSC	Rap1b	0.019
0.00255361	0.0243415	0.119	0.138	1	Axin2⁺-SuSC	Ap2a1	0.019
8.9616e-06	0.617264	0.109	0.09	0.246157	Axin2⁺-SuSC	Eya4	0.019
0.000758281	0.0733705	0.089	0.108	1	Axin2⁺-SuSC	Gabpa	0.019
0.000685789	0.0492441	0.089	0.108	1	Axin2⁺-SuSC	Prss12	0.019
0.000620962	0.0241116	0.091	0.11	1	Axin2⁺-SuSC	Tjap1	0.019
0.000787026	0.0217833	0.098	0.117	1	Axin2⁺-SuSC	Pi4k2b	0.019
0.00225051	0.0205676	0.111	0.13	1	Axin2⁺-SuSC	Ncbp1	0.019
0.00159677	0.0199379	0.109	0.128	1	Axin2⁺-SuSC	Cherp	0.019
4.89394e-07	0.509091	0.25	0.231	0.0134427	Axin2⁺-SuSC	Reck	0.019
1.08721e-06	0.505825	0.249	0.23	0.0298636	Axin2⁺-SuSC	Cdkal1	0.019
6.24637e-06	0.482408	0.207	0.188	0.171575	Axin2⁺-SuSC	Ncor2	0.019
2.88692e-05	0.479491	0.141	0.122	0.79298	Axin2⁺-SuSC	Trp53bp1	0.019
2.03389e-05	0.478193	0.142	0.123	0.558668	Axin2⁺-SuSC	Ints7	0.019
6.73189e-06	0.464899	0.235	0.216	0.184911	Axin2⁺-SuSC	Fbxw11	0.019
8.85701e-06	0.455922	0.21	0.191	0.243284	Axin2⁺-SuSC	Abl1	0.019
0.0380868	0.188972	0.167	0.186	1	Axin2⁺-SuSC	Pdpk1	0.019
0.0417789	0.172387	0.165	0.184	1	Axin2⁺-SuSC	Ythdf2	0.019
0.0480893	0.161291	0.167	0.186	1	Axin2⁺-SuSC	Zbtb11	0.019
0.0426017	0.102913	0.17	0.189	1	Axin2⁺-SuSC	Msl1	0.019
0.0107844	0.0865117	0.137	0.156	1	Axin2⁺-SuSC	Med1	0.019
0.0209621	0.0718084	0.154	0.173	1	Axin2⁺-SuSC	Stat5b	0.019
0.00456087	0.0538633	0.133	0.152	1	Axin2⁺-SuSC	Sp1	0.019
0.00273647	0.0485618	0.124	0.143	1	Axin2⁺-SuSC	Ndufs1	0.019
1.12101e-15	0.519233	0.41	0.391	3.07918e-11	Axin2⁺-SuSC	Huwe1	0.019
5.49134e-11	0.485745	0.358	0.339	1.50836e-06	Axin2⁺-SuSC	Smg6	0.019
0.0210675	0.807189	0.373	0.391	1	Axin2⁺-SuSC	Trps1	0.018
1.17217e-13	0.591652	0.388	0.37	3.21971e-09	Axin2⁺-SuSC	Arid5b	0.018
1.18309e-26	0.538605	0.489	0.471	3.2497e-22	Axin2⁺-SuSC	Usp34	0.018
4.36018e-13	0.534735	0.368	0.35	1.19765e-08	Axin2⁺-SuSC	Mllt10	0.018
2.04753e-05	0.514188	0.136	0.118	0.562415	Axin2⁺-SuSC	Eya3	0.018
9.38143e-07	0.510932	0.254	0.236	0.0257689	Axin2⁺-SuSC	Gigyf2	0.018
5.95144e-07	0.469648	0.275	0.257	0.0163474	Axin2⁺-SuSC	Mtmr3	0.018
0.000224654	0.328091	0.168	0.15	1	Axin2⁺-SuSC	Grk5	0.018
0.0231117	0.151732	0.148	0.166	1	Axin2⁺-SuSC	Gcc2	0.018
0.0264533	0.134369	0.145	0.163	1	Axin2⁺-SuSC	Dcaf10	0.018
0.0243468	0.115738	0.15	0.168	1	Axin2⁺-SuSC	Dym	0.018
0.0127832	0.0745447	0.141	0.159	1	Axin2⁺-SuSC	Dtx3	0.018
0.00434941	0.0626605	0.119	0.137	1	Axin2⁺-SuSC	Camkk2	0.018
0.0413495	0.00685158	0.174	0.192	1	Axin2⁺-SuSC	Zdbf2	0.018
7.30606e-06	0.564627	0.107	0.089	0.200683	Axin2⁺-SuSC	Ppip5k2	0.018
7.65784e-05	0.511606	0.124	0.106	1	Axin2⁺-SuSC	Prkdc	0.018
8.69431e-05	0.47618	0.131	0.113	1	Axin2⁺-SuSC	2610037D02Rik	0.018
0.000109723	0.467856	0.133	0.115	1	Axin2⁺-SuSC	Stxbp4	0.018
0.00637429	0.0698607	0.114	0.132	1	Axin2⁺-SuSC	Eif2ak3	0.018
0.00372459	0.0317652	0.115	0.133	1	Axin2⁺-SuSC	Gk5	0.018
0.000961487	0.0302884	0.083	0.101	1	Axin2⁺-SuSC	Trappc10	0.018
0.00319462	0.0267214	0.108	0.126	1	Axin2⁺-SuSC	Tdg	0.018
0.00190603	0.015475	0.102	0.12	1	Axin2⁺-SuSC	Tubgcp2	0.018
0.000791592	0.0126257	0.082	0.1	1	Axin2⁺-SuSC	Cep295	0.018
0.00059425	0.00942445	0.083	0.101	1	Axin2⁺-SuSC	Amn1	0.018
0.000875215	0.00184933	0.086	0.104	1	Axin2⁺-SuSC	Afg3l1	0.018
8.99198e-06	0.500416	0.21	0.192	0.246992	Axin2⁺-SuSC	Nr2c2	0.018
4.949e-05	0.476808	0.172	0.154	1	Axin2⁺-SuSC	Hmbox1	0.018
1.12105e-05	0.474032	0.213	0.195	0.30793	Axin2⁺-SuSC	2210408I21Rik	0.018
3.2166e-05	0.452866	0.209	0.191	0.883534	Axin2⁺-SuSC	Ptpn9	0.018
5.63645e-05	0.433639	0.187	0.169	1	Axin2⁺-SuSC	Ireb2	0.018
2.20348e-05	0.421202	0.211	0.193	0.605253	Axin2⁺-SuSC	Myef2	0.018
9.48646e-05	0.420884	0.141	0.123	1	Axin2⁺-SuSC	Ahdc1	0.018
1.85688e-05	0.358599	0.102	0.084	0.510049	Axin2⁺-SuSC	Lrrc16a	0.018
0.0217334	0.211505	0.133	0.151	1	Axin2⁺-SuSC	Pcdh19	0.018
0.0115214	0.13217	0.132	0.15	1	Axin2⁺-SuSC	Dctn1	0.018
0.0147073	0.124641	0.135	0.153	1	Axin2⁺-SuSC	Uimc1	0.018
0.0364329	0.101973	0.163	0.181	1	Axin2⁺-SuSC	Tacc2	0.018
0.0236465	0.096926	0.157	0.175	1	Axin2⁺-SuSC	Akap8	0.018
0.00625161	0.0860584	0.124	0.142	1	Axin2⁺-SuSC	Iqcb1	0.018
0.0144192	0.0697213	0.138	0.156	1	Axin2⁺-SuSC	Ctr9	0.018
0.0214412	0.0644986	0.156	0.174	1	Axin2⁺-SuSC	Cdip1	0.018
0.00633443	0.0500792	0.131	0.149	1	Axin2⁺-SuSC	Git2	0.018
0.00970741	0.0302193	0.127	0.145	1	Axin2⁺-SuSC	Bbs9	0.018
0.00910868	0.00711933	0.138	0.156	1	Axin2⁺-SuSC	Crlf3	0.018
2.29719e-11	0.50837	0.358	0.34	6.30993e-07	Axin2⁺-SuSC	Mbd5	0.018
5.59544e-08	0.498044	0.297	0.279	0.00153695	Axin2⁺-SuSC	Asph	0.018
1.78419e-07	0.425964	0.457	0.475	0.00490081	Axin2⁺-SuSC	Ube2e2	0.018
0.039879	0.204558	0.4	0.418	1	Axin2⁺-SuSC	Ptprs	0.018
5.15702e-20	0.566481	0.433	0.416	1.41653e-15	Axin2⁺-SuSC	Fto	0.017
7.32842e-15	0.52502	0.393	0.376	2.01297e-10	Axin2⁺-SuSC	Dennd1a	0.017
1.35238e-08	0.494312	0.308	0.291	0.000371472	Axin2⁺-SuSC	Taok1	0.017
1.6102e-05	0.486314	0.224	0.207	0.442289	Axin2⁺-SuSC	Golga4	0.017
1.18753e-08	0.484078	0.317	0.3	0.000326191	Axin2⁺-SuSC	Prpf4b	0.017
8.17624e-09	0.476126	0.32	0.303	0.000224585	Axin2⁺-SuSC	Smarcc1	0.017
5.1288e-05	0.47188	0.191	0.174	1	Axin2⁺-SuSC	Specc1l	0.017
1.63562e-08	0.450911	0.326	0.309	0.000449272	Axin2⁺-SuSC	Itch	0.017
4.0515e-05	0.384997	0.254	0.237	1	Axin2⁺-SuSC	Ephb2	0.017
9.17334e-15	0.378048	0.515	0.498	2.51973e-10	Axin2⁺-SuSC	Nktr	0.017
0.0197688	0.314753	0.37	0.387	1	Axin2⁺-SuSC	Ctnna1	0.017
0.0110131	0.3039	0.378	0.395	1	Axin2⁺-SuSC	Tnks2	0.017
0.0354941	0.0947944	0.144	0.161	1	Axin2⁺-SuSC	Anapc2	0.017
0.00538383	0.0895758	0.433	0.416	1	Axin2⁺-SuSC	Glud1	0.017
0.00719899	0.0541677	0.12	0.137	1	Axin2⁺-SuSC	Zswim8	0.017
0.0116446	0.0419784	0.122	0.139	1	Axin2⁺-SuSC	Ipo11	0.017
2.8666e-05	0.531259	0.107	0.09	0.787397	Axin2⁺-SuSC	Zc3h4	0.017
5.58952e-05	0.506719	0.105	0.088	1	Axin2⁺-SuSC	Tmem161b	0.017
5.32951e-05	0.499357	0.122	0.105	1	Axin2⁺-SuSC	Zhx3	0.017
0.000125988	0.460992	0.134	0.117	1	Axin2⁺-SuSC	Acvr2a	0.017
0.000101641	0.446322	0.121	0.104	1	Axin2⁺-SuSC	Rab11fip3	0.017
0.000205005	0.430268	0.133	0.116	1	Axin2⁺-SuSC	Sufu	0.017
0.00743199	0.0675242	0.104	0.121	1	Axin2⁺-SuSC	Ldah	0.017
0.0034726	0.0575029	0.107	0.124	1	Axin2⁺-SuSC	Vps13c	0.017
0.00232392	0.0517524	0.092	0.109	1	Axin2⁺-SuSC	Lrrc49	0.017
0.00329009	0.0455793	0.094	0.111	1	Axin2⁺-SuSC	Wdr37	0.017
0.00469336	0.0380337	0.104	0.121	1	Axin2⁺-SuSC	Fam8a1	0.017
0.00451705	0.0358058	0.103	0.12	1	Axin2⁺-SuSC	Gabpb1	0.017
0.00134668	0.0245567	0.084	0.101	1	Axin2⁺-SuSC	Prmt3	0.017
0.00313729	0.0173088	0.094	0.111	1	Axin2⁺-SuSC	Klhdc3	0.017
0.00228293	0.0171967	0.087	0.104	1	Axin2⁺-SuSC	Gopc	0.017
0.00347477	0.00914922	0.1	0.117	1	Axin2⁺-SuSC	Ttc4	0.017
0.00360146	0.00848932	0.105	0.122	1	Axin2⁺-SuSC	Srbd1	0.017
7.50048e-05	0.477379	0.186	0.169	1	Axin2⁺-SuSC	Tmem135	0.017
0.000156932	0.473357	0.142	0.125	1	Axin2⁺-SuSC	Mdn1	0.017
7.10674e-06	0.450312	0.25	0.233	0.195208	Axin2⁺-SuSC	Tia1	0.017
0.000264125	0.403977	0.151	0.134	1	Axin2⁺-SuSC	Tmem87a	0.017
0.018968	0.156622	0.133	0.15	1	Axin2⁺-SuSC	Gria3	0.017
0.0233465	0.0981493	0.136	0.153	1	Axin2⁺-SuSC	Senp5	0.017
0.0327582	0.0980729	0.155	0.172	1	Axin2⁺-SuSC	Srrt	0.017
0.00238523	0.0850061	0.085	0.102	1	Axin2⁺-SuSC	Zfp445	0.017
0.00940332	0.0729062	0.124	0.141	1	Axin2⁺-SuSC	Ap3d1	0.017
0.0165077	0.066733	0.13	0.147	1	Axin2⁺-SuSC	Mex3c	0.017
0.00150746	0.0281198	0.085	0.102	1	Axin2⁺-SuSC	Pcmtd2	0.017
1.80757e-13	0.504338	0.412	0.395	4.96504e-09	Axin2⁺-SuSC	Pitpnc1	0.017
1.44683e-10	0.476903	0.354	0.337	3.97416e-06	Axin2⁺-SuSC	Bmpr1a	0.017
1.82514e-10	0.603812	0.328	0.312	5.01329e-06	Axin2⁺-SuSC	Tcf7l1	0.016
3.88849e-23	0.579818	0.441	0.425	1.06809e-18	Axin2⁺-SuSC	Crebbp	0.016
1.67646e-06	0.473379	0.266	0.25	0.046049	Axin2⁺-SuSC	Cog5	0.016
0.000245226	0.469525	0.14	0.124	1	Axin2⁺-SuSC	Ints8	0.016
3.03725e-05	0.461769	0.226	0.21	0.834271	Axin2⁺-SuSC	Pacs1	0.016
5.09211e-05	0.453197	0.223	0.207	1	Axin2⁺-SuSC	Rfx7	0.016
0.000390895	0.442087	0.136	0.12	1	Axin2⁺-SuSC	Vps8	0.016
0.000572847	0.429298	0.161	0.145	1	Axin2⁺-SuSC	Prrg1	0.016
3.05356e-07	0.420448	0.313	0.297	0.00838752	Axin2⁺-SuSC	Trim44	0.016
0.03044	0.338892	0.348	0.364	1	Axin2⁺-SuSC	Med13l	0.016
0.0409371	0.286711	0.365	0.381	1	Axin2⁺-SuSC	Srgap2	0.016
5.53231e-07	0.232968	0.449	0.433	0.0151961	Axin2⁺-SuSC	Foxn3	0.016
5.81175e-07	0.228855	0.627	0.643	0.0159637	Axin2⁺-SuSC	Srsf11	0.016
0.017052	0.140746	0.119	0.135	1	Axin2⁺-SuSC	Gse1	0.016
0.0433385	0.1151	0.154	0.17	1	Axin2⁺-SuSC	Topbp1	0.016
0.0432281	0.107457	0.15	0.166	1	Axin2⁺-SuSC	Cnot10	0.016
0.0280683	0.102477	0.119	0.135	1	Axin2⁺-SuSC	Adam19	0.016
0.00219742	0.101542	0.308	0.292	1	Axin2⁺-SuSC	Myo1b	0.016
0.0122264	0.0545418	0.122	0.138	1	Axin2⁺-SuSC	Gtf3c2	0.016
0.000115477	0.611604	0.131	0.115	1	Axin2⁺-SuSC	Apba1	0.016
9.53135e-05	0.529824	0.113	0.097	1	Axin2⁺-SuSC	Prdm10	0.016
0.0164677	0.141535	0.117	0.133	1	Axin2⁺-SuSC	Clcn3	0.016
0.0132926	0.118115	0.104	0.12	1	Axin2⁺-SuSC	Slc38a9	0.016
0.016126	0.109674	0.114	0.13	1	Axin2⁺-SuSC	Iqgap2	0.016
0.010006	0.10853	0.101	0.117	1	Axin2⁺-SuSC	Kcnt2	0.016
0.000422025	0.104907	0.117	0.101	1	Axin2⁺-SuSC	Pag1	0.016
0.00732137	0.100215	0.098	0.114	1	Axin2⁺-SuSC	Vcpip1	0.016
0.0118362	0.0901209	0.11	0.126	1	Axin2⁺-SuSC	Cdc23	0.016
0.00974545	0.0807941	0.101	0.117	1	Axin2⁺-SuSC	Cabin1	0.016
0.00719289	0.0794333	0.104	0.12	1	Axin2⁺-SuSC	Setd1b	0.016
0.00347417	0.0627967	0.089	0.105	1	Axin2⁺-SuSC	Xrcc5	0.016
0.00496216	0.0462317	0.093	0.109	1	Axin2⁺-SuSC	Zfp651	0.016
0.0068961	0.0363464	0.098	0.114	1	Axin2⁺-SuSC	Tmco3	0.016
0.0052233	0.0345555	0.096	0.112	1	Axin2⁺-SuSC	Josd1	0.016
0.00566549	0.0325265	0.101	0.117	1	Axin2⁺-SuSC	Kctd10	0.016
0.00502319	0.0319194	0.093	0.109	1	Axin2⁺-SuSC	Lmbr1	0.016
0.00452939	0.0259007	0.097	0.113	1	Axin2⁺-SuSC	Epb41l1	0.016
0.0066489	0.0176236	0.109	0.125	1	Axin2⁺-SuSC	B3glct	0.016
0.000144398	0.486012	0.155	0.139	1	Axin2⁺-SuSC	D5Ertd579e	0.016
0.000137051	0.465956	0.181	0.165	1	Axin2⁺-SuSC	Stxbp5	0.016
0.000507012	0.437832	0.176	0.16	1	Axin2⁺-SuSC	Adgrg6	0.016
0.000478003	0.430494	0.144	0.128	1	Axin2⁺-SuSC	Nck2	0.016
4.18791e-05	0.416419	0.242	0.226	1	Axin2⁺-SuSC	Gtdc1	0.016
0.000327424	0.410417	0.176	0.16	1	Axin2⁺-SuSC	Erg	0.016
0.000143456	0.406921	0.176	0.16	1	Axin2⁺-SuSC	Rnf217	0.016
7.60342e-05	0.389346	0.238	0.222	1	Axin2⁺-SuSC	Xpo7	0.016
0.0399017	0.127261	0.139	0.155	1	Axin2⁺-SuSC	Nt5c2	0.016
0.0392008	0.0999986	0.137	0.153	1	Axin2⁺-SuSC	Mtif2	0.016
0.0425448	0.0774611	0.157	0.173	1	Axin2⁺-SuSC	Armcx2	0.016
0.0152191	0.0721499	0.128	0.144	1	Axin2⁺-SuSC	Metap1d	0.016
0.0307001	0.069785	0.134	0.15	1	Axin2⁺-SuSC	Mtus1	0.016
1.25242e-12	0.525693	0.373	0.358	3.44014e-08	Axin2⁺-SuSC	Tbl1x	0.015
2.84443e-09	0.458164	0.36	0.345	7.81307e-05	Axin2⁺-SuSC	Flrt2	0.015
2.62982e-07	0.453829	0.304	0.289	0.00722358	Axin2⁺-SuSC	Atxn2	0.015
0.000533813	0.445425	0.17	0.155	1	Axin2⁺-SuSC	Sos1	0.015
1.8459e-09	0.442763	0.359	0.344	5.07032e-05	Axin2⁺-SuSC	Diaph2	0.015
0.000624991	0.383449	0.196	0.181	1	Axin2⁺-SuSC	Dock10	0.015
0.000906955	0.383345	0.14	0.125	1	Axin2⁺-SuSC	Slco3a1	0.015
2.07366e-07	0.383026	0.334	0.319	0.00569593	Axin2⁺-SuSC	Ust	0.015
0.0392103	0.355012	0.325	0.34	1	Axin2⁺-SuSC	Zmynd11	0.015
0.0359032	0.185527	0.122	0.137	1	Axin2⁺-SuSC	2700069I18Rik	0.015
0.0332711	0.129927	0.125	0.14	1	Axin2⁺-SuSC	Cacul1	0.015
0.010182	0.0423098	0.102	0.117	1	Axin2⁺-SuSC	Lztr1	0.015
0.000174428	0.521509	0.105	0.09	1	Axin2⁺-SuSC	Spaca6	0.015
0.000213157	0.485124	0.107	0.092	1	Axin2⁺-SuSC	Kmt2d	0.015
0.000445267	0.479859	0.123	0.108	1	Axin2⁺-SuSC	Dip2a	0.015
0.000382349	0.43781	0.102	0.087	1	Axin2⁺-SuSC	Man2a2	0.015
0.000638411	0.410301	0.128	0.113	1	Axin2⁺-SuSC	Plekhg2	0.015
0.000629687	0.375466	0.126	0.111	1	Axin2⁺-SuSC	Bre	0.015
0.0223065	0.159708	0.116	0.131	1	Axin2⁺-SuSC	Vwa8	0.015
0.0214121	0.159093	0.105	0.12	1	Axin2⁺-SuSC	Vrk2	0.015
0.0420546	0.14331	0.117	0.132	1	Axin2⁺-SuSC	Rnf214	0.015
0.0253657	0.139393	0.117	0.132	1	Axin2⁺-SuSC	Nek1	0.015
0.00972675	0.0778062	0.094	0.109	1	Axin2⁺-SuSC	Parn	0.015
0.00629296	0.0637233	0.09	0.105	1	Axin2⁺-SuSC	Pggt1b	0.015
0.000207722	0.441209	0.184	0.169	1	Axin2⁺-SuSC	Ncoa6	0.015
0.000383631	0.415225	0.186	0.171	1	Axin2⁺-SuSC	Trrap	0.015
0.00079967	0.406161	0.184	0.169	1	Axin2⁺-SuSC	Arhgef11	0.015
0.000219665	0.358475	0.185	0.17	1	Axin2⁺-SuSC	Gas7	0.015
0.000360377	0.351661	0.211	0.196	1	Axin2⁺-SuSC	Myo5a	0.015
0.0302724	0.0997253	0.13	0.145	1	Axin2⁺-SuSC	Casd1	0.015
0.0338012	0.0533718	0.134	0.149	1	Axin2⁺-SuSC	Mcm6	0.015
5.7939e-18	0.448138	0.475	0.46	1.59147e-13	Axin2⁺-SuSC	Birc6	0.015
0.00186473	0.313259	0.396	0.411	1	Axin2⁺-SuSC	Glg1	0.015
0.00248605	0.182441	0.454	0.469	1	Axin2⁺-SuSC	Map4k4	0.015
3.1641e-21	0.528909	0.46	0.446	8.69114e-17	Axin2⁺-SuSC	Ankrd17	0.014
2.80772e-19	0.501529	0.465	0.451	7.71224e-15	Axin2⁺-SuSC	Zfand3	0.014
4.33093e-06	0.488052	0.271	0.257	0.118962	Axin2⁺-SuSC	Kmt2a	0.014
7.44288e-09	0.484268	0.332	0.318	0.000204441	Axin2⁺-SuSC	Usp47	0.014
0.000572597	0.483687	0.169	0.155	1	Axin2⁺-SuSC	Thada	0.014
5.08322e-07	0.48327	0.296	0.282	0.0139626	Axin2⁺-SuSC	Brwd1	0.014
1.07953e-11	0.478335	0.38	0.366	2.96524e-07	Axin2⁺-SuSC	Akt3	0.014
3.42878e-11	0.472944	0.381	0.367	9.41816e-07	Axin2⁺-SuSC	Eif4g3	0.014
5.19274e-07	0.466331	0.309	0.295	0.0142634	Axin2⁺-SuSC	Arhgap10	0.014
5.67538e-06	0.457871	0.28	0.266	0.155891	Axin2⁺-SuSC	Csnk1g1	0.014
0.000116177	0.452805	0.22	0.206	1	Axin2⁺-SuSC	Zfp609	0.014
2.38772e-05	0.419301	0.267	0.253	0.655859	Axin2⁺-SuSC	Tns3	0.014
0.0011931	0.407758	0.117	0.103	1	Axin2⁺-SuSC	Pacs2	0.014
0.00101638	0.404913	0.171	0.157	1	Axin2⁺-SuSC	Dido1	0.014
0.000313316	0.371749	0.227	0.213	1	Axin2⁺-SuSC	Yap1	0.014
2.75924e-05	0.317175	0.303	0.289	0.757909	Axin2⁺-SuSC	Lamb1	0.014
0.00112246	0.270583	0.101	0.087	1	Axin2⁺-SuSC	Pvrl2	0.014
0.039233	0.12171	0.123	0.137	1	Axin2⁺-SuSC	Wrn	0.014
0.0470473	0.115905	0.126	0.14	1	Axin2⁺-SuSC	Zbtb1	0.014
0.00985408	0.0887416	0.086	0.1	1	Axin2⁺-SuSC	Cntrl	0.014
0.0147186	0.0445898	0.103	0.117	1	Axin2⁺-SuSC	Med27	0.014
0.00102501	0.516547	0.112	0.098	1	Axin2⁺-SuSC	Rps6kc1	0.014
0.00165194	0.383007	0.122	0.108	1	Axin2⁺-SuSC	Mvb12b	0.014
0.00215898	0.334626	0.107	0.093	1	Axin2⁺-SuSC	Zfp512	0.014
0.0487639	0.128733	0.117	0.131	1	Axin2⁺-SuSC	Kansl3	0.014
0.00177781	0.110517	0.106	0.092	1	Axin2⁺-SuSC	Notch3	0.014
0.025781	0.106657	0.115	0.129	1	Axin2⁺-SuSC	Nup214	0.014
0.0228337	0.102531	0.115	0.129	1	Axin2⁺-SuSC	Galnt7	0.014
0.0283135	0.089607	0.107	0.121	1	Axin2⁺-SuSC	Mipol1	0.014
0.0339374	0.0864365	0.114	0.128	1	Axin2⁺-SuSC	Zkscan1	0.014
0.0355365	0.0789369	0.115	0.129	1	Axin2⁺-SuSC	Myo18a	0.014
0.0364195	0.0748573	0.116	0.13	1	Axin2⁺-SuSC	Cenpc1	0.014
0.0168655	0.0720433	0.099	0.113	1	Axin2⁺-SuSC	Wdr48	0.014
0.0112735	0.0648532	0.094	0.108	1	Axin2⁺-SuSC	Heatr6	0.014
0.0354935	0.0626984	0.116	0.13	1	Axin2⁺-SuSC	Trim26	0.014
0.0150345	0.0465589	0.092	0.106	1	Axin2⁺-SuSC	Slc25a46	0.014
0.00987298	0.0378812	0.088	0.102	1	Axin2⁺-SuSC	Slc25a12	0.014
0.00956266	0.0355095	0.089	0.103	1	Axin2⁺-SuSC	Gmeb1	0.014
0.0160869	0.0243496	0.114	0.128	1	Axin2⁺-SuSC	Eftud2	0.014
0.00134274	0.443598	0.149	0.135	1	Axin2⁺-SuSC	Pign	0.014
0.000853851	0.434453	0.154	0.14	1	Axin2⁺-SuSC	Snx13	0.014
0.00132488	0.422697	0.141	0.127	1	Axin2⁺-SuSC	Spopl	0.014
0.000572905	0.403886	0.205	0.191	1	Axin2⁺-SuSC	Anapc1	0.014
0.001383	0.386453	0.147	0.133	1	Axin2⁺-SuSC	Zdhhc17	0.014
0.0492873	0.25461	0.128	0.142	1	Axin2⁺-SuSC	Tex14	0.014
0.00155797	0.219856	0.144	0.13	1	Axin2⁺-SuSC	Enpp2	0.014
0.0474262	0.119577	0.129	0.143	1	Axin2⁺-SuSC	Galnt11	0.014
0.0424206	0.09302	0.128	0.142	1	Axin2⁺-SuSC	Ube4a	0.014
4.15711e-10	0.522536	0.357	0.343	1.14187e-05	Axin2⁺-SuSC	Chd2	0.014
1.00581e-15	0.512781	0.432	0.419	2.76276e-11	Axin2⁺-SuSC	Gnaq	0.013
0.00215365	0.462391	0.117	0.104	1	Axin2⁺-SuSC	Ttll5	0.013
1.80821e-05	0.450101	0.28	0.267	0.49668	Axin2⁺-SuSC	Sh3d19	0.013
4.319e-09	0.437395	0.375	0.362	0.000118634	Axin2⁺-SuSC	Prkca	0.013
0.0008141	0.435345	0.194	0.181	1	Axin2⁺-SuSC	Adamts10	0.013
0.0001905	0.430959	0.227	0.214	1	Axin2⁺-SuSC	Cspp1	0.013
3.79227e-10	0.426466	0.39	0.377	1.04166e-05	Axin2⁺-SuSC	Ccdc88a	0.013
0.000757107	0.419897	0.219	0.206	1	Axin2⁺-SuSC	Senp7	0.013
0.000334496	0.410937	0.232	0.219	1	Axin2⁺-SuSC	Fnbp1l	0.013
0.000391811	0.407172	0.217	0.204	1	Axin2⁺-SuSC	Zmym2	0.013
0.00192977	0.391989	0.171	0.158	1	Axin2⁺-SuSC	Arhgef40	0.013
0.00162604	0.380945	0.2	0.187	1	Axin2⁺-SuSC	Rngtt	0.013
0.00270115	0.371938	0.158	0.145	1	Axin2⁺-SuSC	Dzip3	0.013
0.00325122	0.371672	0.156	0.143	1	Axin2⁺-SuSC	Gprasp1	0.013
0.0430573	0.332424	0.324	0.337	1	Axin2⁺-SuSC	Scd2	0.013
0.00247936	0.319417	0.384	0.397	1	Axin2⁺-SuSC	Psme4	0.013
0.0359343	0.141309	0.104	0.117	1	Axin2⁺-SuSC	Pld1	0.013
0.037688	0.112632	0.103	0.116	1	Axin2⁺-SuSC	Msl2	0.013
0.0201205	0.0481592	0.088	0.101	1	Axin2⁺-SuSC	Pold3	0.013
0.00130655	0.499242	0.113	0.1	1	Axin2⁺-SuSC	Invs	0.013
0.00136337	0.434457	0.129	0.116	1	Axin2⁺-SuSC	Ncoa5	0.013
0.0319807	0.126221	0.098	0.111	1	Axin2⁺-SuSC	Afg3l2	0.013
0.0210857	0.118852	0.089	0.102	1	Axin2⁺-SuSC	Scyl2	0.013
0.0425095	0.107318	0.111	0.124	1	Axin2⁺-SuSC	Eif2ak4	0.013
0.0265911	0.102757	0.099	0.112	1	Axin2⁺-SuSC	R3hcc1l	0.013
0.0415794	0.0891231	0.105	0.118	1	Axin2⁺-SuSC	Zfp395	0.013
0.0346784	0.0884761	0.106	0.119	1	Axin2⁺-SuSC	Foxp4	0.013
0.0228449	0.0882591	0.096	0.109	1	Axin2⁺-SuSC	Usp5	0.013
0.0374124	0.0844039	0.1	0.113	1	Axin2⁺-SuSC	Phka1	0.013
0.0353005	0.083228	0.098	0.111	1	Axin2⁺-SuSC	Tpcn1	0.013
0.0186734	0.0660368	0.089	0.102	1	Axin2⁺-SuSC	Wdr36	0.013
0.0320035	0.0424873	0.099	0.112	1	Axin2⁺-SuSC	Lepr	0.013
0.0288862	0.0413089	0.111	0.124	1	Axin2⁺-SuSC	Exosc10	0.013
0.0226046	0.0243152	0.109	0.122	1	Axin2⁺-SuSC	Atxn7l3	0.013
0.0360435	0.0201585	0.106	0.119	1	Axin2⁺-SuSC	Sec24c	0.013
0.0190469	0.0189401	0.09	0.103	1	Axin2⁺-SuSC	Pdcd11	0.013
0.0162339	0.00235226	0.095	0.108	1	Axin2⁺-SuSC	Sephs1	0.013
0.000211498	0.434961	0.237	0.224	1	Axin2⁺-SuSC	Ddah1	0.013
0.00166054	0.422202	0.183	0.17	1	Axin2⁺-SuSC	Tbc1d12	0.013
0.00242806	0.396199	0.148	0.135	1	Axin2⁺-SuSC	Phactr4	0.013
7.95665e-06	0.419077	0.294	0.281	0.218553	Axin2⁺-SuSC	Mark3	0.013
5.43289e-07	0.33588	0.356	0.343	0.0149231	Axin2⁺-SuSC	Lrp6	0.013
0.00249181	0.252314	0.406	0.419	1	Axin2⁺-SuSC	Wwtr1	0.013
8.26573e-07	0.465933	0.306	0.294	0.0227043	Axin2⁺-SuSC	Smg1	0.012
3.80212e-08	0.461351	0.343	0.331	0.00104437	Axin2⁺-SuSC	Kdm5b	0.012
0.00255422	0.458716	0.159	0.147	1	Axin2⁺-SuSC	Sfmbt1	0.012
3.72309e-05	0.445905	0.267	0.255	1	Axin2⁺-SuSC	Gapvd1	0.012
0.00376517	0.436766	0.162	0.15	1	Axin2⁺-SuSC	Vegfa	0.012
1.97053e-05	0.433933	0.27	0.258	0.541265	Axin2⁺-SuSC	Atad2b	0.012
0.00484167	0.419766	0.116	0.104	1	Axin2⁺-SuSC	Fam193b	0.012
0.0018289	0.415469	0.196	0.184	1	Axin2⁺-SuSC	Camsap2	0.012
0.00289813	0.39931	0.138	0.126	1	Axin2⁺-SuSC	Ston1	0.012
8.76769e-13	0.381732	0.484	0.472	2.40831e-08	Axin2⁺-SuSC	Csde1	0.012
0.00670152	0.369462	0.101	0.089	1	Axin2⁺-SuSC	Bcl2l1	0.012
0.0416074	0.366878	0.316	0.328	1	Axin2⁺-SuSC	Zmiz1	0.012
0.0294889	0.363865	0.322	0.334	1	Axin2⁺-SuSC	Pkn2	0.012
6.17041e-08	0.333119	0.384	0.372	0.00169489	Axin2⁺-SuSC	Arl15	0.012
3.68803e-05	0.323376	0.429	0.441	1	Axin2⁺-SuSC	Eif4g1	0.012
0.00269348	0.319955	0.196	0.184	1	Axin2⁺-SuSC	Daam1	0.012
0.0373747	0.0612286	0.102	0.114	1	Axin2⁺-SuSC	Peli2	0.012
0.00337986	0.446043	0.11	0.098	1	Axin2⁺-SuSC	Hace1	0.012
0.00464325	0.441819	0.118	0.106	1	Axin2⁺-SuSC	Nf2	0.012
0.00437468	0.437484	0.129	0.117	1	Axin2⁺-SuSC	Kif16b	0.012
0.00672143	0.352783	0.113	0.101	1	Axin2⁺-SuSC	Pde10a	0.012
0.040253	0.109054	0.092	0.104	1	Axin2⁺-SuSC	Klhl12	0.012
0.000627065	0.484401	0.208	0.196	1	Axin2⁺-SuSC	Usp24	0.012
0.000312739	0.421543	0.244	0.232	1	Axin2⁺-SuSC	9930021J03Rik	0.012
0.0045474	0.352376	0.175	0.163	1	Axin2⁺-SuSC	Ubxn7	0.012
0.00646175	0.331856	0.148	0.136	1	Axin2⁺-SuSC	Kremen1	0.012
1.01407e-05	0.503703	0.274	0.263	0.278545	Axin2⁺-SuSC	Ppp6r3	0.011
0.00485528	0.452834	0.159	0.148	1	Axin2⁺-SuSC	Phc3	0.011
0.00350484	0.434642	0.188	0.177	1	Axin2⁺-SuSC	Kif13a	0.011
0.00738365	0.420746	0.136	0.125	1	Axin2⁺-SuSC	Trp53bp2	0.011
0.00117987	0.418768	0.216	0.205	1	Axin2⁺-SuSC	Kidins220	0.011
0.00783549	0.410272	0.13	0.119	1	Axin2⁺-SuSC	Tbcd	0.011
0.000327666	0.400428	0.264	0.253	1	Axin2⁺-SuSC	Atp9b	0.011
1.17451e-13	0.39722	0.467	0.456	3.22613e-09	Axin2⁺-SuSC	Baz2b	0.011
0.0107046	0.374489	0.132	0.121	1	Axin2⁺-SuSC	Dpy19l4	0.011
8.59144e-09	0.362575	0.376	0.365	0.00023599	Axin2⁺-SuSC	Tmcc1	0.011
0.000353865	0.349531	0.27	0.259	1	Axin2⁺-SuSC	Dpysl2	0.011
0.000947247	0.342785	0.257	0.246	1	Axin2⁺-SuSC	Rlf	0.011
0.0346838	0.340139	0.329	0.34	1	Axin2⁺-SuSC	Trpm7	0.011
0.00128365	0.28884	0.389	0.4	1	Axin2⁺-SuSC	Ppp1r12a	0.011
0.012502	0.241647	0.101	0.09	1	Axin2⁺-SuSC	Mpp5	0.011
0.0309869	0.202711	0.38	0.391	1	Axin2⁺-SuSC	Gulp1	0.011
0.000490676	0.17047	0.57	0.581	1	Axin2⁺-SuSC	Ctnnb1	0.011
0.0481065	0.106184	0.089	0.1	1	Axin2⁺-SuSC	Zfp182	0.011
0.0395198	0.0253344	0.09	0.101	1	Axin2⁺-SuSC	Crnkl1	0.011
0.00675848	0.44506	0.107	0.096	1	Axin2⁺-SuSC	Fam120c	0.011
0.00602487	0.425214	0.12	0.109	1	Axin2⁺-SuSC	Phf2	0.011
0.0100589	0.335673	0.118	0.107	1	Axin2⁺-SuSC	Mapk8ip3	0.011
0.00312174	0.464634	0.148	0.137	1	Axin2⁺-SuSC	Parg	0.011
0.000359073	0.431218	0.24	0.229	1	Axin2⁺-SuSC	Pcmtd1	0.011
0.00397542	0.428516	0.18	0.169	1	Axin2⁺-SuSC	Reps1	0.011
0.00593105	0.41214	0.179	0.168	1	Axin2⁺-SuSC	Dcbld2	0.011
0.00376722	0.407458	0.172	0.161	1	Axin2⁺-SuSC	Zyg11b	0.011
0.00901205	0.398959	0.143	0.132	1	Axin2⁺-SuSC	Tle1	0.011
0.000780749	0.383247	0.243	0.232	1	Axin2⁺-SuSC	Cyth3	0.011
0.0104133	0.368632	0.145	0.134	1	Axin2⁺-SuSC	Ammecr1l	0.011
0.00324511	0.363722	0.206	0.195	1	Axin2⁺-SuSC	Pcnx	0.011
0.0133325	0.338244	0.142	0.131	1	Axin2⁺-SuSC	Pwwp2a	0.011
4.70121e-05	0.404991	0.283	0.272	1	Axin2⁺-SuSC	Scaf8	0.011
4.93495e-16	0.532936	0.43	0.42	1.35553e-11	Axin2⁺-SuSC	Pum1	0.01
1.75791e-10	0.492098	0.368	0.358	4.82862e-06	Axin2⁺-SuSC	Ascc3	0.01
1.00799e-07	0.487338	0.332	0.322	0.00276875	Axin2⁺-SuSC	Rsrc1	0.01
1.65221e-06	0.430906	0.329	0.319	0.0453828	Axin2⁺-SuSC	Tnpo1	0.01
0.0117269	0.430142	0.131	0.121	1	Axin2⁺-SuSC	Camkmt	0.01
0.00629242	0.428114	0.165	0.155	1	Axin2⁺-SuSC	Ubr1	0.01
0.000915651	0.424859	0.233	0.223	1	Axin2⁺-SuSC	Mdm4	0.01
1.35787e-05	0.422877	0.302	0.292	0.37298	Axin2⁺-SuSC	Cdk13	0.01
0.0057083	0.419138	0.186	0.176	1	Axin2⁺-SuSC	Spred2	0.01
0.00716936	0.409086	0.17	0.16	1	Axin2⁺-SuSC	Carm1	0.01
0.00766081	0.404495	0.162	0.152	1	Axin2⁺-SuSC	Tmem245	0.01
0.00411105	0.403531	0.197	0.187	1	Axin2⁺-SuSC	Dnajc13	0.01
0.00869381	0.393769	0.168	0.158	1	Axin2⁺-SuSC	Rev1	0.01
0.0117311	0.379437	0.152	0.142	1	Axin2⁺-SuSC	Gtf2ird1	0.01
0.016072	0.379015	0.129	0.119	1	Axin2⁺-SuSC	Dhx57	0.01
0.00665427	0.374035	0.198	0.188	1	Axin2⁺-SuSC	Chd8	0.01
0.00960847	0.368987	0.156	0.146	1	Axin2⁺-SuSC	Zfp950	0.01
0.0323978	0.256446	0.14	0.13	1	Axin2⁺-SuSC	Gltscr2	0.01
0.0271014	0.154257	0.133	0.123	1	Axin2⁺-SuSC	Ccser1	0.01
0.0134207	0.467565	0.111	0.101	1	Axin2⁺-SuSC	Negr1	0.01
0.0134962	0.465024	0.108	0.098	1	Axin2⁺-SuSC	Mcph1	0.01
0.00772281	0.457775	0.102	0.092	1	Axin2⁺-SuSC	Pkia	0.01
0.0212752	0.326307	0.107	0.097	1	Axin2⁺-SuSC	1110051M20Rik	0.01
0.014251	0.309291	0.103	0.093	1	Axin2⁺-SuSC	Zfp329	0.01
0.0329549	0.212288	0.11	0.1	1	Axin2⁺-SuSC	Impad1	0.01
0.0493015	0.191989	0.12	0.11	1	Axin2⁺-SuSC	Setd8	0.01
0.00357173	0.497963	0.174	0.164	1	Axin2⁺-SuSC	Pola1	0.01
0.00347431	0.461275	0.181	0.171	1	Axin2⁺-SuSC	Ctif	0.01
0.00201924	0.439938	0.205	0.195	1	Axin2⁺-SuSC	Phkb	0.01
0.00108352	0.367485	0.242	0.232	1	Axin2⁺-SuSC	Atf7ip	0.01
0.0166215	0.360568	0.142	0.132	1	Axin2⁺-SuSC	Otud4	0.01
0.011796	0.348084	0.176	0.166	1	Axin2⁺-SuSC	Cuedc1	0.01
0.000100131	0.686212	0.283	0.273	1	Axin2⁺-SuSC	Sema3a	0.01
0.00843143	0.0113145	0.346	0.336	1	Axin2⁺-SuSC	Nrk	0.01
3.79364e-07	0.477019	0.333	0.324	0.0104204	Axin2⁺-SuSC	Gtf2i	0.009
1.74169e-24	0.470521	0.549	0.558	4.78407e-20	Axin2⁺-SuSC	Sfpq	0.009
4.75605e-10	0.46001	0.381	0.372	1.30639e-05	Axin2⁺-SuSC	Zfr	0.009
0.00220123	0.423334	0.227	0.218	1	Axin2⁺-SuSC	Dnm1	0.009
0.00428069	0.41062	0.218	0.209	1	Axin2⁺-SuSC	Rnf38	0.009
0.00449584	0.386842	0.218	0.209	1	Axin2⁺-SuSC	Hdac4	0.009
0.0269427	0.377701	0.15	0.141	1	Axin2⁺-SuSC	Med14	0.009
0.000559503	0.375843	0.264	0.255	1	Axin2⁺-SuSC	Dmxl1	0.009
0.0226064	0.37481	0.155	0.146	1	Axin2⁺-SuSC	Trim2	0.009
0.0214043	0.354939	0.111	0.102	1	Axin2⁺-SuSC	Fam222b	0.009
7.08986e-07	0.352643	0.451	0.46	0.0194744	Axin2⁺-SuSC	Adk	0.009
0.0032198	0.340894	0.367	0.376	1	Axin2⁺-SuSC	Ubn2	0.009
0.0111963	0.335051	0.194	0.185	1	Axin2⁺-SuSC	Ccnt2	0.009
0.0204341	0.312795	0.156	0.147	1	Axin2⁺-SuSC	Gna12	0.009
0.00037495	0.309168	0.295	0.286	1	Axin2⁺-SuSC	Peli1	0.009
0.0303788	0.309143	0.153	0.144	1	Axin2⁺-SuSC	Nvl	0.009
0.0387488	0.307465	0.331	0.34	1	Axin2⁺-SuSC	Pnisr	0.009
0.0125963	0.276502	0.366	0.375	1	Axin2⁺-SuSC	Rapgef2	0.009
0.00357594	0.26137	0.391	0.4	1	Axin2⁺-SuSC	Clmp	0.009
0.00174291	0.236139	0.325	0.316	1	Axin2⁺-SuSC	Sept7	0.009
0.0251404	0.413545	0.119	0.11	1	Axin2⁺-SuSC	Dlg4	0.009
0.0287924	0.395988	0.109	0.1	1	Axin2⁺-SuSC	Abcb7	0.009
0.0236174	0.377422	0.125	0.116	1	Axin2⁺-SuSC	Shprh	0.009
0.044492	0.359719	0.121	0.112	1	Axin2⁺-SuSC	Wars2	0.009
0.0283321	0.284516	0.105	0.096	1	Axin2⁺-SuSC	Hhip	0.009
0.0136725	0.398302	0.147	0.138	1	Axin2⁺-SuSC	Zbtb44	0.009
0.0258579	0.37923	0.141	0.132	1	Axin2⁺-SuSC	Dcaf5	0.009
0.0150461	0.37607	0.175	0.166	1	Axin2⁺-SuSC	Ophn1	0.009
0.00529705	0.363357	0.237	0.228	1	Axin2⁺-SuSC	Slmap	0.009
1.64009e-14	0.52473	0.419	0.411	4.50501e-10	Axin2⁺-SuSC	Fam172a	0.008
6.37126e-15	0.500916	0.437	0.429	1.75006e-10	Axin2⁺-SuSC	Zeb1	0.008
0.000404407	0.4727	0.257	0.249	1	Axin2⁺-SuSC	Smyd3	0.008
0.0445233	0.436007	0.129	0.121	1	Axin2⁺-SuSC	Zc3h12b	0.008
0.000373751	0.423074	0.264	0.256	1	Axin2⁺-SuSC	Prrc2b	0.008
6.41177e-08	0.416636	0.373	0.365	0.00176119	Axin2⁺-SuSC	Kif1b	0.008
0.0041676	0.41639	0.224	0.216	1	Axin2⁺-SuSC	Ppp2r5e	0.008
0.00493496	0.414851	0.214	0.206	1	Axin2⁺-SuSC	AW554918	0.008
5.43805e-05	0.400157	0.293	0.285	1	Axin2⁺-SuSC	Ythdf3	0.008
0.0139836	0.398162	0.186	0.178	1	Axin2⁺-SuSC	Tet2	0.008
0.0283702	0.396952	0.129	0.121	1	Axin2⁺-SuSC	Wdr7	0.008
0.0145857	0.390997	0.183	0.175	1	Axin2⁺-SuSC	Htt	0.008
2.12119e-05	0.390421	0.319	0.311	0.582649	Axin2⁺-SuSC	Ogt	0.008
0.0329451	0.375888	0.111	0.103	1	Axin2⁺-SuSC	Ptcd3	0.008
0.0237031	0.359658	0.164	0.156	1	Axin2⁺-SuSC	Ankrd13c	0.008
0.0358282	0.357308	0.139	0.131	1	Axin2⁺-SuSC	Scaf4	0.008
0.0292973	0.354575	0.116	0.108	1	Axin2⁺-SuSC	Usp40	0.008
0.0263898	0.348416	0.182	0.174	1	Axin2⁺-SuSC	Prkd1	0.008
0.0420912	0.335089	0.154	0.146	1	Axin2⁺-SuSC	Epn2	0.008
0.000654994	0.332741	0.296	0.288	1	Axin2⁺-SuSC	Aak1	0.008
4.14939e-14	0.320362	0.561	0.553	1.13975e-09	Axin2⁺-SuSC	Eif3a	0.008
0.00126692	0.23932	0.375	0.383	1	Axin2⁺-SuSC	Ptprm	0.008
0.00484915	0.135348	0.678	0.67	1	Axin2⁺-SuSC	Pabpc1	0.008
0.000798996	0.444991	0.242	0.234	1	Axin2⁺-SuSC	Kdm6a	0.008
0.0261813	0.357044	0.172	0.164	1	Axin2⁺-SuSC	Epb41	0.008
7.68515e-178	0.55363	1	0.993	2.11096e-173	Axin2⁺-SuSC	Malat1	0.007
0.000611825	0.434834	0.258	0.251	1	Axin2⁺-SuSC	St7	0.007
1.46685e-10	0.431631	0.42	0.413	4.02915e-06	Axin2⁺-SuSC	Tnrc6c	0.007
0.023861	0.395495	0.191	0.184	1	Axin2⁺-SuSC	Slc4a7	0.007
0.00475832	0.375554	0.328	0.335	1	Axin2⁺-SuSC	Bptf	0.007
0.00664433	0.372448	0.22	0.213	1	Axin2⁺-SuSC	Ctdspl2	0.007
0.0015152	0.367943	0.273	0.266	1	Axin2⁺-SuSC	Larp1	0.007
0.0243259	0.367737	0.182	0.175	1	Axin2⁺-SuSC	Msantd2	0.007
0.00814698	0.36655	0.323	0.33	1	Axin2⁺-SuSC	Akap9	0.007
0.0413557	0.31781	0.303	0.31	1	Axin2⁺-SuSC	Ppp2r2a	0.007
2.6246e-08	0.306131	0.542	0.549	0.000720925	Axin2⁺-SuSC	Canx	0.007
0.0050868	0.280362	0.277	0.27	1	Axin2⁺-SuSC	Lamc1	0.007
0.0132124	0.393097	0.209	0.202	1	Axin2⁺-SuSC	Ap1g1	0.007
0.00722592	0.37297	0.235	0.228	1	Axin2⁺-SuSC	Usp3	0.007
0.000129551	0.432884	0.286	0.279	1	Axin2⁺-SuSC	Rsf1	0.007
0.0461496	0.727866	0.115	0.109	1	Axin2⁺-SuSC	Glis3	0.006
9.97043e-16	0.704847	0.415	0.409	2.73868e-11	Axin2⁺-SuSC	Tshz2	0.006
0.000960751	0.434	0.269	0.263	1	Axin2⁺-SuSC	Igf2bp3	0.006
3.38349e-06	0.429307	0.332	0.326	0.0929377	Axin2⁺-SuSC	Tnrc6a	0.006
0.00272999	0.422473	0.241	0.235	1	Axin2⁺-SuSC	Naa15	0.006
0.0203058	0.421459	0.184	0.178	1	Axin2⁺-SuSC	Zzef1	0.006
0.00026641	0.419538	0.295	0.289	1	Axin2⁺-SuSC	Mbtd1	0.006
0.00111555	0.412081	0.255	0.249	1	Axin2⁺-SuSC	Kpnb1	0.006
0.00965019	0.395474	0.22	0.214	1	Axin2⁺-SuSC	Prkacb	0.006
0.0199006	0.391913	0.189	0.183	1	Axin2⁺-SuSC	Rc3h2	0.006
1.05702e-05	0.390466	0.4	0.406	0.290342	Axin2⁺-SuSC	Map4	0.006
0.00850654	0.388079	0.23	0.224	1	Axin2⁺-SuSC	Cep350	0.006
0.0243427	0.386109	0.191	0.185	1	Axin2⁺-SuSC	Mapk8	0.006
0.00159068	0.379755	0.274	0.268	1	Axin2⁺-SuSC	R3hdm1	0.006
0.0446486	0.379382	0.157	0.151	1	Axin2⁺-SuSC	Casp8ap2	0.006
0.00198052	0.367416	0.273	0.267	1	Axin2⁺-SuSC	Chd1	0.006
0.037904	0.350397	0.192	0.186	1	Axin2⁺-SuSC	Trim24	0.006
0.0138308	0.350266	0.312	0.318	1	Axin2⁺-SuSC	Cnot4	0.006
0.0184608	0.348002	0.216	0.21	1	Axin2⁺-SuSC	Fam13b	0.006
0.0172964	0.337213	0.316	0.322	1	Axin2⁺-SuSC	Pik3r1	0.006
0.0491665	0.332764	0.187	0.181	1	Axin2⁺-SuSC	Rmnd5a	0.006
0.0323843	0.327384	0.303	0.309	1	Axin2⁺-SuSC	Ccny	0.006
0.0460232	0.317708	0.186	0.18	1	Axin2⁺-SuSC	Fam135a	0.006
8.99688e-10	0.466996	0.393	0.388	2.47126e-05	Axin2⁺-SuSC	Parva	0.005
2.60685e-07	0.459249	0.356	0.351	0.0071605	Axin2⁺-SuSC	Dync1h1	0.005
0.00239241	0.379464	0.269	0.264	1	Axin2⁺-SuSC	Herc1	0.005
0.0067222	0.375486	0.251	0.246	1	Axin2⁺-SuSC	Rictor	0.005
0.0171528	0.373823	0.209	0.204	1	Axin2⁺-SuSC	Prkd3	0.005
0.00162169	0.370593	0.27	0.265	1	Axin2⁺-SuSC	Arhgap21	0.005
0.0412298	0.36103	0.211	0.206	1	Axin2⁺-SuSC	Rybp	0.005
0.00717359	0.336478	0.258	0.253	1	Axin2⁺-SuSC	Rabep1	0.005
0.0284736	0.334747	0.211	0.206	1	Axin2⁺-SuSC	Hecw2	0.005
2.49862e-06	0.301975	0.443	0.448	0.068632	Axin2⁺-SuSC	Mef2a	0.005
0.00093865	0.174602	0.36	0.355	1	Axin2⁺-SuSC	Dock4	0.005
0.000362598	0.422712	0.282	0.277	1	Axin2⁺-SuSC	Pja2	0.005
8.83448e-06	0.434582	0.333	0.329	0.242666	Axin2⁺-SuSC	Zfp292	0.004
0.00740754	0.405541	0.255	0.251	1	Axin2⁺-SuSC	Zfp407	0.004
0.000256247	0.402712	0.306	0.302	1	Axin2⁺-SuSC	Npepps	0.004
0.00015598	0.401489	0.311	0.307	1	Axin2⁺-SuSC	Acap2	0.004
0.0435164	0.399754	0.189	0.185	1	Axin2⁺-SuSC	Sestd1	0.004
0.0095788	0.398685	0.234	0.23	1	Axin2⁺-SuSC	Stx16	0.004
0.00194126	0.386156	0.276	0.272	1	Axin2⁺-SuSC	Dhx9	0.004
0.00190975	0.373271	0.316	0.32	1	Axin2⁺-SuSC	Mkln1	0.004
0.000390218	0.370595	0.355	0.359	1	Axin2⁺-SuSC	Top2b	0.004
0.0237206	0.35744	0.282	0.286	1	Axin2⁺-SuSC	Sppl3	0.004
0.00126633	0.349843	0.308	0.304	1	Axin2⁺-SuSC	Erc1	0.004
0.0152624	0.348837	0.249	0.245	1	Axin2⁺-SuSC	Smad1	0.004
0.0142785	0.335413	0.251	0.247	1	Axin2⁺-SuSC	Tmem131	0.004
0.0246872	0.324419	0.293	0.297	1	Axin2⁺-SuSC	Ankhd1	0.004
0.0405293	0.305061	0.294	0.298	1	Axin2⁺-SuSC	Btbd9	0.004
0.0296217	0.301482	0.302	0.306	1	Axin2⁺-SuSC	Tab2	0.004
0.0238912	0.403818	0.205	0.201	1	Axin2⁺-SuSC	Rbm33	0.004
1.30952e-07	0.401522	0.406	0.41	0.00359698	Axin2⁺-SuSC	Ddx17	0.004
0.0218812	0.354558	0.28	0.284	1	Axin2⁺-SuSC	Ranbp2	0.004
2.89185e-10	0.462365	0.402	0.399	7.94334e-06	Axin2⁺-SuSC	Ubr5	0.003
3.20036e-12	0.435333	0.449	0.446	8.79075e-08	Axin2⁺-SuSC	Nipbl	0.003
0.00329575	0.381424	0.275	0.272	1	Axin2⁺-SuSC	Tardbp	0.003
0.00956418	0.37485	0.257	0.254	1	Axin2⁺-SuSC	Gatad2b	0.003
0.0148683	0.369969	0.289	0.292	1	Axin2⁺-SuSC	1700025G04Rik	0.003
0.0228036	0.354178	0.25	0.247	1	Axin2⁺-SuSC	Lcor	0.003
9.60168e-06	0.350343	0.374	0.371	0.263739	Axin2⁺-SuSC	Bmpr2	0.003
0.00647902	0.345017	0.31	0.313	1	Axin2⁺-SuSC	Rbm5	0.003
0.0198764	0.333374	0.254	0.251	1	Axin2⁺-SuSC	Klhdc10	0.003
0.0113178	0.324799	0.285	0.282	1	Axin2⁺-SuSC	Zfp608	0.003
0.0120362	0.308961	0.25	0.247	1	Axin2⁺-SuSC	Smarca4	0.003
0.0199075	0.0906561	0.656	0.659	1	Axin2⁺-SuSC	Nap1l1	0.003
0.000277657	0.292187	0.345	0.342	1	Axin2⁺-SuSC	Dst	0.003
1.26542e-12	0.577726	0.423	0.425	3.47585e-08	Axin2⁺-SuSC	Nxn	0.002
0.00389322	0.398689	0.266	0.264	1	Axin2⁺-SuSC	Cnot1	0.002
2.46066e-07	0.393088	0.397	0.399	0.00675894	Axin2⁺-SuSC	Arglu1	0.002
0.00886608	0.372867	0.267	0.265	1	Axin2⁺-SuSC	Faf1	0.002
0.0197291	0.368652	0.245	0.243	1	Axin2⁺-SuSC	Tlk2	0.002
0.0224002	0.360149	0.273	0.275	1	Axin2⁺-SuSC	Cdk12	0.002
0.0106093	0.358005	0.288	0.29	1	Axin2⁺-SuSC	Celf1	0.002
0.000835182	0.35412	0.318	0.316	1	Axin2⁺-SuSC	Notch2	0.002
0.00165286	0.345346	0.336	0.338	1	Axin2⁺-SuSC	Arhgef12	0.002
7.87815e-05	0.318232	0.378	0.376	1	Axin2⁺-SuSC	Enah	0.002
0.00914568	0.289365	0.296	0.294	1	Axin2⁺-SuSC	Sgms1	0.002
0.000467142	0.490762	0.299	0.298	1	Axin2⁺-SuSC	Klf12	0.001
1.12421e-10	0.427624	0.44	0.441	3.08799e-06	Axin2⁺-SuSC	Tnrc6b	0.001
1.24659e-06	0.420496	0.364	0.363	0.0342413	Axin2⁺-SuSC	Zfp148	0.001
0.00482275	0.41007	0.275	0.274	1	Axin2⁺-SuSC	Ubr3	0.001
0.00175944	0.376955	0.296	0.295	1	Axin2⁺-SuSC	Zfp207	0.001
1.19967e-06	0.367914	0.375	0.374	0.0329526	Axin2⁺-SuSC	Flna	0.001
0.0106547	0.361962	0.288	0.289	1	Axin2⁺-SuSC	Cpsf6	0.001
0.0326798	0.308373	0.279	0.28	1	Axin2⁺-SuSC	Maml3	0.001
0.0342599	0.306304	0.259	0.258	1	Axin2⁺-SuSC	Itsn1	0.001
0.0495352	0.320683	0.235	0.234	1	Axin2⁺-SuSC	Herc2	0.001
1.17359e-10	0.43478	0.433	0.433	3.22363e-06	Axin2⁺-SuSC	Ash1l	0
0.0395049	0.37011	0.241	0.241	1	Axin2⁺-SuSC	Prdm2	0
0.000202089	0.32134	0.365	0.365	1	Axin2⁺-SuSC	Naaladl2	0
2.40063e-16	0.295357	0.67	0.67	6.59405e-12	Axin2⁺-SuSC	Hnrnpa3	0
0.0129476	0.286587	0.307	0.307	1	Axin2⁺-SuSC	Ankrd12	0
0	2.46216	0.669	0.189	0	Gli1⁺-SuSC	Tnn	0.48
0	2.09624	0.842	0.396	0	Gli1⁺-SuSC	Sox6	0.446
0	1.6651	0.754	0.389	0	Gli1⁺-SuSC	Palld	0.365
0	1.28102	0.899	0.548	0	Gli1⁺-SuSC	Aspn	0.351
0	1.58235	0.67	0.327	0	Gli1⁺-SuSC	Nr4a2	0.343
0	1.38394	0.662	0.32	0	Gli1⁺-SuSC	Edil3	0.342
0	1.33097	0.71	0.369	0	Gli1⁺-SuSC	Tnc	0.341
0	1.81986	0.51	0.17	0	Gli1⁺-SuSC	Bcl11b	0.34
0	1.48143	0.639	0.302	0	Gli1⁺-SuSC	Nhs	0.337
0	1.21073	0.822	0.492	0	Gli1⁺-SuSC	Pdzrn3	0.33
0	0.0425172	0.928	0.603	0	Gli1⁺-SuSC	Mgp	0.325
0	0.764504	0.787	0.462	0	Gli1⁺-SuSC	Mfap4	0.325
0	1.31041	0.787	0.466	0	Gli1⁺-SuSC	Thbs2	0.321
0	1.07835	0.834	0.514	0	Gli1⁺-SuSC	Sgcd	0.32
0	0.941029	0.788	0.471	0	Gli1⁺-SuSC	Foxp2	0.317
0	0.983244	0.709	0.392	0	Gli1⁺-SuSC	Alcam	0.317
0	1.20464	0.779	0.468	0	Gli1⁺-SuSC	Zfp521	0.311
0	1.33558	0.846	0.539	0	Gli1⁺-SuSC	Rora	0.307
0	1.10457	0.722	0.423	0	Gli1⁺-SuSC	Samd4	0.299
0	0.98664	0.766	0.467	0	Gli1⁺-SuSC	Il11ra1	0.299
0	1.38723	0.533	0.237	0	Gli1⁺-SuSC	Nfatc1	0.296
0	2.11212	0.441	0.15	0	Gli1⁺-SuSC	Erg	0.291
0	0.989972	0.799	0.512	0	Gli1⁺-SuSC	Setbp1	0.287
7.3827e-280	0.38347	0.764	0.482	2.02788e-275	Gli1⁺-SuSC	Runx2	0.282
0	1.11196	0.702	0.421	0	Gli1⁺-SuSC	Ldlrad4	0.281
0	0.985112	0.678	0.399	0	Gli1⁺-SuSC	Pcdh9	0.279
0	0.831683	0.849	0.572	0	Gli1⁺-SuSC	Peg3	0.277
0	1.20503	0.665	0.389	0	Gli1⁺-SuSC	Itgb5	0.276
0	1.1524	0.594	0.32	0	Gli1⁺-SuSC	Nr4a1	0.274
0	0.840473	0.602	0.328	0	Gli1⁺-SuSC	Igf1	0.274
0	1.16002	0.781	0.51	0	Gli1⁺-SuSC	Fosb	0.271
0	1.16149	0.71	0.442	0	Gli1⁺-SuSC	Dusp1	0.268
0	1.22137	0.485	0.221	0	Gli1⁺-SuSC	Adcy2	0.264
0	0.8518	0.811	0.548	0	Gli1⁺-SuSC	Fbxl7	0.263
0	0.825808	0.796	0.533	0	Gli1⁺-SuSC	Mest	0.263
0	1.17393	0.637	0.376	0	Gli1⁺-SuSC	Cdc42bpa	0.261
0	1.28129	0.505	0.245	0	Gli1⁺-SuSC	Dkk3	0.26
0	0.93692	0.801	0.544	0	Gli1⁺-SuSC	Egr1	0.257
0	2.68693	0.343	0.088	0	Gli1⁺-SuSC	Hhip	0.255
0	1.09051	0.517	0.263	0	Gli1⁺-SuSC	Epha3	0.254
0	0.863757	0.733	0.479	0	Gli1⁺-SuSC	Plagl1	0.254
0	0.663155	0.525	0.271	0	Gli1⁺-SuSC	Fndc1	0.254
0	0.861793	0.744	0.495	0	Gli1⁺-SuSC	Fgfr2	0.249
0	1.48446	0.44	0.193	0	Gli1⁺-SuSC	Trabd2b	0.247
0	1.00848	0.528	0.282	0	Gli1⁺-SuSC	Ndufa4l2	0.246
0	0.954431	0.54	0.294	0	Gli1⁺-SuSC	Klf9	0.246
0	1.00976	0.716	0.473	0	Gli1⁺-SuSC	Btg2	0.243
0	1.24893	0.667	0.425	0	Gli1⁺-SuSC	Gadd45b	0.242
0	0.620234	0.911	0.669	0	Gli1⁺-SuSC	Tenm3	0.242
0	0.89082	0.583	0.342	0	Gli1⁺-SuSC	Ppp1r15a	0.241
0	0.951051	0.851	0.612	0	Gli1⁺-SuSC	Junb	0.239
0	0.980025	0.634	0.396	0	Gli1⁺-SuSC	Ski	0.238
0	0.785284	0.793	0.555	0	Gli1⁺-SuSC	Pmepa1	0.238
1.11205e-237	0.235957	0.669	0.432	3.05458e-233	Gli1⁺-SuSC	Sfrp2	0.237
0	1.59605	0.388	0.151	0	Gli1⁺-SuSC	Sybu	0.237
0	1.24477	0.454	0.217	0	Gli1⁺-SuSC	P4ha3	0.237
0	0.83132	0.791	0.554	0	Gli1⁺-SuSC	Nfix	0.237
0	0.844676	0.864	0.631	0	Gli1⁺-SuSC	Zfhx3	0.233
1.53644e-285	0.697983	0.593	0.36	4.22029e-281	Gli1⁺-SuSC	Cd44	0.233
8.72832e-273	0.759836	0.538	0.306	2.39749e-268	Gli1⁺-SuSC	Clec11a	0.232
0	0.713434	0.764	0.533	0	Gli1⁺-SuSC	Rbms3	0.231
0	1.02057	0.699	0.469	0	Gli1⁺-SuSC	Nfat5	0.23
0	1.57705	0.359	0.131	0	Gli1⁺-SuSC	Eya1	0.228
5.80882e-269	0.736019	0.595	0.368	1.59557e-264	Gli1⁺-SuSC	Cacna1c	0.227
1.20999e-276	0.78736	0.625	0.399	3.32361e-272	Gli1⁺-SuSC	Prrx2	0.226
0	1.00422	0.931	0.707	0	Gli1⁺-SuSC	Ptprd	0.224
0	1.9911	0.31	0.086	0	Gli1⁺-SuSC	Pappa2	0.224
0	1.32366	0.949	0.726	0	Gli1⁺-SuSC	Ptn	0.223
7.92344e-263	0.703455	0.694	0.471	2.17641e-258	Gli1⁺-SuSC	Id2	0.223
2.40909e-303	0.998035	0.518	0.296	6.61729e-299	Gli1⁺-SuSC	Tiam2	0.222
0	1.35091	0.825	0.603	0	Gli1⁺-SuSC	Klf2	0.222
3.44805e-179	0.0628859	0.678	0.457	9.47111e-175	Gli1⁺-SuSC	Eln	0.221
4.97858e-293	1.03841	0.562	0.342	1.36752e-288	Gli1⁺-SuSC	Hmcn1	0.22
0	1.00779	0.461	0.241	0	Gli1⁺-SuSC	Syne1	0.22
2.76e-292	0.888972	0.635	0.415	7.58118e-288	Gli1⁺-SuSC	Fmnl2	0.22
3.20393e-239	0.676003	0.556	0.336	8.80055e-235	Gli1⁺-SuSC	Runx1	0.22
0	1.38704	0.391	0.171	0	Gli1⁺-SuSC	Lrig3	0.22
0	1.06896	0.396	0.178	0	Gli1⁺-SuSC	Dlg2	0.218
0	1.48321	0.341	0.13	0	Gli1⁺-SuSC	Crispld2	0.211
0	1.44607	0.365	0.154	0	Gli1⁺-SuSC	Nfatc2	0.211
1.28015e-276	0.944613	0.575	0.364	3.51633e-272	Gli1⁺-SuSC	Sulf2	0.211
1.80465e-260	0.812939	0.605	0.394	4.95701e-256	Gli1⁺-SuSC	Ssbp2	0.211
3.15516e-258	0.747933	0.675	0.465	8.66659e-254	Gli1⁺-SuSC	Ccnd2	0.21
0	0.683025	0.87	0.66	0	Gli1⁺-SuSC	Col12a1	0.21
4.34509e-291	1.05745	0.462	0.253	1.19351e-286	Gli1⁺-SuSC	Irf1	0.209
8.68162e-235	0.733731	0.619	0.41	2.38467e-230	Gli1⁺-SuSC	Ncam1	0.209
2.15604e-240	0.642597	0.459	0.251	5.92222e-236	Gli1⁺-SuSC	Sox5	0.208
7.29705e-219	0.664767	0.571	0.364	2.00435e-214	Gli1⁺-SuSC	Lmo4	0.207
1.25617e-259	0.935987	0.506	0.3	3.45045e-255	Gli1⁺-SuSC	Sntb2	0.206
0	1.36587	0.389	0.184	0	Gli1⁺-SuSC	Zdbf2	0.205
0	1.06235	0.948	0.743	0	Gli1⁺-SuSC	Mbnl2	0.205
4.92191e-241	0.795255	0.605	0.4	1.35195e-236	Gli1⁺-SuSC	Hivep2	0.205
0	1.23347	0.387	0.183	0	Gli1⁺-SuSC	Icam1	0.204
1.54116e-286	1.11296	0.468	0.264	4.23326e-282	Gli1⁺-SuSC	Mgst3	0.204
1.29432e-247	0.705043	0.704	0.501	3.55524e-243	Gli1⁺-SuSC	Mmp2	0.203
1.00568e-241	0.841999	0.544	0.342	2.7624e-237	Gli1⁺-SuSC	Snhg12	0.202
2.12723e-235	0.751962	0.647	0.445	5.84307e-231	Gli1⁺-SuSC	Stat3	0.202
0	0.639802	0.854	0.652	0	Gli1⁺-SuSC	Efna5	0.202
1.58092e-223	0.773274	0.554	0.353	4.34248e-219	Gli1⁺-SuSC	Errfi1	0.201
0	0.980756	0.936	0.737	0	Gli1⁺-SuSC	Lmna	0.199
2.95189e-179	0.482104	0.633	0.434	8.10826e-175	Gli1⁺-SuSC	Tpm2	0.199
0	1.70942	0.299	0.1	0	Gli1⁺-SuSC	Prss12	0.199
2.27725e-274	1.01092	0.423	0.224	6.25514e-270	Gli1⁺-SuSC	Gnb4	0.199
5.61551e-254	0.957143	0.459	0.261	1.54247e-249	Gli1⁺-SuSC	Skil	0.198
1.27062e-292	0.742925	0.759	0.561	3.49015e-288	Gli1⁺-SuSC	Rbfox2	0.198
0	1.20479	0.919	0.722	0	Gli1⁺-SuSC	Fos	0.197
5.03364e-284	1.06736	0.397	0.2	1.38264e-279	Gli1⁺-SuSC	Sobp	0.197
4.32039e-238	0.778525	0.641	0.444	1.18673e-233	Gli1⁺-SuSC	Gls	0.197
0	1.37965	0.349	0.152	0	Gli1⁺-SuSC	Alx1	0.197
9.83052e-207	0.50938	0.758	0.562	2.70025e-202	Gli1⁺-SuSC	Twist1	0.196
1.64816e-259	1.11047	0.448	0.253	4.52715e-255	Gli1⁺-SuSC	Chsy3	0.195
7.31197e-201	0.402388	0.847	0.652	2.00845e-196	Gli1⁺-SuSC	Gpc3	0.195
2.84131e-227	0.810728	0.431	0.237	7.80452e-223	Gli1⁺-SuSC	Col8a2	0.194
0	0.947969	0.982	0.788	0	Gli1⁺-SuSC	Auts2	0.194
4.74454e-268	0.736823	0.751	0.557	1.30323e-263	Gli1⁺-SuSC	Tsc22d1	0.194
1.59305e-208	0.649539	0.684	0.491	4.3758e-204	Gli1⁺-SuSC	Emp1	0.193
3.14002e-219	0.863595	0.488	0.295	8.625e-215	Gli1⁺-SuSC	Pcsk5	0.193
7.64808e-250	0.743299	0.682	0.49	2.10077e-245	Gli1⁺-SuSC	Pnrc1	0.192
2.42486e-216	0.665174	0.661	0.469	6.6606e-212	Gli1⁺-SuSC	Ttc28	0.192
0	1.99506	0.267	0.075	0	Gli1⁺-SuSC	Hs3st3a1	0.192
1.61738e-225	0.878794	0.513	0.322	4.44263e-221	Gli1⁺-SuSC	Rev3l	0.191
3.3642e-215	0.807555	0.494	0.303	9.24078e-211	Gli1⁺-SuSC	Ramp2	0.191
1.44282e-220	0.744215	0.598	0.407	3.96315e-216	Gli1⁺-SuSC	Tnrc6c	0.191
1.01618e-205	0.768088	0.549	0.359	2.79126e-201	Gli1⁺-SuSC	Frmd6	0.19
8.58548e-251	0.541564	0.812	0.622	2.35826e-246	Gli1⁺-SuSC	Csrp2	0.19
0	1.43166	0.323	0.133	0	Gli1⁺-SuSC	Net1	0.19
1.4592e-266	0.684942	0.773	0.584	4.00813e-262	Gli1⁺-SuSC	Col6a3	0.189
6.13515e-246	1.05854	0.435	0.246	1.6852e-241	Gli1⁺-SuSC	Igsf10	0.189
0	1.69546	0.281	0.093	0	Gli1⁺-SuSC	Hs3st3b1	0.188
4.24472e-191	0.648307	0.618	0.43	1.16594e-186	Gli1⁺-SuSC	Cped1	0.188
7.70134e-186	0.628644	0.59	0.402	2.1154e-181	Gli1⁺-SuSC	Neo1	0.188
3.19382e-202	0.785807	0.489	0.302	8.77278e-198	Gli1⁺-SuSC	Itpr1	0.187
1.12165e-192	0.644983	0.612	0.425	3.08095e-188	Gli1⁺-SuSC	Robo1	0.187
3.41971e-154	0.393522	0.516	0.329	9.39325e-150	Gli1⁺-SuSC	Aff3	0.187
2.07229e-217	0.430425	0.862	0.675	5.69217e-213	Gli1⁺-SuSC	Mfap2	0.187
7.05122e-203	0.733025	0.568	0.384	1.93683e-198	Gli1⁺-SuSC	Trps1	0.184
7.76278e-240	0.701647	0.701	0.517	2.13228e-235	Gli1⁺-SuSC	Tra2a	0.184
9.6002e-234	0.485147	0.846	0.664	2.63698e-229	Gli1⁺-SuSC	Prrx1	0.182
0	0.962886	0.919	0.738	0	Gli1⁺-SuSC	Jun	0.181
1.53652e-189	0.774997	0.536	0.355	4.2205e-185	Gli1⁺-SuSC	Tsc22d2	0.181
9.75278e-203	0.543392	0.761	0.58	2.67889e-198	Gli1⁺-SuSC	Zfhx4	0.181
2.02341e-259	1.05981	0.364	0.183	5.55791e-255	Gli1⁺-SuSC	Ltbp4	0.181
4.31358e-224	0.962564	0.412	0.231	1.18485e-219	Gli1⁺-SuSC	Angptl2	0.181
0	1.63798	0.29	0.11	0	Gli1⁺-SuSC	Nt5dc3	0.18
8.35468e-222	0.781672	0.731	0.551	2.29486e-217	Gli1⁺-SuSC	Ier2	0.18
1.64343e-189	0.248002	0.944	0.764	4.51419e-185	Gli1⁺-SuSC	Cdkn1c	0.18
1.67705e-224	0.737587	0.676	0.497	4.60653e-220	Gli1⁺-SuSC	Nfkbia	0.179
2.00077e-140	0.489537	0.542	0.363	5.49572e-136	Gli1⁺-SuSC	Lama2	0.179
2.27173e-160	0.43961	0.651	0.473	6.23999e-156	Gli1⁺-SuSC	Btg1	0.178
2.54077e-197	0.753851	0.428	0.25	6.97897e-193	Gli1⁺-SuSC	Kcnq5	0.178
1.25991e-206	0.650237	0.728	0.55	3.46072e-202	Gli1⁺-SuSC	Col6a2	0.178
7.2798e-197	0.50709	0.813	0.635	1.99962e-192	Gli1⁺-SuSC	Airn	0.178
8.58173e-204	0.897482	0.426	0.249	2.35723e-199	Gli1⁺-SuSC	Thbs3	0.177
2.50513e-185	0.878433	0.469	0.293	6.88108e-181	Gli1⁺-SuSC	Socs3	0.176
2.3423e-99	0.186902	0.868	0.693	6.43383e-95	Gli1⁺-SuSC	Meg3	0.175
2.74924e-188	0.816562	0.443	0.268	7.5516e-184	Gli1⁺-SuSC	Cpne8	0.175
2.98117e-187	0.586464	0.697	0.522	8.18869e-183	Gli1⁺-SuSC	Ifrd1	0.175
1.08639e-180	0.783969	0.548	0.374	2.98409e-176	Gli1⁺-SuSC	Zfp36	0.174
4.94541e-211	0.900048	0.385	0.211	1.35841e-206	Gli1⁺-SuSC	Sncaip	0.174
1.33692e-214	1.04467	0.415	0.241	3.67226e-210	Gli1⁺-SuSC	Arl5b	0.174
9.26269e-181	0.700644	0.486	0.312	2.54427e-176	Gli1⁺-SuSC	Cacna2d1	0.174
3.63957e-188	0.726106	0.646	0.473	9.99716e-184	Gli1⁺-SuSC	Lhfp	0.173
2.89112e-132	0.461238	0.645	0.472	7.94133e-128	Gli1⁺-SuSC	Igf2	0.173
1.65302e-196	0.430918	0.39	0.217	4.54052e-192	Gli1⁺-SuSC	Tagln	0.173
0	1.3628	0.3	0.127	0	Gli1⁺-SuSC	Nr4a3	0.173
8.29286e-161	0.540137	0.666	0.494	2.27788e-156	Gli1⁺-SuSC	Colec12	0.172
2.67124e-210	0.980242	0.4	0.228	7.33735e-206	Gli1⁺-SuSC	Arhgap24	0.172
3.93881e-185	0.846903	0.471	0.299	1.08191e-180	Gli1⁺-SuSC	Nup98	0.172
5.33245e-123	0.353015	0.583	0.411	1.46472e-118	Gli1⁺-SuSC	Htra1	0.172
4.15183e-140	0.466811	0.638	0.467	1.14042e-135	Gli1⁺-SuSC	Kcnq1ot1	0.171
1.41925e-166	0.565563	0.701	0.53	3.89839e-162	Gli1⁺-SuSC	Pmp22	0.171
2.93635e-214	1.04386	0.373	0.203	8.06556e-210	Gli1⁺-SuSC	Gem	0.17
2.32865e-164	0.317345	0.887	0.718	6.39635e-160	Gli1⁺-SuSC	Cthrc1	0.169
0	1.88296	0.285	0.116	0	Gli1⁺-SuSC	Gm26532	0.169
2.98584e-219	0.546689	0.83	0.661	8.20152e-215	Gli1⁺-SuSC	Fndc3b	0.169
7.54684e-142	0.561433	0.526	0.358	2.07297e-137	Gli1⁺-SuSC	Atf3	0.168
2.27282e-142	0.558462	0.562	0.394	6.24298e-138	Gli1⁺-SuSC	Clmp	0.168
7.9083e-230	1.13157	0.348	0.18	2.17225e-225	Gli1⁺-SuSC	Homer1	0.168
6.34159e-150	0.397905	0.43	0.262	1.74191e-145	Gli1⁺-SuSC	Col27a1	0.168
1.56586e-138	0.206392	0.953	0.785	4.30111e-134	Gli1⁺-SuSC	H19	0.168
3.9432e-158	0.665278	0.455	0.288	1.08312e-153	Gli1⁺-SuSC	Pdgfrl	0.167
1.36399e-135	0.26778	0.657	0.49	3.74662e-131	Gli1⁺-SuSC	Ctsk	0.167
2.04377e-282	1.36796	0.298	0.131	5.61383e-278	Gli1⁺-SuSC	Rasl11b	0.167
1.40365e-169	0.780859	0.464	0.298	3.85555e-165	Gli1⁺-SuSC	Erc1	0.166
1.14502e-143	0.445432	0.543	0.377	3.14514e-139	Gli1⁺-SuSC	Ptprm	0.166
2.16785e-200	0.930503	0.36	0.194	5.95464e-196	Gli1⁺-SuSC	Npnt	0.166
7.70648e-185	0.878919	0.421	0.255	2.11682e-180	Gli1⁺-SuSC	Coq10b	0.166
8.3472e-170	0.754962	0.446	0.28	2.29281e-165	Gli1⁺-SuSC	Ankrd44	0.166
1.63098e-78	0.14998	0.627	0.461	4.47998e-74	Gli1⁺-SuSC	Fbn2	0.166
3.54729e-153	0.671802	0.556	0.391	9.74371e-149	Gli1⁺-SuSC	Atrnl1	0.165
4.39131e-117	0.326911	0.534	0.369	1.20621e-112	Gli1⁺-SuSC	Maf	0.165
1.85587e-171	0.825465	0.475	0.31	5.09771e-167	Gli1⁺-SuSC	Tsc22d3	0.165
7.40407e-170	0.724613	0.614	0.449	2.03375e-165	Gli1⁺-SuSC	Ier3	0.165
3.85168e-169	0.699325	0.393	0.229	1.05798e-164	Gli1⁺-SuSC	Itgbl1	0.164
6.56431e-190	0.741019	0.35	0.186	1.80309e-185	Gli1⁺-SuSC	Gas6	0.164
2.22917e-138	0.42677	0.465	0.302	6.1231e-134	Gli1⁺-SuSC	Dennd4a	0.163
5.58897e-189	0.950148	0.39	0.227	1.53518e-184	Gli1⁺-SuSC	Eda	0.163
4.17977e-193	0.639538	0.711	0.548	1.1481e-188	Gli1⁺-SuSC	Arih1	0.163
1.40673e-161	0.670478	0.661	0.499	3.86401e-157	Gli1⁺-SuSC	Klf4	0.162
8.46535e-141	0.605865	0.463	0.301	2.32526e-136	Gli1⁺-SuSC	Pdzd2	0.162
1.28448e-160	0.722079	0.561	0.4	3.52821e-156	Gli1⁺-SuSC	Map4	0.161
2.96046e-211	0.879487	0.319	0.158	8.13178e-207	Gli1⁺-SuSC	Eya2	0.161
6.7679e-158	0.737264	0.441	0.28	1.85901e-153	Gli1⁺-SuSC	Ror1	0.161
1.36243e-79	0.0583069	0.817	0.656	3.74233e-75	Gli1⁺-SuSC	Serpinf1	0.161
9.35374e-91	0.043727	0.668	0.509	2.56928e-86	Gli1⁺-SuSC	Postn	0.159
6.35889e-156	0.740745	0.43	0.271	1.74666e-151	Gli1⁺-SuSC	Parp8	0.159
2.88959e-126	0.308813	0.725	0.567	7.93713e-122	Gli1⁺-SuSC	Dlc1	0.158
1.24502e-93	0.199893	0.734	0.576	3.41983e-89	Gli1⁺-SuSC	Prkg1	0.158
1.21823e-154	0.713406	0.524	0.367	3.34622e-150	Gli1⁺-SuSC	Arl15	0.157
5.06794e-149	0.712151	0.442	0.285	1.39206e-144	Gli1⁺-SuSC	Msrb3	0.157
1.11304e-125	0.466918	0.653	0.496	3.0573e-121	Gli1⁺-SuSC	Pard3b	0.157
4.74432e-162	0.810932	0.41	0.253	1.30317e-157	Gli1⁺-SuSC	Tmem65	0.157
5.57855e-168	0.523885	0.792	0.636	1.53232e-163	Gli1⁺-SuSC	Col6a1	0.156
2.94215e-222	1.1421	0.308	0.152	8.08151e-218	Gli1⁺-SuSC	Cgnl1	0.156
5.9968e-155	0.774812	0.413	0.257	1.6472e-150	Gli1⁺-SuSC	Ror2	0.156
1.02002e-147	0.592996	0.416	0.26	2.80178e-143	Gli1⁺-SuSC	Tnfaip6	0.156
5.23812e-132	0.512056	0.616	0.46	1.43881e-127	Gli1⁺-SuSC	Clk1	0.156
1.57065e-124	0.510005	0.589	0.433	4.31427e-120	Gli1⁺-SuSC	Cdk14	0.156
7.56445e-184	0.872349	0.333	0.178	2.0778e-179	Gli1⁺-SuSC	Plxna2	0.155
0	0.718736	0.937	0.782	0	Gli1⁺-SuSC	Bgn	0.155
2.08688e-140	0.459934	0.64	0.485	5.73225e-136	Gli1⁺-SuSC	Mcl1	0.155
2.03221e-208	1.27056	0.355	0.2	5.58207e-204	Gli1⁺-SuSC	Aopep	0.155
1.66614e-217	0.798093	0.699	0.544	4.57656e-213	Gli1⁺-SuSC	Asap1	0.155
1.45045e-164	0.949165	0.398	0.244	3.98408e-160	Gli1⁺-SuSC	Sertad1	0.154
1.78097e-138	0.656839	0.515	0.361	4.89198e-134	Gli1⁺-SuSC	Akt3	0.154
2.37337e-118	0.509838	0.544	0.39	6.51917e-114	Gli1⁺-SuSC	Rai14	0.154
1.27434e-229	1.14852	0.292	0.138	3.50035e-225	Gli1⁺-SuSC	Mn1	0.154
1.26496e-92	0.348383	0.612	0.458	3.4746e-88	Gli1⁺-SuSC	Col16a1	0.154
3.95692e-102	0.384851	0.507	0.354	1.08689e-97	Gli1⁺-SuSC	Cdo1	0.153
6.39808e-129	0.278371	0.445	0.292	1.75743e-124	Gli1⁺-SuSC	Rbpj	0.153
6.2352e-157	0.688761	0.361	0.208	1.71269e-152	Gli1⁺-SuSC	Pdgfrb	0.153
3.54886e-149	0.389181	0.824	0.671	9.74802e-145	Gli1⁺-SuSC	Tpm1	0.153
1.42221e-159	0.802822	0.376	0.224	3.90654e-155	Gli1⁺-SuSC	Dnajb9	0.152
2.60487e-124	0.521438	0.594	0.442	7.15504e-120	Gli1⁺-SuSC	Eif4a2	0.152
1.63608e-127	0.361065	0.824	0.672	4.49399e-123	Gli1⁺-SuSC	Cdh11	0.152
1.17432e-143	0.710647	0.399	0.248	3.22562e-139	Gli1⁺-SuSC	Tns3	0.151
9.87829e-192	0.929539	0.31	0.159	2.71337e-187	Gli1⁺-SuSC	Dlx5	0.151
1.81208e-213	1.05697	0.29	0.139	4.97742e-209	Gli1⁺-SuSC	Megf6	0.151
0	0.726719	0.918	0.768	0	Gli1⁺-SuSC	Grb10	0.15
2.47826e-133	0.650238	0.407	0.258	6.80728e-129	Gli1⁺-SuSC	Slc6a6	0.149
1.47375e-118	0.520686	0.578	0.429	4.04809e-114	Gli1⁺-SuSC	Ccnl1	0.149
8.94301e-137	0.723926	0.447	0.299	2.45647e-132	Gli1⁺-SuSC	Cbfb	0.148
2.6548e-154	0.831253	0.36	0.213	7.29221e-150	Gli1⁺-SuSC	Dnm1	0.147
3.36282e-133	0.638977	0.376	0.23	9.237e-129	Gli1⁺-SuSC	Egfr	0.146
6.2095e-137	0.74779	0.413	0.267	1.70563e-132	Gli1⁺-SuSC	Acvr1	0.146
8.07506e-120	0.542762	0.555	0.41	2.21806e-115	Gli1⁺-SuSC	Smarca2	0.145
1.69695e-123	0.607094	0.528	0.383	4.66117e-119	Gli1⁺-SuSC	Dip2c	0.145
7.64185e-121	0.606474	0.496	0.351	2.09906e-116	Gli1⁺-SuSC	Lpar1	0.145
3.83645e-159	0.689712	0.312	0.167	1.0538e-154	Gli1⁺-SuSC	Kazald1	0.145
4.95523e-127	0.679957	0.499	0.355	1.3611e-122	Gli1⁺-SuSC	Rabgap1l	0.144
2.57669e-121	0.647488	0.453	0.309	7.07765e-117	Gli1⁺-SuSC	Arl4a	0.144
2.3455e-110	0.536843	0.623	0.479	6.44262e-106	Gli1⁺-SuSC	Ogn	0.144
1.99365e-101	0.35695	0.525	0.381	5.47616e-97	Gli1⁺-SuSC	Dab2	0.144
2.89165e-138	0.739304	0.371	0.227	7.94279e-134	Gli1⁺-SuSC	Grip1	0.144
2.38393e-138	0.843628	0.406	0.263	6.54817e-134	Gli1⁺-SuSC	Sertad2	0.143
3.07715e-128	0.706719	0.404	0.261	8.4523e-124	Gli1⁺-SuSC	Epb41l3	0.143
2.7776e-88	0.0443839	0.457	0.314	7.6295e-84	Gli1⁺-SuSC	Igfbp7	0.143
1.4681e-176	1.05345	0.311	0.168	4.03257e-172	Gli1⁺-SuSC	Baiap2	0.143
2.1402e-140	0.718059	0.359	0.216	5.87869e-136	Gli1⁺-SuSC	Capn6	0.143
2.70065e-295	1.60397	0.228	0.086	7.41814e-291	Gli1⁺-SuSC	Ccdc91	0.142
4.61089e-126	0.699573	0.425	0.283	1.26652e-121	Gli1⁺-SuSC	Prickle2	0.142
4.58739e-129	0.687275	0.375	0.233	1.26006e-124	Gli1⁺-SuSC	Fat4	0.142
5.27198e-143	0.821526	0.381	0.24	1.44811e-138	Gli1⁺-SuSC	Mir100hg	0.141
6.27848e-136	0.779967	0.367	0.226	1.72457e-131	Gli1⁺-SuSC	Atxn7	0.141
4.02388e-131	0.741081	0.39	0.25	1.10528e-126	Gli1⁺-SuSC	Pkd2	0.14
9.3812e-104	0.50086	0.532	0.392	2.57683e-99	Gli1⁺-SuSC	Chd3	0.14
4.13099e-171	0.998107	0.302	0.162	1.1347e-166	Gli1⁺-SuSC	Fhl1	0.14
5.76765e-155	1.01434	0.375	0.236	1.58426e-150	Gli1⁺-SuSC	Zfos1	0.139
2.05049e-159	0.998011	0.319	0.18	5.63227e-155	Gli1⁺-SuSC	Boc	0.139
4.44759e-117	0.643564	0.391	0.252	1.22166e-112	Gli1⁺-SuSC	Plcl1	0.139
2.09399e-113	0.469281	0.393	0.254	5.75178e-109	Gli1⁺-SuSC	Pde3a	0.139
3.18326e-150	0.915515	0.327	0.189	8.74377e-146	Gli1⁺-SuSC	Ptch1	0.138
1.16425e-147	0.85686	0.325	0.187	3.19797e-143	Gli1⁺-SuSC	Irs2	0.138
8.16664e-134	0.689705	0.335	0.197	2.24321e-129	Gli1⁺-SuSC	Tspan11	0.138
7.96742e-85	0.353408	0.685	0.547	2.18849e-80	Gli1⁺-SuSC	Map1lc3a	0.138
1.63197e-130	0.740506	0.36	0.222	4.48269e-126	Gli1⁺-SuSC	Ltbp3	0.138
5.6462e-159	1.07651	0.32	0.183	1.5509e-154	Gli1⁺-SuSC	Kpna1	0.137
1.47132e-99	0.472431	0.592	0.455	4.04141e-95	Gli1⁺-SuSC	Adk	0.137
1.32475e-109	0.609672	0.422	0.286	3.63883e-105	Gli1⁺-SuSC	Actn1	0.136
2.7107e-103	0.560841	0.451	0.315	7.44575e-99	Gli1⁺-SuSC	Myh10	0.136
2.22731e-115	0.441408	0.378	0.242	6.11797e-111	Gli1⁺-SuSC	Bach2	0.136
4.97893e-97	0.436277	0.627	0.491	1.36761e-92	Gli1⁺-SuSC	Akap13	0.136
3.07315e-92	0.444727	0.559	0.424	8.44132e-88	Gli1⁺-SuSC	Zeb1	0.135
3.5471e-176	0.998753	0.271	0.136	9.74319e-172	Gli1⁺-SuSC	Mkx	0.135
6.31622e-116	0.721931	0.447	0.312	1.73494e-111	Gli1⁺-SuSC	Ep400	0.135
1.49662e-130	0.636912	0.332	0.197	4.11093e-126	Gli1⁺-SuSC	St6galnac3	0.135
1.79996e-104	0.553394	0.539	0.404	4.94414e-100	Gli1⁺-SuSC	Luzp1	0.135
2.34691e-128	0.832583	0.367	0.232	6.44648e-124	Gli1⁺-SuSC	Ago3	0.135
2.06179e-120	0.723887	0.372	0.238	5.66333e-116	Gli1⁺-SuSC	Ppp2r3a	0.134
9.95105e-293	0.560227	0.893	0.759	2.73335e-288	Gli1⁺-SuSC	Cald1	0.134
3.37925e-100	0.524374	0.523	0.389	9.28211e-96	Gli1⁺-SuSC	Rapgef6	0.134
5.67208e-69	0.280217	0.528	0.394	1.55801e-64	Gli1⁺-SuSC	Nrp2	0.134
1.3833e-111	0.63871	0.414	0.28	3.79964e-107	Gli1⁺-SuSC	Mettl23	0.134
8.26575e-109	0.619361	0.469	0.335	2.27044e-104	Gli1⁺-SuSC	Azin1	0.134
1.64783e-130	0.849758	0.339	0.206	4.52625e-126	Gli1⁺-SuSC	Nmt2	0.133
1.80563e-119	0.74424	0.38	0.247	4.95969e-115	Gli1⁺-SuSC	Map3k2	0.133
1.15686e-129	0.833077	0.334	0.202	3.17766e-125	Gli1⁺-SuSC	Sik2	0.132
1.43913e-81	0.199098	0.835	0.703	3.95301e-77	Gli1⁺-SuSC	Timp2	0.132
4.67967e-112	0.549677	0.563	0.431	1.28541e-107	Gli1⁺-SuSC	Mat2a	0.132
5.38633e-95	0.471012	0.551	0.42	1.47952e-90	Gli1⁺-SuSC	Fermt2	0.131
1.55039e-172	1.13156	0.266	0.135	4.25862e-168	Gli1⁺-SuSC	Mboat2	0.131
4.99388e-83	0.408649	0.477	0.346	1.37172e-78	Gli1⁺-SuSC	Kctd12	0.131
4.01621e-84	0.396058	0.537	0.406	1.10317e-79	Gli1⁺-SuSC	Pam	0.131
8.37219e-120	0.746718	0.356	0.225	2.29967e-115	Gli1⁺-SuSC	Snx7	0.131
1.86254e-115	0.779557	0.419	0.289	5.11603e-111	Gli1⁺-SuSC	Mapre2	0.13
5.68092e-109	0.664062	0.39	0.26	1.56043e-104	Gli1⁺-SuSC	Smad7	0.13
4.67535e-132	0.937874	0.323	0.194	1.28423e-127	Gli1⁺-SuSC	Ahcyl2	0.129
2.74653e-112	0.631641	0.36	0.231	7.54416e-108	Gli1⁺-SuSC	Chka	0.129
1.12606e-87	0.454439	0.536	0.408	3.09306e-83	Gli1⁺-SuSC	Pard3	0.128
1.43094e-151	0.933309	0.27	0.142	3.93051e-147	Gli1⁺-SuSC	Zim1	0.128
0	1.61444	0.186	0.058	0	Gli1⁺-SuSC	Hs6st3	0.128
2.89359e-109	0.725031	0.386	0.258	7.9481e-105	Gli1⁺-SuSC	Hip1	0.128
2.93408e-111	0.700264	0.365	0.237	8.05934e-107	Gli1⁺-SuSC	Pdlim4	0.128
4.68272e-100	0.603779	0.401	0.273	1.28625e-95	Gli1⁺-SuSC	Zfp704	0.128
5.29771e-98	0.583909	0.428	0.3	1.45517e-93	Gli1⁺-SuSC	Btaf1	0.128
9.35993e-92	0.496498	0.499	0.371	2.57099e-87	Gli1⁺-SuSC	Rapgef2	0.128
1.4569e-95	0.487053	0.378	0.25	4.00182e-91	Gli1⁺-SuSC	Thsd4	0.128
1.09047e-85	0.449541	0.413	0.285	2.9953e-81	Gli1⁺-SuSC	Lamb1	0.128
3.17166e-94	0.321329	0.722	0.594	8.71191e-90	Gli1⁺-SuSC	Zeb2	0.128
4.68079e-103	0.559079	0.588	0.46	1.28572e-98	Gli1⁺-SuSC	Atf4	0.128
1.78684e-87	0.455924	0.546	0.419	4.9081e-83	Gli1⁺-SuSC	Aff4	0.127
4.46906e-272	1.51262	0.199	0.072	1.22756e-267	Gli1⁺-SuSC	Scx	0.127
9.389e-84	0.0763834	0.639	0.512	2.57897e-79	Gli1⁺-SuSC	Slc38a2	0.127
3.42112e-120	0.807242	0.334	0.208	9.39713e-116	Gli1⁺-SuSC	Tob1	0.126
3.52018e-91	0.538921	0.402	0.276	9.66924e-87	Gli1⁺-SuSC	Prkce	0.126
3.5371e-81	0.453825	0.435	0.309	9.7157e-77	Gli1⁺-SuSC	Adamts2	0.126
3.523e-71	0.138754	0.895	0.769	9.67697e-67	Gli1⁺-SuSC	Col5a2	0.126
8.88902e-105	0.816104	0.367	0.242	2.44163e-100	Gli1⁺-SuSC	Rgcc	0.125
5.12132e-73	0.394728	0.49	0.365	1.40672e-68	Gli1⁺-SuSC	Spats2l	0.125
1.97382e-49	0.0855363	0.817	0.692	5.4217e-45	Gli1⁺-SuSC	Igfbp4	0.125
1.1279e-92	0.561983	0.406	0.282	3.09812e-88	Gli1⁺-SuSC	Peli1	0.124
1.68511e-139	0.869047	0.274	0.15	4.62867e-135	Gli1⁺-SuSC	Tgfb3	0.124
3.14046e-154	1.06286	0.263	0.139	8.62622e-150	Gli1⁺-SuSC	Simc1	0.124
4.98843e-64	0.233004	0.486	0.362	1.37022e-59	Gli1⁺-SuSC	Adamtsl1	0.124
3.347e-133	0.970303	0.29	0.166	9.19354e-129	Gli1⁺-SuSC	Socs1	0.124
6.91145e-130	0.885603	0.294	0.17	1.89844e-125	Gli1⁺-SuSC	Prkd1	0.124
0	2.89668	0.148	0.025	0	Gli1⁺-SuSC	Cdr1os	0.123
4.10066e-92	0.593802	0.371	0.248	1.12637e-87	Gli1⁺-SuSC	Fibin	0.123
2.37897e-90	0.550378	0.416	0.293	6.53455e-86	Gli1⁺-SuSC	Ralgapa1	0.123
3.87237e-109	0.739969	0.331	0.209	1.06366e-104	Gli1⁺-SuSC	Yap1	0.122
9.85676e-78	0.442483	0.489	0.367	2.70746e-73	Gli1⁺-SuSC	Ndel1	0.122
1.45518e-79	0.45939	0.529	0.408	3.99708e-75	Gli1⁺-SuSC	Pdcd4	0.121
0	4.34013	0.129	0.008	0	Gli1⁺-SuSC	Ptx4	0.121
5.90171e-212	1.44322	0.209	0.088	1.62108e-207	Gli1⁺-SuSC	Retreg1	0.121
[truncated: 77,565 more rows]
