# Supplementary material for: Spatiotemporal single-cell atlas of suture stem cell dynamics in craniosynostosis
Source: Stem Cell Res Ther. 2026 May 3;17:231. doi: 10.1186/s13287-026-04987-6 (PMC13312657; doi:10.1186/s13287-026-04987-6)
Supplement: Supplementary file 2 — Additional file 2. [file 13287_2026_4987_MOESM2_ESM.xlsx]

## Sheet: E14.5_CS_vs_WT_diffexp_signific
Gene	p_val	avg_log2FC	pct.1	pct.2	p_val_adj
Ttr	0	10.6131	0.344	0.007	0
Col6a1	0	-0.753946	0.473	0.643	0
Col6a2	0	-0.743131	0.462	0.632	0
Igfbpl1	0	7.7849	0.103	0.002	0
Col3a1	0	-0.596214	0.907	0.951	0
Col1a1	0	-0.628315	0.916	0.96	0
Col1a2	0	-0.653085	0.922	0.96	0
Sparc	0	-0.569042	0.968	0.995	0
Fabp7	3.09811e-282	1.6923	0.141	0.044	6.39108e-278
Bex2	8.05965e-264	1.11905	0.332	0.193	1.66263e-259
Rbms3	2.47479e-246	-0.581814	0.639	0.748	5.10524e-242
Rmst	7.08331e-246	3.7869	0.101	0.026	1.46122e-241
Ibsp	2.09631e-238	-1.45637	0.09	0.204	4.32447e-234
Col5a1	4.82309e-235	-0.549642	0.596	0.707	9.94956e-231
Snhg12	9.41894e-226	0.574497	0.67	0.532	1.94303e-221
Sox11	8.92685e-225	0.701489	0.559	0.41	1.84152e-220
Hist3h2ba	1.72831e-209	1.56068	0.201	0.099	3.56534e-205
Dcn	4.01015e-204	-0.546927	0.697	0.792	8.27253e-200
Ldhb	1.7867e-188	0.529679	0.531	0.392	3.68577e-184
Ifitm3	8.73623e-188	-0.579836	0.368	0.504	1.8022e-183
Col6a3	7.31863e-184	-0.591637	0.395	0.522	1.50976e-179
Egfl6	1.96441e-170	-0.638526	0.409	0.528	4.05238e-166
E130114P18Rik	1.87598e-169	2.28766	0.106	0.039	3.86995e-165
Alx1	8.7655e-167	1.09254	0.272	0.171	1.80823e-162
Ckb	1.12395e-166	1.39058	0.424	0.314	2.31859e-162
Sfrp2	3.97041e-165	-0.570096	0.618	0.697	8.19055e-161
Matn1	6.28342e-165	1.97267	0.108	0.04	1.29621e-160
Nrp1	1.00382e-156	-0.572278	0.362	0.483	2.07077e-152
Mpped2	1.07533e-156	0.741824	0.461	0.342	2.21831e-152
Dlk1	4.47518e-155	-0.582303	0.701	0.768	9.23184e-151
Dpt	2.50899e-151	-1.52986	0.048	0.119	5.1758e-147
Id4	1.11488e-150	1.72651	0.155	0.078	2.29989e-146
Sox9	9.66709e-147	0.891697	0.268	0.17	1.99422e-142
Msmo1	9.9479e-139	0.613534	0.441	0.327	2.05215e-134
Gng11	1.69716e-138	-0.539471	0.384	0.493	3.50106e-134
Tubb3	5.44087e-135	1.95036	0.126	0.059	1.1224e-130
Pdgfra	4.86877e-132	-0.504134	0.396	0.505	1.00438e-127
Fbn1	5.09159e-131	-0.568754	0.356	0.464	1.05034e-126
Htra1	2.96295e-130	-0.5563	0.319	0.426	6.11228e-126
Nnat	1.95162e-128	0.571419	0.692	0.584	4.02599e-124
Igsf10	1.34011e-123	-0.713699	0.226	0.322	2.76451e-119
Kif21a	4.3706e-123	1.3809	0.134	0.068	9.01612e-119
Tgfbr3	1.08083e-120	-0.559786	0.319	0.421	2.22965e-116
Meis1	2.39128e-119	-0.849412	0.185	0.274	4.93297e-115
Col8a1	1.87555e-115	-0.534545	0.271	0.376	3.86908e-111
Pde7b	1.34194e-114	-0.604315	0.344	0.446	2.76829e-110
Eln	5.20447e-114	-0.684977	0.28	0.371	1.07363e-109
Msi2	1.49565e-111	0.543783	0.445	0.343	3.08537e-107
Msi1	8.60153e-110	1.37786	0.103	0.048	1.77441e-105
Lama4	9.05289e-110	-0.51584	0.32	0.418	1.86752e-105
Fibin	6.86027e-108	-0.561302	0.304	0.402	1.41521e-103
Zfp385b	3.48986e-107	-0.844277	0.171	0.255	7.19923e-103
Dcc	4.25456e-107	1.9813	0.186	0.115	8.77673e-103
Eya1	2.15949e-106	0.960482	0.158	0.09	4.45481e-102
Gsta4	1.63273e-104	0.760715	0.246	0.164	3.36816e-100
C1qtnf2	7.76802e-104	-0.693015	0.163	0.246	1.60246e-99
5430416N02Rik	1.83926e-103	0.60377	0.394	0.306	3.79421e-99
Irx1	6.24952e-102	-0.549696	0.19	0.279	1.28921e-97
Cd34	1.45528e-101	-0.667884	0.175	0.258	3.0021e-97
Sox5	7.95638e-99	0.602207	0.308	0.222	1.64132e-94
Mia	8.5622e-98	0.81649	0.22	0.144	1.7663e-93
Otor	2.61855e-97	1.29544	0.133	0.073	5.4018e-93
Six2	1.28925e-95	0.809113	0.182	0.113	2.65959e-91
Pantr1	5.00558e-95	1.07939	0.268	0.192	1.0326e-90
Tmem132c	4.79047e-93	-0.517052	0.359	0.449	9.88226e-89
Figf	2.53657e-92	-0.871665	0.095	0.161	5.2327e-88
Tex15	1.49307e-90	-0.931036	0.135	0.206	3.08005e-86
Col24a1	2.43885e-90	-0.915909	0.147	0.22	5.0311e-86
Grem2	3.01118e-90	-0.893468	0.116	0.184	6.21177e-86
Cd248	1.53932e-89	-0.564753	0.244	0.327	3.17547e-85
Dach1	2.91398e-87	1.36479	0.212	0.144	6.01124e-83
Vav3	1.64586e-85	-0.741924	0.133	0.203	3.39524e-81
Wnt5a	4.52527e-81	-0.553962	0.264	0.343	9.33517e-77
Grik2	8.21873e-81	1.81923	0.119	0.068	1.69544e-76
Cpz	2.84303e-80	-0.603363	0.161	0.233	5.86489e-76
Bach2	3.56302e-80	0.855484	0.287	0.214	7.35016e-76
Adam12	3.37074e-77	-0.511169	0.208	0.284	6.9535e-73
Ntn1	6.30844e-77	-0.617473	0.154	0.223	1.30137e-72
Postn	1.48311e-74	-0.563881	0.357	0.433	3.05951e-70
Cdc42ep2	2.38419e-73	-0.590704	0.172	0.242	4.91834e-69
Thsd4	1.56666e-72	-0.664151	0.191	0.26	3.23186e-68
Sap30	3.60527e-71	0.709612	0.253	0.188	7.43732e-67
Thsd7a	7.03136e-71	-0.808189	0.122	0.183	1.4505e-66
Agtr2	7.32766e-71	-0.863945	0.083	0.137	1.51162e-66
Hist1h2ap	1.68152e-70	0.658936	0.509	0.423	3.4688e-66
Adam33	1.68971e-70	-0.582369	0.169	0.237	3.4857e-66
Col2a1	1.06225e-69	0.597791	0.414	0.33	2.19132e-65
1810032O08Rik	4.44726e-69	0.608874	0.237	0.172	9.17425e-65
Brinp1	5.78847e-67	-0.619769	0.135	0.196	1.1941e-62
Fam210b	4.89451e-66	0.95266	0.105	0.06	1.00969e-61
Dab1	6.84192e-66	0.82634	0.148	0.095	1.41142e-61
Ppp1r1a	2.03117e-65	0.977737	0.15	0.099	4.19011e-61
C1qtnf7	5.13431e-64	-0.736285	0.109	0.165	1.05916e-59
Nrk	1.12976e-63	-0.604363	0.219	0.285	2.33058e-59
Nt5e	3.55822e-63	-0.807034	0.066	0.112	7.34026e-59
Hs3st5	5.30389e-63	-0.574857	0.147	0.209	1.09414e-58
Irx2	8.78295e-62	-0.738917	0.093	0.144	1.81183e-57
Matn2	1.25966e-61	-0.594889	0.149	0.21	2.59855e-57
Kitl	1.53513e-60	-0.628796	0.124	0.18	3.16681e-56
Man2a1	9.08644e-60	-0.503056	0.271	0.337	1.87444e-55
Tspan7	9.69148e-60	0.615415	0.178	0.123	1.99926e-55
Plec	9.14682e-59	-0.515908	0.176	0.237	1.8869e-54
Ccdc80	1.97873e-58	-0.575189	0.149	0.208	4.08193e-54
Ahr	2.48863e-58	-0.817486	0.068	0.113	5.1338e-54
Mfap5	7.43069e-58	-1.13953	0.068	0.112	1.53288e-53
Insig1	8.38064e-58	0.543402	0.265	0.203	1.72884e-53
Piezo2	1.29476e-56	-0.529088	0.193	0.254	2.67096e-52
Igfbp3	6.05647e-56	-0.827398	0.093	0.141	1.24939e-51
Nr3c1	6.7989e-56	-0.527483	0.181	0.242	1.40255e-51
Col14a1	5.19306e-55	-0.630698	0.206	0.266	1.07128e-50
Col9a3	3.53368e-54	0.552806	0.308	0.24	7.28963e-50
Tmem100	5.62556e-54	-0.572597	0.15	0.206	1.1605e-49
Nckap5	6.06532e-54	0.847244	0.173	0.123	1.25121e-49
Serpinb1a	2.23518e-53	-0.665364	0.083	0.129	4.61095e-49
Frat2	2.70536e-53	0.84619	0.102	0.062	5.58088e-49
Sorcs2	3.96558e-53	-0.542355	0.169	0.226	8.1806e-49
Pgm5	5.16955e-53	-0.551633	0.192	0.25	1.06643e-48
Trmt10c	9.83741e-53	0.557457	0.198	0.144	2.02936e-48
Wnt4	1.94855e-52	-0.758572	0.088	0.134	4.01967e-48
Kcnab1	3.50047e-52	-0.601534	0.135	0.189	7.22112e-48
Ndrg2	2.09694e-51	0.691853	0.138	0.092	4.32578e-47
Sema3c	1.29693e-50	-0.500824	0.265	0.325	2.67543e-46
Tox3	2.70453e-50	0.968616	0.122	0.08	5.57918e-46
Hspb1	1.13493e-49	-0.565586	0.264	0.326	2.34125e-45
Wwp2	1.54553e-49	0.634308	0.24	0.185	3.18827e-45
Sorbs2	2.86238e-48	0.762222	0.183	0.134	5.90481e-44
Ntrk3	4.43374e-48	0.673911	0.111	0.071	9.14637e-44
Serinc2	9.90232e-48	0.547853	0.145	0.099	2.04275e-43
Jph1	1.31717e-47	0.782142	0.107	0.068	2.71719e-43
Ezr	2.31339e-47	1.02487	0.147	0.103	4.7723e-43
Cd44	2.53915e-47	-0.643404	0.12	0.168	5.238e-43
Wbscr17	4.15928e-47	-0.501281	0.213	0.269	8.58017e-43
Snrpn	1.00138e-46	0.717364	0.142	0.098	2.06574e-42
Hoxd8	2.22057e-46	-0.605301	0.096	0.14	4.58082e-42
S100a16	6.99365e-46	-0.518522	0.113	0.16	1.44272e-41
Chd7	1.29486e-44	0.772745	0.159	0.114	2.67117e-40
Car10	2.37548e-44	-0.686677	0.084	0.126	4.90037e-40
Meox2	2.65832e-44	-0.637337	0.12	0.166	5.48384e-40
Fez1	4.23337e-44	0.556354	0.264	0.213	8.73301e-40
Elmo1	2.40686e-43	-0.532533	0.151	0.2	4.9651e-39
Med22	2.53807e-43	0.678981	0.15	0.107	5.23579e-39
2610035D17Rik	3.93713e-43	0.602517	0.182	0.136	8.12191e-39
Hist3h2a	1.10874e-41	0.553756	0.179	0.133	2.28722e-37
Fndc1	3.74426e-41	-0.689121	0.065	0.101	7.72404e-37
Cadm2	4.32933e-41	0.695321	0.156	0.114	8.93097e-37
Morn2	4.28166e-40	0.609685	0.173	0.129	8.83264e-36
Vps37b	1.1401e-39	0.509343	0.176	0.131	2.35192e-35
Nr2f1	8.36829e-39	0.511266	0.303	0.253	1.72629e-34
Tmeff2	4.51914e-38	-0.690028	0.119	0.161	9.32253e-34
Abca9	9.14476e-37	-0.50302	0.116	0.157	1.88647e-32
Arhgap20	3.1587e-36	-0.534957	0.107	0.147	6.51608e-32
Fli1	4.85235e-36	-0.541187	0.154	0.199	1.00099e-31
Prdm16	5.34053e-36	0.583082	0.151	0.111	1.1017e-31
Zbtb20	4.39579e-35	0.508196	0.441	0.385	9.06807e-31
Fmod	5.05035e-35	-0.504504	0.102	0.141	1.04184e-30
Cav1	8.79019e-35	-0.535499	0.109	0.149	1.81333e-30
Fam189a1	9.41564e-35	-0.605343	0.099	0.137	1.94235e-30
Map2	1.01779e-33	0.870393	0.158	0.121	2.0996e-29
Rab10os	1.93663e-33	0.505684	0.133	0.096	3.99508e-29
Cdh5	9.81352e-33	-0.534155	0.081	0.116	2.02443e-28
Pawr	1.339e-32	0.533012	0.124	0.089	2.76222e-28
Ndnf	1.57055e-32	-0.613938	0.074	0.107	3.23989e-28
Epyc	1.80811e-32	0.575063	0.105	0.073	3.72996e-28
Slc25a33	5.01065e-32	0.569669	0.106	0.074	1.03365e-27
Nell1	2.64678e-31	-0.701258	0.07	0.102	5.46004e-27
Gpr137c	1.12703e-30	0.597495	0.106	0.074	2.32496e-26
Gdpd1	1.58146e-30	0.658181	0.101	0.07	3.2624e-26
Satb2	1.84598e-29	-0.741275	0.1	0.134	3.80806e-25
Dock10	2.08851e-29	-0.506403	0.155	0.195	4.30839e-25
Col9a2	9.71213e-29	0.69736	0.223	0.183	2.00352e-24
Mllt11	2.02578e-28	0.667893	0.154	0.119	4.17898e-24
Gas7	1.00075e-27	-0.508002	0.087	0.119	2.06444e-23
Hes6	1.90045e-27	0.568552	0.23	0.19	3.92043e-23
Abi3bp	1.91758e-27	-0.56406	0.071	0.1	3.95578e-23
Kcnip4	2.15756e-27	-0.705188	0.102	0.134	4.45082e-23
Ly6h	5.64592e-27	0.565409	0.246	0.207	1.1647e-22
Gpm6b	2.81087e-26	0.506965	0.148	0.115	5.79855e-22
Rassf2	3.59972e-26	-0.519303	0.077	0.107	7.42586e-22
Sbk1	1.25047e-25	0.561975	0.1	0.072	2.5796e-21
Mgat4c	1.59973e-25	-0.586576	0.072	0.1	3.30009e-21
Zfp536	4.93811e-25	0.676343	0.129	0.099	1.01868e-20
Ablim1	1.49872e-24	-0.519462	0.094	0.125	3.09171e-20
Col9a1	1.52381e-24	0.612382	0.202	0.167	3.14347e-20
Npr3	2.10359e-24	-0.547529	0.085	0.114	4.3395e-20
Mt3	4.36684e-24	1.13347	0.129	0.1	9.00834e-20
Hapln1	5.86478e-24	0.959501	0.15	0.119	1.20985e-19
Msra	2.21113e-23	0.647813	0.119	0.091	4.56134e-19
Hist1h4i	2.56992e-23	0.571722	0.255	0.22	5.30149e-19
Igfbp7	3.98291e-22	-0.64962	0.116	0.147	8.21635e-18
Rasa3	5.58842e-22	-0.502579	0.094	0.123	1.15284e-17
1500011B03Rik	1.11688e-21	0.527796	0.106	0.08	2.30402e-17
Zic5	1.22575e-21	0.566464	0.113	0.086	2.52861e-17
Angptl1	1.71005e-21	-0.664411	0.133	0.164	3.52766e-17
Epha5	4.93253e-21	0.598751	0.279	0.242	1.01753e-16
Hspa1a	2.04805e-18	-0.502972	0.235	0.267	4.22492e-14
Hist1h2bk	1.38657e-17	0.631152	0.102	0.079	2.86036e-13
Hist1h4h	1.73695e-17	0.573226	0.118	0.093	3.58316e-13
Hist1h1d	1.9595e-17	0.662239	0.118	0.094	4.04225e-13
Hist1h2bj	6.32438e-17	0.731165	0.153	0.127	1.30466e-12
E330013P04Rik	2.91958e-16	0.539131	0.1	0.078	6.02281e-12
Calml4	1.50838e-12	0.622801	0.141	0.12	3.11163e-08
Ifitm5	6.46899e-12	-0.679329	0.081	0.1	1.33449e-07
Acan	6.72766e-10	0.586414	0.114	0.097	1.38785e-05

## Sheet: E14.5_GO_BP
ID	Description	GeneRatio	BgRatio	RichFactor	FoldEnrichment	zScore	pvalue	p.adjust	qvalue	geneID	Count
GO:0030198	extracellular matrix organization	31/189	333/28928	0.0930931	14.2487	19.7195	1.26085e-26	1.51475e-23	1.0745e-23	Col6a1/Col3a1/Col1a1/Col1a2/Ibsp/Col5a1/Egfl6/Sfrp2/Matn1/Dpt/Sox9/Pdgfra/Tgfbr3/Col8a1/Eln/Mia/Col24a1/Postn/Thsd4/Col2a1/Matn2/Ccdc80/Col14a1/Col9a3/Cav1/Ndnf/Col9a2/Abi3bp/Gpm6b/Col9a1/Acan	31
GO:0045229	external encapsulating structure organization	31/189	334/28928	0.0928144	14.206	19.6858	1.38242e-26	1.51475e-23	1.0745e-23	Col6a1/Col3a1/Col1a1/Col1a2/Ibsp/Col5a1/Egfl6/Sfrp2/Matn1/Dpt/Sox9/Pdgfra/Tgfbr3/Col8a1/Eln/Mia/Col24a1/Postn/Thsd4/Col2a1/Matn2/Ccdc80/Col14a1/Col9a3/Cav1/Ndnf/Col9a2/Abi3bp/Gpm6b/Col9a1/Acan	31
GO:0043062	extracellular structure organization	31/189	335/28928	0.0925373	14.1636	19.6523	1.51525e-26	1.51475e-23	1.0745e-23	Col6a1/Col3a1/Col1a1/Col1a2/Ibsp/Col5a1/Egfl6/Sfrp2/Matn1/Dpt/Sox9/Pdgfra/Tgfbr3/Col8a1/Eln/Mia/Col24a1/Postn/Thsd4/Col2a1/Matn2/Ccdc80/Col14a1/Col9a3/Cav1/Ndnf/Col9a2/Abi3bp/Gpm6b/Col9a1/Acan	31
GO:0048705	skeletal system morphogenesis	18/189	269/28928	0.0669145	10.2418	12.3495	2.37004e-13	1.77694e-10	1.26049e-10	Col3a1/Col1a1/Sox11/Alx1/Matn1/Sox9/Pdgfra/Eya1/Sox5/Otor/Six2/Col2a1/Insig1/Hoxd8/Satb2/Col9a1/Ifitm5/Acan	18
GO:0071560	cellular response to transforming growth factor beta stimulus	17/189	281/28928	0.0604982	9.25975	11.2831	5.65872e-12	3.3941e-09	2.40764e-09	Col3a1/Col1a1/Col1a2/Sox11/Sox9/Fbn1/Htra1/Tgfbr3/Sox5/Wnt5a/Postn/Sap30/Nr3c1/Wnt4/Prdm16/Cav1/Cdh5	17
GO:0071559	response to transforming growth factor beta	17/189	288/28928	0.0590278	9.03469	11.1128	8.36577e-12	3.88354e-09	2.75482e-09	Col3a1/Col1a1/Col1a2/Sox11/Sox9/Fbn1/Htra1/Tgfbr3/Sox5/Wnt5a/Postn/Sap30/Nr3c1/Wnt4/Prdm16/Cav1/Cdh5	17
GO:0061448	connective tissue development	18/189	334/28928	0.0538922	8.24865	10.8054	9.06461e-12	3.88354e-09	2.75482e-09	Col6a1/Col3a1/Col1a1/Col5a1/Sfrp2/Matn1/Id4/Sox9/Cd34/Sox5/Otor/Six2/Wnt5a/Col2a1/Epyc/Satb2/Col9a1/Acan	18
GO:0030199	collagen fibril organization	10/189	69/28928	0.144928	22.1823	14.2858	2.71596e-11	1.01814e-08	7.2223e-09	Col6a1/Col3a1/Col1a1/Col1a2/Col5a1/Sfrp2/Dpt/Col2a1/Col14a1/Acan	10
GO:0051216	cartilage development	15/189	234/28928	0.0641026	9.81142	10.975	4.62466e-11	1.54104e-08	1.09315e-08	Col6a1/Col3a1/Col1a1/Sfrp2/Matn1/Sox9/Sox5/Otor/Six2/Wnt5a/Col2a1/Epyc/Satb2/Col9a1/Acan	15
GO:0060021	roof of mouth development	11/189	105/28928	0.104762	16.0347	12.516	1.00962e-10	3.02786e-08	2.14784e-08	Sox11/Alx1/Pdgfra/Tgfbr3/Wnt5a/Col2a1/Insig1/Chd7/Meox2/Prdm16/Satb2	11
GO:0072210	metanephric nephron development	8/189	43/28928	0.186047	28.4759	14.6217	3.41202e-10	9.3024e-08	6.59874e-08	Sox9/Pdgfra/Irx1/Cd34/Six2/Agtr2/Irx2/Wnt4	8
GO:0090287	regulation of cellular response to growth factor stimulus	16/189	333/28928	0.048048	7.35415	9.4576	7.26191e-10	1.81487e-07	1.2874e-07	Sox11/Dcn/Sfrp2/Nrp1/Fbn1/Htra1/Tgfbr3/Grem2/Wnt5a/Sap30/Agtr2/Wnt4/Prdm16/Cav1/Cdh5/Mt3	16
GO:0090596	sensory organ morphogenesis	16/189	341/28928	0.0469208	7.18162	9.31197	1.02356e-09	2.36127e-07	1.67499e-07	Sparc/Col5a1/Sox11/Sox9/Fbn1/Meis1/Col8a1/Eya1/Six2/Wnt5a/Ntn1/Col2a1/Man2a1/Mfap5/Insig1/Chd7	16
GO:0085029	extracellular matrix assembly	8/189	50/28928	0.16	24.4893	13.4809	1.21495e-09	2.56182e-07	1.81725e-07	Col6a1/Col3a1/Col1a2/Sox9/Tgfbr3/Eln/Thsd4/Gpm6b	8
GO:0001656	metanephros development	10/189	101/28928	0.0990099	15.1543	11.5557	1.28134e-09	2.56182e-07	1.81725e-07	Sox9/Pdgfra/Fbn1/Eya1/Irx1/Cd34/Six2/Agtr2/Irx2/Wnt4	10
GO:0060562	epithelial tube morphogenesis	17/189	404/28928	0.0420792	6.44057	8.93051	1.57432e-09	2.95087e-07	2.09323e-07	Alx1/Sfrp2/Nrp1/Sox9/Pdgfra/Eya1/Irx1/Six2/Wnt5a/Ntn1/Agtr2/Irx2/Ahr/Nr3c1/Wnt4/Cd44/Zic5	17
GO:0048762	mesenchymal cell differentiation	14/189	263/28928	0.0532319	8.14758	9.44296	2.35586e-09	4.15602e-07	2.94811e-07	Col1a1/Alx1/Sfrp2/Nrp1/Sox9/Tgfbr3/Six2/Wnt5a/Kitl/Tmem100/Wnt4/Sema3c/Pawr/Zic5	14
GO:0071772	response to BMP	12/189	186/28928	0.0645161	9.87472	9.8469	3.94686e-09	6.22981e-07	4.41918e-07	Sox11/Sfrp2/Sox9/Fbn1/Htra1/Tgfbr3/Grem2/Wnt5a/Col2a1/Tmem100/Cav1/Cdh5	12
GO:0071773	cellular response to BMP stimulus	12/189	186/28928	0.0645161	9.87472	9.8469	3.94686e-09	6.22981e-07	4.41918e-07	Sox11/Sfrp2/Sox9/Fbn1/Htra1/Tgfbr3/Grem2/Wnt5a/Col2a1/Tmem100/Cav1/Cdh5	12
GO:0001649	osteoblast differentiation	13/189	242/28928	0.053719	8.22213	9.14924	8.01286e-09	1.20153e-06	8.52315e-07	Col1a1/Sox11/Sfrp2/Dlk1/Id4/Sox9/Tgfbr3/Ahr/Igfbp3/Wnt4/Nell1/Satb2/Rassf2	13
GO:0048562	embryonic organ morphogenesis	15/189	347/28928	0.0432277	6.61635	8.53546	1.04533e-08	1.49284e-06	1.05896e-06	Sparc/Sox11/Alx1/Sox9/Pdgfra/Fbn1/Eya1/Six2/Wnt5a/Ntn1/Col2a1/Mfap5/Insig1/Chd7/Satb2	15
GO:0003007	heart morphogenesis	14/189	301/28928	0.0465116	7.11899	8.65409	1.31433e-08	1.79166e-06	1.27093e-06	Col5a1/Sox11/Sfrp2/Nrp1/Sox9/Tgfbr3/Eln/Eya1/Wnt5a/Col2a1/Ahr/Tmem100/Sema3c/Chd7	14
GO:0010721	negative regulation of cell development	14/189	314/28928	0.044586	6.82425	8.41516	2.23545e-08	2.91484e-06	2.06767e-06	Sox11/Nrp1/Id4/Fbn1/Wnt5a/Ntn1/Brinp1/Dab1/Hspb1/Ntrk3/Cd44/Prdm16/Map2/Mt3	14
GO:0001822	kidney development	15/189	375/28928	0.04	6.12233	8.09662	2.9234e-08	3.65304e-06	2.59132e-06	Sox11/Nrp1/Sox9/Pdgfra/Fbn1/Eya1/Irx1/Cd34/Six2/Wnt5a/Agtr2/Irx2/Ahr/Wnt4/Cd44	15
GO:0072006	nephron development	11/189	180/28928	0.0611111	9.35356	9.11697	3.12697e-08	3.75111e-06	2.66089e-06	Sox9/Pdgfra/Eya1/Irx1/Cd34/Six2/Agtr2/Irx2/Ahr/Wnt4/Cd44	11
GO:0030282	bone mineralization	10/189	143/28928	0.0699301	10.7034	9.4331	3.75971e-08	4.27799e-06	3.03463e-06	Col6a1/Col1a2/Ibsp/Matn1/Dlk1/Sox9/Wnt4/Nell1/Gpm6b/Ifitm5	10
GO:0060485	mesenchyme development	14/189	328/28928	0.0426829	6.53297	8.17258	3.85147e-08	4.27799e-06	3.03463e-06	Col1a1/Alx1/Sfrp2/Nrp1/Sox9/Tgfbr3/Six2/Wnt5a/Kitl/Tmem100/Wnt4/Sema3c/Pawr/Zic5	14
GO:0030510	regulation of BMP signaling pathway	9/189	109/28928	0.0825688	12.6378	9.87172	4.35471e-08	4.50338e-06	3.19451e-06	Sox11/Sfrp2/Fbn1/Htra1/Tgfbr3/Grem2/Wnt5a/Cav1/Cdh5	9
GO:0090288	negative regulation of cellular response to growth factor stimulus	9/189	109/28928	0.0825688	12.6378	9.87172	4.35471e-08	4.50338e-06	3.19451e-06	Dcn/Sfrp2/Fbn1/Htra1/Grem2/Wnt5a/Agtr2/Wnt4/Cav1	9
GO:0061138	morphogenesis of a branching epithelium	12/189	232/28928	0.0517241	7.9168	8.57799	4.64083e-08	4.63928e-06	3.29092e-06	Sfrp2/Nrp1/Sox9/Pdgfra/Eya1/Six2/Wnt5a/Agtr2/Ahr/Wnt4/Sema3c/Cd44	12
GO:0072001	renal system development	15/189	390/28928	0.0384615	5.88685	7.87946	4.88914e-08	4.72985e-06	3.35516e-06	Sox11/Nrp1/Sox9/Pdgfra/Fbn1/Eya1/Irx1/Cd34/Six2/Wnt5a/Agtr2/Irx2/Ahr/Wnt4/Cd44	15
GO:0030278	regulation of ossification	10/189	148/28928	0.0675676	10.3418	9.23978	5.21214e-08	4.88475e-06	3.46505e-06	Sox11/Matn1/Dlk1/Sox9/Six2/Wnt5a/Wnt4/Nell1/Gpm6b/Ifitm5	10
GO:0048588	developmental cell growth	13/189	285/28928	0.045614	6.9816	8.22958	5.53525e-08	5.03036e-06	3.56834e-06	Nrp1/Sox9/Meis1/Wnt5a/Ntn1/Postn/Agtr2/Nr3c1/Col14a1/Sorbs2/Ntrk3/Map2/Mt3	13
GO:0031214	biomineral tissue development	11/189	191/28928	0.0575916	8.81487	8.78748	5.7472e-08	5.06937e-06	3.596e-06	Col6a1/Col1a1/Col1a2/Ibsp/Matn1/Dlk1/Sox9/Wnt4/Nell1/Gpm6b/Ifitm5	11
GO:0060993	kidney morphogenesis	9/189	113/28928	0.079646	12.1905	9.66552	5.96278e-08	5.10925e-06	3.6243e-06	Sox9/Eya1/Irx1/Six2/Agtr2/Irx2/Ahr/Wnt4/Cd44	9
GO:0048754	branching morphogenesis of an epithelial tube	11/189	194/28928	0.056701	8.67856	8.7022	6.73841e-08	5.61347e-06	3.98197e-06	Sfrp2/Nrp1/Sox9/Pdgfra/Eya1/Six2/Wnt5a/Agtr2/Ahr/Wnt4/Cd44	11
GO:0048706	embryonic skeletal system development	10/189	154/28928	0.0649351	9.93884	9.01962	7.59122e-08	6.15299e-06	4.36468e-06	Col1a1/Sox11/Alx1/Dlk1/Pdgfra/Eya1/Six2/Wnt5a/Col2a1/Satb2	10
GO:0001763	morphogenesis of a branching structure	12/189	252/28928	0.047619	7.28849	8.13081	1.14424e-07	8.73885e-06	6.19899e-06	Sfrp2/Nrp1/Sox9/Pdgfra/Eya1/Six2/Wnt5a/Agtr2/Ahr/Wnt4/Sema3c/Cd44	12
GO:0060348	bone development	12/189	252/28928	0.047619	7.28849	8.13081	1.14424e-07	8.73885e-06	6.19899e-06	Col6a1/Col3a1/Col1a1/Sparc/Matn1/Sox9/Fbn1/Col2a1/Insig1/Epyc/Col9a1/Ifitm5	12
GO:0042063	gliogenesis	15/189	417/28928	0.0359712	5.50569	7.51571	1.16557e-07	8.73885e-06	6.19899e-06	Col6a1/Col3a1/Sox11/Id4/Sox9/Sox5/Ntn1/Dab1/Matn2/Plec/Nr3c1/Ntrk3/Gpm6b/Hapln1/Acan	15
GO:0040013	negative regulation of locomotion	14/189	360/28928	0.0388889	5.95226	7.66764	1.21284e-07	8.87149e-06	6.29307e-06	Col3a1/Dcn/Sfrp2/Nrp1/Tgfbr3/Dach1/Wnt5a/Sap30/Igfbp3/Wnt4/Meox2/Tmeff2/Cav1/Acan	14
GO:0022612	gland morphogenesis	10/189	163/28928	0.0613497	9.39007	8.71112	1.29505e-07	9.0322e-06	6.40708e-06	Nrp1/Id4/Sox9/Wnt5a/Ntn1/Nr3c1/Wnt4/Sema3c/Cd44/Cav1	10
GO:0050768	negative regulation of neurogenesis	10/189	163/28928	0.0613497	9.39007	8.71112	1.29505e-07	9.0322e-06	6.40708e-06	Sox11/Nrp1/Id4/Wnt5a/Ntn1/Brinp1/Dab1/Ntrk3/Map2/Mt3	10
GO:0072078	nephron tubule morphogenesis	8/189	90/28928	0.0888889	13.6052	9.71257	1.40412e-07	9.57038e-06	6.78883e-06	Sox9/Eya1/Irx1/Six2/Agtr2/Irx2/Wnt4/Cd44	8
GO:0072088	nephron epithelium morphogenesis	8/189	92/28928	0.0869565	13.3094	9.58982	1.66743e-07	1.11125e-05	7.88276e-06	Sox9/Eya1/Irx1/Six2/Agtr2/Irx2/Wnt4/Cd44	8
GO:0141091	transforming growth factor beta receptor superfamily signaling pathway	14/189	371/28928	0.0377358	5.77578	7.50796	1.75003e-07	1.14094e-05	8.09339e-06	Col3a1/Col1a2/Sox11/Sfrp2/Fbn1/Htra1/Tgfbr3/Grem2/Wnt5a/Sap30/Tmem100/Prdm16/Cav1/Cdh5	14
GO:0072028	nephron morphogenesis	8/189	94/28928	0.0851064	13.0262	9.47082	1.97203e-07	1.24884e-05	8.85875e-06	Sox9/Eya1/Irx1/Six2/Agtr2/Irx2/Wnt4/Cd44	8
GO:0001764	neuron migration	11/189	216/28928	0.0509259	7.79463	8.12845	1.99881e-07	1.24884e-05	8.85875e-06	Col3a1/Nrp1/Igsf10/Dcc/Ntn1/Dab1/Matn2/Ntrk3/Nr2f1/Ndnf/Satb2	11
GO:0030509	BMP signaling pathway	10/189	172/28928	0.0581395	8.89873	8.42566	2.13907e-07	1.3092e-05	9.28692e-06	Sox11/Sfrp2/Fbn1/Htra1/Tgfbr3/Grem2/Wnt5a/Tmem100/Cav1/Cdh5	10
GO:0051961	negative regulation of nervous system development	10/189	173/28928	0.0578035	8.84729	8.39524	2.25757e-07	1.35409e-05	9.60535e-06	Sox11/Nrp1/Id4/Wnt5a/Ntn1/Brinp1/Dab1/Ntrk3/Map2/Mt3	10
GO:0061333	renal tubule morphogenesis	8/189	96/28928	0.0833333	12.7549	9.35539	2.32315e-07	1.36611e-05	9.6906e-06	Sox9/Eya1/Irx1/Six2/Agtr2/Irx2/Wnt4/Cd44	8
GO:0072009	nephron epithelium development	9/189	136/28928	0.0661765	10.1289	8.65359	2.93899e-07	1.66303e-05	1.17968e-05	Sox9/Eya1/Irx1/Cd34/Six2/Agtr2/Irx2/Wnt4/Cd44	9
GO:0035265	organ growth	11/189	227/28928	0.0484581	7.41692	7.87114	3.28574e-07	1.8248e-05	1.29444e-05	Matn1/Sox9/Pdgfra/Tgfbr3/Meis1/Agtr2/Ahr/Nr3c1/Col14a1/Sorbs2/Col9a1	11
GO:0001558	regulation of cell growth	15/189	456/28928	0.0328947	5.03481	7.04277	3.65121e-07	1.99091e-05	1.41227e-05	Igfbpl1/Sfrp2/Nrp1/Wnt5a/Ntn1/Igfbp3/Nr3c1/Col14a1/Ntrk3/Cd44/Map2/Slc25a33/Mt3/Igfbp7/Hspa1a	15
GO:0007178	cell surface receptor protein serine/threonine kinase signaling pathway	14/189	405/28928	0.0345679	5.2909	7.05221	5.03025e-07	2.69388e-05	1.91093e-05	Col3a1/Col1a2/Sox11/Sfrp2/Fbn1/Htra1/Tgfbr3/Grem2/Wnt5a/Sap30/Tmem100/Prdm16/Cav1/Cdh5	14
GO:0042471	ear morphogenesis	9/189	151/28928	0.0596026	9.12267	8.11543	7.12169e-07	3.74701e-05	2.65797e-05	Sparc/Sox9/Eya1/Six2/Wnt5a/Ntn1/Col2a1/Insig1/Chd7	9
GO:0045664	regulation of neuron differentiation	11/189	247/28928	0.0445344	6.81636	7.44473	7.58192e-07	3.92037e-05	2.78095e-05	Sox11/Sfrp2/Id4/Sox9/Meis1/Eya1/Sox5/Brinp1/Dab1/Cav1/Zfp536	11
GO:0050767	regulation of neurogenesis	15/189	485/28928	0.0309278	4.73376	6.72475	7.92014e-07	4.01041e-05	2.84482e-05	Sox11/Nrp1/Id4/Wnt5a/Ntn1/Brinp1/Dab1/Man2a1/Ntrk3/Chd7/Map2/Hes6/Mt3/Hapln1/Acan	15
GO:0072080	nephron tubule development	8/189	113/28928	0.0707965	10.836	8.4956	8.15723e-07	4.01041e-05	2.84482e-05	Sox9/Eya1/Irx1/Six2/Agtr2/Irx2/Wnt4/Cd44	8
GO:0048144	fibroblast proliferation	9/189	154/28928	0.0584416	8.94496	8.01676	8.4001e-07	4.06321e-05	2.88227e-05	Col3a1/Pdgfra/Cd248/Dach1/Wnt5a/Agtr2/Meox2/Cav1/Pawr	9
GO:0060349	bone morphogenesis	8/189	115/28928	0.0695652	10.6475	8.40654	9.32464e-07	4.38539e-05	3.11082e-05	Col3a1/Col1a1/Matn1/Sox9/Col2a1/Insig1/Col9a1/Ifitm5	8
GO:0090101	negative regulation of transmembrane receptor protein serine/threonine kinase signaling pathway	9/189	156/28928	0.0576923	8.83028	7.95246	9.35863e-07	4.38539e-05	3.11082e-05	Sfrp2/Fbn1/Htra1/Tgfbr3/Grem2/Wnt5a/Sap30/Prdm16/Cav1	9
GO:0010001	glial cell differentiation	12/189	309/28928	0.038835	5.94401	7.08562	1.00633e-06	4.64305e-05	3.29359e-05	Col6a1/Sox11/Id4/Sox9/Sox5/Dab1/Plec/Nr3c1/Ntrk3/Gpm6b/Hapln1/Acan	12
GO:0061326	renal tubule development	8/189	119/28928	0.0672269	10.2896	8.23483	1.20919e-06	5.49446e-05	3.89755e-05	Sox9/Eya1/Irx1/Six2/Agtr2/Irx2/Wnt4/Cd44	8
GO:0031589	cell-substrate adhesion	13/189	377/28928	0.0344828	5.27787	6.78007	1.33647e-06	5.98219e-05	4.24352e-05	Col3a1/Col1a1/Egfl6/Nrp1/Col8a1/Cd34/Mia/Postn/Ccdc80/Wnt4/Ndnf/Abi3bp/Gpm6b	13
GO:0003151	outflow tract morphogenesis	7/189	87/28928	0.0804598	12.315	8.5715	1.70914e-06	7.53239e-05	5.34317e-05	Sox11/Sfrp2/Nrp1/Tgfbr3/Eln/Eya1/Sema3c	7
GO:0055006	cardiac cell development	8/189	125/28928	0.064	9.79572	7.99198	1.75407e-06	7.53239e-05	5.34317e-05	Pdgfra/Tgfbr3/Meis1/Agtr2/Plec/Nr3c1/Col14a1/Sorbs2	8
GO:0030336	negative regulation of cell migration	12/189	326/28928	0.0368098	5.63404	6.82366	1.75814e-06	7.53239e-05	5.34317e-05	Col3a1/Dcn/Sfrp2/Tgfbr3/Dach1/Sap30/Igfbp3/Wnt4/Meox2/Tmeff2/Cav1/Acan	12
GO:0002062	chondrocyte differentiation	8/189	126/28928	0.0634921	9.71798	7.9531	1.86262e-06	7.86762e-05	5.58097e-05	Col3a1/Sfrp2/Matn1/Sox9/Sox5/Six2/Col2a1/Acan	8
GO:0042472	inner ear morphogenesis	8/189	127/28928	0.0629921	9.64146	7.91466	1.97684e-06	8.23409e-05	5.84093e-05	Sparc/Sox9/Eya1/Wnt5a/Ntn1/Col2a1/Insig1/Chd7	8
GO:0001837	epithelial to mesenchymal transition	9/189	172/28928	0.0523256	8.00886	7.47643	2.10694e-06	8.39027e-05	5.95172e-05	Col1a1/Alx1/Sfrp2/Sox9/Tgfbr3/Wnt5a/Tmem100/Wnt4/Pawr	9
GO:0048736	appendage development	10/189	221/28928	0.0452489	6.92571	7.17116	2.1148e-06	8.39027e-05	5.95172e-05	Col6a1/Col3a1/Alx1/Sfrp2/Sox9/Wnt5a/Col2a1/Sema3c/Chd7/Meox2	10
GO:0060173	limb development	10/189	221/28928	0.0452489	6.92571	7.17116	2.1148e-06	8.39027e-05	5.95172e-05	Col6a1/Col3a1/Alx1/Sfrp2/Sox9/Wnt5a/Col2a1/Sema3c/Chd7/Meox2	10
GO:0090092	regulation of transmembrane receptor protein serine/threonine kinase signaling pathway	11/189	275/28928	0.04	6.12233	6.92142	2.15922e-06	8.39027e-05	5.95172e-05	Sox11/Sfrp2/Fbn1/Htra1/Tgfbr3/Grem2/Wnt5a/Sap30/Prdm16/Cav1/Cdh5	11
GO:0042060	wound healing	13/189	394/28928	0.0329949	5.05014	6.56423	2.17326e-06	8.39027e-05	5.95172e-05	Col3a1/Col5a1/Nrp1/Pdgfra/Cd34/Wnt5a/Plec/Wnt4/Cd44/Tmeff2/Cav1/Ndnf/Rasa3	13
GO:0048771	tissue remodeling	10/189	222/28928	0.045045	6.89451	7.14965	2.20214e-06	8.39027e-05	5.95172e-05	Col6a1/Dlk1/Tgfbr3/Eln/Ahr/Sema3c/Chd7/Cav1/Rassf2/Npr3	10
GO:0072073	kidney epithelium development	9/189	173/28928	0.0520231	7.96257	7.44873	2.21017e-06	8.39027e-05	5.95172e-05	Sox9/Eya1/Irx1/Cd34/Six2/Agtr2/Irx2/Wnt4/Cd44	9
GO:0050771	negative regulation of axonogenesis	6/189	59/28928	0.101695	15.5652	9.08186	2.42745e-06	9.0999e-05	6.4551e-05	Nrp1/Wnt5a/Ntn1/Dab1/Map2/Mt3	6
GO:2000146	negative regulation of cell motility	12/189	342/28928	0.0350877	5.37046	6.59342	2.88189e-06	0.000106701	7.56894e-05	Col3a1/Dcn/Sfrp2/Tgfbr3/Dach1/Sap30/Igfbp3/Wnt4/Meox2/Tmeff2/Cav1/Acan	12
GO:0001974	blood vessel remodeling	6/189	61/28928	0.0983607	15.0549	8.91125	2.95919e-06	0.000106923	7.58469e-05	Tgfbr3/Eln/Ahr/Sema3c/Chd7/Npr3	6
GO:0030514	negative regulation of BMP signaling pathway	6/189	61/28928	0.0983607	15.0549	8.91125	2.95919e-06	0.000106923	7.58469e-05	Sfrp2/Fbn1/Htra1/Grem2/Wnt5a/Cav1	6
GO:0035107	appendage morphogenesis	9/189	182/28928	0.0494505	7.56881	7.20909	3.35295e-06	0.0001183	8.39171e-05	Col6a1/Col3a1/Alx1/Sfrp2/Sox9/Wnt5a/Col2a1/Sema3c/Chd7	9
GO:0035108	limb morphogenesis	9/189	182/28928	0.0494505	7.56881	7.20909	3.35295e-06	0.0001183	8.39171e-05	Col6a1/Col3a1/Alx1/Sfrp2/Sox9/Wnt5a/Col2a1/Sema3c/Chd7	9
GO:0010810	regulation of cell-substrate adhesion	10/189	235/28928	0.0425532	6.51311	6.88161	3.65836e-06	0.000127575	9.04963e-05	Col1a1/Egfl6/Nrp1/Col8a1/Postn/Ccdc80/Wnt4/Ndnf/Abi3bp/Gpm6b	10
GO:0016331	morphogenesis of embryonic epithelium	9/189	185/28928	0.0486486	7.44607	7.13283	3.83254e-06	0.000132113	9.37153e-05	Sox11/Alx1/Sfrp2/Sox9/Irx1/Wnt5a/Irx2/Wnt4/Zic5	9
GO:2000027	regulation of animal organ morphogenesis	7/189	101/28928	0.0693069	10.608	7.84405	4.65844e-06	0.000156974	0.000111351	Sfrp2/Sox9/Cd34/Six2/Wnt5a/Agtr2/Wnt4	7
GO:0001658	branching involved in ureteric bud morphogenesis	6/189	69/28928	0.0869565	13.3094	8.30172	6.11817e-06	0.000203871	0.000144618	Sox9/Eya1/Six2/Agtr2/Wnt4/Cd44	6
GO:0060350	endochondral bone morphogenesis	6/189	71/28928	0.084507	12.9345	8.16497	7.23082e-06	0.000235709	0.000167202	Col3a1/Col1a1/Matn1/Sox9/Col2a1/Col9a1	6
GO:0035051	cardiocyte differentiation	9/189	203/28928	0.044335	6.78583	6.70858	8.13698e-06	0.000260036	0.000184459	Pdgfra/Tgfbr3/Meis1/Agtr2/Plec/Nr3c1/Col14a1/Sema3c/Sorbs2	9
GO:0048704	embryonic skeletal system morphogenesis	7/189	110/28928	0.0636364	9.74007	7.44777	8.20345e-06	0.000260036	0.000184459	Sox11/Alx1/Pdgfra/Eya1/Six2/Col2a1/Satb2	7
GO:0001838	embryonic epithelial tube formation	8/189	154/28928	0.0519481	7.95108	7.01389	8.28107e-06	0.000260036	0.000184459	Alx1/Sfrp2/Sox9/Irx1/Wnt5a/Irx2/Wnt4/Zic5	8
GO:0007411	axon guidance	10/189	258/28928	0.0387597	5.93249	6.4537	8.32393e-06	0.000260036	0.000184459	Nrp1/Tubb3/Kif21a/Dcc/Wnt5a/Ntn1/Matn2/Sema3c/Ablim1/Epha5	10
GO:0097485	neuron projection guidance	10/189	259/28928	0.03861	5.90958	6.43628	8.60976e-06	0.000266193	0.000188826	Nrp1/Tubb3/Kif21a/Dcc/Wnt5a/Ntn1/Matn2/Sema3c/Ablim1/Epha5	10
GO:0048608	reproductive structure development	12/189	386/28928	0.0310881	4.75829	6.02821	9.82132e-06	0.000300552	0.0002132	Col6a1/Sfrp2/Id4/Sox9/Pdgfra/Tex15/Wnt5a/Kitl/Ahr/Wnt4/Cd44/Chd7	12
GO:1905330	regulation of morphogenesis of an epithelium	6/189	75/28928	0.08	12.2447	7.9073	9.94872e-06	0.00030088	0.000213432	Sox9/Pdgfra/Six2/Wnt5a/Agtr2/Wnt4	6
GO:0003002	regionalization	13/189	454/28928	0.0286344	4.38272	5.89138	1.00327e-05	0.00030088	0.000213432	Alx1/Sfrp2/Nrp1/Irx1/Six2/Grem2/Wnt5a/Irx2/Sema3c/Hoxd8/Meox2/Nr2f1/Hes6	13
GO:0045927	positive regulation of growth	11/189	324/28928	0.0339506	5.19642	6.16006	1.02596e-05	0.000304639	0.000216098	Sfrp2/Nrp1/Tgfbr3/Wnt5a/Ntn1/Ahr/Nr3c1/Ntrk3/Ezr/Chd7/Slc25a33	11
GO:0061458	reproductive system development	12/189	391/28928	0.0306905	4.69744	5.96942	1.11672e-05	0.000328337	0.000232909	Col6a1/Sfrp2/Id4/Sox9/Pdgfra/Tex15/Wnt5a/Kitl/Ahr/Wnt4/Cd44/Chd7	12
GO:0060675	ureteric bud morphogenesis	6/189	77/28928	0.0779221	11.9266	7.78569	1.15883e-05	0.000335401	0.00023792	Sox9/Eya1/Six2/Agtr2/Wnt4/Cd44	6
GO:0055013	cardiac muscle cell development	7/189	116/28928	0.0603448	9.23627	7.20808	1.16311e-05	0.000335401	0.00023792	Pdgfra/Meis1/Agtr2/Plec/Nr3c1/Col14a1/Sorbs2	7
GO:0055002	striated muscle cell development	9/189	215/28928	0.0418605	6.40709	6.45342	1.28906e-05	0.000364024	0.000258224	Col6a1/Pdgfra/Meis1/Agtr2/Plec/Nr3c1/Col14a1/Pgm5/Sorbs2	9
GO:0048638	regulation of developmental growth	12/189	397/28928	0.0302267	4.62644	5.90017	1.29932e-05	0.000364024	0.000258224	Nrp1/Tgfbr3/Wnt5a/Ntn1/Ahr/Nr3c1/Col14a1/Ntrk3/Ezr/Chd7/Map2/Mt3	12
GO:0035282	segmentation	7/189	118/28928	0.059322	9.07972	7.13202	1.3008e-05	0.000364024	0.000258224	Sfrp2/Nrp1/Irx1/Wnt5a/Irx2/Sema3c/Meox2	7
GO:0045667	regulation of osteoblast differentiation	8/189	164/28928	0.0487805	7.46625	6.73437	1.31093e-05	0.000364024	0.000258224	Sox11/Sfrp2/Dlk1/Sox9/Ahr/Wnt4/Nell1/Rassf2	8
GO:0008361	regulation of cell size	9/189	217/28928	0.0414747	6.34804	6.41279	1.38773e-05	0.000381816	0.000270845	Col6a1/Nrp1/Vav3/Wnt5a/Ntn1/Ahr/Ntrk3/Map2/Mt3	9
GO:0007179	transforming growth factor beta receptor signaling pathway	9/189	218/28928	0.0412844	6.31892	6.39266	1.43943e-05	0.000392441	0.000278382	Col3a1/Col1a2/Sox11/Fbn1/Htra1/Tgfbr3/Sap30/Prdm16/Cdh5	9
GO:0072175	epithelial tube formation	8/189	167/28928	0.0479042	7.33213	6.65507	1.49526e-05	0.000403988	0.000286573	Alx1/Sfrp2/Sox9/Irx1/Wnt5a/Irx2/Wnt4/Zic5	8
GO:0043583	ear development	10/189	277/28928	0.0361011	5.52557	6.13748	1.54151e-05	0.00040837	0.000289681	Sparc/Sox9/Eya1/Six2/Wnt5a/Ntn1/Col2a1/Insig1/Chd7/Igfbp7	10
GO:0001654	eye development	13/189	473/28928	0.0274841	4.20667	5.70234	1.54606e-05	0.00040837	0.000289681	Col5a1/Sox11/Nrp1/Sox9/Pdgfra/Fbn1/Meis1/Col8a1/Man2a1/Ahr/Mfap5/Ntrk3/Chd7	13
GO:0072171	mesonephric tubule morphogenesis	6/189	81/28928	0.0740741	11.3376	7.55545	1.55232e-05	0.00040837	0.000289681	Sox9/Eya1/Six2/Agtr2/Wnt4/Cd44	6
GO:0150063	visual system development	13/189	476/28928	0.0273109	4.18016	5.67339	1.65198e-05	0.000430809	0.000305598	Col5a1/Sox11/Nrp1/Sox9/Pdgfra/Fbn1/Meis1/Col8a1/Man2a1/Ahr/Mfap5/Ntrk3/Chd7	13
GO:0030900	forebrain development	13/189	480/28928	0.0270833	4.14533	5.63517	1.80311e-05	0.000466167	0.00033068	Col3a1/Fabp7/Nrp1/Id4/Wnt5a/Dab1/Wnt4/Chd7/Fez1/Nr2f1/Ndnf/Zic5/Epha5	13
GO:0032535	regulation of cellular component size	12/189	411/28928	0.0291971	4.46885	5.74383	1.83018e-05	0.000469122	0.000332776	Col6a1/Nrp1/Eln/Vav3/Wnt5a/Ntn1/Cdc42ep2/Ahr/Ntrk3/Ezr/Map2/Mt3	12
GO:0048880	sensory system development	13/189	483/28928	0.0269151	4.11958	5.60678	1.92429e-05	0.000476938	0.000338321	Col5a1/Sox11/Nrp1/Sox9/Pdgfra/Fbn1/Meis1/Col8a1/Man2a1/Ahr/Mfap5/Ntrk3/Chd7	13
GO:0060560	developmental growth involved in morphogenesis	10/189	286/28928	0.034965	5.35169	5.99771	2.0284e-05	0.000498622	0.000353702	Sfrp2/Nrp1/Sox9/Wnt5a/Ntn1/Postn/Ahr/Ntrk3/Map2/Mt3	10
GO:0048145	regulation of fibroblast proliferation	7/189	127/28928	0.0551181	8.43628	6.81084	2.09853e-05	0.000511667	0.000362956	Pdgfra/Cd248/Dach1/Wnt5a/Agtr2/Cav1/Pawr	7
GO:0001704	formation of primary germ layer	7/189	128/28928	0.0546875	8.37037	6.77711	2.20781e-05	0.000533968	0.000378775	Col6a1/Col5a1/Sfrp2/Col8a1/Eya1/Six2/Wnt5a	7
GO:0060541	respiratory system development	10/189	293/28928	0.0341297	5.22383	5.89303	2.49339e-05	0.000598215	0.000424349	Col6a1/Col3a1/Sparc/Sox11/Sox9/Pdgfra/Fbn1/Wnt5a/Man2a1/Chd7	10
GO:0060419	heart growth	7/189	131/28928	0.0534351	8.17868	6.67811	2.56413e-05	0.000610304	0.000432925	Tgfbr3/Meis1/Agtr2/Ahr/Nr3c1/Col14a1/Sorbs2	7
GO:0035148	tube formation	8/189	181/28928	0.0441989	6.765	6.30942	2.67022e-05	0.000630549	0.000447286	Alx1/Sfrp2/Sox9/Irx1/Wnt5a/Irx2/Wnt4/Zic5	8
GO:0048863	stem cell differentiation	10/189	297/28928	0.03367	5.15347	5.8347	2.79806e-05	0.000650494	0.000461434	Alx1/Sfrp2/Nrp1/Sox9/Pdgfra/Msi2/Sox5/Kitl/Sema3c/Zic5	10
GO:0030500	regulation of bone mineralization	6/189	90/28928	0.0666667	10.2039	7.0918	2.83678e-05	0.000654424	0.000464222	Matn1/Sox9/Wnt4/Nell1/Gpm6b/Ifitm5	6
GO:0048872	homeostasis of number of cells	12/189	431/28928	0.0278422	4.26148	5.53224	2.91317e-05	0.000666915	0.000473082	Col6a1/Sox9/Tgfbr3/Tex15/Brinp1/Fam210b/Kitl/Ahr/Col14a1/Cd44/Dock10/Rassf2	12
GO:0001894	tissue homeostasis	10/189	301/28928	0.0332226	5.08499	5.77741	3.13408e-05	0.000706701	0.000501305	Col3a1/Dlk1/Sox9/Cd34/Tex15/Col2a1/Brinp1/Nt5e/Col14a1/Col9a1	10
GO:0060249	anatomical structure homeostasis	10/189	301/28928	0.0332226	5.08499	5.77741	3.13408e-05	0.000706701	0.000501305	Col3a1/Dlk1/Sox9/Cd34/Tex15/Col2a1/Brinp1/Nt5e/Col14a1/Col9a1	10
GO:0048839	inner ear development	9/189	245/28928	0.0367347	5.62255	5.89249	3.60811e-05	0.000795642	0.000564396	Sparc/Sox9/Eya1/Wnt5a/Ntn1/Col2a1/Insig1/Chd7/Igfbp7	9
GO:0007264	small GTPase-mediated signal transduction	12/189	444/28928	0.027027	4.13671	5.40147	3.88455e-05	0.000841403	0.000596857	Col3a1/Col1a2/Nrp1/Vav3/Ntn1/Cdc42ep2/Dab1/Kitl/Elmo1/Arhgap20/Dock10/Rasa3	12
GO:1901888	regulation of cell junction assembly	10/189	309/28928	0.0323625	4.95334	5.66582	3.91086e-05	0.000841403	0.000596857	Nrp1/Wnt5a/Ntn1/Wnt4/Ntrk3/Elmo1/Cav1/Dock10/Abi3bp/Gpm6b	10
GO:0007266	Rho protein signal transduction	7/189	140/28928	0.05	7.65291	6.39907	3.92786e-05	0.000841403	0.000596857	Col3a1/Col1a2/Nrp1/Ntn1/Cdc42ep2/Arhgap20/Dock10	7
GO:0055001	muscle cell development	9/189	249/28928	0.0361446	5.53222	5.82473	4.0921e-05	0.000870369	0.000617404	Col6a1/Pdgfra/Meis1/Agtr2/Plec/Nr3c1/Col14a1/Pgm5/Sorbs2	9
GO:0048864	stem cell development	6/189	98/28928	0.0612245	9.37091	6.73147	4.59337e-05	0.000946467	0.000671385	Alx1/Nrp1/Sox9/Msi2/Kitl/Sema3c	6
GO:0010811	positive regulation of cell-substrate adhesion	7/189	144/28928	0.0486111	7.44033	6.28291	4.70061e-05	0.000958989	0.000680267	Egfl6/Nrp1/Col8a1/Ccdc80/Wnt4/Ndnf/Abi3bp	7
GO:0048592	eye morphogenesis	8/189	200/28928	0.04	6.12233	5.8949	5.42331e-05	0.0010843	0.000769159	Col5a1/Sox11/Sox9/Fbn1/Meis1/Col8a1/Man2a1/Mfap5	8
GO:0030324	lung development	9/189	259/28928	0.034749	5.31862	5.66156	5.54791e-05	0.00110187	0.000781619	Col6a1/Col3a1/Sparc/Sox11/Sox9/Pdgfra/Fbn1/Wnt5a/Man2a1	9
GO:0048565	digestive tract development	7/189	148/28928	0.0472973	7.23924	6.17112	5.5938e-05	0.00110367	0.000782899	Col3a1/Sox11/Sfrp2/Sox9/Pdgfra/Six2/Wnt5a	7
GO:0030516	regulation of axon extension	6/189	102/28928	0.0588235	9.00342	6.56645	5.75062e-05	0.00112604	0.00079877	Nrp1/Wnt5a/Ntn1/Ntrk3/Map2/Mt3	6
GO:0072089	stem cell proliferation	7/189	149/28928	0.0469799	7.19065	6.14382	5.83752e-05	0.00112947	0.000801197	Sox11/Sfrp2/Sox9/Cd34/Six2/Wnt5a/Kitl	7
GO:0030323	respiratory tube development	9/189	262/28928	0.0343511	5.25772	5.61425	6.06166e-05	0.00116531	0.000826627	Col6a1/Col3a1/Sparc/Sox11/Sox9/Pdgfra/Fbn1/Wnt5a/Man2a1	9
GO:1901342	regulation of vasculature development	10/189	326/28928	0.0306748	4.69504	5.44097	6.12152e-05	0.00116933	0.000829473	Sparc/Dcn/Sfrp2/Nrp1/Cd34/Wnt5a/Adam12/Wnt4/Hspb1/Cdh5	10
GO:0003205	cardiac chamber development	8/189	204/28928	0.0392157	6.00228	5.81444	6.23282e-05	0.0011737	0.000832573	Sox11/Sfrp2/Nrp1/Tgfbr3/Wnt5a/Ahr/Sema3c/Chd7	8
GO:0007517	muscle organ development	11/189	395/28928	0.0278481	4.26238	5.29427	6.27519e-05	0.0011737	0.000832573	Col6a1/Col3a1/Sox11/Tgfbr3/Eln/Sap30/Plec/Jph1/Chd7/Meox2/Cav1	11
GO:0016055	Wnt signaling pathway	12/189	467/28928	0.0256959	3.93297	5.18189	6.30094e-05	0.0011737	0.000832573	Col6a1/Col1a1/Rbms3/Sfrp2/Sox9/Wnt5a/Cpz/Frat2/Wnt4/Ndrg2/Cd44/Cav1	12
GO:0045598	regulation of fat cell differentiation	7/189	151/28928	0.0463576	7.09541	6.08998	6.35106e-05	0.00117573	0.000834015	Sfrp2/Dlk1/Id4/Fbn1/Wnt5a/Insig1/Prdm16	7
GO:0051402	neuron apoptotic process	11/189	398/28928	0.0276382	4.23025	5.26228	6.71286e-05	0.00123508	0.000876119	Col6a1/Col6a2/Col6a3/Nrp1/Grik2/Agtr2/Nr3c1/Tox3/Pawr/Ndnf/Mt3	11
GO:0016358	dendrite development	10/189	331/28928	0.0302115	4.62411	5.37777	6.94582e-05	0.00127015	0.000900995	Nrp1/Wnt5a/Ntn1/Dab1/Matn2/Nr3c1/Map2/Dock10/Abi3bp/Epha5	10
GO:0009612	response to mechanical stimulus	9/189	269/28928	0.0334572	5.12091	5.50662	7.41831e-05	0.00132117	0.000937186	Col6a1/Col3a1/Col1a1/Sox9/Postn/Plec/Piezo2/Cav1/Pawr	9
GO:0003206	cardiac chamber morphogenesis	7/189	155/28928	0.0451613	6.91231	5.98518	7.48914e-05	0.00132117	0.000937186	Sox11/Sfrp2/Nrp1/Tgfbr3/Ahr/Sema3c/Chd7	7
GO:0003231	cardiac ventricle development	7/189	156/28928	0.0448718	6.868	5.95956	7.79822e-05	0.00136765	0.000970157	Sox11/Sfrp2/Tgfbr3/Wnt5a/Ahr/Sema3c/Chd7	7
GO:1902903	regulation of supramolecular fiber organization	11/189	406/28928	0.0270936	4.1469	5.17848	8.0102e-05	0.00139666	0.000990735	Col6a1/Nrp1/Kif21a/Eln/Cdc42ep2/Wnt4/Tmeff2/Cav1/Map2/Cdh5/Hspa1a	11
GO:0070167	regulation of biomineral tissue development	6/189	109/28928	0.0550459	8.42522	6.2984	8.32795e-05	0.00144367	0.00102408	Matn1/Sox9/Wnt4/Nell1/Gpm6b/Ifitm5	6
GO:0045444	fat cell differentiation	9/189	274/28928	0.0328467	5.02746	5.43201	8.53654e-05	0.00145461	0.00103184	Sfrp2/Dlk1/Id4/Pdgfra/Fbn1/Lama4/Wnt5a/Insig1/Prdm16	9
GO:0010977	negative regulation of neuron projection development	7/189	160/28928	0.04375	6.6963	5.85928	9.14045e-05	0.00154001	0.00109242	Nrp1/Wnt5a/Ntn1/Dab1/Nr2f1/Map2/Mt3	7
GO:0044344	cellular response to fibroblast growth factor stimulus	6/189	111/28928	0.0540541	8.27342	6.22619	9.21196e-05	0.00154339	0.00109482	Col1a1/Wnt5a/Postn/Wnt4/Cd44/Ndnf	6
GO:0001657	ureteric bud development	6/189	113/28928	0.0530973	8.12698	6.15577	0.000101691	0.00168492	0.00119521	Sox9/Eya1/Six2/Agtr2/Wnt4/Cd44	6
GO:0033135	regulation of peptidyl-serine phosphorylation	6/189	113/28928	0.0530973	8.12698	6.15577	0.000101691	0.00168492	0.00119521	Sfrp2/Wnt5a/Ntrk3/Cd44/Cav1/Rassf2	6
GO:0055123	digestive system development	7/189	163/28928	0.0429448	6.57305	5.78631	0.000102659	0.00169162	0.00119997	Col3a1/Sox11/Sfrp2/Sox9/Pdgfra/Six2/Wnt5a	7
GO:0048639	positive regulation of developmental growth	8/189	220/28928	0.0363636	5.56575	5.51276	0.000105455	0.0017282	0.00122592	Nrp1/Tgfbr3/Wnt5a/Ntn1/Nr3c1/Ntrk3/Ezr/Chd7	8
GO:0055007	cardiac muscle cell differentiation	7/189	164/28928	0.0426829	6.53297	5.76239	0.000106652	0.00173831	0.00123308	Pdgfra/Meis1/Agtr2/Plec/Nr3c1/Col14a1/Sorbs2	7
GO:0043010	camera-type eye development	11/189	423/28928	0.0260047	3.98024	5.00734	0.000114946	0.00185336	0.0013147	Sox11/Nrp1/Sox9/Pdgfra/Fbn1/Meis1/Col8a1/Man2a1/Ahr/Ntrk3/Chd7	11
GO:0072163	mesonephric epithelium development	6/189	117/28928	0.0512821	7.84914	6.02	0.000123199	0.00195489	0.00138672	Sox9/Eya1/Six2/Agtr2/Wnt4/Cd44	6
GO:0072164	mesonephric tubule development	6/189	117/28928	0.0512821	7.84914	6.02	0.000123199	0.00195489	0.00138672	Sox9/Eya1/Six2/Agtr2/Wnt4/Cd44	6
GO:0046660	female sex differentiation	7/189	169/28928	0.0414201	6.33969	5.64572	0.000128556	0.00202711	0.00143795	Pdgfra/Dach1/Wnt5a/Kitl/Ahr/Wnt4/Chd7	7
GO:0071774	response to fibroblast growth factor	6/189	118/28928	0.0508475	7.78262	5.98706	0.000129102	0.00202711	0.00143795	Col1a1/Wnt5a/Postn/Wnt4/Cd44/Ndnf	6
GO:0048738	cardiac muscle tissue development	9/189	290/28928	0.0310345	4.75008	5.20493	0.000131113	0.00204797	0.00145274	Pdgfra/Tgfbr3/Meis1/Agtr2/Plec/Nr3c1/Col14a1/Sorbs2/Chd7	9
GO:0050680	negative regulation of epithelial cell proliferation	7/189	170/28928	0.0411765	6.3024	5.62295	0.000133346	0.00207205	0.00146983	Sparc/Sfrp2/Dlk1/Sox9/Tgfbr3/Wnt5a/Cav1	7
GO:0061387	regulation of extent of cell growth	6/189	119/28928	0.0504202	7.71722	5.95451	0.000135227	0.00209045	0.00148288	Nrp1/Wnt5a/Ntn1/Ntrk3/Map2/Mt3	6
GO:0001823	mesonephros development	6/189	120/28928	0.05	7.65291	5.92233	0.00014158	0.00217743	0.00154458	Sox9/Eya1/Six2/Agtr2/Wnt4/Cd44	6
GO:0055017	cardiac muscle tissue growth	6/189	121/28928	0.0495868	7.58966	5.89052	0.000148168	0.00224422	0.00159196	Tgfbr3/Meis1/Agtr2/Nr3c1/Col14a1/Sorbs2	6
GO:0051017	actin filament bundle assembly	7/189	177/28928	0.039548	6.05315	5.46851	0.00017109	0.0025655	0.00181986	Nrp1/Eln/Wnt4/Ezr/Tmeff2/Pawr/Gas7	7
GO:0043542	endothelial cell migration	8/189	237/28928	0.0337553	5.16652	5.22302	0.000175781	0.00259688	0.00184212	Sparc/Dcn/Nrp1/Tgfbr3/Wnt5a/Hspb1/Meox2/Cdh5	8
GO:0050770	regulation of axonogenesis	7/189	178/28928	0.0393258	6.01914	5.44713	0.000177124	0.0026039	0.0018471	Nrp1/Wnt5a/Ntn1/Dab1/Ntrk3/Map2/Mt3	7
GO:0007548	sex differentiation	10/189	372/28928	0.0268817	4.11447	4.9029	0.000180235	0.0026239	0.00186129	Sfrp2/Sox9/Pdgfra/Tex15/Dach1/Wnt5a/Kitl/Ahr/Wnt4/Chd7	10
GO:0061572	actin filament bundle organization	7/189	180/28928	0.0388889	5.95226	5.40484	0.000189709	0.00274848	0.00194966	Nrp1/Eln/Wnt4/Ezr/Tmeff2/Pawr/Gas7	7
GO:0009952	anterior/posterior pattern specification	8/189	240/28928	0.0333333	5.10194	5.17478	0.000191488	0.00276092	0.00195849	Alx1/Sfrp2/Six2/Wnt5a/Sema3c/Hoxd8/Meox2/Hes6	8
GO:0032963	collagen metabolic process	6/189	127/28928	0.0472441	7.2311	5.70702	0.00019296	0.00276351	0.00196032	Col6a1/Col1a1/Col1a2/Col5a1/Tgfbr3/Wnt4	6
GO:0010594	regulation of endothelial cell migration	7/189	181/28928	0.038674	5.91938	5.38394	0.000196266	0.00277643	0.00196948	Sparc/Dcn/Nrp1/Tgfbr3/Wnt5a/Hspb1/Meox2	7
GO:0045766	positive regulation of angiogenesis	7/189	184/28928	0.0380435	5.82287	5.32215	0.000217046	0.00304169	0.00215765	Sfrp2/Nrp1/Cd34/Wnt5a/Adam12/Hspb1/Cdh5	7
GO:0003279	cardiac septum development	6/189	130/28928	0.0461538	7.06422	5.61969	0.000219037	0.00305531	0.00216731	Sox11/Nrp1/Tgfbr3/Wnt5a/Sema3c/Chd7	6
GO:0060070	canonical Wnt signaling pathway	9/189	312/28928	0.0288462	4.41514	4.91845	0.000226047	0.0031385	0.00222632	Col6a1/Col1a1/Rbms3/Sfrp2/Sox9/Wnt5a/Frat2/Wnt4/Cav1	9
GO:0099173	postsynapse organization	9/189	314/28928	0.0286624	4.38702	4.89373	0.000236958	0.00324314	0.00230055	Nrp1/Wnt5a/Sorbs2/Ntrk3/Ezr/Elmo1/Dock10/Abi3bp/Epha5	9
GO:0048675	axon extension	6/189	132/28928	0.0454545	6.95719	5.563	0.00023791	0.00324314	0.00230055	Nrp1/Wnt5a/Ntn1/Ntrk3/Map2/Mt3	6
GO:1904018	positive regulation of vasculature development	7/189	187/28928	0.0374332	5.72945	5.26172	0.000239565	0.00325093	0.00230608	Sfrp2/Nrp1/Cd34/Wnt5a/Adam12/Hspb1/Cdh5	7
GO:0097191	extrinsic apoptotic signaling pathway	8/189	250/28928	0.032	4.89786	5.0196	0.0002524	0.00339438	0.00240783	Sfrp2/Nrp1/Eya1/Agtr2/Col2a1/Kitl/Cav1/Mllt11	8
GO:0045765	regulation of angiogenesis	9/189	319/28928	0.0282132	4.31826	4.83282	0.000266164	0.00356351	0.00252781	Sparc/Dcn/Sfrp2/Nrp1/Cd34/Wnt5a/Adam12/Hspb1/Cdh5	9
GO:0021761	limbic system development	6/189	135/28928	0.0444444	6.80259	5.48014	0.000268594	0.00358006	0.00253955	Nrp1/Id4/Dab1/Fez1/Ndnf/Epha5	6
GO:0021953	central nervous system neuron differentiation	8/189	253/28928	0.0316206	4.83979	4.97465	0.000273488	0.00362916	0.00257438	Sfrp2/Nrp1/Id4/Dcc/Sox5/Wnt5a/Brinp1/Ndnf	8
GO:0003018	vascular process in circulatory system	8/189	256/28928	0.03125	4.78307	4.9304	0.000295997	0.0038764	0.00274976	Tgfbr3/Agtr2/Plec/Ahr/Nr3c1/Cav1/Cdh5/Npr3	8
GO:0030308	negative regulation of cell growth	7/189	195/28928	0.0358974	5.4944	5.10675	0.000308939	0.00401086	0.00284514	Sfrp2/Nrp1/Wnt5a/Ntn1/Map2/Mt3/Hspa1a	7
GO:0050769	positive regulation of neurogenesis	9/189	332/28928	0.0271084	4.14917	4.68014	0.000356343	0.00456697	0.00323963	Sox11/Nrp1/Id4/Wnt5a/Ntn1/Man2a1/Ntrk3/Hapln1/Acan	9
GO:0031109	microtubule polymerization or depolymerization	6/189	144/28928	0.0416667	6.37743	5.24598	0.000379641	0.00478379	0.00339343	Kif21a/Nckap5/Cav1/Map2/Cdh5/Hspa1a	6
GO:1990138	neuron projection extension	7/189	202/28928	0.0346535	5.304	4.97802	0.0003821	0.00479463	0.00340112	Nrp1/Wnt5a/Ntn1/Postn/Ntrk3/Map2/Mt3	7
GO:0042692	muscle cell differentiation	11/189	491/28928	0.0224033	3.429	4.40224	0.000411847	0.00508284	0.00360556	Col6a1/Sox9/Pdgfra/Meis1/Agtr2/Plec/Nr3c1/Col14a1/Pgm5/Wnt4/Sorbs2	11
GO:0017015	regulation of transforming growth factor beta receptor signaling pathway	6/189	147/28928	0.0408163	6.24727	5.17233	0.000423697	0.0051864	0.00367902	Sox11/Fbn1/Htra1/Tgfbr3/Sap30/Prdm16	6
GO:0021782	glial cell development	6/189	147/28928	0.0408163	6.24727	5.17233	0.000423697	0.0051864	0.00367902	Col6a1/Sox11/Id4/Plec/Ntrk3/Gpm6b	6
GO:0045859	regulation of protein kinase activity	11/189	494/28928	0.0222672	3.40818	4.37804	0.000433337	0.00528284	0.00374743	Sfrp2/Fbn1/Wnt5a/Dab1/Kitl/Plec/Hspb1/Ntrk3/Cav1/Rassf2/Mt3	11
GO:0007369	gastrulation	7/189	209/28928	0.0334928	5.12635	4.85514	0.000468516	0.00564289	0.00400284	Col6a1/Col5a1/Sfrp2/Col8a1/Eya1/Six2/Wnt5a	7
GO:1903844	regulation of cellular response to transforming growth factor beta stimulus	6/189	150/28928	0.04	6.12233	5.1007	0.000471646	0.00565787	0.00401346	Sox11/Fbn1/Htra1/Tgfbr3/Sap30/Prdm16	6
GO:0030307	positive regulation of cell growth	7/189	211/28928	0.0331754	5.07776	4.82103	0.000495872	0.00587795	0.00416958	Sfrp2/Nrp1/Wnt5a/Ntn1/Nr3c1/Ntrk3/Slc25a33	7
GO:0032271	regulation of protein polymerization	7/189	211/28928	0.0331754	5.07776	4.82103	0.000495872	0.00587795	0.00416958	Kif21a/Eln/Cdc42ep2/Cav1/Map2/Cdh5/Hspa1a	7
GO:0001667	ameboidal-type cell migration	8/189	278/28928	0.028777	4.40455	4.62559	0.000511603	0.00601685	0.00426811	Nrp1/Sox9/Tgfbr3/Cd248/Wnt5a/Kitl/Plec/Sema3c	8
GO:0032102	negative regulation of response to external stimulus	10/189	426/28928	0.0234742	3.59292	4.37222	0.000525087	0.00612737	0.00434651	Fabp7/Nrp1/Pdgfra/Htra1/Wnt5a/Nt5e/Ahr/Wnt4/Cd44/Cdh5	10
GO:0050678	regulation of epithelial cell proliferation	10/189	432/28928	0.0231481	3.54301	4.31862	0.000584892	0.00660298	0.00468388	Sparc/Sox11/Sfrp2/Dlk1/Sox9/Htra1/Tgfbr3/Eya1/Wnt5a/Cav1	10
GO:0046661	male sex differentiation	7/189	217/28928	0.0322581	4.93736	4.72126	0.000585659	0.00660298	0.00468388	Sfrp2/Sox9/Pdgfra/Tex15/Wnt5a/Kitl/Wnt4	7
GO:0031345	negative regulation of cell projection organization	7/189	218/28928	0.0321101	4.91471	4.70499	0.000601804	0.00675959	0.00479498	Nrp1/Wnt5a/Ntn1/Dab1/Nr2f1/Map2/Mt3	7
GO:0070371	ERK1 and ERK2 cascade	9/189	362/28928	0.0248619	3.80531	4.3557	0.000663244	0.00731275	0.00518737	Nrp1/Sox9/Pdgfra/Dcc/Ndrg2/Ezr/Cd44/Cav1/Mt3	9
GO:0051146	striated muscle cell differentiation	9/189	365/28928	0.0246575	3.77404	4.32517	0.000703184	0.00769652	0.0054596	Col6a1/Pdgfra/Meis1/Agtr2/Plec/Nr3c1/Col14a1/Pgm5/Sorbs2	9
GO:0007519	skeletal muscle tissue development	7/189	224/28928	0.03125	4.78307	4.60939	0.000706255	0.00770203	0.00546351	Col6a1/Sox11/Eln/Sap30/Plec/Meox2/Cav1	7
GO:0031032	actomyosin structure organization	7/189	225/28928	0.0311111	4.76181	4.59379	0.000724978	0.00787757	0.00558803	Nrp1/Pdgfra/Eln/Plec/Pgm5/Wnt4/Tmeff2	7
GO:2001233	regulation of apoptotic signaling pathway	10/189	447/28928	0.0223714	3.42412	4.18868	0.000759467	0.00816359	0.00579092	Sfrp2/Nrp1/Eya1/Wnt5a/Agtr2/Col2a1/Wnt4/Hspb1/Cd44/Cav1	10
GO:0051258	protein polymerization	8/189	297/28928	0.026936	4.12278	4.3868	0.000787199	0.00843146	0.00598094	Kif21a/Eln/Cdc42ep2/Cav1/Map2/Cdh5/Gas7/Hspa1a	8
GO:0061351	neural precursor cell proliferation	7/189	230/28928	0.0304348	4.65829	4.51714	0.000824579	0.00870095	0.0061721	Fabp7/Id4/Sox5/Wnt5a/Ntrk3/Hapln1/Acan	7
GO:0045137	development of primary sexual characteristics	8/189	300/28928	0.0266667	4.08155	4.35092	0.000839958	0.00880781	0.0062479	Sfrp2/Sox9/Pdgfra/Dach1/Wnt5a/Kitl/Ahr/Wnt4	8
GO:0045637	regulation of myeloid cell differentiation	7/189	236/28928	0.029661	4.53986	4.42801	0.000958043	0.00987344	0.00700381	Dlk1/Fbn1/Meis1/Fam210b/Kitl/Prdm16/Rassf2	7
GO:0060538	skeletal muscle organ development	7/189	239/28928	0.0292887	4.48288	4.38456	0.00103086	0.0105155	0.00745927	Col6a1/Sox11/Eln/Sap30/Plec/Meox2/Cav1	7
GO:0007160	cell-matrix adhesion	7/189	241/28928	0.0290456	4.44567	4.35599	0.00108178	0.0108504	0.00769681	Col3a1/Nrp1/Cd34/Mia/Postn/Wnt4/Gpm6b	7
GO:0001935	endothelial cell proliferation	6/189	177/28928	0.0338983	5.18841	4.53269	0.00111909	0.01115	0.00790935	Sparc/Dlk1/Col8a1/Cd34/Wnt5a/Cav1	6
GO:2001236	regulation of extrinsic apoptotic signaling pathway	6/189	177/28928	0.0338983	5.18841	4.53269	0.00111909	0.01115	0.00790935	Sfrp2/Nrp1/Eya1/Agtr2/Col2a1/Cav1	6
GO:0045165	cell fate commitment	8/189	314/28928	0.0254777	3.89957	4.18944	0.00112502	0.0111719	0.00792492	Sfrp2/Sox9/Eya1/Sox5/Six2/Wnt5a/Wnt4/Ntrk3	8
GO:0030879	mammary gland development	6/189	178/28928	0.0337079	5.15927	4.51393	0.00115195	0.0114016	0.00808785	Sox9/Wnt5a/Ntn1/Nr3c1/Wnt4/Cav1	6
GO:0007015	actin filament organization	10/189	476/28928	0.0210084	3.21551	3.95246	0.00121899	0.0118693	0.00841963	Nrp1/Eln/Cdc42ep2/Plec/Wnt4/Ezr/Elmo1/Tmeff2/Pawr/Gas7	10
GO:0051962	positive regulation of nervous system development	9/189	397/28928	0.02267	3.46983	4.01838	0.00126493	0.0122372	0.00868058	Sox11/Nrp1/Id4/Wnt5a/Ntn1/Man2a1/Ntrk3/Hapln1/Acan	9
GO:0006935	chemotaxis	10/189	481/28928	0.02079	3.18208	3.91356	0.0013174	0.0125643	0.00891261	Nrp1/Pdgfra/Kif21a/Vav3/Wnt5a/Ntn1/Plec/Sema3c/Hspb1/Ntrk3	10
GO:0021537	telencephalon development	8/189	322/28928	0.0248447	3.80269	4.10129	0.00131969	0.0125643	0.00891261	Col3a1/Id4/Wnt5a/Dab1/Chd7/Fez1/Nr2f1/Epha5	8
GO:0042330	taxis	10/189	483/28928	0.0207039	3.16891	3.89815	0.00135854	0.0128932	0.00914594	Nrp1/Pdgfra/Kif21a/Vav3/Wnt5a/Ntn1/Plec/Sema3c/Hspb1/Ntrk3	10
GO:0045926	negative regulation of growth	7/189	253/28928	0.027668	4.23481	4.19087	0.0014302	0.0134457	0.0095378	Sfrp2/Nrp1/Wnt5a/Ntn1/Map2/Mt3/Hspa1a	7
GO:0008584	male gonad development	6/189	187/28928	0.0320856	4.91096	4.35111	0.00148205	0.0138463	0.00982202	Sfrp2/Sox9/Pdgfra/Wnt5a/Kitl/Wnt4	6
GO:0046546	development of primary male sexual characteristics	6/189	188/28928	0.0319149	4.88484	4.33366	0.00152275	0.0141385	0.0100293	Sfrp2/Sox9/Pdgfra/Wnt5a/Kitl/Wnt4	6
GO:2001234	negative regulation of apoptotic signaling pathway	7/189	257/28928	0.0272374	4.1689	4.1381	0.00156398	0.0142612	0.0101163	Sfrp2/Nrp1/Eya1/Col2a1/Wnt4/Hspb1/Cd44	7
GO:0070372	regulation of ERK1 and ERK2 cascade	8/189	333/28928	0.024024	3.67707	3.9846	0.00163019	0.0147702	0.0104774	Nrp1/Pdgfra/Dcc/Ndrg2/Ezr/Cd44/Cav1/Mt3	8
GO:0043491	phosphatidylinositol 3-kinase/protein kinase B signal transduction	8/189	343/28928	0.0233236	3.56987	3.88272	0.00196023	0.0169416	0.0120177	Col6a1/Col6a2/Dcn/Col6a3/Pdgfra/Vav3/Tmem100/Ntrk3	8
GO:0043588	skin development	8/189	351/28928	0.022792	3.48851	3.80391	0.00226045	0.018252	0.0129473	Col6a1/Col3a1/Col1a1/Col1a2/Col5a1/Sox9/Wnt5a/Plec	8
GO:0051963	regulation of synapse assembly	6/189	208/28928	0.0288462	4.41514	4.00862	0.00252987	0.019966	0.0141631	Wnt5a/Ntn1/Ntrk3/Elmo1/Dock10/Abi3bp	6
GO:0018105	peptidyl-serine phosphorylation	6/189	212/28928	0.0283019	4.33184	3.94854	0.0027802	0.0213791	0.0151654	Sfrp2/Wnt5a/Ntrk3/Cd44/Cav1/Rassf2	6
GO:0021543	pallium development	6/189	213/28928	0.028169	4.3115	3.93375	0.00284559	0.0216597	0.0153645	Col3a1/Id4/Dab1/Fez1/Nr2f1/Epha5	6
GO:0071229	cellular response to acid chemical	6/189	213/28928	0.028169	4.3115	3.93375	0.00284559	0.0216597	0.0153645	Col6a1/Col3a1/Col1a1/Col1a2/Pdgfra/Plec	6
GO:1903706	regulation of hemopoiesis	9/189	458/28928	0.0196507	3.00769	3.51223	0.00330883	0.0246846	0.0175102	Dlk1/Fbn1/Meis1/Fam210b/Kitl/Hspb1/Cd44/Prdm16/Rassf2	9
GO:0043087	regulation of GTPase activity	6/189	220/28928	0.0272727	4.17431	3.83272	0.00333603	0.0248257	0.0176103	Vav3/Wnt5a/Wnt4/Ntrk3/Dock10/Epha5	6
GO:0008406	gonad development	7/189	296/28928	0.0236486	3.61962	3.67371	0.00344169	0.0252363	0.0179016	Sfrp2/Sox9/Pdgfra/Wnt5a/Kitl/Ahr/Wnt4	7
GO:0045860	positive regulation of protein kinase activity	7/189	296/28928	0.0236486	3.61962	3.67371	0.00344169	0.0252363	0.0179016	Fbn1/Wnt5a/Dab1/Kitl/Ntrk3/Rassf2/Mt3	7
GO:0070661	leukocyte proliferation	8/189	378/28928	0.021164	3.23933	3.55392	0.00354826	0.0257952	0.018298	Sox11/Vav3/Kitl/Ahr/Wnt4/Cd44/Pawr/Npr3	8
GO:0043254	regulation of protein-containing complex assembly	9/189	463/28928	0.0194384	2.97521	3.47453	0.00355232	0.0257952	0.018298	Sox9/Kif21a/Eln/Cdc42ep2/Ahr/Cav1/Map2/Cdh5/Hspa1a	9
GO:0018209	peptidyl-serine modification	6/189	224/28928	0.0267857	4.09977	3.77685	0.00364312	0.0262012	0.0185861	Sfrp2/Wnt5a/Ntrk3/Cd44/Cav1/Rassf2	6
GO:0031346	positive regulation of cell projection organization	9/189	471/28928	0.0191083	2.92468	3.41524	0.00397098	0.0278898	0.0197839	Nrp1/Dcc/Wnt5a/Ntn1/Cdc42ep2/Hspb1/Ntrk3/Fez1/Ndnf	9
GO:0010563	negative regulation of phosphorus metabolic process	8/189	388/28928	0.0206186	3.15584	3.46699	0.00414803	0.0287961	0.0204268	Sfrp2/Tmem132c/Plec/Igfbp3/Hspb1/Ntrk3/Cav1/Rassf2	8
GO:0045936	negative regulation of phosphate metabolic process	8/189	388/28928	0.0206186	3.15584	3.46699	0.00414803	0.0287961	0.0204268	Sfrp2/Tmem132c/Plec/Igfbp3/Hspb1/Ntrk3/Cav1/Rassf2	8
GO:0019216	regulation of lipid metabolic process	8/189	390/28928	0.0205128	3.13966	3.44994	0.00427684	0.0293507	0.0208202	Sox9/C1qtnf2/Insig1/Nr3c1/Wnt4/Zbtb20/Cav1/Igfbp7	8
GO:0050807	regulation of synapse organization	8/189	390/28928	0.0205128	3.13966	3.44994	0.00427684	0.0293507	0.0208202	Sparc/Wnt5a/Ntn1/Dab1/Ntrk3/Elmo1/Dock10/Abi3bp	8
GO:0033674	positive regulation of kinase activity	7/189	310/28928	0.0225806	3.45615	3.52585	0.00442413	0.0302232	0.0214391	Fbn1/Wnt5a/Dab1/Kitl/Ntrk3/Rassf2/Mt3	7
GO:0050920	regulation of chemotaxis	6/189	235/28928	0.0255319	3.90787	3.62967	0.00459592	0.0311836	0.0221204	Nrp1/Pdgfra/Kif21a/Wnt5a/Hspb1/Ntrk3	6
GO:0050803	regulation of synapse structure or activity	8/189	398/28928	0.0201005	3.07655	3.38282	0.00482319	0.0321439	0.0228016	Sparc/Wnt5a/Ntn1/Dab1/Ntrk3/Elmo1/Dock10/Abi3bp	8
GO:0001933	negative regulation of protein phosphorylation	7/189	316/28928	0.0221519	3.39053	3.46506	0.00490466	0.0324203	0.0229976	Sfrp2/Plec/Igfbp3/Hspb1/Ntrk3/Cav1/Rassf2	7
GO:1901654	response to ketone	7/189	318/28928	0.0220126	3.36921	3.44512	0.00507326	0.0333656	0.0236682	Tgfbr3/Postn/Agtr2/Ahr/Nr3c1/Cav1/Epha5	7
GO:0010976	positive regulation of neuron projection development	6/189	241/28928	0.0248963	3.81058	3.55311	0.00518712	0.0338914	0.0240412	Dcc/Wnt5a/Hspb1/Ntrk3/Fez1/Ndnf	6
GO:0050679	positive regulation of epithelial cell proliferation	6/189	241/28928	0.0248963	3.81058	3.55311	0.00518712	0.0338914	0.0240412	Sox11/Sox9/Htra1/Eya1/Wnt5a/Cav1	6
GO:0062012	regulation of small molecule metabolic process	8/189	405/28928	0.0197531	3.02337	3.32547	0.00534385	0.0343983	0.0244007	Sox9/C1qtnf2/Insig1/Igfbp3/Nr3c1/Wnt4/Zbtb20/Cav1	8
GO:0050730	regulation of peptidyl-tyrosine phosphorylation	6/189	244/28928	0.0245902	3.76373	3.51574	0.00550279	0.0348162	0.0246972	Sfrp2/Nrp1/Pdgfra/Kitl/Cd44/Cav1	6
GO:0051056	regulation of small GTPase mediated signal transduction	6/189	244/28928	0.0245902	3.76373	3.51574	0.00550279	0.0348162	0.0246972	Col3a1/Nrp1/Kitl/Arhgap20/Dock10/Rasa3	6
GO:0007162	negative regulation of cell adhesion	7/189	326/28928	0.0214724	3.28653	3.36693	0.0057916	0.0360353	0.025562	Col1a1/Postn/Dab1/Hspb1/Cd44/Pawr/Epha5	7
GO:0032970	regulation of actin filament-based process	8/189	416/28928	0.0192308	2.94343	3.23778	0.00624759	0.0377288	0.0267633	Nrp1/Eln/Cdc42ep2/Wnt4/Tmeff2/Cav1/Gpm6b/Epha5	8
GO:0043523	regulation of neuron apoptotic process	7/189	331/28928	0.021148	3.23688	3.31928	0.00627765	0.0377288	0.0267633	Nrp1/Grik2/Nr3c1/Tox3/Pawr/Ndnf/Mt3	7
GO:0050954	sensory perception of mechanical stimulus	7/189	331/28928	0.021148	3.23688	3.31928	0.00627765	0.0377288	0.0267633	Col6a1/Col1a1/Col2a1/Piezo2/Chd7/Pawr/Epyc	7
GO:1901617	organic hydroxy compound biosynthetic process	6/189	253/28928	0.0237154	3.62984	3.4071	0.00653422	0.0388149	0.0275337	Ldhb/Msmo1/Wnt5a/Agtr2/Insig1/Wnt4	6
GO:0031400	negative regulation of protein modification process	8/189	420/28928	0.0190476	2.91539	3.20661	0.00660349	0.0391381	0.027763	Bex2/Sfrp2/Plec/Igfbp3/Hspb1/Ntrk3/Cav1/Rassf2	8
GO:0060828	regulation of canonical Wnt signaling pathway	6/189	255/28928	0.0235294	3.60137	3.38363	0.00678128	0.0396538	0.0281288	Col1a1/Rbms3/Sfrp2/Sox9/Wnt5a/Cav1	6
GO:0046651	lymphocyte proliferation	7/189	336/28928	0.0208333	3.18871	3.27252	0.00679352	0.0396538	0.0281288	Sox11/Vav3/Kitl/Ahr/Wnt4/Cd44/Pawr	7
GO:0042326	negative regulation of phosphorylation	7/189	337/28928	0.0207715	3.17925	3.26328	0.00690037	0.0400275	0.0283939	Sfrp2/Plec/Igfbp3/Hspb1/Ntrk3/Cav1/Rassf2	7
GO:0050670	regulation of lymphocyte proliferation	6/189	259/28928	0.023166	3.54575	3.33738	0.00729563	0.0417842	0.02964	Sox11/Vav3/Kitl/Ahr/Cd44/Pawr	6
GO:0032943	mononuclear cell proliferation	7/189	343/28928	0.0204082	3.12364	3.20852	0.00756788	0.042186	0.029925	Sox11/Vav3/Kitl/Ahr/Wnt4/Cd44/Pawr	7
GO:0001101	response to acid chemical	6/189	264/28928	0.0227273	3.4786	3.28085	0.00797754	0.0436581	0.0309693	Col6a1/Col3a1/Col1a1/Col1a2/Pdgfra/Plec	6
GO:0032944	regulation of mononuclear cell proliferation	6/189	264/28928	0.0227273	3.4786	3.28085	0.00797754	0.0436581	0.0309693	Sox11/Vav3/Kitl/Ahr/Cd44/Pawr	6
GO:0062197	cellular response to chemical stress	7/189	347/28928	0.0201729	3.08763	3.17268	0.0080387	0.0439003	0.0311411	Pdgfra/Plec/Hspb1/Cav1/Pawr/Mt3/Msra	7
GO:0046883	regulation of hormone secretion	7/189	348/28928	0.0201149	3.07876	3.1638	0.0081597	0.0442408	0.0313826	Sox11/Fbn1/Nnat/Agtr2/Igfbp3/Chd7/Epha5	7
GO:0044403	biological process involved in symbiotic interaction	6/189	275/28928	0.0218182	3.33945	3.16113	0.00963748	0.0495365	0.0351391	Ifitm3/Nrp1/Sap30/Hs3st5/Vps37b/Cav1	6

## Sheet: E18.5_CS_vs_WT_diffexp_signific
Gene	p_val	avg_log2FC	pct.1	pct.2	p_val_adj
Matn1	0	2.30621	0.849	0.367	0
Lect1	0	1.96185	0.755	0.335	0
Camk1d	0	-3.14934	0.341	0.749	0
Col9a3	0	2.01507	0.872	0.467	0
Col9a2	0	1.89447	0.816	0.412	0
Col11a2	0	1.63888	0.818	0.432	0
Col9a1	0	1.70987	0.783	0.398	0
Matn3	0	2.34118	0.525	0.145	0
Tnn	0	-2.68807	0.133	0.506	0
Hapln1	0	1.76617	0.727	0.364	0
Lars2	0	-3.09293	0.205	0.566	0
Comp	0	1.5719	0.603	0.249	0
3110079O15Rik	0	1.42714	0.738	0.398	0
Aspn	0	-1.22116	0.425	0.761	0
Ucma	0	1.95641	0.487	0.158	0
Sorbs2	0	1.35791	0.621	0.293	0
Cdk8	0	-2.85145	0.279	0.601	0
Col2a1	0	1.95835	0.947	0.625	0
Matn4	0	1.4728	0.75	0.432	0
Cpe	0	1.14845	0.726	0.411	0
Cmss1	0	-3.16414	0.378	0.692	0
Csgalnact1	0	1.52339	0.579	0.27	0
Scrg1	0	2.08125	0.437	0.13	0
Ifitm3	0	-1.0688	0.466	0.77	0
Mia	0	1.1797	0.718	0.417	0
Thbs2	0	-1.17775	0.395	0.696	0
Sox9	0	1.33586	0.613	0.318	0
Chadl	0	1.91155	0.451	0.157	0
Sdk2	0	1.30828	0.598	0.304	0
Loxl3	0	1.83849	0.47	0.182	0
S100b	0	1.16167	0.59	0.309	0
Zfp385b	0	1.60539	0.503	0.223	0
Pcolce2	0	1.33147	0.472	0.193	0
Cd44	0	-1.38861	0.272	0.55	0
Unc5c	0	1.2466	0.791	0.513	0
Tpm2	0	-1.47926	0.382	0.659	0
Slc35b2	0	1.23128	0.654	0.378	0
Sorbs1	0	1.48642	0.498	0.222	0
Fzd9	0	1.75868	0.424	0.152	0
Susd5	0	1.6825	0.402	0.134	0
Chst11	0	1.37793	0.531	0.267	0
Mfi2	0	1.84187	0.386	0.124	0
Tnc	0	-1.08781	0.398	0.659	0
Wwp2	0	1.42431	0.635	0.374	0
Prelp	0	1.3027	0.488	0.231	0
Rbms3	0	-0.833243	0.423	0.677	0
Fbln7	0	1.56124	0.401	0.148	0
AY036118	0	-4.55674	0.021	0.274	0
Sox5	0	1.18942	0.712	0.459	0
Cd24a	0	1.60097	0.433	0.181	0
Acan	0	1.51998	0.732	0.483	0
Epyc	0	2.41688	0.364	0.116	0
Postn	0	-0.989035	0.514	0.761	0
Zeb2	0	-0.732644	0.399	0.641	0
Fry	0	1.18695	0.51	0.269	0
Rps27rt	0	-1.10078	0.381	0.622	0
4930523C07Rik	0	1.28032	0.458	0.22	0
Cytl1	0	1.5225	0.384	0.149	0
Efemp2	0	0.959555	0.746	0.511	0
Palld	0	-1.07483	0.375	0.607	0
Bnip3	0	1.00263	0.551	0.32	0
Pde4dip	0	1.24426	0.54	0.311	0
Sfrp2	0	-0.702514	0.276	0.504	0
Erdr1	0	-0.789679	0.434	0.661	0
Col5a1	0	-0.738755	0.562	0.789	0
C1qtnf3	0	1.19856	0.55	0.324	0
Dlk1	0	0.834719	0.797	0.573	0
Fmod	0	0.867718	0.67	0.448	0
Papss2	0	1.27684	0.49	0.268	0
Srpx	0	1.05744	0.625	0.404	0
Gphn	0	-2.20275	0.554	0.775	0
Col4a1	0	-1.13662	0.235	0.454	0
Hist1h4d	0	-3.9365	0.043	0.258	0
Cdh11	0	-0.591319	0.534	0.749	0
Xylt1	0	1.10214	0.608	0.394	0
Msi2	0	0.937779	0.786	0.573	0
Lox	0	-0.784787	0.352	0.565	0
Fam101a	0	1.21609	0.383	0.172	0
Npas3	0	0.960152	0.628	0.417	0
Sec13	0	0.866338	0.66	0.452	0
Hmcn1	0	-1.09025	0.233	0.44	0
Chad	0	1.1599	0.376	0.169	0
Fndc1	0	-1.2751	0.161	0.368	0
Eln	0	-0.826174	0.471	0.677	0
Zfpm2	0	0.904807	0.633	0.427	0
Fgfr3	0	1.12644	0.409	0.203	0
Pdrg1	0	0.910272	0.608	0.407	0
Gm2000	0	-0.993417	0.582	0.781	0
Kcnq5	0	0.927142	0.616	0.417	0
Tubb2a	0	1.16141	0.702	0.503	0
Nudcd3	0	-0.867445	0.364	0.561	0
Ahnak	0	-0.908339	0.591	0.788	0
Ncmap	0	1.29343	0.322	0.127	0
Slc35f1	0	1.62005	0.3	0.105	0
Gm26561	0	-1.07619	0.32	0.515	0
Igf1	0	-0.925769	0.234	0.429	0
Tuba1c	0	0.957782	0.639	0.445	0
P3h4	0	0.782939	0.726	0.533	0
Enho	0	1.37252	0.349	0.157	0
Elovl6	0	1.08911	0.484	0.293	0
Phyh	0	1.19931	0.41	0.219	0
1500015O10Rik	0	0.578557	0.776	0.586	0
Galnt18	0	1.17748	0.347	0.157	0
Eno1	0	1.06885	0.911	0.724	0
Mmp16	0	0.72164	0.614	0.427	0
Cacna1a	0	1.16611	0.369	0.182	0
Zfos1	0	-1.01458	0.616	0.802	0
Gpc6	0	0.910884	0.886	0.701	0
Ogn	0	-0.887892	0.488	0.673	0
Ctdspl	0	0.758524	0.613	0.428	0
Tagln	0	-1.27835	0.139	0.323	0
Col27a1	0	1.11981	0.73	0.546	0
Ldlrad3	0	0.938504	0.478	0.295	0
S100a6	0	-0.660708	0.629	0.811	0
Mrps6	0	0.813926	0.554	0.372	0
Gm9843	0	-0.756712	0.462	0.644	0
Lgals1	0	-1.46002	0.777	0.959	0
Ptprd	0	-0.515816	0.692	0.873	0
Plod3	0	0.919781	0.535	0.354	0
Rpl10-ps3	0	-1.05844	0.248	0.429	0
Rhob	0	0.923238	0.724	0.543	0
Cpne8	0	1.09632	0.663	0.483	0
Cryl1	0	1.07723	0.4	0.22	0
S100a10	0	-1.10767	0.757	0.934	0
Ptn	0	-1.10611	0.702	0.878	0
P3h1	0	0.768993	0.633	0.458	0
Fkbp9	0	0.859829	0.826	0.651	0
Crip1	0	-1.81747	0.733	0.907	0
Tpd52l1	0	1.22064	0.356	0.182	0
Ppp1r1b	0	1.90939	0.242	0.068	0
Dhx58os	0	1.29929	0.293	0.12	0
Farp1	0	0.779834	0.687	0.515	0
Gale	0	1.41228	0.302	0.13	0
Trpv4	0	1.28002	0.293	0.123	0
Rarres2	0	-1.30665	0.126	0.296	0
Crtap	0	0.751369	0.833	0.667	0
Fchsd2	0	0.926788	0.617	0.452	0
Tppp3	0	-2.26324	0.111	0.275	0
Itm2c	0	0.628391	0.731	0.568	0
Gm10073	0	-1.07913	0.652	0.813	0
Kif26b	0	1.32268	0.288	0.129	0
Pcbp1	0	0.795128	0.941	0.783	0
Rcn2	0	0.78447	0.774	0.618	0
Fkbp10	0	0.684583	0.771	0.615	0
Ebf1	0	0.539155	0.833	0.681	0
Cmtm5	0	1.65805	0.223	0.073	0
Mrpl17	0	0.599508	0.754	0.605	0
Maged2	0	0.702641	0.849	0.701	0
Srm	0	0.662247	0.726	0.579	0
Atxn10	0	0.545626	0.784	0.639	0
Bdh1	0	1.81306	0.207	0.065	0
Steap1	0	2.07519	0.199	0.058	0
Maged1	0	0.86892	0.934	0.794	0
S100a9	0	-2.16015	0.045	0.183	0
Txnl1	0	0.56013	0.77	0.634	0
Rpn2	0	0.585606	0.787	0.653	0
Nfkbia	0	-0.584039	0.681	0.815	0
Col3a1	0	-0.761134	0.815	0.947	0
Ngfrap1	0	0.701827	0.858	0.726	0
Tspan3	0	0.643106	0.869	0.737	0
Oat	0	0.622123	0.851	0.72	0
Moxd1	0	1.73019	0.189	0.06	0
Bex2	0	1.94652	0.186	0.059	0
Fbxo2	0	1.88963	0.177	0.051	0
Ywhaq	0	0.693594	0.916	0.79	0
Col6a3	0	-0.628176	0.72	0.842	0
Csrp2	0	-0.53257	0.741	0.863	0
Gm42418	0	-5.1397	0.838	0.957	0
Pgam1	0	0.575337	0.915	0.803	0
Hmgn2	0	0.652104	0.87	0.76	0
Cox7a2l	0	-0.669287	0.729	0.839	0
Rcn1	0	0.584951	0.876	0.767	0
Ckap4	0	0.746071	0.893	0.788	0
Ier2	0	1.014	0.883	0.778	0
Rabac1	0	-0.5368	0.751	0.851	0
Ccnd3	0	0.552143	0.853	0.756	0
Klf2	0	0.765447	0.892	0.8	0
Col11a1	0	1.36086	0.933	0.843	0
Dbi	0	0.757773	0.891	0.801	0
Pkm	0	0.59464	0.945	0.856	0
Ddost	0	0.523058	0.93	0.846	0
Spcs1	0	0.64408	0.972	0.895	0
Cd9	0	0.547968	0.909	0.834	0
Swi5	0	0.589852	0.948	0.873	0
Tpi1	0	0.628122	0.952	0.883	0
Lmna	0	-0.78819	0.871	0.939	0
Vim	0	-0.86826	0.913	0.978	0
1810058I24Rik	0	0.674317	0.928	0.868	0
S100a11	0	-0.543101	0.888	0.947	0
Pdia3	0	0.502605	0.97	0.916	0
Aldoa	0	0.548624	0.951	0.898	0
Pdia6	0	0.631379	0.961	0.908	0
Txn1	0	-0.761218	0.868	0.919	0
Ost4	0	0.547452	0.969	0.925	0
Rpl23a	0	-0.972301	0.938	0.981	0
Meg3	0	0.687526	0.873	0.834	0
Ldha	0	0.79357	0.994	0.972	0
Prdx1	0	0.507106	0.995	0.974	0
Itm2a	0	0.517189	0.936	0.919	0
Serpinh1	0	0.888165	0.993	0.985	0
Rps6	0	-0.887105	0.991	0.997	0
Rpl5	0	-0.516424	0.993	0.996	0
Gapdh	0	0.68309	1	0.997	0
Rps17	0	-0.652142	0.995	0.998	0
Rps15	0	-1.06566	0.997	0.999	0
Rps25	0	-0.742971	0.997	0.999	0
Actg1	0	0.643613	0.999	0.997	0
Rpl12	0	-0.724763	0.999	1	0
Rpl13a	0	-0.87862	0.999	1	0
Gnb2l1	0	-0.770388	0.998	0.999	0
Rpl37a	0	-0.742733	1	1	0
Rpl10	0	-0.569473	1	1	0
Rps27	0	-0.899523	1	1	0
Rps9	0	-0.534475	1	1	0
Rps19	0	-0.690283	1	1	0
Rps13	0	-0.510855	1	1	0
Rps12	0	-0.561451	1	1	0
Rpl18a	0	-0.542376	1	1	0
Tpt1	0	-0.507012	1	1	0
Rplp1	0	-0.63091	1	1	0
Rpl26	0	-0.801535	1	1	0
Rps23	0	-0.646457	1	1	0
Rps29	0	-0.883194	1	1	0
Rpl8	0	-0.571084	1	1	0
Rps28	0	-0.646661	1	1	0
Rps18	0	-0.883948	1	1	0
Rps14	0	-0.826165	1	1	0
Rpl17	0	-0.715211	1	1	0
Malat1	0	-0.504262	1	1	0
Cyba	9.04516e-308	-0.632303	0.604	0.758	1.86882e-303
Vimp	3.26351e-307	0.565598	0.843	0.747	6.74274e-303
Mdh1	1.84859e-305	0.558	0.762	0.606	3.81938e-301
Fstl1	5.53753e-305	-0.536713	0.839	0.901	1.14411e-300
Fgfrl1	8.59414e-305	1.12643	0.338	0.173	1.77564e-300
Atp10a	7.71174e-304	1.27061	0.398	0.233	1.59332e-299
Alyref	1.24121e-302	0.643236	0.672	0.499	2.56447e-298
Gorasp2	2.81583e-301	0.704149	0.613	0.439	5.81779e-297
Socs3	3.21202e-300	0.957337	0.632	0.475	6.63636e-296
Sec22b	4.35438e-300	0.749086	0.58	0.405	8.99658e-296
Bag1	4.37711e-299	0.603562	0.813	0.715	9.04356e-295
Col12a1	6.54312e-298	-0.629021	0.791	0.877	1.35187e-293
Pmepa1	3.3323e-297	-0.551849	0.672	0.813	6.88486e-293
Serpina3n	2.39073e-296	2.28297	0.124	0.027	4.93948e-292
Nqo1	1.67997e-295	1.39169	0.239	0.098	3.47098e-291
Kif21a	4.83284e-294	1.05199	0.36	0.193	9.98513e-290
Acot1	3.13245e-291	1.15125	0.313	0.156	6.47196e-287
Herpud1	4.66806e-291	0.801957	0.552	0.38	9.64468e-287
Higd1a	9.06821e-290	0.590587	0.832	0.729	1.87358e-285
Apoa1bp	1.45204e-287	0.634656	0.655	0.49	3.00005e-283
Tspan4	2.08223e-287	0.772417	0.542	0.366	4.30209e-283
Dnajb1	1.50453e-286	1.02663	0.75	0.623	3.1085e-282
Tspan6	5.49364e-284	0.781662	0.578	0.418	1.13504e-279
Eva1b	1.8937e-283	-0.743282	0.452	0.617	3.91258e-279
Fdft1	5.72127e-282	1.19124	0.344	0.187	1.18207e-277
C1qtnf2	4.01011e-280	-1.35261	0.107	0.258	8.28529e-276
Foxa3	5.83273e-279	1.93269	0.143	0.039	1.2051e-274
Timp3	4.18071e-277	-0.750663	0.393	0.579	8.63776e-273
Creb3l2	1.25595e-276	0.699127	0.606	0.439	2.59491e-272
Mgst3	1.76214e-275	-1.33676	0.254	0.417	3.64076e-271
Gpc3	2.48347e-275	-0.551674	0.653	0.787	5.1311e-271
Lamb1	5.53197e-275	-0.99671	0.208	0.381	1.14296e-270
S100a8	5.0459e-274	-2.32311	0.034	0.148	1.04253e-269
Stk39	3.1679e-273	0.732499	0.517	0.338	6.5452e-269
Ntm	3.57112e-273	1.17912	0.291	0.141	7.37828e-269
Anapc11	4.49875e-273	0.5338	0.759	0.616	9.29488e-269
Igfbp5	1.37117e-272	-0.547275	0.378	0.582	2.83297e-268
Slc39a7	5.53762e-271	0.68516	0.581	0.415	1.14413e-266
Msmo1	7.73655e-269	1.04579	0.399	0.238	1.59845e-264
Prkg2	4.53677e-267	1.74395	0.161	0.052	9.37342e-263
Pfkl	4.03961e-266	0.949635	0.388	0.227	8.34625e-262
Pde4b	1.09175e-263	0.8071	0.492	0.321	2.25566e-259
Proser2	1.73641e-263	1.44145	0.198	0.076	3.5876e-259
Lsm7	1.08982e-262	0.57125	0.708	0.557	2.25168e-258
Copz2	1.50145e-262	0.502626	0.837	0.758	3.10215e-258
Wisp3	4.81551e-262	1.78302	0.146	0.043	9.94932e-258
Nrk	2.87411e-261	0.607658	0.604	0.427	5.93819e-257
Ndrg2	4.24961e-261	0.84687	0.404	0.238	8.78012e-257
Rexo2	1.06288e-260	0.629026	0.691	0.549	2.19602e-256
Puf60	3.22644e-260	0.60967	0.637	0.48	6.66614e-256
Son	3.88122e-260	-0.522782	0.761	0.846	8.01898e-256
Traf4	1.18803e-259	1.24249	0.265	0.127	2.45459e-255
B2m	1.15141e-257	-0.572527	0.614	0.759	2.37893e-253
Ubtd1	2.4373e-257	1.04564	0.374	0.222	5.03571e-253
S100a1	4.03009e-257	0.745767	0.476	0.306	8.32656e-253
Creb5	9.71366e-257	-0.784099	0.165	0.328	2.00694e-252
Gstp1	2.73714e-256	0.778251	0.525	0.37	5.65521e-252
Pantr1	4.05803e-255	1.29742	0.218	0.092	8.38429e-251
Dkk3	2.99183e-254	-0.830088	0.245	0.416	6.18142e-250
Mllt3	1.33029e-253	0.900227	0.456	0.294	2.74851e-249
Ninj2	3.12725e-253	1.46794	0.174	0.062	6.46121e-249
Arf2	8.4135e-253	0.993167	0.38	0.227	1.73831e-248
Dut	8.0673e-252	0.844523	0.526	0.365	1.66678e-247
Yipf5	1.08921e-251	0.59996	0.654	0.501	2.25042e-247
Nid2	1.1953e-251	0.814614	0.431	0.266	2.46962e-247
Cacna1d	4.16957e-250	1.65021	0.174	0.063	8.61474e-246
Prrx2	6.94174e-250	-0.69547	0.378	0.551	1.43423e-245
Scin	1.67974e-249	1.15415	0.219	0.093	3.47052e-245
Tnfaip6	1.29781e-246	-1.41937	0.19	0.34	2.6814e-242
Slc26a2	1.75342e-245	0.99973	0.333	0.186	3.62273e-241
Med28	1.87936e-245	0.619785	0.607	0.448	3.88295e-241
Cped1	6.66867e-245	-0.632922	0.396	0.572	1.37781e-240
Loxl2	2.18222e-243	-0.979983	0.254	0.41	4.50868e-239
Dlgap1	6.25709e-243	1.15478	0.251	0.12	1.29278e-238
Kdelr3	8.18967e-243	0.544293	0.731	0.598	1.69207e-238
Tubb2b	1.28386e-241	1.13548	0.343	0.197	2.65258e-237
Cyr61	4.86603e-241	0.737202	0.752	0.632	1.00537e-236
Ooep	2.16034e-240	1.16414	0.257	0.124	4.46348e-236
Efcab1	1.16088e-238	1.34459	0.191	0.076	2.39849e-234
Gm43154	2.42705e-238	2.33495	0.103	0.023	5.01452e-234
Cpq	3.74975e-238	0.621258	0.551	0.379	7.74736e-234
Wdr89	8.07571e-238	-0.865552	0.279	0.435	1.66852e-233
Fscn1	6.67461e-236	0.601686	0.68	0.542	1.37904e-231
Aebp1	1.78272e-235	-0.542172	0.584	0.722	3.68328e-231
Rlbp1	8.61853e-233	1.95697	0.114	0.029	1.78067e-228
Tecpr2	1.9909e-232	-1.092	0.171	0.318	4.11339e-228
Fermt2	2.12837e-232	-0.606109	0.557	0.685	4.39742e-228
C1d	2.40946e-231	0.551666	0.665	0.518	4.97817e-227
Sgcd	3.77845e-230	-0.560153	0.645	0.765	7.80665e-226
Dync1i2	7.78348e-230	-0.81583	0.331	0.481	1.60814e-225
Sdf4	5.59698e-229	0.528531	0.683	0.536	1.15639e-224
Fibin	1.04862e-228	0.722775	0.526	0.377	2.16655e-224
Il17d	2.51985e-228	0.901775	0.34	0.194	5.20625e-224
Copz1	2.8657e-228	0.682014	0.516	0.36	5.92083e-224
Slc8a3	4.25837e-228	0.976632	0.313	0.171	8.79821e-224
1810055G02Rik	1.20374e-227	0.870173	0.416	0.268	2.48705e-223
Mecom	2.02719e-226	0.922775	0.228	0.104	4.18838e-222
Bambi	3.11051e-226	0.695463	0.519	0.361	6.42662e-222
Gm26771	1.47114e-225	-3.07108	0.018	0.105	3.03953e-221
B3galt1	1.58532e-225	1.00033	0.332	0.189	3.27543e-221
Ago3	1.77677e-225	0.787595	0.523	0.381	3.67099e-221
Lrrc15	2.23271e-225	-1.83559	0.053	0.163	4.613e-221
Acta2	3.04037e-223	-0.626691	0.19	0.338	6.2817e-219
Atp1b2	7.10102e-223	1.39697	0.178	0.071	1.46714e-218
Pycr1	9.11364e-222	0.878596	0.394	0.248	1.88297e-217
Ap2m1	3.38435e-219	0.510416	0.705	0.568	6.99241e-215
Svil	9.71571e-218	-0.542662	0.454	0.624	2.00736e-213
Lsamp	2.68698e-217	1.06334	0.367	0.223	5.55156e-213
Tmem97	3.73613e-217	0.741619	0.47	0.32	7.71923e-213
Hes1	5.78031e-217	-0.921415	0.375	0.523	1.19427e-212
Tox	9.52392e-217	0.668642	0.493	0.335	1.96774e-212
Cops3	1.75036e-216	0.723081	0.502	0.357	3.61643e-212
Pcyt2	2.50513e-216	1.02507	0.363	0.225	5.17585e-212
Akt1	2.97695e-216	0.642484	0.548	0.398	6.15068e-212
Ddah2	7.39063e-216	-0.563767	0.343	0.515	1.52698e-211
Nop58	6.99888e-214	0.585031	0.7	0.581	1.44604e-209
Slc35d1	2.97434e-212	0.891764	0.374	0.232	6.14529e-208
Mogs	3.20452e-212	0.903986	0.34	0.201	6.62086e-208
Maf	6.26364e-211	-0.578548	0.458	0.62	1.29413e-206
Adam33	3.95814e-210	-1.13561	0.106	0.233	8.17791e-206
Pja1	2.57033e-209	0.84135	0.42	0.277	5.31056e-205
Mest	3.17295e-209	0.514464	0.878	0.834	6.55564e-205
Pgk1	1.9938e-208	0.88462	0.361	0.222	4.1194e-204
Stt3a	2.66628e-208	0.586944	0.592	0.449	5.50881e-204
Eri3	4.09407e-208	0.510702	0.657	0.512	8.45876e-204
Dok1	5.7419e-208	1.31048	0.206	0.094	1.18633e-203
Marcksl1	1.03797e-207	0.648056	0.683	0.561	2.14454e-203
Scube3	2.32956e-207	1.35303	0.178	0.074	4.8131e-203
Ptpn2	2.4201e-207	0.733767	0.493	0.348	5.00018e-203
Slc35a2	5.65974e-207	0.805224	0.415	0.273	1.16936e-202
Stk26	2.74869e-206	1.26978	0.197	0.087	5.67908e-202
Edil3	4.27748e-205	0.590726	0.673	0.544	8.8377e-201
Fdps	8.81763e-203	0.651321	0.511	0.358	1.82181e-198
Ppard	5.1144e-202	0.972663	0.362	0.229	1.05669e-197
Filip1l	1.92196e-201	-1.47819	0.072	0.184	3.97096e-197
Vcan	2.96928e-201	-0.589562	0.306	0.465	6.13483e-197
Egr2	3.67683e-200	1.1128	0.31	0.183	7.59671e-196
Pitpnc1	6.19291e-200	0.549507	0.699	0.565	1.27952e-195
Adgrb3	1.46171e-198	1.02299	0.158	0.061	3.02004e-194
Kctd4	2.12939e-198	1.7284	0.114	0.035	4.39953e-194
Prrc1	2.85122e-198	0.612108	0.547	0.404	5.89092e-194
Ctsa	5.5119e-198	0.548816	0.613	0.472	1.13881e-193
Tspan11	9.0048e-198	-0.860095	0.165	0.305	1.86048e-193
Slbp	2.35806e-197	0.625152	0.61	0.472	4.872e-193
Plod2	3.06318e-197	0.605207	0.622	0.493	6.32884e-193
Lrrc16a	6.21687e-197	0.791485	0.404	0.261	1.28447e-192
Col4a2	1.68496e-196	-0.945208	0.246	0.387	3.48129e-192
Ube2n	3.02328e-196	0.514442	0.639	0.498	6.2464e-192
Glis3	8.37291e-195	1.25138	0.237	0.121	1.72993e-190
Inadl	1.61467e-194	1.01586	0.247	0.128	3.33606e-190
Plscr1	1.318e-193	1.27006	0.189	0.085	2.72311e-189
Rpl9-ps6	3.36833e-193	-0.674779	0.379	0.516	6.95931e-189
Sertad1	4.07365e-193	0.643766	0.674	0.565	8.41658e-189
Nid1	1.80429e-192	-0.80671	0.305	0.447	3.72784e-188
B830012L14Rik	2.54992e-191	1.12547	0.24	0.125	5.26839e-187
Mettl9	3.52746e-191	0.515986	0.634	0.497	7.28809e-187
Ppp4c	1.85791e-190	0.655684	0.458	0.314	3.83863e-186
Wwox	9.00285e-190	0.642532	0.59	0.454	1.86008e-185
Arpc1a	1.79172e-189	0.555627	0.604	0.468	3.70188e-185
Sned1	2.15611e-189	0.729264	0.374	0.233	4.45475e-185
Anxa1	3.74405e-189	-0.703002	0.438	0.584	7.73559e-185
Arsi	5.05722e-189	1.05711	0.279	0.157	1.04487e-184
Etfa	1.21528e-188	0.605562	0.538	0.396	2.51089e-184
Mirg	1.25923e-187	0.931655	0.322	0.195	2.6017e-183
Akap13	1.33976e-186	-0.557791	0.489	0.626	2.76808e-182
Crispld2	1.28401e-185	-1.04252	0.13	0.253	2.6529e-181
Mfge8	2.09815e-185	0.69749	0.613	0.491	4.33499e-181
Sept2	1.08669e-184	-0.577282	0.462	0.592	2.24521e-180
1700025G04Rik	4.40984e-184	0.535774	0.624	0.49	9.11116e-180
Oaf	8.80734e-184	0.565457	0.621	0.486	1.81969e-179
Igsf10	2.14523e-183	-0.838277	0.226	0.364	4.43225e-179
Hhip	7.18689e-183	-1.64077	0.063	0.163	1.48488e-178
Tex14	1.614e-182	0.779665	0.369	0.234	3.33468e-178
Kcnk1	3.29861e-182	0.97676	0.242	0.127	6.81527e-178
Ociad1	6.28612e-182	0.548145	0.556	0.414	1.29878e-177
Epb41l4aos	6.81177e-181	-0.749963	0.366	0.494	1.40738e-176
Dab1	2.37263e-180	1.91372	0.105	0.032	4.90208e-176
Map2	3.65917e-180	1.48065	0.167	0.073	7.56021e-176
Emilin1	4.49439e-180	0.534623	0.627	0.497	9.28587e-176
Pdlim4	3.46929e-179	-0.784838	0.322	0.458	7.1679e-175
Vill	3.78922e-179	1.18948	0.179	0.081	7.82891e-175
Lrrc59	4.54761e-179	0.582775	0.54	0.401	9.39581e-175
Nlrc5	1.16287e-178	1.82156	0.1	0.029	2.4026e-174
Peak1	1.17846e-178	-0.632608	0.409	0.55	2.43483e-174
Zfp385c	1.22227e-178	1.30343	0.145	0.057	2.52533e-174
Kctd12	2.57724e-177	-0.573454	0.301	0.449	5.32483e-173
Gtf2b	2.94956e-177	0.623736	0.501	0.363	6.09409e-173
Igfbp3	2.56002e-176	-0.907776	0.146	0.272	5.28926e-172
Deb1	7.1156e-176	0.744578	0.448	0.32	1.47015e-171
Me1	1.75109e-175	0.786985	0.356	0.227	3.61793e-171
Etv6	2.1368e-175	0.724679	0.606	0.495	4.41484e-171
Trp53inp2	2.30248e-175	1.00249	0.233	0.122	4.75716e-171
Col20a1	9.53333e-175	1.16691	0.197	0.096	1.96968e-170
Hmgcr	1.22271e-174	0.822731	0.396	0.27	2.52624e-170
Mmp23	1.97672e-173	-0.577512	0.277	0.422	4.0841e-169
Ltbp4	1.36414e-172	-0.831804	0.196	0.326	2.81845e-168
Ifi27	2.46125e-172	-0.568162	0.496	0.616	5.08519e-168
Chd3	3.07605e-172	-0.64232	0.383	0.515	6.35542e-168
Mlec	1.18113e-170	0.50793	0.639	0.519	2.44033e-166
Hist1h1e	1.46706e-170	-1.80464	0.096	0.201	3.03109e-166
Zcchc5	2.0869e-170	0.885064	0.33	0.207	4.31174e-166
Gramd2	3.34419e-170	1.16571	0.19	0.091	6.90943e-166
St3gal6	7.89589e-170	0.759912	0.297	0.173	1.63137e-165
Slc41a2	1.86225e-169	0.908693	0.272	0.155	3.84759e-165
Itga10	8.89201e-169	0.814847	0.294	0.173	1.83718e-164
Vwc2	8.91074e-169	1.25773	0.145	0.059	1.84105e-164
Grid1	4.20429e-167	1.18074	0.164	0.073	8.68648e-163
Ndufa4l2	1.24924e-166	-0.595205	0.726	0.803	2.58106e-162
Cspg4	2.36109e-166	0.745374	0.397	0.27	4.87825e-162
2410002F23Rik	2.62577e-166	0.747452	0.367	0.241	5.4251e-162
Pim3	4.24916e-166	0.856284	0.373	0.249	8.7792e-162
Snhg6	1.94683e-165	-0.574775	0.528	0.634	4.02235e-161
Dpysl3	2.28442e-165	-0.715451	0.233	0.37	4.71983e-161
Morn2	1.34189e-163	0.920277	0.261	0.148	2.77248e-159
Dlg2	3.12103e-163	-0.721263	0.169	0.296	6.44836e-159
Prkcsh	6.52236e-162	0.510064	0.585	0.456	1.34759e-157
Pygl	1.24965e-161	0.832053	0.263	0.15	2.5819e-157
Fap	1.54451e-161	-0.55134	0.32	0.468	3.19111e-157
Nsfl1c	1.40705e-160	0.589964	0.476	0.346	2.90711e-156
Lmcd1	4.16564e-160	1.29696	0.185	0.09	8.60662e-156
Aif1l	1.21133e-158	1.36544	0.134	0.054	2.50272e-154
Rbpj	1.39083e-158	-0.618079	0.33	0.456	2.8736e-154
Apex2	1.76861e-158	0.916378	0.297	0.182	3.65412e-154
Vamp3	2.70773e-158	0.636105	0.461	0.335	5.59445e-154
Pa2g4	3.4336e-158	0.56908	0.529	0.401	7.09416e-154
Synpo	9.53697e-157	0.800481	0.32	0.201	1.97043e-152
Rab11fip4	2.33337e-156	1.05077	0.171	0.08	4.82097e-152
Ikzf4	3.6155e-156	1.05296	0.245	0.139	7.46999e-152
Plekhh2	5.15598e-155	1.16001	0.184	0.091	1.06528e-150
Igf2	8.70524e-155	-0.547588	0.939	0.952	1.79859e-150
Oser1	5.38754e-154	0.695372	0.394	0.272	1.11312e-149
Sf3b4	1.47518e-153	0.738173	0.338	0.217	3.04788e-149
Ogfr	2.53032e-153	0.742822	0.327	0.207	5.22789e-149
Itgbl1	6.99542e-153	-0.92108	0.14	0.251	1.44532e-148
Tfg	1.38389e-152	0.546306	0.521	0.395	2.85925e-148
Stard4	1.38482e-152	0.893316	0.276	0.166	2.86118e-148
Gadd45g	1.54812e-152	0.583093	0.73	0.635	3.19858e-148
Prss12	5.88466e-152	-1.0798	0.104	0.207	1.21583e-147
Six2	4.89632e-151	0.743372	0.32	0.202	1.01163e-146
Tnfrsf1a	5.46194e-151	0.584402	0.454	0.326	1.12849e-146
Slc1a1	1.30923e-150	1.49123	0.12	0.046	2.705e-146
Bcat1	1.56017e-150	0.958601	0.285	0.174	3.22348e-146
Cisd2	2.61447e-150	0.512224	0.557	0.433	5.40177e-146
Dclk1	3.00206e-150	-0.591069	0.229	0.359	6.20255e-146
Plaur	4.96444e-150	-0.982557	0.129	0.235	1.0257e-145
Tmem41b	6.11534e-150	0.810837	0.317	0.203	1.26349e-145
Kank1	8.9918e-150	0.775522	0.268	0.157	1.8578e-145
Bcl11b	9.57043e-150	-1.154	0.105	0.206	1.97735e-145
Trim47	2.43966e-148	0.801483	0.342	0.228	5.04057e-144
Camta1	5.10706e-148	0.633317	0.494	0.375	1.05517e-143
Ramp2	6.65932e-148	-0.505719	0.347	0.477	1.37588e-143
Ctgf	2.2486e-146	0.873086	0.369	0.249	4.64583e-142
Sncaip	4.5768e-146	-0.679362	0.218	0.343	9.45612e-142
Acot7	7.94823e-146	0.864352	0.246	0.141	1.64218e-141
Colgalt2	1.26274e-145	1.38521	0.124	0.05	2.60894e-141
Sc5d	1.49098e-145	0.941195	0.245	0.142	3.08051e-141
Pgm2	2.857e-145	0.907024	0.274	0.166	5.90285e-141
Msn	1.02159e-144	-0.689631	0.342	0.459	2.1107e-140
Acer3	1.27585e-144	0.708681	0.401	0.28	2.63603e-140
0610043K17Rik	9.92053e-144	1.22204	0.188	0.098	2.04968e-139
Ctla4	1.41624e-143	-1.2651	0.064	0.151	2.92609e-139
Fam216a	4.14345e-143	0.878484	0.252	0.147	8.56079e-139
2610035D17Rik	1.47947e-142	0.631211	0.409	0.286	3.05673e-138
Clu	3.81062e-142	0.761262	0.311	0.197	7.87312e-138
Olfml2b	4.54285e-142	-0.823364	0.138	0.248	9.38598e-138
Myo1e	1.33353e-141	0.596839	0.575	0.463	2.75521e-137
Fam180a	1.82692e-140	0.935891	0.276	0.171	3.7746e-136
Ogfod3	2.42421e-140	0.851712	0.252	0.149	5.00867e-136
Ctdnep1	2.54789e-140	0.55968	0.474	0.353	5.26419e-136
Hivep3	4.60051e-140	0.945776	0.242	0.142	9.50511e-136
Chst12	1.33847e-139	0.769525	0.332	0.22	2.76541e-135
Pacsin3	5.42709e-139	1.0017	0.197	0.105	1.12129e-134
Ifi27l2a	6.74873e-139	-1.6722	0.047	0.125	1.39435e-134
Wnt9a	1.02421e-138	-1.22997	0.084	0.176	2.11611e-134
Hmgcs1	2.0986e-137	0.606529	0.485	0.37	4.33592e-133
Cdc42ep5	2.67249e-137	-0.612752	0.327	0.446	5.52163e-133
Slc2a1	2.97653e-137	0.705896	0.376	0.261	6.1498e-133
A930011G23Rik	8.10664e-137	1.59193	0.103	0.038	1.67491e-132
Med7	3.604e-136	0.814948	0.292	0.185	7.44623e-132
Map3k5	1.07034e-135	0.627418	0.287	0.177	2.21143e-131
Tmem98	3.21487e-135	0.892089	0.212	0.117	6.64225e-131
Gpr180	7.688e-135	0.625117	0.421	0.306	1.58842e-130
Lef1	1.59211e-134	1.08083	0.188	0.099	3.28946e-130
Oxr1	1.9537e-134	0.7554	0.354	0.245	4.03655e-130
Nme2	2.09365e-134	-0.569151	0.403	0.513	4.3257e-130
Bmpr1b	4.5773e-134	0.889832	0.195	0.104	9.45715e-130
Rbm47	4.65959e-134	1.13273	0.149	0.07	9.62718e-130
Prickle1	8.00784e-134	0.530641	0.585	0.468	1.6545e-129
Ldlr	1.73975e-133	0.736181	0.378	0.267	3.59451e-129
Phlda1	1.74296e-133	0.531846	0.623	0.506	3.60112e-129
Angptl2	3.01119e-133	-0.731714	0.289	0.401	6.22142e-129
RP24-274B19.1	3.04395e-133	1.16253	0.151	0.072	6.2891e-129
Tpp1	1.53973e-132	0.690031	0.33	0.219	3.18123e-128
Fam20b	2.0687e-132	0.738416	0.262	0.159	4.27414e-128
Poldip2	2.30153e-132	0.668638	0.353	0.24	4.75519e-128
Tgfa	2.40595e-132	1.51473	0.1	0.037	4.97093e-128
Gstz1	1.02517e-131	0.711299	0.303	0.194	2.1181e-127
Aff3	1.58762e-130	0.545224	0.579	0.468	3.28018e-126
Tmem30a	4.2829e-130	0.541493	0.461	0.343	8.8489e-126
Ldhb	5.15348e-130	0.628164	0.362	0.247	1.06476e-125
Lrrc17	5.59649e-130	0.515882	0.578	0.47	1.15629e-125
Btg3	1.3842e-129	0.632176	0.393	0.281	2.85989e-125
Supt3	2.40639e-129	0.637864	0.382	0.269	4.97185e-125
Pak3	3.15674e-129	0.761442	0.272	0.168	6.52214e-125
Use1	4.17109e-129	-0.55413	0.389	0.499	8.61789e-125
Dhrs3	1.09207e-128	0.642897	0.308	0.198	2.25632e-124
Pbdc1	1.58626e-128	0.573885	0.465	0.352	3.27737e-124
Sfrp1	1.88712e-128	0.69896	0.244	0.144	3.89898e-124
Tmem117	6.95845e-127	1.15479	0.145	0.069	1.43768e-122
Cxcl14	1.57969e-126	-0.76851	0.165	0.27	3.26381e-122
Psmd3	1.74853e-126	0.604397	0.397	0.285	3.61265e-122
Rpa2	2.12215e-126	0.98921	0.276	0.178	4.38458e-122
Egfr	2.13148e-126	-0.615119	0.182	0.295	4.40386e-122
Bmper	2.16122e-126	0.67912	0.287	0.18	4.46531e-122
Tgfbi	1.47031e-125	0.695405	0.476	0.363	3.03781e-121
Frmd4b	7.652e-125	0.686417	0.322	0.214	1.58098e-120
Clasp2	7.92445e-125	0.685308	0.415	0.306	1.63727e-120
Slc25a39	5.43868e-124	0.530515	0.458	0.344	1.12369e-119
Slc10a7	5.70472e-124	0.60011	0.431	0.321	1.17865e-119
Chid1	1.3983e-123	0.689202	0.311	0.206	2.88903e-119
Rnf144b	1.4415e-123	0.86786	0.208	0.118	2.97829e-119
Tceal3	1.75483e-123	0.841311	0.224	0.131	3.62565e-119
Col25a1	1.88296e-123	1.01422	0.157	0.079	3.89039e-119
Adamts4	3.58552e-123	-1.17641	0.064	0.142	7.40805e-119
Crispld1	1.06127e-122	0.655661	0.35	0.24	2.19268e-118
Alpk1	1.34256e-122	1.04842	0.199	0.112	2.77385e-118
Tmem160	1.41274e-122	-0.68363	0.257	0.365	2.91887e-118
Lpcat1	1.44466e-122	0.777686	0.247	0.15	2.98481e-118
Gba	1.82029e-122	0.802341	0.246	0.15	3.7609e-118
Acat2	2.61445e-122	0.81539	0.272	0.173	5.40171e-118
Scx	2.96064e-122	-1.35431	0.061	0.138	6.11697e-118
Prss35	4.70623e-122	0.544807	0.34	0.228	9.72353e-118
Cirbp	7.88759e-122	0.595977	0.487	0.378	1.62966e-117
Bhlhe40	1.4178e-121	0.565357	0.469	0.358	2.92931e-117
Anks1	1.80264e-121	0.782499	0.255	0.158	3.72442e-117
Akap12	2.57534e-121	-0.865568	0.216	0.323	5.32091e-117
Appbp2	6.2348e-121	0.504354	0.475	0.363	1.28817e-116
Cyp51	6.52423e-121	0.606489	0.398	0.288	1.34797e-116
Wdr77	7.34683e-121	0.840836	0.217	0.126	1.51793e-116
Polr2d	8.49242e-121	0.619711	0.376	0.268	1.75462e-116
Bag3	8.69389e-121	0.567938	0.513	0.403	1.79624e-116
Tanc1	9.30377e-121	0.505124	0.501	0.386	1.92225e-116
Cbr2	1.5901e-120	1.29369	0.1	0.039	3.2853e-116
Ednra	2.64453e-120	-0.867547	0.119	0.214	5.46387e-116
Bst2	3.79453e-120	-1.07484	0.139	0.235	7.83987e-116
Nhs	4.40926e-120	-0.554545	0.295	0.416	9.10997e-116
Gmppa	8.33634e-120	0.671849	0.32	0.215	1.72237e-115
Maml2	8.77568e-120	0.848172	0.23	0.137	1.81314e-115
Nfkb1	1.20156e-119	-0.619882	0.361	0.472	2.48255e-115
Rtkn	2.24716e-119	0.882279	0.195	0.109	4.64286e-115
B3gat3	3.84755e-119	0.586508	0.405	0.296	7.94942e-115
Spata5	9.59984e-119	0.754271	0.335	0.233	1.98342e-114
Pdia4	1.20405e-118	0.502265	0.514	0.407	2.48769e-114
Dpt	1.51682e-118	-0.790693	0.051	0.125	3.1339e-114
Wbp2	8.36412e-118	0.706901	0.301	0.199	1.72811e-113
BC004004	1.16742e-117	0.55382	0.405	0.295	2.41201e-113
Dfna5	5.59996e-117	-1.13635	0.087	0.17	1.15701e-112
Brix1	6.06473e-117	0.602018	0.394	0.288	1.25303e-112
Zfp330	6.86539e-117	0.646564	0.367	0.262	1.41846e-112
Fhl1	1.48821e-116	-0.695585	0.208	0.314	3.07478e-112
Tead1	2.27087e-116	0.536536	0.65	0.56	4.69184e-112
Usp29	7.6079e-116	0.817506	0.242	0.149	1.57187e-111
Grip1	2.38909e-115	0.617763	0.414	0.306	4.9361e-111
Atp8b1	5.42416e-115	-1.15058	0.066	0.143	1.12068e-110
Chpf	2.59006e-114	0.584803	0.411	0.305	5.35133e-110
Gm12216	3.04351e-114	-1.17983	0.08	0.16	6.2882e-110
Stk32b	2.00182e-113	1.09378	0.122	0.055	4.13595e-109
Naga	2.66523e-113	0.63968	0.313	0.211	5.50664e-109
Tvp23b	8.78071e-113	0.550332	0.407	0.3	1.81418e-108
Tnfrsf19	8.89221e-113	-0.67806	0.17	0.273	1.83722e-108
Myoz3	9.87992e-113	1.12448	0.144	0.072	2.04129e-108
Prdm16	1.20869e-112	0.674099	0.249	0.154	2.49727e-108
Srprb	1.23894e-112	0.619012	0.331	0.228	2.55977e-108
C530008M17Rik	1.52128e-112	1.06022	0.161	0.085	3.14312e-108
1500011B03Rik	2.21539e-112	1.04264	0.138	0.067	4.57722e-108
St6galnac3	6.00491e-112	-0.674719	0.167	0.265	1.24068e-107
Csrp1	6.10054e-112	-0.542349	0.39	0.496	1.26043e-107
Glis1	1.17539e-111	1.32206	0.126	0.06	2.42848e-107
Gpha2	1.41696e-111	-2.05397	0.048	0.115	2.92758e-107
Alad	2.5679e-111	0.711108	0.27	0.175	5.30553e-107
Arid5b	6.12427e-111	-0.516825	0.353	0.467	1.26533e-106
Rab26os	8.01997e-111	-1.21897	0.061	0.133	1.65701e-106
Maz	9.64026e-111	0.528447	0.423	0.316	1.99177e-106
Sobp	2.54244e-110	0.551937	0.473	0.368	5.25294e-106
Sept5	7.27752e-110	0.975791	0.163	0.087	1.50361e-105
Npnt	3.35046e-109	-0.50208	0.213	0.322	6.92238e-105
Pmvk	2.06864e-108	0.538283	0.412	0.307	4.27401e-104
Idi1	3.41793e-108	0.525388	0.34	0.237	7.06177e-104
Adamts3	4.94079e-108	0.657551	0.297	0.199	1.02082e-103
Fign	1.20297e-107	0.581812	0.238	0.146	2.48547e-103
Myof	2.29105e-107	-0.751855	0.196	0.293	4.73355e-103
Mageh1	1.86898e-106	0.64772	0.313	0.215	3.8615e-102
Lima1	2.29796e-106	-0.536158	0.361	0.465	4.74781e-102
Pdzd11	5.41583e-106	0.517944	0.419	0.315	1.11896e-101
Nnmt	1.07589e-105	-1.18481	0.061	0.132	2.2229e-101
Tln1	1.16687e-105	-0.55328	0.352	0.452	2.41086e-101
Tiam1	2.51159e-105	0.732805	0.237	0.148	5.1892e-101
Ilf2	3.48104e-105	0.519413	0.449	0.347	7.19218e-101
Megf6	3.57796e-105	-0.793826	0.116	0.204	7.39243e-101
Wfdc2	4.03621e-105	0.8167	0.167	0.091	8.33921e-101
Abi3bp	1.50769e-104	-0.890699	0.164	0.256	3.11503e-100
Cobll1	1.73996e-104	0.976241	0.151	0.079	3.59493e-100
Alg2	1.80106e-104	0.903126	0.179	0.102	3.72117e-100
Limd2	2.64092e-104	0.55321	0.381	0.278	5.4564e-100
Arhgap28	4.04115e-104	-0.582304	0.196	0.298	8.34943e-100
Tmem106c	5.7552e-104	0.869389	0.181	0.103	1.18908e-99
Cherp	7.27666e-104	0.714879	0.268	0.176	1.50343e-99
Isyna1	9.33002e-104	0.641341	0.311	0.214	1.92767e-99
Osmr	3.59604e-103	0.859522	0.212	0.13	7.42978e-99
Tm4sf1	5.02532e-103	-0.633125	0.167	0.262	1.03828e-98
Batf	7.23263e-103	0.805452	0.256	0.168	1.49433e-98
Uty	1.95218e-102	-0.878778	0.093	0.174	4.0334e-98
Atp2b4	4.61893e-102	-0.710489	0.207	0.304	9.54318e-98
Pdlim2	4.85992e-102	-0.65951	0.251	0.35	1.00411e-97
Gm5617	6.14469e-102	0.618651	0.331	0.234	1.26955e-97
Brd9	6.68158e-102	-0.734501	0.168	0.261	1.38048e-97
Fbn2	1.18302e-101	-0.585035	0.405	0.501	2.44425e-97
Yrdc	1.37279e-101	0.68284	0.302	0.208	2.83631e-97
Gm16070	2.47477e-101	0.973214	0.144	0.075	5.11313e-97
Vcam1	5.15833e-101	-0.749602	0.19	0.289	1.06576e-96
Dda1	7.58331e-101	0.546464	0.384	0.283	1.56679e-96
Adamts5	7.90143e-101	-0.674808	0.146	0.238	1.63252e-96
Papss1	1.33269e-100	0.512949	0.422	0.321	2.75348e-96
Get4	3.10804e-100	0.573552	0.336	0.238	6.42151e-96
Nphp1	3.35838e-100	0.850259	0.186	0.109	6.93874e-96
Efna1	5.60349e-100	0.726944	0.221	0.137	1.15774e-95
Asns	3.36168e-99	0.729081	0.247	0.16	6.94557e-95
Snx7	5.92696e-99	-0.655226	0.226	0.322	1.22457e-94
Slc44a2	6.11376e-99	0.622355	0.288	0.195	1.26316e-94
Socs1	7.37048e-99	0.686798	0.376	0.28	1.52281e-94
Dennd4a	8.07687e-99	-0.528487	0.313	0.417	1.66876e-94
Pla2g7	8.83208e-99	0.886064	0.104	0.046	1.8248e-94
Fam129b	1.10041e-98	0.626083	0.306	0.212	2.27355e-94
Gstk1	2.43691e-98	0.956142	0.151	0.082	5.0349e-94
Shmt2	6.28253e-98	0.654747	0.292	0.2	1.29803e-93
Ctnnal1	6.5864e-98	0.78355	0.193	0.115	1.36082e-93
Fam20c	1.11301e-97	0.798531	0.19	0.112	2.29958e-93
Tmem51	1.19751e-97	0.923027	0.173	0.1	2.47417e-93
Tbx15	1.63716e-97	0.620943	0.291	0.198	3.38253e-93
Pdk3	4.15861e-97	0.674425	0.261	0.173	8.59211e-93
Mtap7d3	9.40734e-97	0.979725	0.137	0.072	1.94365e-92
Dcakd	1.14323e-96	0.542256	0.375	0.277	2.36202e-92
Tns2	1.61105e-96	0.726578	0.217	0.135	3.32858e-92
Lyz2	2.10669e-96	-1.12946	0.069	0.138	4.35264e-92
Myd88	2.68669e-96	0.805127	0.214	0.134	5.55097e-92
Zfpl1	5.40617e-96	0.56829	0.347	0.251	1.11697e-91
Lrp1b	6.49398e-96	1.18427	0.112	0.053	1.34172e-91
Scarb1	8.29868e-96	0.572778	0.28	0.188	1.71459e-91
Fam134a	1.56797e-95	0.642686	0.274	0.184	3.23958e-91
Cacna1g	1.68751e-95	-0.700106	0.155	0.244	3.48656e-91
Pfkm	3.35658e-95	0.835464	0.177	0.103	6.93504e-91
Rgcc	5.09506e-95	-0.696603	0.417	0.513	1.05269e-90
Adamtsl3	5.9994e-95	1.09851	0.178	0.105	1.23954e-90
Cab39l	6.47024e-95	0.67913	0.266	0.178	1.33682e-90
Lin7a	6.88296e-95	-1.26039	0.052	0.115	1.42209e-90
H1f0	7.11648e-95	0.529141	0.614	0.524	1.47034e-90
Arntl2	1.97766e-94	1.09382	0.137	0.072	4.08604e-90
Fam136a	2.07417e-94	0.619528	0.299	0.208	4.28544e-90
Mdfi	4.15214e-94	0.741439	0.214	0.134	8.57873e-90
Isoc1	5.09815e-94	0.676523	0.266	0.179	1.05333e-89
Ak2	9.2646e-94	0.505774	0.429	0.334	1.91416e-89
Creld2	1.02121e-93	0.559072	0.35	0.255	2.10992e-89
Gars	1.21563e-93	0.548607	0.393	0.299	2.51161e-89
Gtf2f2	1.5451e-93	0.758048	0.246	0.162	3.19233e-89
Mgat4a	2.30515e-93	0.77778	0.201	0.123	4.76266e-89
Ifitm10	2.6971e-93	0.923022	0.16	0.09	5.57248e-89
Cars	3.06124e-93	0.75419	0.224	0.143	6.32483e-89
Pck2	4.83793e-93	0.675805	0.257	0.171	9.99565e-89
Prpf4b	5.66572e-93	-0.565255	0.318	0.413	1.17059e-88
Ltbp1	5.86522e-93	-0.597644	0.17	0.261	1.21181e-88
Fam134b	6.2263e-93	-0.727882	0.177	0.266	1.28642e-88
Map9	7.22559e-93	1.06377	0.113	0.054	1.49288e-88
Ppt2	7.91811e-93	0.620417	0.272	0.183	1.63596e-88
Vps37b	1.48961e-92	0.577381	0.239	0.154	3.07767e-88
Apoe	1.64721e-92	-1.05292	0.251	0.349	3.40329e-88
Shisa4	2.2812e-92	0.781123	0.191	0.115	4.71318e-88
Slc39a11	2.30104e-92	0.705925	0.231	0.149	4.75417e-88
Dctd	2.67585e-92	0.755256	0.207	0.128	5.52857e-88
Cdkn2d	3.93704e-92	0.682106	0.346	0.257	8.13432e-88
Itpk1	4.10234e-92	0.965325	0.134	0.071	8.47584e-88
Ddx3y	5.03855e-92	-0.712594	0.137	0.222	1.04102e-87
Pelo	5.87311e-92	0.9246	0.164	0.094	1.21344e-87
Man2a1	1.00299e-91	-0.610637	0.241	0.335	2.07229e-87
Sox8	1.50167e-91	1.06815	0.121	0.061	3.10261e-87
Dhcr7	1.57796e-91	0.885796	0.165	0.094	3.26022e-87
Atxn7	1.76887e-91	0.570323	0.401	0.309	3.65467e-87
Chsy1	2.92369e-91	0.633728	0.334	0.244	6.04064e-87
Gpc1	3.01119e-91	-0.587114	0.214	0.309	6.22143e-87
Cdc42se1	5.65117e-91	0.619805	0.307	0.218	1.16759e-86
Ifitm1	7.69162e-91	-0.802817	0.183	0.27	1.58917e-86
Spata1	1.13383e-90	0.698379	0.276	0.191	2.34261e-86
Sqle	1.23254e-90	0.706816	0.263	0.179	2.54654e-86
D10Jhu81e	2.41333e-90	0.599772	0.288	0.2	4.98619e-86
Rnd3	8.33542e-90	-0.690251	0.28	0.369	1.72218e-85
Slc35e3	2.37532e-89	0.872544	0.151	0.084	4.90764e-85
Egr4	4.7629e-89	1.43458	0.103	0.049	9.84064e-85
Ltbr	1.31619e-88	0.67209	0.226	0.145	2.71938e-84
Kazald1	1.32603e-88	-0.623612	0.208	0.298	2.73971e-84
Rnf5	1.97091e-88	0.751584	0.205	0.129	4.07209e-84
0610040F04Rik	4.12443e-88	1.04407	0.111	0.054	8.52148e-84
Pno1	4.95329e-88	0.723123	0.212	0.134	1.0234e-83
Pdgfrb	5.64783e-88	-0.642647	0.204	0.294	1.1669e-83
Pxylp1	5.9185e-88	0.842758	0.158	0.09	1.22282e-83
Gm26518	6.01021e-88	-0.898869	0.075	0.142	1.24177e-83
Ppp1r9a	9.1609e-88	0.54225	0.297	0.206	1.89273e-83
Slc1a5	1.09834e-87	0.56003	0.355	0.263	2.26928e-83
Fam129a	1.16012e-87	-0.762827	0.121	0.199	2.39693e-83
Fuca2	1.20898e-87	0.784945	0.186	0.112	2.49788e-83
Nudt2	1.41689e-87	0.591653	0.291	0.203	2.92743e-83
Nhsl2	2.0017e-87	-0.681367	0.154	0.239	4.1357e-83
Tcf3	2.25469e-87	0.515915	0.369	0.276	4.65841e-83
Epb41l3	2.45837e-87	-0.532536	0.219	0.313	5.07924e-83
Rrad	3.28855e-87	-0.907818	0.106	0.181	6.79448e-83
Desi1	4.77059e-87	0.513786	0.399	0.307	9.85651e-83
Tmem248	5.59326e-87	0.557201	0.317	0.227	1.15562e-82
Tcta	5.73365e-87	0.620903	0.242	0.159	1.18463e-82
9430020K01Rik	1.05969e-86	-0.943657	0.081	0.15	2.18943e-82
Nip7	1.53077e-86	0.593258	0.326	0.238	3.16273e-82
Kcnma1	1.88842e-86	0.529584	0.385	0.291	3.90166e-82
Ece2	2.12092e-86	0.612569	0.262	0.177	4.38204e-82
Trim27	3.88494e-86	0.556453	0.33	0.241	8.02667e-82
Tnmd	3.95886e-86	-0.880018	0.133	0.213	8.1794e-82
Mthfd2	4.89327e-86	0.594685	0.319	0.231	1.011e-81
Nupr1	8.74235e-86	-0.624888	0.317	0.417	1.80626e-81
Slc27a6	1.51086e-85	1.01797	0.103	0.049	3.12158e-81
Map3k14	2.37678e-85	0.622945	0.381	0.296	4.91068e-81
Sf3a2	1.18739e-84	0.638636	0.247	0.166	2.45327e-80
Meis2	1.34273e-84	-0.553535	0.218	0.31	2.77421e-80
Tmem141	1.4457e-84	0.807751	0.176	0.106	2.98696e-80
Rusc1	1.76755e-84	0.806588	0.183	0.112	3.65193e-80
Itpr3	3.48824e-84	1.07172	0.104	0.05	7.20706e-80
Nup85	4.3736e-84	0.731455	0.206	0.131	9.03629e-80
Cdc42ep4	4.45924e-84	0.708522	0.197	0.123	9.21323e-80
Pdia5	8.74957e-84	0.558253	0.311	0.223	1.80775e-79
Skap2	2.04074e-83	0.620916	0.177	0.106	4.21637e-79
As3mt	3.04637e-83	0.914495	0.131	0.07	6.2941e-79
Metrn	3.99376e-83	0.742818	0.173	0.103	8.2515e-79
Lyplal1	8.33469e-83	0.837035	0.153	0.088	1.72203e-78
Cdk1	1.00734e-82	0.844157	0.241	0.161	2.08127e-78
Slc1a3	1.24835e-82	0.503588	0.329	0.239	2.57922e-78
Clec2d	7.13273e-82	-1.28501	0.048	0.103	1.47369e-77
Lrrc41	8.54004e-82	0.581556	0.278	0.194	1.76446e-77
Fat4	9.65728e-82	-0.598975	0.196	0.282	1.99529e-77
Stk38l	4.96295e-81	0.741069	0.191	0.12	1.02539e-76
Farsb	6.2538e-81	0.570039	0.277	0.194	1.2921e-76
Akt2	9.65197e-81	0.50569	0.345	0.257	1.99419e-76
PISD	1.0228e-80	-0.786876	0.115	0.189	2.11321e-76
Igfbp6	1.06262e-80	-0.562	0.1	0.172	2.19548e-76
Ece1	1.24259e-80	-0.739452	0.118	0.193	2.56732e-76
Bmp2k	2.16868e-80	-0.650052	0.174	0.256	4.48071e-76
Gas6	6.11594e-80	-0.50877	0.161	0.244	1.26361e-75
Tmem9b	1.0154e-79	0.570117	0.278	0.195	2.09791e-75
Gm16638	1.22858e-79	1.18027	0.1	0.049	2.53838e-75
Lamc1	1.5882e-79	-0.657845	0.174	0.256	3.28139e-75
Bckdk	1.7518e-79	0.525614	0.333	0.247	3.6194e-75
Irf2bp1	2.74581e-79	0.685366	0.196	0.124	5.67311e-75
Mef2d	2.77378e-79	0.553065	0.338	0.253	5.73091e-75
Il1rapl1	3.25426e-79	0.842729	0.167	0.101	6.72362e-75
Slmo2	4.9294e-79	0.55395	0.305	0.22	1.01846e-74
Qdpr	6.42387e-79	0.502365	0.345	0.257	1.32724e-74
Ssc5d	7.08461e-79	-1.21149	0.049	0.103	1.46375e-74
Insig1	1.052e-78	0.533172	0.339	0.254	2.17354e-74
AW551984	1.07016e-78	-0.657037	0.091	0.161	2.21106e-74
Foxred1	1.15831e-78	0.887019	0.14	0.08	2.39319e-74
Bphl	2.15986e-78	0.538531	0.342	0.256	4.46249e-74
Sfxn2	3.38207e-78	0.717116	0.189	0.119	6.9877e-74
Ccdc109b	3.79967e-78	-0.888581	0.102	0.17	7.85051e-74
Wdr35	6.36764e-78	0.777211	0.209	0.137	1.31562e-73
Ltv1	7.17576e-78	0.547695	0.328	0.244	1.48258e-73
Pon3	1.3565e-77	0.705751	0.183	0.114	2.80266e-73
Trf	1.37805e-77	0.76462	0.137	0.077	2.84718e-73
Lman2l	4.95888e-77	0.671715	0.207	0.134	1.02455e-72
Lst1	7.02658e-77	-1.08227	0.054	0.11	1.45176e-72
Tmem120a	1.22494e-76	0.609538	0.246	0.168	2.53085e-72
Cybrd1	1.37313e-76	0.741011	0.182	0.114	2.83703e-72
Tbc1d10a	1.61407e-76	0.599596	0.249	0.171	3.33482e-72
H2-D1	1.76254e-76	-0.72901	0.156	0.234	3.64158e-72
Fmo1	2.80143e-76	-0.562287	0.152	0.232	5.78803e-72
Slc16a2	2.95045e-76	0.593915	0.27	0.191	6.09593e-72
Oard1	3.32701e-76	0.631597	0.233	0.158	6.87394e-72
Tspan2	1.01811e-75	-1.00243	0.078	0.139	2.10353e-71
Rnf181	1.2009e-75	0.688264	0.19	0.121	2.48117e-71
Pithd1	1.46792e-75	0.635234	0.206	0.134	3.03286e-71
Bcat2	1.65983e-75	0.638477	0.232	0.157	3.42937e-71
Dynlt1f	1.69371e-75	0.604331	0.239	0.163	3.49937e-71
Sybu	2.53535e-75	-0.675175	0.127	0.2	5.23828e-71
Col14a1	3.61483e-75	-0.816745	0.203	0.279	7.4686e-71
Siah2	4.21449e-75	0.629942	0.234	0.159	8.70756e-71
Cadm1	5.34821e-75	0.585777	0.43	0.349	1.10499e-70
Lrp8	6.69028e-75	0.907358	0.132	0.075	1.38228e-70
Gm9801	1.01151e-74	0.902269	0.133	0.076	2.08988e-70
Fbxo7	1.07123e-74	0.74354	0.158	0.095	2.21326e-70
Ngdn	1.11633e-74	0.54141	0.293	0.212	2.30645e-70
Nmt1	1.60471e-74	-0.655981	0.162	0.239	3.3155e-70
Epb41l1	2.06374e-74	0.575979	0.275	0.196	4.2639e-70
Gfra1	3.39082e-74	0.900018	0.129	0.073	7.00578e-70
Ncln	3.57335e-74	0.54067	0.289	0.209	7.38289e-70
Ezr	4.53853e-74	0.53357	0.306	0.224	9.37707e-70
Sertad3	6.4344e-74	0.633307	0.234	0.159	1.32941e-69
Fbxw8	8.37872e-74	0.512429	0.321	0.238	1.73113e-69
Rftn2	9.02143e-74	0.552601	0.261	0.182	1.86392e-69
Nelfcd	2.78012e-73	0.737091	0.165	0.101	5.74401e-69
Chd7	2.80444e-73	0.685207	0.195	0.126	5.79426e-69
Ddx56	4.09039e-73	0.62835	0.223	0.15	8.45116e-69
1190002N15Rik	5.10819e-73	0.507592	0.35	0.266	1.0554e-68
Phldb2	5.50096e-73	-0.54186	0.207	0.29	1.13655e-68
Map3k1	7.5887e-73	0.731111	0.195	0.127	1.5679e-68
B4galt3	8.5656e-73	0.639408	0.206	0.135	1.76974e-68
Tmem214	9.07608e-73	0.536844	0.299	0.218	1.87521e-68
Rpl23a-ps3	2.63686e-72	-0.809617	0.096	0.161	5.44801e-68
Vamp5	3.14593e-72	-0.832966	0.087	0.15	6.4998e-68
Gm26917	3.74204e-72	-1.27975	0.378	0.462	7.73143e-68
Prorsd1	5.70569e-72	0.525952	0.311	0.231	1.17885e-67
Cxcl2	6.9561e-72	-0.665353	0.095	0.159	1.4372e-67
Mcm4	8.3743e-72	0.66622	0.231	0.159	1.73021e-67
Cxxc5	1.32915e-71	0.627513	0.219	0.147	2.74615e-67
Ppp1r37	3.57649e-71	0.581227	0.246	0.171	7.38939e-67
Dock8	3.60744e-71	0.682589	0.155	0.093	7.45333e-67
Tnfrsf12a	6.92695e-71	-0.670946	0.248	0.327	1.43118e-66
Tsen15	1.96111e-70	0.531241	0.279	0.201	4.05185e-66
Unc119	2.56584e-70	0.784815	0.249	0.176	5.30128e-66
Dock9	2.90239e-70	-0.637737	0.142	0.215	5.99663e-66
Scd1	3.20818e-70	0.733559	0.153	0.093	6.62841e-66
Srbd1	4.75895e-70	0.542959	0.26	0.183	9.83246e-66
Tec	9.18049e-70	-1.01484	0.054	0.106	1.89678e-65
Bmp7	1.81635e-69	0.857057	0.123	0.07	3.75277e-65
Baiap2l1	7.38741e-69	0.729204	0.149	0.09	1.52631e-64
Mtap	1.25562e-68	0.538941	0.272	0.196	2.59423e-64
Kcnd2	2.31765e-68	0.734343	0.142	0.084	4.78851e-64
Adgre5	3.28285e-68	-0.782741	0.075	0.133	6.7827e-64
Mvd	4.6472e-68	0.819978	0.145	0.087	9.60159e-64
Cgref1	5.35451e-68	0.692973	0.235	0.163	1.1063e-63
Zfp414	6.2468e-68	0.624907	0.203	0.135	1.29065e-63
Sema3e	6.45402e-68	1.16634	0.107	0.058	1.33346e-63
2810001G20Rik	6.76706e-68	0.525879	0.293	0.215	1.39814e-63
Ppm1m	6.9962e-68	0.574039	0.233	0.161	1.44548e-63
Alg1	7.11081e-68	0.729655	0.163	0.102	1.46916e-63
Tnfaip3	7.56057e-68	-1.01163	0.068	0.124	1.56209e-63
Abi1	1.39544e-67	-0.6386	0.281	0.357	2.88312e-63
B4galt7	2.44314e-67	0.64583	0.189	0.124	5.04777e-63
Mlf1	2.70232e-67	0.845177	0.156	0.097	5.58326e-63
Ndrg1	3.53075e-67	-0.777731	0.24	0.313	7.29489e-63
Saal1	3.86694e-67	0.612261	0.226	0.156	7.98948e-63
Mcm2	8.42545e-67	0.833826	0.135	0.08	1.74078e-62
Lipt2	8.43351e-67	0.870804	0.115	0.064	1.74245e-62
Ccdc134	8.92172e-67	0.718883	0.15	0.091	1.84332e-62
Keap1	9.83768e-67	0.521503	0.287	0.211	2.03256e-62
Shf	2.00927e-66	0.669655	0.201	0.135	4.15135e-62
Zscan21	4.34594e-66	0.673731	0.168	0.106	8.97915e-62
Rnf113a2	4.87795e-66	0.832482	0.124	0.072	1.00783e-61
Snai2	5.30279e-66	0.538584	0.281	0.206	1.09561e-61
Nudt16l1	5.7087e-66	0.629331	0.209	0.142	1.17948e-61
Itfg2	6.07669e-66	0.633456	0.188	0.123	1.2555e-61
Acly	6.07785e-66	0.559478	0.354	0.277	1.25574e-61
Plec	6.29696e-66	-0.504739	0.353	0.428	1.30102e-61
Vamp2	9.30935e-66	0.51192	0.318	0.239	1.9234e-61
Adamtsl5	9.98615e-66	-0.850647	0.065	0.119	2.06324e-61
Tbc1d17	1.38422e-65	0.540633	0.25	0.177	2.85994e-61
Svep1	2.31602e-65	-0.64938	0.119	0.185	4.78513e-61
Ccl2	2.71074e-65	-0.945639	0.054	0.104	5.60066e-61
Eif2s3y	4.09249e-65	-0.821515	0.071	0.127	8.45549e-61
Mthfd1l	4.70006e-65	0.523708	0.297	0.222	9.71079e-61
Il16	4.73202e-65	0.936144	0.114	0.064	9.77682e-61
Ppp2r2b	6.6397e-65	1.52804	0.124	0.072	1.37183e-60
Ppil1	7.55806e-65	0.611626	0.21	0.143	1.56157e-60
Maff	1.95983e-64	0.513696	0.36	0.284	4.0492e-60
Enpp2	3.07397e-64	0.508363	0.284	0.21	6.35113e-60
Lims2	3.0815e-64	0.881368	0.102	0.055	6.36668e-60
Cav1	4.18672e-64	-0.66344	0.107	0.168	8.65018e-60
Mrpl37	4.75376e-64	0.627184	0.193	0.129	9.82174e-60
Psat1	4.94559e-64	0.665028	0.186	0.123	1.02181e-59
Chst8	4.98155e-64	-1.08762	0.051	0.1	1.02924e-59
Cgnl1	5.09074e-64	-0.590106	0.159	0.23	1.0518e-59
Cep85	5.14625e-64	0.618017	0.22	0.152	1.06327e-59
Apmap	5.6532e-64	0.736061	0.14	0.085	1.16801e-59
Hat1	6.49716e-64	0.524253	0.338	0.262	1.34238e-59
Tufm	6.99249e-64	0.587926	0.223	0.155	1.44472e-59
Cog8	3.35637e-63	0.572777	0.223	0.154	6.93461e-59
Cln6	3.71115e-63	0.727871	0.149	0.092	7.66761e-59
Snhg9	4.78082e-63	-0.83766	0.086	0.144	9.87765e-59
Mcm6	5.4173e-63	0.572412	0.268	0.197	1.11927e-58
Rftn1	5.46625e-63	-0.721048	0.096	0.157	1.12938e-58
Hint3	7.53727e-63	0.525543	0.283	0.21	1.55728e-58
Pycard	8.11641e-63	-0.544563	0.206	0.28	1.67693e-58
S1pr1	1.03084e-62	-0.795413	0.08	0.137	2.12981e-58
Flnc	1.26364e-62	-0.784093	0.099	0.159	2.61081e-58
Rasl11b	1.612e-62	-0.745701	0.124	0.188	3.33055e-58
Zic4	1.75108e-62	0.577229	0.201	0.135	3.6179e-58
Fam19a2	2.88474e-62	0.903145	0.104	0.057	5.96017e-58
Dusp10	3.12868e-62	-0.83145	0.092	0.151	6.46417e-58
Mettl10	3.36213e-62	0.527543	0.257	0.185	6.94651e-58
Dpf2	3.74539e-62	0.589198	0.219	0.152	7.73834e-58
Sgk3	5.81834e-62	0.599076	0.198	0.134	1.20213e-57
Fnbp1l	5.93221e-62	-0.511889	0.204	0.278	1.22565e-57
Actr2	1.28887e-61	-0.547623	0.223	0.296	2.66294e-57
Ccng1	1.38747e-61	0.564524	0.23	0.162	2.86665e-57
Gabpb1	1.54788e-61	0.53328	0.238	0.169	3.19807e-57
Cda	2.8679e-61	0.726688	0.117	0.067	5.92537e-57
Flot2	3.06211e-61	0.620701	0.275	0.206	6.32662e-57
En1	3.86996e-61	-0.596525	0.144	0.212	7.99573e-57
Pacsin2	7.50762e-61	0.553881	0.281	0.211	1.55115e-56
Prps1	1.50366e-60	0.524287	0.237	0.168	3.10672e-56
Mrpl44	1.51224e-60	0.696525	0.146	0.091	3.12444e-56
Klhl13	1.98837e-60	0.549078	0.205	0.14	4.10818e-56
Mrps18b	3.18386e-60	0.543144	0.243	0.175	6.57817e-56
Foxc2	3.36399e-60	0.839436	0.119	0.07	6.95033e-56
Aqp1	3.92561e-60	-0.684516	0.135	0.2	8.11071e-56
Mthfsd	4.58409e-60	0.700289	0.144	0.089	9.4712e-56
Rassf8	5.20202e-60	-0.533867	0.207	0.279	1.07479e-55
Atf6b	8.24159e-60	0.656181	0.164	0.106	1.70279e-55
Pknox2	2.35779e-59	0.531825	0.218	0.151	4.87144e-55
Rhod	2.91191e-59	0.61137	0.187	0.125	6.0163e-55
Mapre3	4.10388e-59	0.565346	0.217	0.152	8.47902e-55
Apbb1	4.65285e-59	1.25662	0.14	0.087	9.61325e-55
Slc35e1	5.15314e-59	0.611433	0.172	0.112	1.06469e-54
Itpr2	8.55024e-59	0.520926	0.302	0.23	1.76656e-54
Kremen1	1.11796e-58	-0.589013	0.17	0.238	2.30982e-54
Cldn12	1.18907e-58	0.820099	0.124	0.074	2.45674e-54
Slc25a33	1.66555e-58	0.659282	0.157	0.101	3.4412e-54
Adam19	3.2359e-58	-0.791626	0.073	0.125	6.68568e-54
Trmt2a	3.50526e-58	0.659821	0.165	0.108	7.24222e-54
Pir	6.0818e-58	0.698545	0.137	0.085	1.25656e-53
Gm973	1.45706e-57	0.700587	0.13	0.079	3.01042e-53
Gmppb	2.1767e-57	0.519973	0.248	0.18	4.49729e-53
Hsd17b7	2.46466e-57	0.715147	0.158	0.103	5.09223e-53
Farsa	4.03126e-57	0.533583	0.227	0.162	8.32899e-53
Ppan	5.21558e-57	0.52185	0.234	0.168	1.07759e-52
Fads1	6.28698e-57	0.52982	0.22	0.155	1.29895e-52
Rnf114	6.45363e-57	0.517364	0.231	0.165	1.33339e-52
Slc16a4	1.10107e-56	0.734662	0.119	0.071	2.27493e-52
Cap1	1.21841e-56	-0.555175	0.172	0.24	2.51735e-52
Esyt1	1.38238e-56	-0.580253	0.156	0.222	2.85614e-52
Slc19a1	1.45506e-56	0.706009	0.148	0.095	3.00631e-52
Prr7	1.93838e-56	-0.659232	0.133	0.194	4.00489e-52
Nacc2	2.00903e-56	0.68379	0.149	0.095	4.15086e-52
Vrk3	2.25761e-56	0.544144	0.21	0.147	4.66444e-52
Gid8	3.25183e-56	0.549042	0.208	0.145	6.7186e-52
Aldh6a1	4.14569e-56	0.606159	0.172	0.115	8.56541e-52
Ltbp2	6.88386e-56	-0.593072	0.098	0.155	1.42227e-51
Ralgps2	8.91463e-56	-0.582125	0.176	0.243	1.84185e-51
Casp4	1.6108e-55	0.780071	0.11	0.064	3.32806e-51
Sh3bp1	2.16653e-55	0.518854	0.254	0.187	4.47627e-51
Slc25a38	3.04001e-55	0.602441	0.179	0.121	6.28097e-51
Emc1	3.29028e-55	0.696633	0.132	0.081	6.79804e-51
Rnf26	4.22825e-55	0.551737	0.214	0.151	8.73598e-51
Phpt1	4.25589e-55	-0.539059	0.16	0.226	8.7931e-51
Tgm2	1.1566e-54	0.628459	0.141	0.089	2.38966e-50
Gorasp1	1.42715e-54	0.783994	0.113	0.066	2.94863e-50
Nudt14	3.17287e-54	0.619457	0.17	0.114	6.55546e-50
Mcm5	3.87244e-54	0.822564	0.139	0.089	8.00085e-50
Tnfaip2	5.66512e-54	-1.06156	0.089	0.141	1.17047e-49
Ica1	5.7911e-54	0.639795	0.147	0.094	1.1965e-49
Plcd1	8.14326e-54	0.538328	0.215	0.153	1.68248e-49
Ccdc8	8.88356e-54	0.627393	0.167	0.112	1.83543e-49
Pink1	1.42234e-53	0.505007	0.262	0.196	2.93871e-49
B3galt6	1.43163e-53	0.681792	0.145	0.093	2.95789e-49
Rab8b	1.93679e-53	-0.627505	0.199	0.265	4.0016e-49
Fam19a5	4.01439e-53	0.561531	0.175	0.118	8.29412e-49
Lsp1	6.91229e-53	-0.637258	0.128	0.187	1.42815e-48
Gm7808	7.26503e-53	-0.599492	0.132	0.192	1.50103e-48
Entpd6	8.47634e-53	0.692162	0.133	0.084	1.7513e-48
Hn1l	1.13014e-52	0.564364	0.207	0.147	2.33499e-48
Dusp12	1.44023e-52	0.513629	0.244	0.18	2.97566e-48
Coq9	2.87939e-52	0.552891	0.194	0.135	5.94911e-48
Pef1	2.95708e-52	0.513722	0.207	0.147	6.10963e-48
Inf2	3.1438e-52	-0.75679	0.101	0.155	6.49541e-48
Rrn3	6.95894e-52	0.555589	0.207	0.147	1.43779e-47
Chpf2	8.20735e-52	0.517968	0.214	0.153	1.69572e-47
Lyst	8.5664e-52	-0.715277	0.128	0.186	1.7699e-47
Nsdhl	1.00841e-51	0.651048	0.16	0.107	2.08348e-47
Pde12	1.0411e-51	0.700373	0.146	0.095	2.15102e-47
Sbno2	1.11293e-51	0.564173	0.237	0.174	2.29943e-47
Insc	1.22273e-51	-0.572432	0.113	0.171	2.52629e-47
Acsl1	1.31592e-51	0.550173	0.176	0.12	2.71882e-47
Gcc1	1.62832e-51	0.808345	0.102	0.059	3.36427e-47
Dock11	1.84738e-51	-0.602791	0.143	0.204	3.81688e-47
Thap4	2.1069e-51	0.646853	0.142	0.092	4.35307e-47
Pqlc1	4.0129e-51	0.530459	0.303	0.238	8.29105e-47
Rdh11	5.25998e-51	0.685431	0.155	0.103	1.08676e-46
Alg8	9.32469e-51	0.662606	0.142	0.092	1.92657e-46
Selenbp1	9.32469e-51	0.671181	0.159	0.107	1.92657e-46
Noc4l	1.01622e-50	0.639771	0.143	0.093	2.09962e-46
Lrrc4	1.43167e-50	-0.757888	0.067	0.114	2.95798e-46
BC026585	2.2047e-50	0.625363	0.165	0.112	4.55513e-46
Icam1	6.28331e-50	-0.525982	0.323	0.388	1.29819e-45
Gngt2	6.30481e-50	-0.659217	0.108	0.162	1.30264e-45
Lin52	1.31223e-49	0.682761	0.142	0.092	2.7112e-45
Gm26835	1.39437e-49	-0.649747	0.135	0.193	2.8809e-45
Mettl21a	3.45699e-49	0.608893	0.154	0.103	7.14249e-45
Gm20604	4.2384e-49	0.77774	0.106	0.064	8.75695e-45
Aaas	4.77188e-49	0.645062	0.145	0.095	9.85917e-45
Mtmr12	5.06204e-49	0.53342	0.192	0.135	1.04587e-44
Rhno1	5.27891e-49	0.553966	0.201	0.143	1.09068e-44
Nab2	7.0276e-49	0.549385	0.202	0.144	1.45197e-44
2410018L13Rik	7.51164e-49	0.68261	0.143	0.094	1.55198e-44
Impdh1	8.4237e-49	0.53085	0.211	0.153	1.74042e-44
Dhfr	1.12987e-48	0.647823	0.182	0.127	2.33442e-44
Asrgl1	1.15018e-48	0.563448	0.189	0.133	2.37639e-44
Pbx2	1.3847e-48	0.532088	0.194	0.137	2.86092e-44
Pappa2	1.98262e-48	-0.60511	0.103	0.155	4.09629e-44
Tgif2	2.11286e-48	0.584954	0.172	0.119	4.36539e-44
Nelfa	5.35859e-48	0.53392	0.188	0.133	1.10714e-43
Slc8a2	5.54045e-48	0.814625	0.106	0.064	1.14471e-43
Dpep1	1.10808e-47	-0.680303	0.063	0.107	2.28941e-43
Stard13	1.22796e-47	0.639172	0.124	0.078	2.53709e-43
Psph	1.28802e-47	0.569542	0.169	0.117	2.66117e-43
Mob3c	1.52002e-47	0.637394	0.145	0.096	3.14051e-43
Gas7	1.69494e-47	-0.704029	0.11	0.164	3.50193e-43
Jazf1	2.63384e-47	0.631959	0.153	0.103	5.44177e-43
Chst2	2.63608e-47	0.667378	0.133	0.086	5.44641e-43
Ankrd29	2.86195e-47	-0.699912	0.087	0.136	5.91308e-43
Cox18	3.80305e-47	0.536475	0.207	0.151	7.85747e-43
Klhl29	5.77916e-47	0.557658	0.296	0.233	1.19403e-42
Col5a3	6.20409e-47	-0.572933	0.081	0.129	1.28183e-42
2510039O18Rik	6.25589e-47	0.53856	0.178	0.125	1.29253e-42
Rab11fip3	6.36794e-47	0.53619	0.209	0.152	1.31568e-42
Ahi1	7.31396e-47	0.535669	0.225	0.167	1.51114e-42
Ccpg1os	7.50319e-47	0.748916	0.112	0.069	1.55023e-42
Mrps30	8.60444e-47	0.500171	0.221	0.162	1.77776e-42
Tshz3	8.86696e-47	-0.75036	0.073	0.119	1.832e-42
Sik1	1.79577e-46	-0.669073	0.088	0.137	3.71024e-42
Zfp523	2.17898e-46	0.598152	0.126	0.08	4.50198e-42
Ccl7	2.35243e-46	-0.518189	0.083	0.13	4.86036e-42
Slc22a17	3.10091e-46	0.566873	0.184	0.13	6.40679e-42
Polr3h	3.25269e-46	0.572751	0.17	0.118	6.72039e-42
Asap2	7.79388e-46	0.506843	0.18	0.126	1.61029e-41
Nfatc4	8.45621e-46	-0.541118	0.135	0.191	1.74714e-41
Ncald	1.05248e-45	-0.715133	0.092	0.141	2.17452e-41
Tmem158	1.31787e-45	0.699738	0.177	0.125	2.72285e-41
Atp8a1	2.5435e-45	-0.579686	0.104	0.156	5.25513e-41
Egfl6	3.2852e-45	-0.57279	0.099	0.15	6.78756e-41
Ift52	3.47748e-45	0.550372	0.181	0.128	7.18482e-41
Dusp14	5.12957e-45	0.779836	0.104	0.063	1.05982e-40
Glipr2	5.80314e-45	-0.617765	0.098	0.147	1.19899e-40
Taz	7.77843e-45	0.507577	0.197	0.142	1.6071e-40
Tgds	8.73701e-45	0.555159	0.173	0.121	1.80515e-40
Fbxo36	8.83577e-45	0.601037	0.148	0.1	1.82556e-40
Hk2	1.77951e-44	-0.588586	0.338	0.394	3.67665e-40
Nup62	1.96038e-44	0.62364	0.153	0.104	4.05034e-40
Klf11	4.73878e-44	0.665051	0.121	0.077	9.79079e-40
Mccc2	4.93957e-44	0.558498	0.163	0.113	1.02056e-39
Tk1	5.34232e-44	0.898109	0.142	0.097	1.10378e-39
Jag1	5.37945e-44	-0.644181	0.086	0.133	1.11145e-39
Arxes1	5.49221e-44	0.554191	0.168	0.117	1.13475e-39
Inpp1	6.16621e-44	0.516482	0.179	0.127	1.274e-39
B230354K17Rik	6.21476e-44	0.577783	0.142	0.095	1.28403e-39
Chn1	7.66723e-44	0.663744	0.132	0.087	1.58413e-39
Fbxo4	9.05392e-44	0.606415	0.146	0.098	1.87063e-39
Rab3a	9.14501e-44	0.660652	0.182	0.13	1.88945e-39
Naglu	1.11221e-43	0.549101	0.169	0.119	2.29795e-39
Rgs7bp	1.12542e-43	-0.613844	0.095	0.144	2.32523e-39
Mob3b	1.34379e-43	-0.627357	0.101	0.151	2.7764e-39
Cdt1	1.56678e-43	0.715721	0.118	0.076	3.23713e-39
Stk17b	2.01293e-43	-0.664255	0.181	0.238	4.15891e-39
Zfp386	2.31283e-43	0.601548	0.145	0.098	4.77853e-39
Fabp3	2.66075e-43	0.812841	0.155	0.108	5.49738e-39
Nrm	5.13489e-43	0.562604	0.189	0.137	1.06092e-38
Cdca4	1.39603e-42	0.669019	0.15	0.103	2.88433e-38
Tbc1d2b	1.65035e-42	-0.584093	0.118	0.169	3.4098e-38
Anpep	1.94002e-42	-0.595982	0.086	0.133	4.00828e-38
Plrg1	2.03129e-42	0.529438	0.173	0.123	4.19685e-38
4933408B17Rik	2.11058e-42	0.604558	0.133	0.088	4.36067e-38
2900060B14Rik	2.52719e-42	0.709363	0.107	0.067	5.22142e-38
Haus7	2.59162e-42	0.633154	0.14	0.094	5.35455e-38
Dusp18	2.9253e-42	0.730847	0.119	0.077	6.04396e-38
Lepr	4.51535e-42	-0.602968	0.104	0.153	9.32917e-38
Zfp64	5.0564e-42	0.516235	0.17	0.12	1.0447e-37
Fam49a	6.58793e-42	-0.812949	0.073	0.116	1.36113e-37
Tmc6	6.98526e-42	0.695241	0.101	0.062	1.44322e-37
Mafk	8.38597e-42	0.547188	0.163	0.115	1.73263e-37
Tyrobp	8.53503e-42	-0.689586	0.071	0.114	1.76342e-37
Ddx21	9.22113e-42	-0.506927	0.22	0.277	1.90518e-37
Nexn	1.06153e-41	-0.701648	0.088	0.133	2.19323e-37
Dennd4c	1.45352e-41	-0.524018	0.133	0.186	3.00312e-37
Usp6nl	1.51248e-41	0.511207	0.242	0.186	3.12494e-37
Bmp5	1.82019e-41	0.753745	0.116	0.075	3.76069e-37
Rhbdd2	1.99399e-41	0.604356	0.135	0.091	4.11978e-37
Kcnt2	2.32108e-41	-0.534153	0.103	0.152	4.79559e-37
Gm2a	2.35666e-41	-0.601809	0.108	0.157	4.8691e-37
Abcf3	2.8733e-41	0.513746	0.164	0.115	5.93654e-37
Gemin8	2.95894e-41	0.653012	0.11	0.07	6.11348e-37
Dhcr24	4.79806e-41	0.611247	0.125	0.082	9.91327e-37
Dync2li1	4.89129e-41	0.518325	0.191	0.14	1.01059e-36
Zdhhc16	5.24375e-41	0.520633	0.176	0.126	1.08341e-36
Prim1	6.66382e-41	0.534579	0.176	0.127	1.37681e-36
Zfyve27	6.83084e-41	0.613084	0.12	0.078	1.41132e-36
Prpsap2	6.90529e-41	0.51875	0.19	0.139	1.4267e-36
Bok	1.2458e-40	-0.550103	0.119	0.169	2.57396e-36
Atat1	1.7487e-40	0.503529	0.179	0.129	3.613e-36
Vmac	1.88937e-40	0.706438	0.101	0.063	3.90364e-36
Ppp1r3b	2.01996e-40	0.582954	0.12	0.078	4.17343e-36
Ogfod2	2.49978e-40	0.675451	0.108	0.068	5.16479e-36
Nsun4	2.85288e-40	0.598173	0.133	0.089	5.89434e-36
Xpnpep3	3.48888e-40	0.540914	0.16	0.112	7.20838e-36
Pole2	4.00337e-40	0.556422	0.139	0.094	8.27137e-36
1810043G02Rik	4.72586e-40	0.520069	0.169	0.121	9.76409e-36
Sdf2l1	6.13695e-40	0.504521	0.173	0.124	1.26796e-35
Ngrn	7.6053e-40	0.523016	0.166	0.118	1.57133e-35
Mttp	7.95175e-40	0.624563	0.124	0.082	1.64291e-35
Tcf19	8.09335e-40	0.783479	0.114	0.075	1.67217e-35
Brca2	1.40983e-39	0.644675	0.113	0.074	2.91285e-35
Mms19	1.52662e-39	0.501022	0.2	0.148	3.15416e-35
Fam219b	1.58128e-39	0.594028	0.123	0.082	3.26708e-35
Fam58b	1.70588e-39	0.52211	0.175	0.127	3.52452e-35
Asf1b	2.69318e-39	0.865225	0.124	0.084	5.56439e-35
Rcor2	2.72134e-39	0.698604	0.124	0.083	5.62257e-35
Fam102b	3.59104e-39	-0.552621	0.157	0.209	7.41944e-35
Rfc3	3.98804e-39	0.526495	0.191	0.141	8.23968e-35
Aacs	4.36511e-39	0.556741	0.164	0.117	9.01874e-35
Tmem204	5.43891e-39	-0.677619	0.061	0.1	1.12373e-34
Tbp	5.44169e-39	0.675637	0.101	0.063	1.12431e-34
1810032O08Rik	7.31609e-39	0.514946	0.191	0.141	1.51158e-34
Ak4	9.45671e-39	0.613809	0.119	0.079	1.95385e-34
Cpt2	9.89316e-39	0.61824	0.117	0.077	2.04403e-34
Rad1	1.35481e-38	0.536038	0.148	0.103	2.79917e-34
Nubpl	2.44086e-38	0.55702	0.14	0.096	5.04305e-34
Sccpdh	2.66301e-38	0.504152	0.168	0.121	5.50205e-34
Rbp4	4.09272e-38	1.15693	0.211	0.163	8.45597e-34
Nmral1	5.23057e-38	0.573386	0.146	0.102	1.08069e-33
Nfkbid	7.62042e-38	-0.649268	0.064	0.102	1.57446e-33
Ppm1e	1.21613e-37	0.52731	0.15	0.105	2.51265e-33
Tacc3	1.41343e-37	0.800046	0.145	0.102	2.92028e-33
Zswim4	2.73089e-37	-0.598348	0.124	0.172	5.64229e-33
Rdh5	3.38023e-37	1.0368	0.103	0.067	6.98389e-33
Prr3	6.9481e-37	0.561674	0.137	0.095	1.43555e-32
Rbm12	9.0771e-37	0.606875	0.106	0.068	1.87542e-32
Fbxw5	9.59208e-37	0.562887	0.13	0.089	1.98182e-32
Pias4	9.99022e-37	0.525552	0.141	0.098	2.06408e-32
Rps6ka4	1.14167e-36	0.503641	0.158	0.113	2.35879e-32
Slc25a10	1.29994e-36	0.676733	0.103	0.066	2.68581e-32
Nif3l1	2.22715e-36	0.598678	0.112	0.074	4.60152e-32
Rhbdd1	2.54263e-36	0.616578	0.112	0.074	5.25332e-32
Blm	2.55174e-36	0.704896	0.102	0.066	5.27215e-32
Ablim1	2.65284e-36	-0.611984	0.112	0.158	5.48104e-32
Got1	4.14447e-36	0.563886	0.129	0.088	8.56288e-32
Ccdc86	4.66829e-36	0.502901	0.156	0.112	9.64516e-32
Zc3hav1	5.23425e-36	-0.695445	0.064	0.102	1.08145e-31
Hectd2	7.7595e-36	-0.652057	0.088	0.13	1.60319e-31
Stard10	8.2523e-36	0.620774	0.103	0.066	1.70501e-31
Lrig3	1.08666e-35	-0.527704	0.176	0.227	2.24515e-31
Dhrs13	1.41092e-35	0.605673	0.125	0.086	2.9151e-31
1600010M07Rik	1.6267e-35	-0.721915	0.076	0.115	3.36092e-31
Snapc2	1.70762e-35	0.552807	0.128	0.088	3.52811e-31
Adck4	2.46564e-35	0.522331	0.164	0.119	5.09425e-31
Lpl	2.62272e-35	-0.788621	0.071	0.108	5.4188e-31
Tmem246	3.50615e-35	0.545779	0.13	0.089	7.24407e-31
Rfesd	3.83308e-35	0.586243	0.116	0.077	7.91953e-31
Gm11973	4.08293e-35	0.651739	0.101	0.066	8.43575e-31
Atp5s	4.21956e-35	0.505694	0.123	0.083	8.71803e-31
Gli1	5.05291e-35	-0.643174	0.067	0.105	1.04398e-30
Rad51	7.37785e-35	0.751979	0.104	0.068	1.52434e-30
BC023829	1.3753e-34	0.552721	0.133	0.093	2.84151e-30
Tmx2	1.7453e-34	0.50753	0.166	0.122	3.60596e-30
Ddb2	1.95273e-34	0.565322	0.101	0.065	4.03454e-30
Apoo	3.24509e-34	0.531627	0.151	0.109	6.70468e-30
Eya4	5.46715e-34	-0.538297	0.073	0.111	1.12957e-29
Coasy	8.01033e-34	0.500776	0.16	0.117	1.65501e-29
Mmab	8.61289e-34	0.552515	0.119	0.081	1.77951e-29
Nfatc2	8.72814e-34	0.502729	0.306	0.255	1.80332e-29
Sat2	1.27744e-33	0.554305	0.136	0.095	2.63932e-29
Phf1	1.45738e-33	0.583165	0.11	0.074	3.0111e-29
Flywch2	1.49033e-33	0.546426	0.124	0.085	3.07916e-29
Ap5s1	1.75341e-33	0.57104	0.112	0.075	3.62272e-29
Ppif	2.75557e-33	0.547824	0.124	0.086	5.69328e-29
Fam120aos	3.70251e-33	0.561588	0.123	0.085	7.64975e-29
Cdkn1b	4.23229e-33	-0.55068	0.108	0.151	8.74434e-29
Osgin2	4.92504e-33	0.596842	0.101	0.066	1.01756e-28
Parp3	5.64297e-33	-0.633693	0.07	0.106	1.16589e-28
Dennd3	7.84632e-33	0.553156	0.109	0.073	1.62113e-28
Tmem199	9.0519e-33	0.612344	0.107	0.071	1.87021e-28
Gm11627	2.00655e-32	-0.535477	0.087	0.127	4.14572e-28
Bend5	2.36193e-32	-0.658803	0.069	0.105	4.87999e-28
Zcchc3	2.52172e-32	0.549847	0.129	0.091	5.21012e-28
Jmjd8	2.59549e-32	0.5246	0.131	0.092	5.36255e-28
Nup43	2.99631e-32	0.545878	0.121	0.084	6.19067e-28
Mllt11	3.09712e-32	0.546944	0.144	0.104	6.39896e-28
Efr3b	3.7031e-32	0.617938	0.108	0.072	7.65098e-28
Fkbp1b	4.54512e-32	0.521756	0.14	0.1	9.39068e-28
Fabp4	4.77268e-32	-0.55604	0.114	0.157	9.86084e-28
Ccdc15	7.98836e-32	0.600095	0.112	0.077	1.65048e-27
Gmnn	1.11836e-31	0.575026	0.165	0.123	2.31064e-27
Rbm14	1.13259e-31	0.58072	0.108	0.073	2.34005e-27
BC028528	1.24562e-31	-0.670888	0.068	0.104	2.57358e-27
Sult5a1	1.35079e-31	-0.503622	0.082	0.12	2.79087e-27
Piwil2	1.64978e-31	0.650945	0.104	0.07	3.4086e-27
Pcgf5	2.4187e-31	0.583011	0.114	0.078	4.99728e-27
Lrrfip1	2.66379e-31	-0.500741	0.21	0.259	5.50365e-27
Sgsm3	3.1141e-31	0.602966	0.106	0.072	6.43405e-27
A4galt	7.43927e-31	0.555908	0.104	0.07	1.53703e-26
Ppa2	8.09587e-31	0.528471	0.239	0.191	1.67269e-26
Gng8	1.44607e-30	-0.583039	0.083	0.12	2.98772e-26
Nnat	1.76066e-30	1.9202	0.126	0.09	3.6377e-26
Amer1	2.60545e-30	-0.587969	0.075	0.11	5.38313e-26
Coprs	2.98377e-30	0.537448	0.115	0.079	6.16478e-26
Kcng2	4.09923e-30	0.581556	0.105	0.071	8.46943e-26
Wrnip1	5.21866e-30	0.50202	0.127	0.09	1.07823e-25
Med20	5.50121e-30	0.516258	0.124	0.087	1.1366e-25
Cenpq	1.01581e-29	0.591026	0.14	0.102	2.09877e-25
RP24-127M20.8	1.44786e-29	-0.640186	0.098	0.136	2.99143e-25
Angpt2	1.91356e-29	-0.522437	0.068	0.103	3.9536e-25
Paox	2.22595e-29	0.57292	0.111	0.077	4.59904e-25
S100a4	2.43572e-29	-0.839038	0.15	0.192	5.03244e-25
Fam107b	4.60171e-29	-0.517613	0.134	0.176	9.50759e-25
Eml2	9.68648e-29	0.537389	0.107	0.074	2.00132e-24
Mms22l	1.2048e-28	0.634936	0.116	0.082	2.48923e-24
Fam212a	1.29419e-28	0.558087	0.123	0.088	2.67392e-24
Cenpk	1.73021e-28	0.566943	0.116	0.081	3.57478e-24
Rad52	2.03025e-28	-0.653761	0.067	0.1	4.19469e-24
Pcbp3	2.51273e-28	0.706454	0.203	0.161	5.19156e-24
L3mbtl1	3.2381e-28	0.616557	0.101	0.069	6.69024e-24
Gprc5c	3.446e-28	0.515614	0.117	0.082	7.11977e-24
Rccd1	5.41681e-28	0.57008	0.104	0.072	1.11917e-23
Traf2	1.62153e-27	0.540863	0.1	0.069	3.35024e-23
Rpusd4	2.15184e-27	0.534621	0.104	0.072	4.44591e-23
Acsf2	2.52618e-27	0.561692	0.102	0.07	5.21933e-23
Enoph1	3.2103e-27	0.523403	0.117	0.083	6.63279e-23
Tmem121	5.39088e-27	0.501365	0.118	0.084	1.11381e-22
Mfhas1	5.57098e-27	-0.612631	0.086	0.121	1.15102e-22
Nprl2	6.03999e-27	0.559426	0.104	0.072	1.24792e-22
Rrm2	2.32032e-26	0.739975	0.157	0.121	4.79401e-22
Gm26782	3.74183e-26	0.522732	0.103	0.072	7.73099e-22
Ccna2	4.58898e-26	0.790499	0.123	0.091	9.48129e-22
Tusc2	7.47357e-26	0.524201	0.107	0.075	1.54411e-21
Rap1gap	8.98171e-26	0.524263	0.112	0.08	1.85571e-21
Pbk	4.13664e-25	0.831033	0.102	0.073	8.54671e-21
Ska2	4.19492e-25	0.509376	0.132	0.098	8.66712e-21
Gm10036	4.72211e-25	-0.50508	0.092	0.127	9.75636e-21
Yars2	8.86858e-25	0.510638	0.107	0.076	1.83234e-20
Adck1	9.7712e-25	0.501829	0.104	0.073	2.01883e-20
Klhl17	1.27545e-24	0.508593	0.1	0.07	2.6352e-20
Aar2	1.96672e-24	0.521609	0.105	0.074	4.06344e-20
Usb1	5.45781e-24	0.503927	0.103	0.073	1.12764e-19
Mcat	5.77333e-24	0.531818	0.105	0.075	1.19283e-19
Zfp385a	1.09201e-23	0.550064	0.146	0.111	2.25621e-19
Adam23	1.50154e-23	0.529527	0.114	0.083	3.10233e-19
Ebf2	2.60587e-23	-0.590391	0.079	0.109	5.38399e-19
Klhdc8b	2.79059e-23	0.504112	0.1	0.071	5.76564e-19
Sirt5	3.29119e-23	0.504866	0.111	0.081	6.79992e-19
Cenpp	3.40222e-23	0.54579	0.21	0.172	7.02932e-19
Trappc2	1.31517e-22	0.521435	0.107	0.078	2.71728e-18
Spc25	5.0913e-22	0.679889	0.122	0.092	1.05191e-17
Aldh1a3	1.55821e-21	-0.52875	0.076	0.106	3.21942e-17
Atp1b1	3.20454e-21	-0.502384	0.08	0.11	6.6209e-17
Zic5	3.71886e-21	0.572356	0.135	0.104	7.68353e-17
Gch1	2.44294e-20	0.984225	0.14	0.109	5.04737e-16
Atg4a	3.29938e-19	-0.581492	0.09	0.119	6.81684e-15
Hist1h2ae	4.33244e-17	-1.08228	0.099	0.127	8.95125e-13
Lyn	1.70148e-16	-0.531718	0.139	0.169	3.51542e-12
Racgap1	7.34711e-16	0.527885	0.122	0.097	1.51799e-11
Mmp9	1.97298e-15	0.561603	0.107	0.082	4.07637e-11
2810417H13Rik	3.0923e-13	0.552126	0.174	0.149	6.38901e-09
Mgat4c	2.92635e-12	0.502655	0.104	0.083	6.04612e-08
Angpt1	1.20231e-11	0.513436	0.135	0.113	2.4841e-07
Mt2	4.31795e-08	-0.562094	0.108	0.127	0.000892132
Cxcl1	4.11e-07	-0.516356	0.225	0.243	0.00849166

## Sheet: E18.5_GO_BP
ID	Description	GeneRatio	BgRatio	RichFactor	FoldEnrichment	zScore	pvalue	p.adjust	qvalue	geneID	Count
GO:0043062	extracellular structure organization	72/1162	335/28928	0.214925	5.35057	16.3846	4.25477e-32	2.34055e-28	1.58815e-28	Matn1/Col9a3/Col9a2/Col11a2/Col9a1/Matn3/Comp/Col2a1/Matn4/Csgalnact1/Mia/Sox9/Chadl/Loxl3/Acan/Postn/Efemp2/Sfrp2/Col5a1/Col4a1/Lox/Hmcn1/Eln/P3h4/Mmp16/Col27a1/Plod3/P3h1/Crtap/Fkbp10/Col3a1/Col11a1/Serpinh1/Lamb1/Loxl2/Fscn1/Aebp1/Plod2/Col4a2/Nid1/Crispld2/Tex14/Emilin1/Mmp23/Ltbp4/Fap/Tnfrsf1a/Ramp2/Olfml2b/Myo1e/Prickle1/Tgfbi/Clasp2/Adamts4/Scx/Dpt/Npnt/Adamts3/Abi3bp/Adamts5/Rgcc/Kazald1/…	72
GO:0030198	extracellular matrix organization	71/1162	333/28928	0.213213	5.30794	16.175	1.96562e-31	4.40553e-28	2.98931e-28	Matn1/Col9a3/Col9a2/Col11a2/Col9a1/Matn3/Comp/Col2a1/Matn4/Csgalnact1/Mia/Sox9/Chadl/Loxl3/Acan/Postn/Efemp2/Sfrp2/Col5a1/Col4a1/Lox/Hmcn1/Eln/P3h4/Mmp16/Col27a1/Plod3/P3h1/Crtap/Fkbp10/Col3a1/Col11a1/Serpinh1/Lamb1/Loxl2/Fscn1/Aebp1/Plod2/Col4a2/Nid1/Crispld2/Emilin1/Mmp23/Ltbp4/Fap/Tnfrsf1a/Ramp2/Olfml2b/Myo1e/Prickle1/Tgfbi/Clasp2/Adamts4/Scx/Dpt/Npnt/Adamts3/Abi3bp/Adamts5/Rgcc/Kazald1/Gas6/L…	71
GO:0045229	external encapsulating structure organization	71/1162	334/28928	0.212575	5.29205	16.1398	2.40258e-31	4.40553e-28	2.98931e-28	Matn1/Col9a3/Col9a2/Col11a2/Col9a1/Matn3/Comp/Col2a1/Matn4/Csgalnact1/Mia/Sox9/Chadl/Loxl3/Acan/Postn/Efemp2/Sfrp2/Col5a1/Col4a1/Lox/Hmcn1/Eln/P3h4/Mmp16/Col27a1/Plod3/P3h1/Crtap/Fkbp10/Col3a1/Col11a1/Serpinh1/Lamb1/Loxl2/Fscn1/Aebp1/Plod2/Col4a2/Nid1/Crispld2/Emilin1/Mmp23/Ltbp4/Fap/Tnfrsf1a/Ramp2/Olfml2b/Myo1e/Prickle1/Tgfbi/Clasp2/Adamts4/Scx/Dpt/Npnt/Adamts3/Abi3bp/Adamts5/Rgcc/Kazald1/Gas6/L…	71
GO:0030199	collagen fibril organization	27/1162	69/28928	0.391304	9.74153	14.872	3.3327e-20	4.5833e-17	3.10994e-17	Col11a2/Comp/Col2a1/Chadl/Loxl3/Acan/Efemp2/Sfrp2/Col5a1/Lox/P3h4/Col27a1/Plod3/P3h1/Crtap/Fkbp10/Col3a1/Col11a1/Serpinh1/Loxl2/Aebp1/Plod2/Emilin1/Scx/Dpt/Col14a1/Foxc2	27
GO:0061448	connective tissue development	54/1162	334/28928	0.161677	4.02494	11.375	2.26791e-18	2.49516e-15	1.69305e-15	Matn1/Col11a2/Col9a1/Matn3/Comp/Col2a1/Csgalnact1/Sox9/Chadl/Chst11/Sox5/Acan/Epyc/Cytl1/Sfrp2/Col5a1/Lox/Fgfr3/Igf1/Ogn/Col27a1/Trpv4/Col3a1/Col11a1/Lmna/Serpinh1/Creb3l2/Prkg2/Creb5/Prrx2/Scin/Slc26a2/Loxl2/Acta2/Maf/Ppard/Six2/Wnt9a/Bmpr1b/Tgfbi/Scx/Arid5b/Sox8/Chsy1/Pdgfrb/Mef2d/Bmp7/Snai2/Foxc2/Bmp5/Lpl/Nfatc2/Amer1/Ebf2	54
GO:0051216	cartilage development	40/1162	234/28928	0.17094	4.25556	10.2291	8.62386e-15	7.90664e-12	5.36495e-12	Matn1/Col11a2/Col9a1/Matn3/Comp/Col2a1/Csgalnact1/Sox9/Chadl/Chst11/Sox5/Acan/Epyc/Cytl1/Sfrp2/Fgfr3/Ogn/Col27a1/Trpv4/Col3a1/Col11a1/Serpinh1/Creb3l2/Prkg2/Prrx2/Scin/Slc26a2/Loxl2/Maf/Six2/Wnt9a/Bmpr1b/Tgfbi/Scx/Chsy1/Mef2d/Bmp7/Snai2/Bmp5/Nfatc2	40
GO:0002062	chondrocyte differentiation	29/1162	126/28928	0.230159	5.7298	10.8847	1.53059e-14	1.20282e-11	8.1616e-12	Matn1/Col11a2/Comp/Col2a1/Sox9/Chadl/Chst11/Sox5/Acan/Cytl1/Sfrp2/Col27a1/Col3a1/Col11a1/Serpinh1/Creb3l2/Prkg2/Scin/Slc26a2/Loxl2/Maf/Six2/Wnt9a/Bmpr1b/Tgfbi/Scx/Chsy1/Mef2d/Snai2	29
GO:0060348	bone development	41/1162	252/28928	0.162698	4.05038	9.94931	2.27537e-14	1.52549e-11	1.0351e-11	Matn1/Col9a1/Tnn/Comp/Col2a1/Csgalnact1/Sox9/Epyc/Papss2/Xylt1/Lox/Chad/Fgfr3/Igf1/Mmp16/Ogn/Col27a1/P3h1/Trpv4/Col3a1/Serpinh1/Timp3/Akap13/Bmpr1b/Lrrc17/Dhrs3/Slc10a7/Scx/Fam20c/Chsy1/Fat4/Mef2d/Insig1/Cadm1/Tgm2/Nab2/Pappa2/Lepr/Tyrobp/Prpsap2/Amer1	41
GO:0009100	glycoprotein metabolic process	51/1162	374/28928	0.136364	3.39477	9.53597	2.49581e-14	1.52549e-11	1.0351e-11	Col2a1/Csgalnact1/Slc35b2/Chst11/Acan/Cytl1/Xylt1/Igf1/Galnt18/Plod3/Itm2c/Rpn2/Fbxo2/Col11a1/Ddost/Ost4/Itm2a/B3galt1/Slc35d1/Mogs/Stt3a/Ppard/Mlec/St3gal6/Prkcsh/Chst12/Bmpr1b/Phlda1/Fam20b/Gmppa/B3gat3/Chpf/St6galnac3/Alg2/Mgat4a/Man2a1/Chsy1/Gpc1/Pxylp1/B4galt3/Alg1/B4galt7/Chst8/Gmppb/Gorasp1/B3galt6/Chpf2/Alg8/Naglu/A4galt/Mgat4c	51
GO:0006029	proteoglycan metabolic process	24/1162	92/28928	0.26087	6.49435	10.7979	1.46103e-13	8.03715e-11	5.4535e-11	Col2a1/Csgalnact1/Slc35b2/Chst11/Acan/Cytl1/Xylt1/Igf1/Col11a1/Slc35d1/Ppard/Chst12/Bmpr1b/Fam20b/B3gat3/Chpf/Chsy1/Gpc1/Pxylp1/B4galt7/Chst8/B3galt6/Chpf2/Naglu	24
GO:0050650	chondroitin sulfate proteoglycan biosynthetic process	14/1162	26/28928	0.538462	13.405	12.9455	1.62139e-13	8.10844e-11	5.50187e-11	Csgalnact1/Slc35b2/Chst11/Cytl1/Xylt1/Igf1/Slc35d1/Chst12/B3gat3/Chpf/Chsy1/Pxylp1/B3galt6/Chpf2	14
GO:0006790	sulfur compound metabolic process	47/1162	352/28928	0.133523	3.32405	8.97458	5.65702e-13	2.45415e-10	1.66523e-10	Csgalnact1/Slc35b2/Chst11/Papss2/Xylt1/Elovl6/Cacna1a/Acot1/Gstp1/Slc35d1/Hmgcr/Slc1a1/Acot7/Chst12/Hmgcs1/Gstz1/Slc10a7/Ednra/B3gat3/Chpf/Pmvk/Pdzd11/Papss1/Gstk1/Pdk3/Dcakd/Chsy1/Gpc1/Pxylp1/Bckdk/Fmo1/Mtap/Mvd/Acly/Chst8/B3galt6/Chpf2/Acsl1/Aaas/Dpep1/Chst2/Mccc2/Naglu/Coasy/Sult5a1/Enoph1/Angpt1	47
GO:0009101	glycoprotein biosynthetic process	44/1162	314/28928	0.140127	3.48847	9.06998	5.79966e-13	2.45415e-10	1.66523e-10	Csgalnact1/Slc35b2/Chst11/Acan/Cytl1/Xylt1/Igf1/Galnt18/Plod3/Itm2c/Rpn2/Ddost/Ost4/Itm2a/B3galt1/Slc35d1/Mogs/Stt3a/Mlec/St3gal6/Chst12/Bmpr1b/Phlda1/Fam20b/Gmppa/B3gat3/Chpf/St6galnac3/Alg2/Mgat4a/Man2a1/Chsy1/Pxylp1/B4galt3/Alg1/B4galt7/Chst8/Gmppb/Gorasp1/B3galt6/Chpf2/Alg8/A4galt/Mgat4c	44
GO:0048705	skeletal system morphogenesis	40/1162	269/28928	0.148699	3.70186	9.10765	9.55603e-13	3.75484e-10	2.5478e-10	Matn1/Col11a2/Col9a1/Comp/Col2a1/Csgalnact1/Sox9/Chst11/Sox5/Acan/Chad/Fgfr3/Mmp16/Col27a1/Trpv4/Col3a1/Col11a1/Serpinh1/Prrx2/Wwox/Hhip/Six2/Wnt9a/Bmpr1b/Dhrs3/Sfrp1/Scx/Arid5b/Fbn2/Tbx15/Mdfi/Chsy1/Pdgfrb/Mef2d/Insig1/Bmp7/Mthfd1l/Foxc2/Nab2/Pappa2	40
GO:0042063	gliogenesis	51/1162	417/28928	0.122302	3.04471	8.60384	1.78999e-12	6.43582e-10	4.36694e-10	Hapln1/Sox9/Sox5/Acan/Zeb2/Bnip3/Fgfr3/Ncmap/Igf1/Ptn/S100a9/Col3a1/Dbi/Cd9/Vim/Bag1/Lamb1/S100a8/Gstp1/Slc8a3/Atp1b2/Hes1/Akt1/Vcan/Egr2/Dab1/Cspg4/Clu/Tmem98/Lef1/Ldlr/Egfr/Tiam1/Myd88/Sox8/Gpc1/Metrn/Akt2/Trf/Tspan2/Lrp8/Ndrg1/Plec/Ccl2/Enpp2/Dusp10/Nab2/Naglu/Lepr/Bok/Lyn	51
GO:0031589	cell-substrate adhesion	48/1162	377/28928	0.127321	3.16966	8.67459	1.8719e-12	6.43582e-10	4.36694e-10	Tnn/Mia/Sorbs1/Postn/Efemp2/Cdh11/Lgals1/S100a10/Ptn/Col3a1/Actg1/Lamb1/Nid2/Fermt2/Atp1b2/Edil3/Ppard/Nid1/Sned1/Emilin1/Peak1/Itga10/Vwc2/Vamp3/Itgbl1/Kank1/Poldip2/Sfrp1/Clasp2/Npnt/Tiam1/Abi3bp/Vcam1/Efna1/Gas6/Lamc1/Phldb2/Tnfrsf12a/Sema3e/Svep1/Enpp2/Lims2/Rhod/Col5a3/Egfl6/Jag1/Angpt2/Angpt1	48
GO:0044272	sulfur compound biosynthetic process	29/1162	157/28928	0.184713	4.59844	9.24879	5.71292e-12	1.84864e-09	1.25437e-09	Csgalnact1/Slc35b2/Chst11/Papss2/Xylt1/Elovl6/Gstp1/Slc35d1/Slc1a1/Acot7/Chst12/Slc10a7/B3gat3/Chpf/Papss1/Pdk3/Dcakd/Chsy1/Pxylp1/Bckdk/Fmo1/Mtap/Acly/B3galt6/Chpf2/Acsl1/Coasy/Enoph1/Angpt1	29
GO:0030166	proteoglycan biosynthetic process	19/1162	66/28928	0.287879	7.16674	10.2604	7.41524e-12	2.14866e-09	1.45794e-09	Csgalnact1/Slc35b2/Chst11/Acan/Cytl1/Xylt1/Igf1/Slc35d1/Chst12/Bmpr1b/Fam20b/B3gat3/Chpf/Chsy1/Pxylp1/B4galt7/Chst8/B3galt6/Chpf2	19
GO:2001233	regulation of apoptotic signaling pathway	52/1162	447/28928	0.116331	2.89606	8.2647	7.42129e-12	2.14866e-09	1.45794e-09	Col2a1/Cd44/Fzd9/Sfrp2/Srpx/Igf1/Eno1/Tpd52l1/Itm2c/Maged1/S100a9/Lmna/Pdia3/Tpt1/Rpl26/Herpud1/Higd1a/S100a8/Gstp1/Pycr1/Akt1/Ptpn2/Plscr1/Wwox/Plaur/Clu/Bmpr1b/Sfrp1/Maz/Cdkn2d/Ltbr/Nupr1/Siah2/Fbxo7/Tnfrsf12a/Tnfaip3/Snai2/Cav1/Pycard/Sgk3/Nacc2/Pink1/Rrn3/Icam1/Nfatc4/Bok/Pias4/Eya4/Ppif/Traf2/Zfp385a/Mmp9	52
GO:0006024	glycosaminoglycan biosynthetic process	18/1162	59/28928	0.305085	7.59509	10.3736	8.84755e-12	2.43352e-09	1.65123e-09	Csgalnact1/Slc35b2/Chst11/Xylt1/Ccnd3/Slc35d1/Chst12/Slc10a7/Nfkb1/B3gat3/Chpf/Chsy1/Pdgfrb/Pxylp1/B4galt7/B3galt6/Chpf2/Angpt1	18
GO:0002181	cytoplasmic translation	30/1162	171/28928	0.175439	4.36755	9.0352	9.69726e-12	2.54022e-09	1.72363e-09	Pkm/Rpl23a/Rps6/Rpl5/Rps17/Rps15/Rps25/Rpl12/Rpl13a/Rpl37a/Rps9/Rps19/Rps13/Rps12/Rpl18a/Rplp1/Rpl26/Rps23/Rps29/Rpl8/Rps28/Rps18/Rps14/Rpl17/Slbp/Rpl9-ps6/Akt2/Eif2s3y/Piwil2/Zfp385a	30
GO:0046165	alcohol biosynthetic process	28/1162	151/28928	0.18543	4.61629	9.11439	1.19875e-11	2.99742e-09	2.03386e-09	Moxd1/Fdft1/Msmo1/Dkk3/Fdps/Hmgcr/Sc5d/Acer3/Hmgcs1/Cyp51/Nfkb1/Pmvk/Idi1/Isyna1/Pck2/Apoe/Dhcr7/Qdpr/Insig1/Mvd/Hsd17b7/Plcd1/Nsdhl/Dhfr/Bmp5/Dhcr24/Got1/Gch1	28
GO:0030203	glycosaminoglycan metabolic process	23/1162	104/28928	0.221154	5.50563	9.41657	1.91973e-11	4.5915e-09	3.1155e-09	Csgalnact1/Cd44/Slc35b2/Chst11/Xylt1/Ccnd3/Tnfaip6/Slc35d1/Chst12/Slc10a7/Ednra/Nfkb1/B3gat3/Chpf/Chsy1/Pdgfrb/Pxylp1/B4galt7/Cln6/B3galt6/Chpf2/Naglu/Angpt1	23
GO:0007015	actin filament organization	53/1162	476/28928	0.111345	2.77192	7.97425	2.48362e-11	5.69267e-09	3.86269e-09	Tpm2/Sorbs1/Zeb2/Eln/Rhob/S100a10/Trpv4/Fchsd2/Actg1/Scin/Ooep/Fscn1/Fermt2/Svil/Marcksl1/Arpc1a/Pdlim4/Vill/Dpysl3/Aif1l/Synpo/Plekhh2/Kank1/Myo1e/Cdc42ep5/Pak3/Clasp2/Lima1/Limd2/Arhgap28/Rgcc/Rnd3/Ppp1r9a/Trim27/Cdc42ep4/Trf/Ezr/Phldb2/Map3k1/Baiap2l1/Plec/Cgnl1/Pycard/S1pr1/Actr2/Rhod/Cap1/Casp4/Sh3bp1/Inf2/Icam1/Gas7/Ppm1e	53
GO:0050654	chondroitin sulfate proteoglycan metabolic process	14/1162	35/28928	0.4	9.958	10.8479	2.77492e-11	6.10593e-09	4.1431e-09	Csgalnact1/Slc35b2/Chst11/Cytl1/Xylt1/Igf1/Slc35d1/Chst12/B3gat3/Chpf/Chsy1/Pxylp1/B3galt6/Chpf2	14
GO:0006066	alcohol metabolic process	45/1162	372/28928	0.120968	3.01149	7.98802	5.24479e-11	1.10968e-08	7.52956e-09	Moxd1/Tpi1/Fdft1/Msmo1/Dkk3/Fdps/Hmgcr/Stard4/Sc5d/Acer3/Hmgcs1/Ldlr/Dhrs3/Cyp51/Nfkb1/Pmvk/Idi1/Myof/Lima1/Isyna1/Scarb1/Pck2/Apoe/Itpk1/Dhcr7/Sqle/Kcnma1/Qdpr/Insig1/Mvd/Cln6/Hsd17b7/Plcd1/Nsdhl/Rdh11/Dhfr/Lepr/Bmp5/Dhcr24/Mttp/Rbp4/Rdh5/Got1/Aldh1a3/Gch1	45
GO:0085029	extracellular matrix assembly	16/1162	50/28928	0.32	7.9664	10.0857	5.63465e-11	1.14801e-08	7.78966e-09	Sox9/Efemp2/Lox/Eln/Plod3/Fkbp10/Col3a1/Lamb1/Emilin1/Ltbp4/Ramp2/Prickle1/Clasp2/Rgcc/Gas6/Phldb2	16
GO:0006023	aminoglycan biosynthetic process	18/1162	66/28928	0.272727	6.78955	9.63278	7.16929e-11	1.40851e-08	9.55726e-09	Csgalnact1/Slc35b2/Chst11/Xylt1/Ccnd3/Slc35d1/Chst12/Slc10a7/Nfkb1/B3gat3/Chpf/Chsy1/Pdgfrb/Pxylp1/B4galt7/B3galt6/Chpf2/Angpt1	18
GO:0010001	glial cell differentiation	40/1162	309/28928	0.12945	3.22265	8.03567	7.88125e-11	1.49499e-08	1.01441e-08	Hapln1/Sox9/Sox5/Acan/Zeb2/Bnip3/Fgfr3/Ncmap/Igf1/Ptn/S100a9/Vim/Bag1/S100a8/Gstp1/Slc8a3/Hes1/Akt1/Vcan/Egr2/Dab1/Clu/Tmem98/Lef1/Ldlr/Egfr/Myd88/Sox8/Gpc1/Metrn/Akt2/Tspan2/Ndrg1/Plec/Enpp2/Dusp10/Nab2/Naglu/Bok/Lyn	40
GO:1902903	regulation of supramolecular fiber organization	47/1162	406/28928	0.115764	2.88193	7.81224	8.95994e-11	1.64295e-08	1.1148e-08	Chadl/Efemp2/Pde4dip/Eln/S100a10/Trpv4/Fchsd2/Actg1/Kif21a/Scin/Aebp1/Fermt2/Svil/Akap13/Map2/Emilin1/Pdlim4/Vill/Synpo/Plekhh2/Kank1/Clu/Cdc42ep5/Ldlr/Pak3/Clasp2/Lima1/Arhgap28/Rgcc/Apoe/Atxn7/Ppp1r9a/Trim27/Cdc42ep4/Phldb2/Map3k1/Baiap2l1/Cav1/Cgnl1/Pycard/S1pr1/Mapre3/Sh3bp1/Icam1/Ppm1e/Cdkn1b/Eml2	47
GO:0006734	NADH metabolic process	14/1162	38/28928	0.368421	9.17185	10.3118	1.0331e-10	1.83324e-08	1.24392e-08	Eno1/Pgam1/Pkm/Tpi1/Aldoa/Gapdh/Mdh1/Nqo1/Pfkl/Pgk1/Me1/Cbr2/Pfkm/Pck2	14
GO:0045444	fat cell differentiation	37/1162	274/28928	0.135036	3.36173	8.03548	1.18988e-10	2.04547e-08	1.38793e-08	Bnip3/Sfrp2/Dlk1/Zfpm2/Igf1/Trpv4/Rarres2/Creb5/Fermt2/Sdf4/Mecom/Hes1/Akt1/Ppard/Egr2/Sfrp1/Prdm16/Glis1/Arid5b/Socs1/Sox8/Insig1/Tmem120a/Scd1/Bmp7/Snai2/Dusp10/Aldh6a1/Selenbp1/Jag1/Arxes1/Fabp3/Atat1/Lpl/Fabp4/Zfp385a/Ebf2	37
GO:0019318	hexose metabolic process	37/1162	283/28928	0.130742	3.25482	7.79794	3.02456e-10	5.04186e-08	3.42109e-08	Sorbs1/C1qtnf3/Igf1/Eno1/Gale/Pgam1/Pkm/Tpi1/Aldoa/Ldha/Gapdh/Mdh1/C1qtnf2/Pfkl/Akt1/Pgk1/Ptpn2/Igfbp3/Igf2/Pgm2/Cbr2/Nnmt/Pdk3/Pfkm/Pck2/Man2a1/Fuca2/Akt2/Bckdk/Gmppb/Sik1/Hk2/Lepr/Ppp1r3b/Rbp4/Slc25a10/Got1	37
GO:0006022	aminoglycan metabolic process	23/1162	120/28928	0.191667	4.77154	8.46937	4.06928e-10	6.58386e-08	4.46739e-08	Csgalnact1/Cd44/Slc35b2/Chst11/Xylt1/Ccnd3/Tnfaip6/Slc35d1/Chst12/Slc10a7/Ednra/Nfkb1/B3gat3/Chpf/Chsy1/Pdgfrb/Pxylp1/B4galt7/Cln6/B3galt6/Chpf2/Naglu/Angpt1	23
GO:0006006	glucose metabolic process	34/1162	248/28928	0.137097	3.41303	7.80722	4.45438e-10	7.00101e-08	4.75044e-08	Sorbs1/C1qtnf3/Igf1/Eno1/Pgam1/Pkm/Tpi1/Aldoa/Ldha/Gapdh/Mdh1/C1qtnf2/Pfkl/Akt1/Pgk1/Ptpn2/Igfbp3/Igf2/Pgm2/Cbr2/Nnmt/Pdk3/Pfkm/Pck2/Akt2/Bckdk/Gmppb/Sik1/Hk2/Lepr/Ppp1r3b/Rbp4/Slc25a10/Got1	34
GO:1901617	organic hydroxy compound biosynthetic process	34/1162	253/28928	0.134387	3.34557	7.66577	7.60448e-10	1.16201e-07	7.88464e-08	Zeb2/Moxd1/Ldha/Fdft1/Msmo1/Dkk3/Fdps/Hmgcr/Stard4/Sc5d/Acer3/Hmgcs1/Ldhb/Cyp51/Nfkb1/Pmvk/Idi1/Isyna1/Pck2/Apoe/Dhcr7/Sqle/Qdpr/Insig1/Mvd/Snai2/Hsd17b7/Plcd1/Nsdhl/Dhfr/Bmp5/Dhcr24/Got1/Gch1	34
GO:0001649	osteoblast differentiation	33/1162	242/28928	0.136364	3.39477	7.65306	9.21646e-10	1.37026e-07	9.29774e-08	Col11a2/Tnn/Ucma/Sox9/Sfrp2/Dlk1/Lox/Igf1/Lmna/Igfbp5/Tnfaip6/Fermt2/Bambi/Akt1/Scube3/Wwox/Igfbp3/Trp53inp2/Igf2/Lef1/Bmpr1b/Sfrp1/Glis1/Npnt/Fbn2/Fam20c/Sox8/Ifitm1/Mef2d/Bmp7/Snai2/Jag1/Gli1	33
GO:0032963	collagen metabolic process	23/1162	127/28928	0.181102	4.50854	8.10631	1.30905e-09	1.89502e-07	1.28584e-07	Col5a1/Fgfr3/P3h4/Mmp16/Plod3/P3h1/Vim/Serpinh1/Ppard/Emilin1/Mmp23/Fap/Scx/BC004004/Adamts3/Tns2/Rgcc/Ltbp1/Pdgfrb/Ccl2/Naglu/Got1/Mmp9	23
GO:0030206	chondroitin sulfate biosynthetic process	10/1162	20/28928	0.5	12.4475	10.4765	1.34678e-09	1.89965e-07	1.28898e-07	Csgalnact1/Slc35b2/Chst11/Xylt1/Slc35d1/Chst12/Chpf/Chsy1/B3galt6/Chpf2	10
GO:0019674	NAD metabolic process	16/1162	62/28928	0.258065	6.42452	8.74705	1.9863e-09	2.73166e-07	1.85353e-07	Eno1/Pgam1/Pkm/Tpi1/Aldoa/Ldha/Gapdh/Mdh1/Nqo1/Pfkl/Pgk1/Me1/Ldhb/Cbr2/Pfkm/Pck2	16
GO:0016126	sterol biosynthetic process	17/1162	71/28928	0.239437	5.96078	8.56153	2.19097e-09	2.93964e-07	1.99465e-07	Fdft1/Msmo1/Fdps/Hmgcr/Sc5d/Hmgcs1/Cyp51/Pmvk/Idi1/Apoe/Dhcr7/Sqle/Insig1/Mvd/Hsd17b7/Nsdhl/Dhcr24	17
GO:0045859	regulation of protein kinase activity	50/1162	494/28928	0.101215	2.51974	6.96965	2.46727e-09	3.23154e-07	2.19272e-07	Cd24a/Zeb2/Sfrp2/Igf1/Tpd52l1/Maged1/Ccnd3/Higd1a/Traf4/Gstp1/Fermt2/Slc8a3/Akt1/Ptpn2/Dab1/Hmgcr/Gadd45g/Slc1a1/Map3k5/Sfrp1/Egfr/Tead1/Efna1/Rgcc/Apoe/Cdkn2d/Pdgfrb/Trim27/Gas6/Lrp8/Fbxo7/Map3k1/Unc119/Tnfaip3/Abi1/Plec/Cav1/Cep85/Pycard/Dusp10/Mapre3/Slc8a2/Nup62/Ppm1e/Blm/Cdkn1b/Fabp4/Traf2/Lyn/Angpt1	50
GO:0062012	regulation of small molecule metabolic process	44/1162	405/28928	0.108642	2.70464	7.06743	2.62312e-09	3.35576e-07	2.27701e-07	Sox9/Sorbs1/C1qtnf3/Igf1/Eno1/Cacna1a/Dbi/C1qtnf2/Dkk3/Akt1/Ptpn2/Fdps/Ppard/Anxa1/Igfbp3/Me1/Igf2/Stard4/Ldlr/Gmppa/Nfkb1/Nnmt/Isyna1/Atp2b4/Pdk3/Apoe/Dhcr7/Kcnma1/Nupr1/Akt2/Bckdk/Insig1/Fmo1/Snai2/Cav1/Cda/Plcd1/Sik1/Fabp3/Lepr/Bmp5/Ppp1r3b/Jmjd8/Sirt5	44
GO:0005996	monosaccharide metabolic process	37/1162	306/28928	0.120915	3.01018	7.23176	2.71839e-09	3.3986e-07	2.30608e-07	Sorbs1/C1qtnf3/Igf1/Eno1/Gale/Pgam1/Pkm/Tpi1/Aldoa/Ldha/Gapdh/Mdh1/C1qtnf2/Pfkl/Akt1/Pgk1/Ptpn2/Igfbp3/Igf2/Pgm2/Cbr2/Nnmt/Pdk3/Pfkm/Pck2/Man2a1/Fuca2/Akt2/Bckdk/Gmppb/Sik1/Hk2/Lepr/Ppp1r3b/Rbp4/Slc25a10/Got1	37
GO:0006695	cholesterol biosynthetic process	16/1162	65/28928	0.246154	6.128	8.46705	4.20419e-09	5.02767e-07	3.41146e-07	Fdft1/Msmo1/Fdps/Hmgcr/Sc5d/Hmgcs1/Cyp51/Pmvk/Idi1/Apoe/Dhcr7/Insig1/Mvd/Hsd17b7/Nsdhl/Dhcr24	16
GO:1902653	secondary alcohol biosynthetic process	16/1162	65/28928	0.246154	6.128	8.46705	4.20419e-09	5.02767e-07	3.41146e-07	Fdft1/Msmo1/Fdps/Hmgcr/Sc5d/Hmgcs1/Cyp51/Pmvk/Idi1/Apoe/Dhcr7/Insig1/Mvd/Hsd17b7/Nsdhl/Dhcr24	16
GO:0061620	glycolytic process through glucose-6-phosphate	10/1162	22/28928	0.454545	11.3159	9.902	4.3795e-09	5.12588e-07	3.4781e-07	Eno1/Gale/Pgam1/Pkm/Tpi1/Aldoa/Gapdh/Pfkl/Pgk1/Pfkm	10
GO:0097193	intrinsic apoptotic signaling pathway	39/1162	343/28928	0.113703	2.83063	6.97712	5.89599e-09	6.75705e-07	4.58491e-07	Zfp385b/Cd44/Bnip3/Eno1/Crip1/S100a9/Tpt1/Rpl26/Herpud1/S100a8/Pycr1/Akt1/Ptpn2/Plscr1/Wwox/Ifi27/Tnfrsf1a/Plaur/Clu/Ifi27l2a/Map3k5/Tmem117/Cdkn2d/Nupr1/Fbxo7/Snai2/Cav1/Pycard/Nacc2/Pink1/Rrn3/Nfatc4/Bok/Brca2/Pias4/Ppif/Mllt11/Zfp385a/Mmp9	39
GO:1903510	mucopolysaccharide metabolic process	18/1162	86/28928	0.209302	5.21058	7.99976	7.46762e-09	8.38355e-07	5.68855e-07	Csgalnact1/Cd44/Slc35b2/Chst11/Xylt1/Ccnd3/Tnfaip6/Slc35d1/Chst12/Slc10a7/Ednra/Nfkb1/Chpf/Chsy1/B3galt6/Chpf2/Naglu/Angpt1	18
GO:0016051	carbohydrate biosynthetic process	30/1162	225/28928	0.133333	3.31933	7.14478	8.99899e-09	9.90069e-07	6.71798e-07	Csgalnact1/Sorbs1/Chst11/C1qtnf3/Igf1/Eno1/Pgam1/Tpi1/Gapdh/Mdh1/C1qtnf2/B3galt1/Akt1/Pgk1/Ptpn2/Igf2/Pgm2/Chst12/Nfkb1/Nnmt/Pck2/Akt2/Chst8/Plcd1/Sik1/Lepr/Ppp1r3b/Rbp4/Slc25a10/Got1	30
GO:0051017	actin filament bundle assembly	26/1162	177/28928	0.146893	3.65689	7.25325	1.15319e-08	1.24386e-06	8.44006e-07	Sorbs1/Zeb2/Eln/S100a10/Actg1/Fscn1/Fermt2/Pdlim4/Dpysl3/Aif1l/Synpo/Clasp2/Lima1/Limd2/Arhgap28/Rgcc/Ppp1r9a/Ezr/Phldb2/Map3k1/Baiap2l1/Cgnl1/S1pr1/Rhod/Gas7/Ppm1e	26
GO:0010976	positive regulation of neuron projection development	31/1162	241/28928	0.128631	3.20226	7.02317	1.21186e-08	1.28201e-06	8.6989e-07	Camk1d/Tnn/Cd24a/Ptprd/Ptn/P3h1/S100a9/Creb3l2/Tubb2b/Atp1b2/Tox/Dpysl3/Nme2/Tmem30a/Pak3/Tiam1/Apoe/Ppp1r9a/Sf3a2/Il1rapl1/Dynlt1f/Lrp8/Ddx56/Bmp7/Actr2/Apbb1/Rrn3/Ahi1/Bmp5/Fkbp1b/Lyn	31
GO:0071900	regulation of protein serine/threonine kinase activity	33/1162	268/28928	0.123134	3.06543	6.94925	1.23678e-08	1.28368e-06	8.71025e-07	Cd24a/Zeb2/Sfrp2/Tpd52l1/Maged1/Ccnd3/Higd1a/Gstp1/Fermt2/Slc8a3/Akt1/Hmgcr/Map3k5/Sfrp1/Egfr/Tead1/Rgcc/Apoe/Cdkn2d/Pdgfrb/Fbxo7/Map3k1/Tnfaip3/Cav1/Pycard/Dusp10/Mapre3/Slc8a2/Nup62/Blm/Cdkn1b/Traf2/Lyn	33
GO:0061572	actin filament bundle organization	26/1162	180/28928	0.144444	3.59595	7.14704	1.64584e-08	1.6076e-06	1.09081e-06	Sorbs1/Zeb2/Eln/S100a10/Actg1/Fscn1/Fermt2/Pdlim4/Dpysl3/Aif1l/Synpo/Clasp2/Lima1/Limd2/Arhgap28/Rgcc/Ppp1r9a/Ezr/Phldb2/Map3k1/Baiap2l1/Cgnl1/S1pr1/Rhod/Gas7/Ppm1e	26
GO:0001836	release of cytochrome c from mitochondria	16/1162	71/28928	0.225352	5.61014	7.95639	1.65568e-08	1.6076e-06	1.09081e-06	Fzd9/Bnip3/Igf1/Lmna/Higd1a/Akt1/Ifi27/Plaur/Ifi27l2a/Wdr35/Pycard/Pink1/Bok/Ppif/Mllt11/Mmp9	16
GO:0006735	NADH regeneration	9/1162	19/28928	0.473684	11.7924	9.62665	1.69497e-08	1.6076e-06	1.09081e-06	Eno1/Pgam1/Pkm/Tpi1/Aldoa/Gapdh/Pfkl/Pgk1/Pfkm	9
GO:0061621	canonical glycolysis	9/1162	19/28928	0.473684	11.7924	9.62665	1.69497e-08	1.6076e-06	1.09081e-06	Eno1/Pgam1/Pkm/Tpi1/Aldoa/Gapdh/Pfkl/Pgk1/Pfkm	9
GO:0061718	glucose catabolic process to pyruvate	9/1162	19/28928	0.473684	11.7924	9.62665	1.69497e-08	1.6076e-06	1.09081e-06	Eno1/Pgam1/Pkm/Tpi1/Aldoa/Gapdh/Pfkl/Pgk1/Pfkm	9
GO:0060485	mesenchyme development	37/1162	328/28928	0.112805	2.80828	6.73779	1.77755e-08	1.65734e-06	1.12457e-06	Sox9/Loxl3/Zeb2/Sfrp2/Timp3/Loxl2/Fermt2/Bambi/Acta2/Hes1/Rbpj/Six2/Plaur/Lef1/Prickle1/Sfrp1/Clasp2/Scx/Ednra/Tead1/Tiam1/Adamts5/Efna1/Rgcc/Sox8/Phldb2/Bmp7/Sema3e/Snai2/Foxc2/Pef1/Glipr2/Jag1/Zfp64/Bmp5/Amer1/Zic5	37
GO:2001242	regulation of intrinsic apoptotic signaling pathway	27/1162	194/28928	0.139175	3.46477	7.04656	1.96634e-08	1.8028e-06	1.22327e-06	Cd44/Eno1/S100a9/Tpt1/Rpl26/Herpud1/S100a8/Pycr1/Akt1/Ptpn2/Plscr1/Plaur/Clu/Cdkn2d/Nupr1/Fbxo7/Snai2/Cav1/Pycard/Nacc2/Pink1/Rrn3/Bok/Pias4/Ppif/Zfp385a/Mmp9	27
GO:0006935	chemotaxis	47/1162	481/28928	0.0977131	2.43257	6.48138	2.2224e-08	2.00417e-06	1.3599e-06	Camk1d/Unc5c/Lox/Ptn/Trpv4/Rarres2/Cmtm5/S100a9/Rpl13a/Rps19/Kif21a/S100a8/Stk39/Pde4b/Gstp1/Tnfaip6/Tubb2b/Ptpn2/Anxa1/Lef1/Cxcl14/Ednra/Tiam1/Vcam1/Pla2g7/Pdgfrb/Nup85/Akt2/Gas6/Cxcl2/Sema3e/Snai2/Plec/Ccl2/Il16/Enpp2/S1pr1/Lsp1/Lyst/Dpep1/Ccl7/Angpt2/S100a4/Lyn/Mmp9/Angpt1/Cxcl1	47
GO:0042330	taxis	47/1162	483/28928	0.0973085	2.4225	6.4494	2.52496e-08	2.24029e-06	1.52012e-06	Camk1d/Unc5c/Lox/Ptn/Trpv4/Rarres2/Cmtm5/S100a9/Rpl13a/Rps19/Kif21a/S100a8/Stk39/Pde4b/Gstp1/Tnfaip6/Tubb2b/Ptpn2/Anxa1/Lef1/Cxcl14/Ednra/Tiam1/Vcam1/Pla2g7/Pdgfrb/Nup85/Akt2/Gas6/Cxcl2/Sema3e/Snai2/Plec/Ccl2/Il16/Enpp2/S1pr1/Lsp1/Lyst/Dpep1/Ccl7/Angpt2/S100a4/Lyn/Mmp9/Angpt1/Cxcl1	47
GO:0140236	translation at presynapse	13/1162	47/28928	0.276596	6.88585	8.26134	2.61306e-08	2.28166e-06	1.54819e-06	Rpl23a/Rpl5/Rpl12/Rpl13a/Rpl37a/Rpl10/Rps27/Rps12/Rpl26/Rpl8/Rps28/Rps14/Rpl17	13
GO:0008203	cholesterol metabolic process	24/1162	160/28928	0.15	3.73425	7.09482	2.76317e-08	2.37503e-06	1.61155e-06	Fdft1/Msmo1/Fdps/Hmgcr/Stard4/Sc5d/Hmgcs1/Ldlr/Cyp51/Pmvk/Idi1/Lima1/Scarb1/Apoe/Dhcr7/Sqle/Insig1/Mvd/Cln6/Hsd17b7/Nsdhl/Lepr/Dhcr24/Mttp	24
GO:0042060	wound healing	41/1162	394/28928	0.104061	2.5906	6.50317	3.09099e-08	2.61075e-06	1.77149e-06	Comp/Cd44/Col5a1/Papss2/Igf1/S100a10/Fkbp10/S100a9/Col3a1/Cd9/Pdia3/Pdia6/Actg1/Fermt2/Tmem97/Ppard/Anxa1/Emilin1/Plaur/Kank1/Clasp2/Pdia4/BC004004/Myof/Apoe/Itpr3/Gas6/Phldb2/Map3k1/Tnfrsf12a/Tec/Snai2/Plec/Svep1/Ccl2/Cav1/Foxc2/Aqp1/Lyst/Rab3a/Lyn	41
GO:0060349	bone morphogenesis	20/1162	115/28928	0.173913	4.32957	7.31881	3.14713e-08	2.61075e-06	1.77149e-06	Matn1/Col9a1/Comp/Col2a1/Csgalnact1/Sox9/Fgfr3/Mmp16/Col27a1/Trpv4/Col3a1/Serpinh1/Bmpr1b/Dhrs3/Scx/Chsy1/Mef2d/Insig1/Nab2/Pappa2	20
GO:0031346	positive regulation of cell projection organization	46/1162	471/28928	0.0976645	2.43136	6.40712	3.17979e-08	2.61075e-06	1.77149e-06	Camk1d/Tnn/Cd24a/Zeb2/Ptprd/Ptn/P3h1/S100a9/Creb3l2/Tubb2b/Fscn1/Atp1b2/Tox/Dpysl3/Cdc42ep5/Nme2/Tmem30a/Pak3/Grip1/Tiam1/Apoe/Ppp1r9a/Sf3a2/Cdc42ep4/Metrn/Il1rapl1/Dynlt1f/Lrp8/Fbxw8/Ddx56/Tnfrsf12a/Bmp7/Enpp2/Fnbp1l/Actr2/Aqp1/Apbb1/Rab8b/Rrn3/Dock11/Rab11fip3/Ahi1/Bmp5/Zfyve27/Fkbp1b/Lyn	46
GO:0140241	translation at synapse	13/1162	48/28928	0.270833	6.7424	8.14542	3.4522e-08	2.75226e-06	1.86751e-06	Rpl23a/Rpl5/Rpl12/Rpl13a/Rpl37a/Rpl10/Rps27/Rps12/Rpl26/Rpl8/Rps28/Rps14/Rpl17	13
GO:0140242	translation at postsynapse	13/1162	48/28928	0.270833	6.7424	8.14542	3.4522e-08	2.75226e-06	1.86751e-06	Rpl23a/Rpl5/Rpl12/Rpl13a/Rpl37a/Rpl10/Rps27/Rps12/Rpl26/Rpl8/Rps28/Rps14/Rpl17	13
GO:0006694	steroid biosynthetic process	26/1162	187/28928	0.139037	3.46134	6.90779	3.65542e-08	2.87264e-06	1.94919e-06	Igf1/Fdft1/Msmo1/Dkk3/Fdps/Hmgcr/Igf2/Stard4/Sc5d/Hmgcs1/Bmpr1b/Cyp51/Nfkb1/Pmvk/Idi1/Scarb1/Apoe/Dhcr7/Sqle/Insig1/Mvd/Snai2/Hsd17b7/Nsdhl/Bmp5/Dhcr24	26
GO:0009612	response to mechanical stimulus	32/1162	269/28928	0.118959	2.96149	6.61195	4.66457e-08	3.61406e-06	2.45227e-06	Sox9/Tnc/Postn/Bnip3/Igf1/Ptn/Nfkbia/Col3a1/Col11a1/Akt1/Tnfrsf1a/Slc2a1/Egfr/Scx/Bag3/Ednra/Nfkb1/Asns/Myd88/Ltbr/Map3k14/Meis2/Slc1a3/Tmem120a/Plec/Ccl2/Cav1/Aqp1/Psph/Atat1/Got1/Angpt2	32
GO:0046184	aldehyde biosynthetic process	10/1162	27/28928	0.37037	9.22037	8.74209	4.75493e-08	3.6329e-06	2.46506e-06	Eno1/Pgam1/Tpi1/Aldoa/Gapdh/Mdh1/Dkk3/Pgk1/Bmp5/Slc25a10	10
GO:0071711	basement membrane organization	12/1162	42/28928	0.285714	7.11286	8.11005	6.03603e-08	4.54852e-06	3.08634e-06	Col4a1/Hmcn1/Plod3/Col3a1/Lamb1/Nid1/Ramp2/Prickle1/Clasp2/Lamc1/Phldb2/Cav1	12
GO:0061615	glycolytic process through fructose-6-phosphate	10/1162	28/28928	0.357143	8.89107	8.54603	7.13003e-08	5.30031e-06	3.59646e-06	Eno1/Gale/Pgam1/Pkm/Tpi1/Aldoa/Gapdh/Pfkl/Pgk1/Pfkm	10
GO:0016125	sterol metabolic process	24/1162	170/28928	0.141176	3.51459	6.72683	9.03282e-08	6.62527e-06	4.49549e-06	Fdft1/Msmo1/Fdps/Hmgcr/Stard4/Sc5d/Hmgcs1/Ldlr/Cyp51/Pmvk/Idi1/Lima1/Scarb1/Apoe/Dhcr7/Sqle/Insig1/Mvd/Cln6/Hsd17b7/Nsdhl/Lepr/Dhcr24/Mttp	24
GO:0048762	mesenchymal cell differentiation	31/1162	263/28928	0.117871	2.93439	6.44681	9.29148e-08	6.72532e-06	4.56338e-06	Sox9/Loxl3/Zeb2/Sfrp2/Timp3/Loxl2/Fermt2/Bambi/Hes1/Rbpj/Six2/Plaur/Lef1/Sfrp1/Clasp2/Ednra/Tiam1/Efna1/Rgcc/Sox8/Phldb2/Bmp7/Sema3e/Snai2/Foxc2/Pef1/Glipr2/Jag1/Zfp64/Amer1/Zic5	31
GO:0007517	muscle organ development	40/1162	395/28928	0.101266	2.52101	6.22667	9.49714e-08	6.78491e-06	4.60381e-06	S100b/Efemp2/Lox/Eln/Zfpm2/Col3a1/Col11a1/Lmna/Meg3/Ldha/Fgfrl1/Svil/Egr2/Hmgcr/Rbpj/Igf2/Hivep3/Lef1/Scx/Ednra/Gmppa/Fhl1/Arid5b/Sox8/Gpc1/Nupr1/Mef2d/Chd7/Vamp5/Plec/Maff/Cav1/S1pr1/Foxc2/Vrk3/Naglu/Ppif/Coprs/Med20/Angpt1	40
GO:0002063	chondrocyte development	11/1162	36/28928	0.305556	7.60681	8.11432	9.98509e-08	7.04205e-06	4.77829e-06	Matn1/Comp/Sox9/Chst11/Acan/Sfrp2/Col27a1/Col11a1/Serpinh1/Bmpr1b/Chsy1	11
GO:0006007	glucose catabolic process	10/1162	29/28928	0.344828	8.58449	8.35953	1.04907e-07	7.21364e-06	4.89472e-06	Eno1/Pgam1/Pkm/Tpi1/Aldoa/Ldha/Gapdh/Pfkl/Pgk1/Pfkm	10
GO:0030204	chondroitin sulfate metabolic process	10/1162	29/28928	0.344828	8.58449	8.35953	1.04907e-07	7.21364e-06	4.89472e-06	Csgalnact1/Slc35b2/Chst11/Xylt1/Slc35d1/Chst12/Chpf/Chsy1/B3galt6/Chpf2	10
GO:0033002	muscle cell proliferation	33/1162	293/28928	0.112628	2.80387	6.34877	1.07477e-07	7.2713e-06	4.93385e-06	Efemp2/Zfpm2/Igf1/Ogn/Cyba/Timp3/Igfbp5/Ndrg2/Gstp1/Akt1/Ppard/Igfbp3/Hmgcr/Rbpj/Map3k5/Poldip2/Egfr/Ednra/Myd88/Apoe/Pdgfrb/Cdk1/Mef2d/Tnfaip3/Cav1/S1pr1/Foxc2/Tgm2/Rbp4/Gli1/Cdkn1b/Mmp9/Angpt1	33
GO:0046166	glyceraldehyde-3-phosphate biosynthetic process	7/1162	12/28928	0.583333	14.5221	9.58437	1.09961e-07	7.2713e-06	4.93385e-06	Eno1/Pgam1/Tpi1/Gapdh/Mdh1/Pgk1/Slc25a10	7
GO:0060326	cell chemotaxis	36/1162	337/28928	0.106825	2.65941	6.26832	1.10284e-07	7.2713e-06	4.93385e-06	Camk1d/Lox/Ptn/Trpv4/Rarres2/S100a9/Rpl13a/Rps19/S100a8/Stk39/Pde4b/Gstp1/Tnfaip6/Anxa1/Lef1/Cxcl14/Ednra/Tiam1/Vcam1/Pla2g7/Pdgfrb/Nup85/Gas6/Cxcl2/Snai2/Plec/Ccl2/Il16/Enpp2/S1pr1/Lyst/Dpep1/Ccl7/Lyn/Mmp9/Cxcl1	36
GO:1902652	secondary alcohol metabolic process	24/1162	172/28928	0.139535	3.47372	6.65655	1.13119e-07	7.2713e-06	4.93385e-06	Fdft1/Msmo1/Fdps/Hmgcr/Stard4/Sc5d/Hmgcs1/Ldlr/Cyp51/Pmvk/Idi1/Lima1/Scarb1/Apoe/Dhcr7/Sqle/Insig1/Mvd/Cln6/Hsd17b7/Nsdhl/Lepr/Dhcr24/Mttp	24
GO:0008637	apoptotic mitochondrial changes	20/1162	124/28928	0.16129	4.01532	6.88361	1.15387e-07	7.2713e-06	4.93385e-06	Fzd9/Cd24a/Bnip3/Igf1/Lmna/Higd1a/Akt1/Ifi27/Plaur/Ifi27l2a/Wdr35/Map3k1/Ppp2r2b/Pycard/Pink1/Hk2/Bok/Ppif/Mllt11/Mmp9	20
GO:0060350	endochondral bone morphogenesis	15/1162	71/28928	0.211268	5.25951	7.35125	1.1572e-07	7.2713e-06	4.93385e-06	Matn1/Col9a1/Comp/Col2a1/Csgalnact1/Sox9/Mmp16/Col27a1/Trpv4/Col3a1/Serpinh1/Bmpr1b/Scx/Mef2d/Nab2	15
GO:0071214	cellular response to abiotic stimulus	40/1162	398/28928	0.100503	2.50201	6.17251	1.1632e-07	7.2713e-06	4.93385e-06	Sox9/Bnip3/Sfrp2/Rhob/Crip1/Trpv4/Swi5/Rpl26/Stk39/Prkg2/Akt1/Tnfrsf1a/Slc2a1/Sfrp1/Egfr/Scx/Bag3/Ednra/Nfkb1/Myd88/Ltbr/Map3k14/Akt2/Snai2/Plec/Cav1/Pycard/Aqp1/Rhno1/Nfatc4/Fbxo4/Brca2/Rad1/Rhbdd1/Blm/Got1/Rad51/Ddb2/Pbk/Mmp9	40
GO:0104004	cellular response to environmental stimulus	40/1162	398/28928	0.100503	2.50201	6.17251	1.1632e-07	7.2713e-06	4.93385e-06	Sox9/Bnip3/Sfrp2/Rhob/Crip1/Trpv4/Swi5/Rpl26/Stk39/Prkg2/Akt1/Tnfrsf1a/Slc2a1/Sfrp1/Egfr/Scx/Bag3/Ednra/Nfkb1/Myd88/Ltbr/Map3k14/Akt2/Snai2/Plec/Cav1/Pycard/Aqp1/Rhno1/Nfatc4/Fbxo4/Brca2/Rad1/Rhbdd1/Blm/Got1/Rad51/Ddb2/Pbk/Mmp9	40
GO:0030278	regulation of ossification	22/1162	148/28928	0.148649	3.70061	6.73822	1.22073e-07	7.54524e-06	5.11972e-06	Matn1/Comp/Sox9/Fzd9/Dlk1/Fgfr3/Ptn/P3h1/Egr2/Rbpj/Six2/Bmpr1b/Dhrs3/Sfrp1/Fbn2/Fam20c/Chsy1/Bmp2k/Bmp7/Ccdc134/S1pr1/Kremen1	22
GO:0007160	cell-matrix adhesion	29/1162	241/28928	0.120332	2.99566	6.36432	1.53422e-07	9.37749e-06	6.36298e-06	Tnn/Mia/Sorbs1/Postn/Efemp2/Cdh11/S100a10/Col3a1/Actg1/Nid2/Fermt2/Nid1/Sned1/Emilin1/Peak1/Itga10/Itgbl1/Poldip2/Clasp2/Npnt/Tiam1/Vcam1/Phldb2/Sema3e/Svep1/Enpp2/Rhod/Col5a3/Jag1	29
GO:0010563	negative regulation of phosphorus metabolic process	39/1162	388/28928	0.100515	2.50233	6.09471	1.6636e-07	9.94726e-06	6.74958e-06	Sfrp2/Igf1/Ctdspl/Socs3/Bag1/Gstp1/Slc8a3/Akt1/Ptpn2/Ppp4c/Igfbp3/Hmgcr/Gadd45g/Sfrp1/Lpcat1/Gmppa/Socs1/Apoe/Cdkn2d/Atxn7/Trim27/Nupr1/Cadm1/Fbxo7/Tnfaip3/Plec/Cav1/Cep85/Pycard/Dusp10/Cda/Nup62/Ppm1e/Cdkn1b/Fabp4/Nprl2/Pbk/Lyn/Angpt1	39
GO:0045936	negative regulation of phosphate metabolic process	39/1162	388/28928	0.100515	2.50233	6.09471	1.6636e-07	9.94726e-06	6.74958e-06	Sfrp2/Igf1/Ctdspl/Socs3/Bag1/Gstp1/Slc8a3/Akt1/Ptpn2/Ppp4c/Igfbp3/Hmgcr/Gadd45g/Sfrp1/Lpcat1/Gmppa/Socs1/Apoe/Cdkn2d/Atxn7/Trim27/Nupr1/Cadm1/Fbxo7/Tnfaip3/Plec/Cav1/Cep85/Pycard/Dusp10/Cda/Nup62/Ppm1e/Cdkn1b/Fabp4/Nprl2/Pbk/Lyn/Angpt1	39
GO:0008652	amino acid biosynthetic process	15/1162	73/28928	0.205479	5.11541	7.20215	1.70649e-07	1.00122e-05	6.79365e-06	Plod3/Oat/Pycr1/Plod2/Bcat1/Atp2b4/Asns/Shmt2/Slc1a3/Bcat2/Mtap/Psat1/Psph/Got1/Enoph1	15
GO:0001666	response to hypoxia	36/1162	343/28928	0.104956	2.61289	6.14724	1.71087e-07	1.00122e-05	6.79365e-06	Cd24a/Postn/Bnip3/Fndc1/Eno1/Ptprd/Trpv4/Lmna/Higd1a/Loxl2/Slc8a3/Akt1/Pgk1/Ppard/Slc2a1/Sfrp1/Ednra/Alad/Pdk3/Rgcc/Kcnma1/Ece1/Kcnd2/Ndrg1/Ccl2/Cav1/Aqp1/Itpr2/Pink1/Hk2/Ak4/Tacc3/Cdkn1b/Angpt2/Ccna2/Atp1b1	36
GO:2001234	negative regulation of apoptotic signaling pathway	30/1162	257/28928	0.116732	2.90603	6.27875	1.84537e-07	1.06078e-05	7.1978e-06	Col2a1/Cd44/Fzd9/Sfrp2/Igf1/Eno1/Lmna/Tpt1/Herpud1/Higd1a/Gstp1/Pycr1/Akt1/Plaur/Clu/Maz/Cdkn2d/Siah2/Fbxo7/Tnfaip3/Snai2/Sgk3/Pink1/Rrn3/Icam1/Bok/Eya4/Ppif/Zfp385a/Mmp9	30
GO:0022613	ribonucleoprotein complex biogenesis	43/1162	452/28928	0.0951327	2.36833	5.99817	1.85121e-07	1.06078e-05	7.1978e-06	Rps27rt/Rps6/Rpl5/Rps17/Rps15/Rps25/Rpl13a/Rps27/Rps9/Rps19/Rps13/Rps12/Rpl26/Rps23/Rps28/Rps14/Puf60/C1d/Ago3/Nop58/Eri3/Pa2g4/Wdr77/Brix1/Prpf4b/Pno1/Nip7/Sf3a2/Ltv1/Ngdn/Chd7/Ddx56/Eif2s3y/Ppan/Rrn3/Noc4l/Ddx21/Gemin8/Nsun4/Ngrn/Rpusd4/Aar2/Mcat	43
GO:1901607	alpha-amino acid biosynthetic process	14/1162	64/28928	0.21875	5.44578	7.2838	1.92633e-07	1.09245e-05	7.41266e-06	Plod3/Oat/Pycr1/Plod2/Bcat1/Atp2b4/Asns/Shmt2/Bcat2/Mtap/Psat1/Psph/Got1/Enoph1	14
GO:0019677	NAD catabolic process	9/1162	24/28928	0.375	9.33563	8.35724	2.00001e-07	1.12266e-05	7.61765e-06	Eno1/Pgam1/Pkm/Tpi1/Aldoa/Gapdh/Pfkl/Pgk1/Pfkm	9
GO:0044282	small molecule catabolic process	38/1162	376/28928	0.101064	2.51598	6.05297	2.07866e-07	1.15502e-05	7.83724e-06	Phyh/Eno1/Cryl1/Gale/Oat/Pgam1/Dbi/Pkm/Tpi1/Aldoa/Ldha/Gapdh/Pfkl/Akt1/Pgk1/Ppard/Etfa/Bcat1/Acot7/Gstz1/Atp2b4/Scarb1/Pfkm/Pck2/Apoe/Dctd/Akt2/Bckdk/Qdpr/Pon3/Bcat2/Cda/Aldh6a1/Asrgl1/Dpep1/Mccc2/Cpt2/Got1	38
GO:0071496	cellular response to external stimulus	18/1162	106/28928	0.169811	4.22745	6.81003	2.21247e-07	1.21708e-05	8.25833e-06	Sox9/Bnip3/Akt1/Tnfrsf1a/Slc2a1/Egfr/Scx/Bag3/Ednra/Nfkb1/Myd88/Ltbr/Map3k14/Plec/Cav1/Cda/Aqp1/Got1	18
GO:0050900	leukocyte migration	40/1162	409/28928	0.0977995	2.43472	5.97805	2.39514e-07	1.30452e-05	8.85167e-06	Camk1d/Cd24a/Ptn/Trpv4/Rarres2/S100a9/Cd9/Rpl13a/Rps19/S100a8/Stk39/Pde4b/Tnfaip6/Akt1/Anxa1/Emilin1/Msn/Cxcl14/Ednra/Vcam1/Pla2g7/Myd88/Nup85/Gas6/Cadm1/Cxcl2/Dock8/Plec/Ccl2/Il16/Pycard/S1pr1/Lyst/Icam1/Dpep1/Chst2/Ccl7/Lyn/Mmp9/Cxcl1	40
GO:0036293	response to decreased oxygen levels	38/1162	379/28928	0.100264	2.49607	5.99755	2.54423e-07	1.37214e-05	9.31046e-06	Cd24a/Postn/Zeb2/Bnip3/Fndc1/Eno1/Ptprd/Trpv4/Lmna/Higd1a/Loxl2/Slc8a3/Akt1/Pgk1/Ppard/Slc1a1/Slc2a1/Sfrp1/Ednra/Alad/Pdk3/Rgcc/Kcnma1/Ece1/Kcnd2/Ndrg1/Ccl2/Cav1/Aqp1/Itpr2/Pink1/Hk2/Ak4/Tacc3/Cdkn1b/Angpt2/Ccna2/Atp1b1	38
GO:0042254	ribosome biogenesis	34/1162	320/28928	0.10625	2.64509	6.05369	2.80096e-07	1.49593e-05	1.01504e-05	Rps27rt/Rps6/Rpl5/Rps17/Rps15/Rps25/Rps27/Rps9/Rps19/Rps13/Rps12/Rpl26/Rps23/Rps28/Rps14/C1d/Nop58/Eri3/Pa2g4/Brix1/Pno1/Nip7/Ltv1/Ngdn/Chd7/Ddx56/Ppan/Rrn3/Noc4l/Ddx21/Nsun4/Ngrn/Rpusd4/Mcat	34
GO:0007249	canonical NF-kappaB signal transduction	32/1162	291/28928	0.109966	2.7376	6.09438	2.87751e-07	1.52204e-05	1.03276e-05	S100b/Nfkbia/Prdx1/Gapdh/Tspan6/Traf4/Gstp1/Akt1/Ube2n/Akap13/Tnfrsf1a/Alpk1/Ednra/Nfkb1/Tnfrsf19/Myd88/Ltbr/Map3k14/Tnfaip3/Cav1/Pycard/Flot2/Tgm2/Pink1/Nup62/Ddx21/Nfkbid/Zc3hav1/Jmjd8/S100a4/Traf2/Angpt1	32
GO:0042274	ribosomal small subunit biogenesis	18/1162	108/28928	0.166667	4.14917	6.70747	2.95903e-07	1.54731e-05	1.04991e-05	Rps27rt/Rps6/Rps17/Rps15/Rps25/Rps27/Rps9/Rps19/Rps13/Rps12/Rps23/Rps28/Rps14/Nop58/Pno1/Ltv1/Ngdn/Mcat	18
GO:0043583	ear development	31/1162	277/28928	0.111913	2.78608	6.1104	2.98154e-07	1.54731e-05	1.04991e-05	Col2a1/Sox9/Cytl1/Fgfr3/Igf1/Col11a1/Prrx2/Hes1/Maf/Rbpj/Six2/Cxcl14/Bmper/Ednra/Atp8b1/Sobp/Lin7a/Kcnma1/Fat4/Ece1/Insig1/Chd7/Mcm2/Jag1/Naglu/Bmp5/Lrig3/Eya4/Cdkn1b/Ccna2/Aldh1a3	31
GO:0044843	cell cycle G1/S phase transition	30/1162	263/28928	0.114068	2.83973	6.13134	3.05322e-07	1.5697e-05	1.0651e-05	Cdk8/Ctdspl/Ccnd3/Rps6/Rpl26/Rpl17/Akt1/Anxa1/Rpa2/Egfr/Cirbp/Fhl1/Usp29/Atp2b4/Rgcc/Cdkn2d/Tcf3/Cdk1/Fbxo7/Mlf1/Dpf2/Ccng1/Apbb1/Klf11/Plrg1/Tcf19/Gli1/Cdkn1b/Rrm2/Ccna2	30
GO:0042326	negative regulation of phosphorylation	35/1162	337/28928	0.103858	2.58554	5.98927	3.25339e-07	1.65712e-05	1.12442e-05	Sfrp2/Igf1/Ctdspl/Socs3/Bag1/Gstp1/Slc8a3/Akt1/Ptpn2/Ppp4c/Igfbp3/Hmgcr/Gadd45g/Sfrp1/Socs1/Apoe/Cdkn2d/Atxn7/Trim27/Cadm1/Fbxo7/Tnfaip3/Plec/Cav1/Cep85/Pycard/Dusp10/Nup62/Ppm1e/Cdkn1b/Fabp4/Nprl2/Pbk/Lyn/Angpt1	35
GO:0048771	tissue remodeling	27/1162	222/28928	0.121622	3.02777	6.20451	3.28361e-07	1.65717e-05	1.12445e-05	Cd24a/Dlk1/Eln/Fgfr3/Igf1/P3h4/Ptn/Igfbp5/Cspg4/Rbpj/Tpp1/Sfrp1/Egfr/Ednra/Nfkb1/BC004004/Trf/Chd7/Ccl2/Cav1/S1pr1/Foxc2/Tgm2/Jag1/Lepr/Angpt2/Mmp9	27
GO:0031099	regeneration	28/1162	236/28928	0.118644	2.95365	6.16481	3.35025e-07	1.67543e-05	1.13684e-05	Fzd9/Tnc/Postn/Xylt1/Igf1/Ptn/Pkm/Cd9/Rps15/Gstp1/Ninj2/Cpq/Ppard/Anxa1/Igsf10/Egfr/Nnmt/Cdk1/Gas6/Ccl2/Dusp10/Kremen1/Dhfr/Gli1/Cdkn1b/Fkbp1b/Angpt2/Ccna2	28
GO:1903053	regulation of extracellular matrix organization	14/1162	67/28928	0.208955	5.20194	7.04417	3.52066e-07	1.74479e-05	1.1839e-05	Sox9/Chadl/Efemp2/Lamb1/Fscn1/Aebp1/Nid1/Emilin1/Fap/Tnfrsf1a/Clasp2/Rgcc/Lamc1/Phldb2	14
GO:0043254	regulation of protein-containing complex assembly	43/1162	463/28928	0.0928726	2.31206	5.82221	3.58039e-07	1.75855e-05	1.19324e-05	Sox9/Cd24a/Pde4dip/Eln/Fchsd2/Tppp3/Rpl13a/Kif21a/Dut/Scin/Fscn1/Fermt2/Svil/Hes1/Map2/Vill/Kank1/Msn/Clu/Cdc42ep5/Pak3/Clasp2/Arhgap28/Myd88/Apoe/Ppp1r9a/Cdc42ep4/Ncln/Map3k1/Baiap2l1/Cav1/Pycard/Foxc2/Mapre3/Casp4/Ica1/Pink1/Icam1/Rab3a/Atat1/Cdkn1b/Eml2/Traf2	43
GO:0050680	negative regulation of epithelial cell proliferation	23/1162	170/28928	0.135294	3.36815	6.33508	3.63081e-07	1.76404e-05	1.19696e-05	Sox9/Sfrp2/Dlk1/Fgfr3/Ptn/Maged1/Gpc3/B2m/Ppard/Sfrp1/Wdr77/Rgcc/Apoe/Tnmd/Nupr1/Snai2/Lims2/Cav1/Dusp10/Ift52/Brca2/Cdkn1b/Rap1gap	23
GO:2001235	positive regulation of apoptotic signaling pathway	24/1162	183/28928	0.131148	3.26492	6.28775	3.6557e-07	1.76404e-05	1.19696e-05	Srpx/Tpd52l1/Itm2c/Maged1/S100a9/Pdia3/Rpl26/S100a8/Ptpn2/Plscr1/Wwox/Clu/Bmpr1b/Sfrp1/Ltbr/Nupr1/Tnfrsf12a/Cav1/Pycard/Nacc2/Nfatc4/Bok/Pias4/Traf2	24
GO:0048659	smooth muscle cell proliferation	26/1162	210/28928	0.12381	3.08224	6.19528	3.8052e-07	1.82021e-05	1.23508e-05	Efemp2/Igf1/Ogn/Cyba/Timp3/Igfbp5/Ndrg2/Gstp1/Akt1/Ppard/Igfbp3/Hmgcr/Map3k5/Poldip2/Egfr/Ednra/Myd88/Apoe/Pdgfrb/Mef2d/Tnfaip3/Cav1/S1pr1/Tgm2/Cdkn1b/Mmp9	26
GO:0170038	proteinogenic amino acid biosynthetic process	13/1162	58/28928	0.224138	5.57992	7.14243	3.88778e-07	1.84368e-05	1.25101e-05	Plod3/Oat/Pycr1/Plod2/Bcat1/Asns/Shmt2/Bcat2/Mtap/Psat1/Psph/Got1/Enoph1	13
GO:0141091	transforming growth factor beta receptor superfamily signaling pathway	37/1162	371/28928	0.0997305	2.48279	5.88042	4.15742e-07	1.9547e-05	1.32633e-05	Comp/Aspn/Chst11/Zeb2/Sfrp2/Lox/Col3a1/Fstl1/Pmepa1/Gpc3/Tnfaip6/Fermt2/Bambi/Hes1/Scube3/Emilin1/Ltbp4/Vwc2/Rbpj/Lef1/Bmpr1b/Sfrp1/Bmper/Scx/Prdm16/Npnt/Fbn2/Ltbp1/Pelo/Map3k1/Bmp7/Ccl2/Cav1/Rasl11b/Tgif2/Bmp5/Got1	37
GO:0031400	negative regulation of protein modification process	40/1162	420/28928	0.0952381	2.37095	5.78978	4.77698e-07	2.22076e-05	1.50687e-05	Fry/Sfrp2/Igf1/Ctdspl/P3h1/Crtap/Bex2/Dbi/Rpl5/Socs3/Bag1/Gstp1/Slc8a3/Akt1/Ptpn2/Ppp4c/Igfbp3/Hmgcr/Gadd45g/Oxr1/Sfrp1/Atp2b4/Socs1/Apoe/Trim27/Cadm1/Fbxo7/Tnfaip3/Plec/Cav1/Cep85/Pycard/Dusp10/Nup62/Ppm1e/Cdkn1b/Fabp4/Pbk/Lyn/Angpt1	40
GO:0170034	L-amino acid biosynthetic process	13/1162	59/28928	0.220339	5.48534	7.05511	4.80405e-07	2.22076e-05	1.50687e-05	Plod3/Oat/Pycr1/Plod2/Bcat1/Asns/Shmt2/Bcat2/Mtap/Psat1/Psph/Got1/Enoph1	13
GO:0090199	regulation of release of cytochrome c from mitochondria	12/1162	50/28928	0.24	5.9748	7.20237	4.92366e-07	2.25709e-05	1.53152e-05	Bnip3/Igf1/Lmna/Higd1a/Akt1/Plaur/Wdr35/Pycard/Pink1/Ppif/Mllt11/Mmp9	12
GO:0007178	cell surface receptor protein serine/threonine kinase signaling pathway	39/1162	405/28928	0.0962963	2.3973	5.79318	5.0084e-07	2.25897e-05	1.53279e-05	Comp/Aspn/Ucma/Chst11/Zeb2/Sfrp2/Lox/Col3a1/Fstl1/Pmepa1/Gpc3/Tnfaip6/Fermt2/Bambi/Hes1/Scube3/Emilin1/Ltbp4/Vwc2/Rbpj/Lef1/Bmpr1b/Sfrp1/Bmper/Scx/Prdm16/Npnt/Fbn2/Myd88/Ltbp1/Pelo/Map3k1/Bmp7/Ccl2/Cav1/Rasl11b/Tgif2/Bmp5/Got1	39
GO:0050767	regulation of neurogenesis	44/1162	485/28928	0.0907216	2.25852	5.71795	5.00989e-07	2.25897e-05	1.53279e-05	Hapln1/Cd24a/Acan/Zeb2/Fgfr3/Igf1/Ptprd/S100a10/Ptn/Vim/Bag1/B2m/Hes1/Vcan/Egr2/Dab1/Map2/Tmem98/Lef1/Ldlr/Pak3/Egfr/Bhlhe40/Grip1/Tiam1/Apoe/Man2a1/Sox8/Metrn/Il1rapl1/Trf/Lrp8/Fbxw8/Chd7/Tnfrsf12a/Bmp7/Enpp2/Dusp10/Actr2/Tgm2/Gorasp1/Nfatc4/Zfyve27/Lyn	44
GO:0010721	negative regulation of cell development	33/1162	314/28928	0.105096	2.61635	5.89129	5.35328e-07	2.3754e-05	1.6118e-05	Loxl3/Cd44/Cd24a/Fgfr3/Igf1/Lgals1/Ptn/B2m/Tnfaip6/Il17d/Hes1/Ptpn2/Anxa1/Dab1/Map2/Ctla4/Tmem98/Nme2/Ldlr/Lrrc17/Sfrp1/Prdm16/Socs1/Tcta/Clec2d/Fbxo7/Bmp7/Snai2/Dusp10/Gorasp1/Nfatc4/Nfkbid/Lyn	33
GO:0030111	regulation of Wnt signaling pathway	34/1162	329/28928	0.103343	2.57274	5.86917	5.35447e-07	2.3754e-05	1.6118e-05	Tnn/Sox9/Fzd9/Rbms3/Zeb2/Sfrp2/Fgfr3/Rps12/Gpc3/Dkk3/Mllt3/Bambi/Wwox/Rbpj/Kank1/Ctdnep1/Lef1/Prickle1/Sfrp1/Egfr/Nfkb1/Tiam1/Mdfi/Apoe/Siah2/Map3k1/Tnfaip3/Snai2/Cav1/Kremen1/Gid8/Nfatc4/Gli1/Amer1	34
GO:0003018	vascular process in circulatory system	29/1162	256/28928	0.113281	2.82014	5.98402	5.52849e-07	2.43298e-05	1.65087e-05	Comp/Zeb2/Plod3/Trpv4/Klf2/Fermt2/Acta2/Akt1/Ppard/Hmgcr/Ramp2/Slc2a1/Egfr/Akap12/Ednra/Cacna1g/Apoe/Slc1a5/Kcnma1/Ece1/Wdr35/Slc16a2/Plec/Svep1/Cav1/Foxc2/Icam1/Gch1/Angpt1	29
GO:0030595	leukocyte chemotaxis	28/1162	243/28928	0.115226	2.86856	5.98385	6.10362e-07	2.66476e-05	1.80814e-05	Camk1d/Ptn/Trpv4/Rarres2/S100a9/Rpl13a/Rps19/S100a8/Stk39/Pde4b/Tnfaip6/Anxa1/Cxcl14/Ednra/Pla2g7/Nup85/Gas6/Cxcl2/Plec/Ccl2/Il16/S1pr1/Lyst/Dpep1/Ccl7/Lyn/Mmp9/Cxcl1	28
GO:0062197	cellular response to chemical stress	35/1162	347/28928	0.100865	2.51102	5.79289	6.50438e-07	2.81737e-05	1.91169e-05	Bnip3/Rhob/Trpv4/Klf2/Txn1/Prdx1/Nqo1/Stk39/Prkg2/Pycr1/Akt1/Stk26/Anxa1/Oser1/Slc1a1/Slc2a1/Map3k5/Oxr1/Egfr/Ednra/Pdgfrb/Cdk1/Tnfaip3/Keap1/Plec/Cav1/Pycard/Aqp1/Pink1/Dhfr/Naglu/Ppif/Rad52/Gch1/Mmp9	35
GO:0016053	organic acid biosynthetic process	34/1162	332/28928	0.10241	2.54949	5.80902	6.60335e-07	2.83789e-05	1.92562e-05	Elovl6/Plod3/Oat/Pkm/Ldha/Mgst3/Gstp1/Pycr1/Plod2/Anxa1/Stard4/Bcat1/Acot7/Chst12/Ldhb/Atp2b4/Asns/Shmt2/Slc1a3/Insig1/Fmo1/Bcat2/Scd1/Mtap/Acly/Mthfd1l/Psat1/Fads1/Psph/Got1/Lpl/Enoph1/Mcat/Aldh1a3	34
GO:0060840	artery development	19/1162	126/28928	0.150794	3.75401	6.33778	6.95107e-07	2.94906e-05	2.00105e-05	Comp/Efemp2/Lox/Fkbp10/Col3a1/Prrx2/Hes1/Egr2/Rbpj/Prickle1/Ldlr/Ednra/Ltbp1/Apoe/Pdgfrb/Chd7/Foxc2/Jag1/Naglu	19
GO:0042692	muscle cell differentiation	44/1162	491/28928	0.089613	2.23092	5.62763	7.00053e-07	2.94906e-05	2.00105e-05	Comp/Sorbs2/Sox9/Efemp2/Lox/Igf1/Csrp2/Cd9/Lmna/Actg1/Lamb1/Igfbp5/Med28/Sgcd/Svil/Hes1/Akt1/Fdps/Adgrb3/Nid1/Akap13/Igf2/Ramp2/Prickle1/Tanc1/Ednra/Csrp1/Npnt/Myof/Adamts5/Pdgfrb/Cdk1/Lamc1/AW551984/Col14a1/Plec/Flnc/Tshz3/Sik1/Nfatc4/Naglu/Tmem204/Nfatc2/Ppif	44
GO:0006081	cellular aldehyde metabolic process	15/1162	81/28928	0.185185	4.61019	6.6561	7.07578e-07	2.94906e-05	2.00105e-05	Eno1/Pgam1/Tpi1/Aldoa/Gapdh/Mdh1/Dkk3/Pgk1/Mgat4a/Kcnma1/Rdh11/Bmp5/Rbp4/Slc25a10/Aldh1a3	15
GO:0090287	regulation of cellular response to growth factor stimulus	34/1162	333/28928	0.102102	2.54183	5.78912	7.07646e-07	2.94906e-05	2.00105e-05	Aspn/Chst11/Zeb2/Sfrp2/Lox/Fstl1/Fgfrl1/Pmepa1/Gpc3/Tnfaip6/Bambi/Hes1/Scube3/Hhip/Emilin1/Vwc2/Rbpj/Sfrp1/Bmper/Prdm16/Npnt/Adamts3/Myof/Atp2b4/Fbn2/Fam20c/Ltbp1/Pelo/Gpc1/Cav1/Rasl11b/Tmem204/Got1/Angpt1	34
GO:0042255	ribosome assembly	13/1162	61/28928	0.213115	5.30549	6.88629	7.23406e-07	2.99207e-05	2.03023e-05	Rps6/Rpl5/Rps15/Rps25/Rps27/Rps19/Rps28/Rps14/Brix1/Nip7/Nsun4/Ngrn/Mcat	13
GO:0045598	regulation of fat cell differentiation	21/1162	151/28928	0.139073	3.46222	6.2057	7.29607e-07	2.9952e-05	2.03235e-05	Sfrp2/Dlk1/Zfpm2/Igf1/Trpv4/Rarres2/Fermt2/Mecom/Hes1/Akt1/Ppard/Sfrp1/Prdm16/Insig1/Bmp7/Snai2/Dusp10/Jag1/Atat1/Lpl/Zfp385a	21
GO:0045667	regulation of osteoblast differentiation	22/1162	164/28928	0.134146	3.33957	6.14656	7.50494e-07	3.05812e-05	2.07505e-05	Tnn/Ucma/Sox9/Sfrp2/Dlk1/Igf1/Lmna/Igfbp5/Tnfaip6/Fermt2/Bambi/Scube3/Bmpr1b/Sfrp1/Npnt/Fbn2/Fam20c/Ifitm1/Bmp7/Snai2/Jag1/Gli1	22
GO:0032956	regulation of actin cytoskeleton organization	36/1162	366/28928	0.0983607	2.44869	5.70584	8.25414e-07	3.32359e-05	2.25518e-05	Eln/S100a10/Fchsd2/Actg1/Scin/Fscn1/Fermt2/Svil/Akap13/Pdlim4/Vill/Synpo/Plekhh2/Kank1/Cdc42ep5/Pak3/Clasp2/Bst2/Lima1/Arhgap28/Rgcc/Rnd3/Pdgfrb/Ppp1r9a/Trim27/Cdc42ep4/Phldb2/Map3k1/Baiap2l1/Cgnl1/Pycard/S1pr1/Rhod/Sh3bp1/Icam1/Ppm1e	36
GO:0007009	plasma membrane organization	23/1162	178/28928	0.129213	3.21677	6.0689	8.28969e-07	3.32359e-05	2.25518e-05	Col5a1/S100a10/S100a9/Cd9/Atp10a/Akt1/Plscr1/Tmem41b/Clu/Pacsin3/Atp8b1/Myof/Epb41l3/Fat4/Akt2/Baiap2l1/Ndrg1/Plec/Cav1/Fnbp1l/Pacsin2/Rab3a/A4galt	23
GO:0071260	cellular response to mechanical stimulus	17/1162	104/28928	0.163462	4.06938	6.41487	8.33768e-07	3.32359e-05	2.25518e-05	Sox9/Bnip3/Akt1/Tnfrsf1a/Slc2a1/Egfr/Scx/Bag3/Ednra/Nfkb1/Myd88/Ltbr/Map3k14/Plec/Cav1/Aqp1/Got1	17
GO:0046328	regulation of JNK cascade	22/1162	166/28928	0.13253	3.29934	6.07779	9.24995e-07	3.66072e-05	2.48393e-05	Sfrp2/Tpd52l1/Trpv4/Nrk/Traf4/Gstp1/Mecom/Akt1/Gadd45g/Map3k5/Sfrp1/Egfr/Tnfrsf19/Myd88/Mdfi/Cdc42se1/Ltbr/Map3k1/Pycard/Dusp10/Traf2/Mfhas1	22
GO:0050678	regulation of epithelial cell proliferation	40/1162	432/28928	0.0925926	2.30509	5.591	9.80204e-07	3.82779e-05	2.5973e-05	Sox9/Sfrp2/Dlk1/Fgfr3/Igf1/Ptn/Maged1/Cyba/Gpc3/B2m/Hes1/Akt1/Ppard/Rbpj/Igf2/Bcl11b/Nme2/Tgfa/Sfrp1/Egfr/Wdr77/Ednra/Rgcc/Apoe/Tnmd/Nupr1/Tnfaip3/Saal1/Snai2/Ccl2/Lims2/Cav1/Dusp10/Ift52/Jag1/Bmp5/Brca2/Gli1/Cdkn1b/Rap1gap	40
GO:0032970	regulation of actin filament-based process	39/1162	416/28928	0.09375	2.33391	5.60604	9.81129e-07	3.82779e-05	2.5973e-05	Zeb2/Eln/S100a10/Fchsd2/Actg1/Scin/Fscn1/Fermt2/Acta2/Svil/Akap13/Pdlim4/Vill/Synpo/Plekhh2/Kank1/Cdc42ep5/Pak3/Clasp2/Bst2/Lima1/Arhgap28/Rgcc/Rnd3/Pdgfrb/Ppp1r9a/Trim27/Cdc42ep4/Phldb2/Map3k1/Baiap2l1/Cav1/Cgnl1/Pycard/S1pr1/Rhod/Sh3bp1/Icam1/Ppm1e	39
GO:0072006	nephron development	23/1162	180/28928	0.127778	3.18103	6.00471	1.01041e-06	3.90242e-05	2.64793e-05	Sox9/Cd44/Cd24a/Kif26b/Maged1/Gpc3/Acta2/Hes1/Nid1/Six2/Myo1e/Ednra/Npnt/Sox8/Pdgfrb/Nup85/Fat4/Bmp7/Foxc2/Aqp1/Jag1/Angpt2/Angpt1	23
GO:0060541	respiratory system development	31/1162	293/28928	0.105802	2.63394	5.75069	1.01444e-06	3.90242e-05	2.64793e-05	Sox9/Loxl3/Tnc/Lox/Zfpm2/Fgfr3/Igf1/Plod3/Col3a1/Klf2/Meg3/Rpl13a/Fgfrl1/Gpc3/Igfbp5/Hes1/Crispld2/Hhip/Rbpj/Lef1/Egfr/Man2a1/Dhcr7/Pdgfrb/Chd7/Tshz3/Rab3a/Rbp4/Gli1/Gng8/Aldh1a3	31
GO:0016055	Wnt signaling pathway	42/1162	467/28928	0.0899358	2.23895	5.52186	1.13509e-06	4.33621e-05	2.94228e-05	Tnn/Cpe/Sox9/Cd44/Fzd9/Rbms3/Zeb2/Sfrp2/Fgfr3/Rps12/Gpc3/Ndrg2/Dkk3/Mllt3/Fermt2/Bambi/Nid1/Wwox/Rbpj/Kank1/Ctdnep1/Wnt9a/Lef1/Prickle1/Sfrp1/Egfr/Ednra/Nfkb1/Tiam1/Mdfi/Apoe/Siah2/Map3k1/Tnfaip3/Snai2/Cav1/Kremen1/Gid8/Nfatc4/Pias4/Gli1/Amer1	42
GO:0140694	non-membrane-bounded organelle assembly	40/1162	435/28928	0.091954	2.2892	5.54233	1.16689e-06	4.42693e-05	3.00384e-05	Csrp2/Rps6/Rpl5/Rps15/Rps25/Actg1/Rps27/Rps19/Rps23/Rps28/Rps14/Fscn1/Akap13/Gtf2b/Msn/Prickle1/Poldip2/Clasp2/Cirbp/Brix1/Csrp1/Map9/Sqle/Pdgfrb/Nip7/Ezr/Plec/Cep85/Flnc/Mapre3/Aaas/Nup62/Haus7/Nsun4/Ngrn/Rbm14/Cenpk/Ska2/Mcat/Racgap1	40
GO:0042176	regulation of protein catabolic process	36/1162	372/28928	0.0967742	2.40919	5.59618	1.21169e-06	4.56542e-05	3.0978e-05	Sox9/Fbxo2/Sec22b/Nqo1/Herpud1/Timp3/Gpc3/Dlgap1/Akt1/Ctsa/Hmgcr/Msn/Clu/Pacsin3/Prickle1/Ldlr/Psmd3/Egfr/Lpcat1/Cyp51/Alad/Dda1/Apoe/Desi1/Nupr1/Trf/Pithd1/Ezr/Fbxw8/Tnfaip3/Cav1/Rhbdd1/Cdkn1b/Sgsm3/Amer1/Pbk	36
GO:0030336	negative regulation of cell migration	33/1162	326/28928	0.101227	2.52005	5.64632	1.24291e-06	4.65118e-05	3.156e-05	Tnn/Acan/Zeb2/Sfrp2/Cdh11/Rhob/Ptn/Col3a1/Igfbp5/Gstp1/Tnfaip6/Atp1b2/Akt1/Stk26/Ppard/Emilin1/Igfbp3/Dpysl3/Kank1/Sfrp1/Clasp2/Bst2/Atp2b4/Rgcc/Apoe/Ifitm1/Phldb2/Cav1/Dusp10/Dpep1/Stard13/Jag1/Angpt2	33
GO:1903707	negative regulation of hemopoiesis	19/1162	131/28928	0.145038	3.61073	6.12663	1.27572e-06	4.7227e-05	3.20453e-05	Loxl3/Cd44/Lgals1/Tnfaip6/Il17d/Ptpn2/Anxa1/Ctla4/Nme2/Lrrc17/Sfrp1/Prdm16/Socs1/Tcta/Clec2d/Fbxo7/Snai2/Nfkbid/Lyn	19
GO:0000028	ribosomal small subunit assembly	8/1162	22/28928	0.363636	9.05273	7.72963	1.27919e-06	4.7227e-05	3.20453e-05	Rps6/Rps15/Rps25/Rps27/Rps19/Rps28/Rps14/Mcat	8
GO:0140014	mitotic nuclear division	30/1162	282/28928	0.106383	2.64841	5.69056	1.34514e-06	4.91643e-05	3.33598e-05	Fgfr3/Igf1/Anapc11/Tex14/Nsfl1c/Igf2/Prickle1/Poldip2/Tgfa/Clasp2/Rgcc/Prpf4b/Map9/Pdgfrb/Cdk1/Bmp7/Cep85/Atf6b/Ccdc8/Aaas/Nup62/Cdt1/Fbxw5/Cdkn1b/Cenpk/L3mbtl1/Ska2/Klhdc8b/Spc25/Racgap1	30
GO:0060070	canonical Wnt signaling pathway	32/1162	312/28928	0.102564	2.55333	5.64334	1.34954e-06	4.91643e-05	3.33598e-05	Tnn/Sox9/Fzd9/Rbms3/Zeb2/Sfrp2/Fgfr3/Rps12/Gpc3/Dkk3/Mllt3/Bambi/Nid1/Rbpj/Kank1/Ctdnep1/Wnt9a/Lef1/Prickle1/Sfrp1/Egfr/Ednra/Nfkb1/Apoe/Siah2/Map3k1/Snai2/Cav1/Kremen1/Gid8/Gli1/Amer1	32
GO:0072001	renal system development	37/1162	390/28928	0.0948718	2.36183	5.53915	1.39281e-06	5.04068e-05	3.42029e-05	Sox9/Cd44/Cd24a/Col4a1/Kif26b/Maged1/Gpc3/Mecom/Acta2/Hes1/Vcan/Nid1/Six2/Myo1e/Prickle1/Sfrp1/Bmper/Ednra/Arid5b/Npnt/Tns2/Sox8/Pdgfrb/Nup85/Fat4/Gfra1/Bmp7/Foxc2/Aqp1/Tshz3/Jag1/Rbp4/BC028528/Amer1/Angpt2/Mmp9/Angpt1	37
GO:0046394	carboxylic acid biosynthetic process	33/1162	328/28928	0.10061	2.50468	5.60656	1.42324e-06	5.11714e-05	3.47217e-05	Elovl6/Plod3/Oat/Pkm/Ldha/Mgst3/Gstp1/Pycr1/Plod2/Anxa1/Stard4/Bcat1/Acot7/Chst12/Ldhb/Atp2b4/Asns/Shmt2/Slc1a3/Insig1/Bcat2/Scd1/Mtap/Acly/Mthfd1l/Psat1/Fads1/Psph/Got1/Lpl/Enoph1/Mcat/Aldh1a3	33
GO:0031032	actomyosin structure organization	26/1162	225/28928	0.115556	2.87676	5.78141	1.44092e-06	5.14706e-05	3.49247e-05	Sorbs1/Zeb2/Eln/S100a10/Csrp2/Actg1/Fermt2/Akap13/Pdlim4/Synpo/Clasp2/Rtkn/Csrp1/Arhgap28/Rgcc/Pdgfrb/Ppp1r9a/Epb41l3/Epb41l1/Phldb2/Plec/Cgnl1/S1pr1/Flnc/Ppm1e/Racgap1	26
GO:1903828	negative regulation of protein localization	28/1162	254/28928	0.110236	2.74433	5.71215	1.48716e-06	5.27799e-05	3.58131e-05	Fzd9/Wwp2/Maged1/Txn1/Pfkl/Lrrc15/Ap2m1/Akt1/Anxa1/Trp53inp2/Hmgcr/Pim3/Nsfl1c/Dclk1/Tmem98/Sfrp1/Cyp51/Bag3/Apoe/Lyplal1/Insig1/Ngdn/Rab11fip3/Fbxo4/Pias4/Fkbp1b/Mfhas1/Angpt1	28
GO:0007254	JNK cascade	24/1162	198/28928	0.121212	3.01758	5.82764	1.54642e-06	5.42701e-05	3.68242e-05	Sfrp2/Tpd52l1/Trpv4/Nrk/Traf4/Gstp1/Mecom/Akt1/Gadd45g/Cdc42ep5/Map3k5/Sfrp1/Egfr/Nfkb1/Tnfrsf19/Myd88/Mdfi/Cdc42se1/Ltbr/Map3k1/Pycard/Dusp10/Traf2/Mfhas1	24
GO:0110053	regulation of actin filament organization	30/1162	284/28928	0.105634	2.62975	5.64628	1.558e-06	5.42701e-05	3.68242e-05	Eln/S100a10/Fchsd2/Actg1/Scin/Fermt2/Svil/Pdlim4/Vill/Synpo/Plekhh2/Kank1/Cdc42ep5/Pak3/Clasp2/Lima1/Arhgap28/Rgcc/Ppp1r9a/Trim27/Cdc42ep4/Phldb2/Map3k1/Baiap2l1/Cgnl1/Pycard/S1pr1/Sh3bp1/Icam1/Ppm1e	30
GO:0050873	brown fat cell differentiation	13/1162	65/28928	0.2	4.979	6.56989	1.55875e-06	5.42701e-05	3.68242e-05	Bnip3/Trpv4/Rarres2/Mecom/Prdm16/Scd1/Bmp7/Dusp10/Aldh6a1/Selenbp1/Fabp3/Fabp4/Ebf2	13
GO:0048844	artery morphogenesis	15/1162	86/28928	0.174419	4.34215	6.34981	1.56888e-06	5.42792e-05	3.68304e-05	Comp/Efemp2/Fkbp10/Col3a1/Prrx2/Hes1/Rbpj/Ldlr/Ednra/Apoe/Pdgfrb/Chd7/Foxc2/Jag1/Naglu	15
GO:0060828	regulation of canonical Wnt signaling pathway	28/1162	255/28928	0.109804	2.73357	5.68817	1.60777e-06	5.52771e-05	3.75075e-05	Tnn/Sox9/Fzd9/Rbms3/Zeb2/Sfrp2/Fgfr3/Rps12/Gpc3/Dkk3/Mllt3/Bambi/Rbpj/Kank1/Ctdnep1/Prickle1/Sfrp1/Egfr/Nfkb1/Apoe/Siah2/Map3k1/Snai2/Cav1/Kremen1/Gid8/Gli1/Amer1	28
GO:0009314	response to radiation	42/1162	474/28928	0.0886076	2.20589	5.4153	1.66585e-06	5.69182e-05	3.86211e-05	Sfrp2/Rhob/Crip1/Ppp1r1b/Col3a1/Col6a3/Swi5/Txn1/Rpl26/Sdf4/Akt1/Hmgcr/Synpo/Sfrp1/Egfr/Cirbp/Bhlhe40/Tanc1/Alad/Asns/Cdkn2d/Meis2/Slc1a3/Akt2/Cxcl2/Snai2/Ccl2/Aqp1/Rhno1/Sik1/Ccl7/Nfatc4/Fbxo4/Brca2/Rad1/Rbp4/Rhbdd1/Blm/Rad51/Ddb2/Pbk/Mmp9	42
GO:0072012	glomerulus vasculature development	9/1162	30/28928	0.3	7.4685	7.25151	1.7601e-06	5.97274e-05	4.05273e-05	Acta2/Hes1/Ednra/Pdgfrb/Bmp7/Foxc2/Aqp1/Angpt2/Angpt1	9
GO:0001933	negative regulation of protein phosphorylation	32/1162	316/28928	0.101266	2.52101	5.56161	1.77751e-06	5.97274e-05	4.05273e-05	Sfrp2/Igf1/Ctdspl/Socs3/Bag1/Gstp1/Slc8a3/Akt1/Ptpn2/Ppp4c/Igfbp3/Hmgcr/Gadd45g/Sfrp1/Socs1/Apoe/Trim27/Cadm1/Fbxo7/Tnfaip3/Plec/Cav1/Cep85/Pycard/Dusp10/Nup62/Ppm1e/Cdkn1b/Fabp4/Pbk/Lyn/Angpt1	32
GO:1902229	regulation of intrinsic apoptotic signaling pathway in response to DNA damage	10/1162	38/28928	0.263158	6.55132	7.00507	1.78064e-06	5.97274e-05	4.05273e-05	Cd44/Tpt1/Rpl26/Plscr1/Clu/Cdkn2d/Snai2/Nacc2/Pias4/Zfp385a	10
GO:0072524	pyridine-containing compound metabolic process	24/1162	200/28928	0.12	2.9874	5.7696	1.85138e-06	6.17238e-05	4.18819e-05	Igf1/Eno1/Gale/Pgam1/Pkm/Tpi1/Aldoa/Ldha/Gapdh/Mdh1/Nqo1/Pfkl/Pgk1/Me1/Ldhb/Cbr2/Nnmt/Pfkm/Pck2/Nupr1/Fmo1/Prps1/Hk2/Jmjd8	24
GO:0032964	collagen biosynthetic process	13/1162	66/28928	0.19697	4.90356	6.49483	1.87016e-06	6.19745e-05	4.2052e-05	Col5a1/P3h4/Vim/Serpinh1/Ppard/Emilin1/Scx/Adamts3/Rgcc/Ltbp1/Pdgfrb/Ccl2/Got1	13
GO:0006090	pyruvate metabolic process	20/1162	147/28928	0.136054	3.38708	5.93567	1.8874e-06	6.21711e-05	4.21854e-05	Igf1/Eno1/Gale/Pgam1/Pkm/Tpi1/Aldoa/Ldha/Gapdh/Pfkl/Pgk1/Me1/Ldhb/Pdk3/Pfkm/Pck2/Nupr1/Bckdk/Hk2/Jmjd8	20
GO:0019320	hexose catabolic process	11/1162	47/28928	0.234043	5.82649	6.77443	1.92934e-06	6.31743e-05	4.28661e-05	Eno1/Gale/Pgam1/Pkm/Tpi1/Aldoa/Ldha/Gapdh/Pfkl/Pgk1/Pfkm	11
GO:0007264	small GTPase-mediated signal transduction	40/1162	444/28928	0.0900901	2.24279	5.39869	1.94444e-06	6.3292e-05	4.2946e-05	Igf1/Rhob/Farp1/Col3a1/Ywhaq/Dok1/Akap13/Dab1/Kank1/Cdc42ep5/Ednra/Rtkn/Tiam1/Arhgap28/Dennd4a/Ctnnal1/Apoe/Cdc42se1/Rnd3/Pdgfrb/Cdc42ep4/Dynlt1f/Dock8/Dock9/Cgnl1/Rhod/Ralgps2/Sh3bp1/Tgm2/Dock11/Stard13/Nup62/Chn1/Dennd4c/Dhcr24/Dennd3/Sgsm3/Ccna2/Rap1gap/Racgap1	40
GO:0048660	regulation of smooth muscle cell proliferation	24/1162	201/28928	0.119403	2.97254	5.74085	2.02365e-06	6.54479e-05	4.44088e-05	Efemp2/Igf1/Ogn/Cyba/Timp3/Igfbp5/Ndrg2/Gstp1/Akt1/Ppard/Igfbp3/Hmgcr/Map3k5/Egfr/Myd88/Apoe/Pdgfrb/Mef2d/Tnfaip3/Cav1/S1pr1/Tgm2/Cdkn1b/Mmp9	24
GO:0051348	negative regulation of transferase activity	25/1162	215/28928	0.116279	2.89477	5.70472	2.03446e-06	6.54479e-05	4.44088e-05	Sfrp2/Rpl5/Gstp1/Slc8a3/Akt1/Ptpn2/Hmgcr/Gadd45g/Sfrp1/Apoe/Trim27/Fbxo7/Tnfaip3/Plec/Cav1/Cep85/Pycard/Dusp10/Phpt1/Nup62/Ppm1e/Cdkn1b/Fabp4/Nprl2/Lyn	25
GO:0035904	aorta development	14/1162	77/28928	0.181818	4.52637	6.33856	2.07899e-06	6.61069e-05	4.4856e-05	Efemp2/Lox/Fkbp10/Col3a1/Hes1/Egr2/Rbpj/Prickle1/Ednra/Ltbp1/Pdgfrb/Chd7/Jag1/Naglu	14
GO:0070301	cellular response to hydrogen peroxide	14/1162	77/28928	0.181818	4.52637	6.33856	2.07899e-06	6.61069e-05	4.4856e-05	Bnip3/Rhob/Klf2/Txn1/Nqo1/Anxa1/Oser1/Map3k5/Ednra/Pdgfrb/Cdk1/Tnfaip3/Aqp1/Ppif	14
GO:0034614	cellular response to reactive oxygen species	21/1162	161/28928	0.130435	3.24718	5.84926	2.10808e-06	6.66469e-05	4.52224e-05	Bnip3/Rhob/Klf2/Txn1/Prdx1/Nqo1/Akt1/Anxa1/Oser1/Map3k5/Egfr/Ednra/Pdgfrb/Cdk1/Tnfaip3/Aqp1/Pink1/Dhfr/Ppif/Gch1/Mmp9	21
GO:0045765	regulation of angiogenesis	32/1162	319/28928	0.100313	2.4973	5.50114	2.17729e-06	6.84416e-05	4.64402e-05	Tnn/Thbs2/Sfrp2/Rhob/Ptn/Klf2/Pkm/S100a1/Pgk1/Adgrb3/Col4a2/Hhip/Emilin1/Igf2/Tnfrsf1a/Ramp2/Bmper/Atp2b4/Efna1/Rgcc/Tnmd/Tnfrsf12a/Sema3e/Ccl2/Foxc2/Aqp1/Tgm2/Stard13/Hk2/Jmjd8/Angpt2/Mmp9	32
GO:0008202	steroid metabolic process	35/1162	366/28928	0.0956284	2.38067	5.43794	2.22385e-06	6.95081e-05	4.71638e-05	Igf1/Bdh1/Fdft1/Msmo1/Dkk3/Fdps/Hmgcr/Igf2/Stard4/Sc5d/Hmgcs1/Bmpr1b/Ldlr/Cyp51/Nfkb1/Atp8b1/Pmvk/Idi1/Lima1/Scarb1/Apoe/Dhcr7/Sqle/Kcnma1/Insig1/Mvd/Snai2/Cln6/Hsd17b7/Nsdhl/Lepr/Bmp5/Dhcr24/Mttp/Rdh5	35
GO:0034599	cellular response to oxidative stress	28/1162	261/28928	0.10728	2.67073	5.54668	2.54154e-06	7.89889e-05	5.35969e-05	Bnip3/Rhob/Klf2/Txn1/Prdx1/Nqo1/Pycr1/Akt1/Stk26/Anxa1/Oser1/Slc1a1/Map3k5/Oxr1/Egfr/Ednra/Pdgfrb/Cdk1/Tnfaip3/Keap1/Aqp1/Pink1/Dhfr/Naglu/Ppif/Rad52/Gch1/Mmp9	28
GO:0006520	amino acid metabolic process	30/1162	291/28928	0.103093	2.5665	5.49427	2.57212e-06	7.94902e-05	5.3937e-05	Lars2/Plod3/Crtap/Oat/Pycr1/Plod2/Etfa/Bcat1/Gstz1/Atp2b4/Asns/Shmt2/Slc1a3/Farsb/Bckdk/Qdpr/Slc16a2/Bcat2/Mtap/Psat1/Farsa/Aldh6a1/Thap4/Asrgl1/Dpep1/Psph/Mccc2/Got1/Enoph1/Yars2	30
GO:0043603	amide metabolic process	41/1162	466/28928	0.0879828	2.19033	5.2994	2.63332e-06	8.09267e-05	5.49117e-05	Cpe/Igf1/Elovl6/Acot1/Gstp1/Yipf5/B3galt1/Hmgcr/Tnfrsf1a/Slc1a1/Acot7/Acer3/Clu/Hmgcs1/Gstz1/St6galnac3/Pmvk/Pdzd11/Nnmt/Efna1/Asns/Gstk1/Pdk3/Dcakd/Apoe/Ece2/Ece1/Bckdk/B4galt3/Mvd/Acly/Chst8/Cln6/Acsl1/Aaas/Dhfr/Dpep1/Mccc2/Naglu/Gm2a/Coasy	41
GO:2001236	regulation of extrinsic apoptotic signaling pathway	22/1162	177/28928	0.124294	3.09429	5.71737	2.74319e-06	8.38349e-05	5.68851e-05	Col2a1/Sfrp2/Srpx/Igf1/Itm2c/Lmna/Pdia3/Gstp1/Wwox/Bmpr1b/Sfrp1/Ltbr/Siah2/Tnfrsf12a/Tnfaip3/Snai2/Cav1/Pycard/Sgk3/Icam1/Eya4/Traf2	22
GO:0019362	pyridine nucleotide metabolic process	23/1162	191/28928	0.120419	2.99783	5.66699	2.83856e-06	8.53273e-05	5.78978e-05	Igf1/Eno1/Gale/Pgam1/Pkm/Tpi1/Aldoa/Ldha/Gapdh/Mdh1/Nqo1/Pfkl/Pgk1/Me1/Ldhb/Cbr2/Pfkm/Pck2/Nupr1/Fmo1/Prps1/Hk2/Jmjd8	23
GO:0033673	negative regulation of kinase activity	23/1162	191/28928	0.120419	2.99783	5.66699	2.83856e-06	8.53273e-05	5.78978e-05	Sfrp2/Gstp1/Slc8a3/Akt1/Ptpn2/Hmgcr/Gadd45g/Sfrp1/Apoe/Trim27/Fbxo7/Tnfaip3/Plec/Cav1/Cep85/Pycard/Dusp10/Nup62/Ppm1e/Cdkn1b/Fabp4/Nprl2/Lyn	23
GO:0046496	nicotinamide nucleotide metabolic process	23/1162	191/28928	0.120419	2.99783	5.66699	2.83856e-06	8.53273e-05	5.78978e-05	Igf1/Eno1/Gale/Pgam1/Pkm/Tpi1/Aldoa/Ldha/Gapdh/Mdh1/Nqo1/Pfkl/Pgk1/Me1/Ldhb/Cbr2/Pfkm/Pck2/Nupr1/Fmo1/Prps1/Hk2/Jmjd8	23
GO:0006469	negative regulation of protein kinase activity	22/1162	178/28928	0.123596	3.07691	5.686	3.01314e-06	9.00831e-05	6.11247e-05	Sfrp2/Gstp1/Slc8a3/Akt1/Ptpn2/Hmgcr/Gadd45g/Sfrp1/Apoe/Trim27/Fbxo7/Tnfaip3/Plec/Cav1/Cep85/Pycard/Dusp10/Nup62/Ppm1e/Cdkn1b/Fabp4/Lyn	22
GO:0008630	intrinsic apoptotic signaling pathway in response to DNA damage	17/1162	114/28928	0.149123	3.71241	5.93615	3.09413e-06	9.20043e-05	6.24283e-05	Cd44/Crip1/Tpt1/Rpl26/Plscr1/Tnfrsf1a/Clu/Cdkn2d/Nupr1/Snai2/Pycard/Nacc2/Nfatc4/Bok/Brca2/Pias4/Zfp385a	17
GO:0006487	protein N-linked glycosylation	13/1162	69/28928	0.188406	4.69036	6.27843	3.16153e-06	9.35032e-05	6.34454e-05	Rpn2/Ddost/Ost4/Mogs/Stt3a/Mlec/Alg2/Mgat4a/Alg1/B4galt7/Gorasp1/Alg8/Mgat4c	13
GO:0061437	renal system vasculature development	9/1162	32/28928	0.28125	7.00172	6.94912	3.20932e-06	9.39067e-05	6.37192e-05	Acta2/Hes1/Ednra/Pdgfrb/Bmp7/Foxc2/Aqp1/Angpt2/Angpt1	9
GO:0061440	kidney vasculature development	9/1162	32/28928	0.28125	7.00172	6.94912	3.20932e-06	9.39067e-05	6.37192e-05	Acta2/Hes1/Ednra/Pdgfrb/Bmp7/Foxc2/Aqp1/Angpt2/Angpt1	9
GO:0048736	appendage development	25/1162	221/28928	0.113122	2.81618	5.54445	3.35368e-06	9.681e-05	6.56892e-05	Comp/Col2a1/Sox9/Chst11/Sfrp2/Col3a1/Gpc3/Prrx2/Fermt2/Mecom/Wnt9a/Lef1/Prickle1/Aff3/Scx/Fbn2/Ece1/Chd7/Bmp7/En1/Kremen1/Pbx2/Ift52/Naglu/Pias4	25
GO:0060173	limb development	25/1162	221/28928	0.113122	2.81618	5.54445	3.35368e-06	9.681e-05	6.56892e-05	Comp/Col2a1/Sox9/Chst11/Sfrp2/Col3a1/Gpc3/Prrx2/Fermt2/Mecom/Wnt9a/Lef1/Prickle1/Aff3/Scx/Fbn2/Ece1/Chd7/Bmp7/En1/Kremen1/Pbx2/Ift52/Naglu/Pias4	25
GO:0097191	extrinsic apoptotic signaling pathway	27/1162	250/28928	0.108	2.68866	5.48575	3.36134e-06	9.681e-05	6.56892e-05	Col2a1/Sfrp2/Srpx/Fgfr3/Igf1/Itm2c/Lmna/Pdia3/Gstp1/Wwox/Tnfrsf1a/Bmpr1b/Sfrp1/Bag3/Ltbr/Siah2/Tnfrsf12a/Tnfaip3/Snai2/Cav1/Pycard/Sgk3/Icam1/Bok/Eya4/Mllt11/Traf2	27
GO:0043122	regulation of canonical NF-kappaB signal transduction	28/1162	265/28928	0.10566	2.63042	5.45455	3.41739e-06	9.79118e-05	6.64368e-05	S100b/Nfkbia/Gapdh/Tspan6/Traf4/Gstp1/Ube2n/Akap13/Tnfrsf1a/Alpk1/Ednra/Tnfrsf19/Myd88/Ltbr/Tnfaip3/Cav1/Pycard/Flot2/Tgm2/Pink1/Nup62/Ddx21/Nfkbid/Zc3hav1/Jmjd8/S100a4/Traf2/Angpt1	28
GO:1901342	regulation of vasculature development	32/1162	326/28928	0.0981595	2.44368	5.36266	3.45358e-06	9.8436e-05	6.67925e-05	Tnn/Thbs2/Sfrp2/Rhob/Ptn/Klf2/Pkm/S100a1/Pgk1/Adgrb3/Col4a2/Hhip/Emilin1/Igf2/Tnfrsf1a/Ramp2/Bmper/Atp2b4/Efna1/Rgcc/Tnmd/Tnfrsf12a/Sema3e/Ccl2/Foxc2/Aqp1/Tgm2/Stard13/Hk2/Jmjd8/Angpt2/Mmp9	32
GO:2000146	negative regulation of cell motility	33/1162	342/28928	0.0964912	2.40215	5.33616	3.54079e-06	0.000100401	6.81261e-05	Tnn/Acan/Zeb2/Sfrp2/Cdh11/Rhob/Ptn/Col3a1/Igfbp5/Gstp1/Tnfaip6/Atp1b2/Akt1/Stk26/Ppard/Emilin1/Igfbp3/Dpysl3/Kank1/Sfrp1/Clasp2/Bst2/Atp2b4/Rgcc/Apoe/Ifitm1/Phldb2/Cav1/Dusp10/Dpep1/Stard13/Jag1/Angpt2	33
GO:0046365	monosaccharide catabolic process	11/1162	50/28928	0.22	5.4769	6.48152	3.7052e-06	0.000104525	7.09238e-05	Eno1/Gale/Pgam1/Pkm/Tpi1/Aldoa/Ldha/Gapdh/Pfkl/Pgk1/Pfkm	11
GO:0048144	fibroblast proliferation	20/1162	154/28928	0.12987	3.23312	5.68421	3.91326e-06	0.000109008	7.39656e-05	Igf1/Col3a1/Prdx1/Gstp1/Sfrp1/Egfr/Ednra/BC004004/Socs1/Pdgfrb/Nupr1/Cdk1/Gas6/B4galt7/Cav1/Aqp1/Rrn3/Fbxo4/Ccna2/Mmp9	20
GO:0048706	embryonic skeletal system development	20/1162	154/28928	0.12987	3.23312	5.68421	3.91326e-06	0.000109008	7.39656e-05	Ucma/Col2a1/Chst11/Dlk1/Xylt1/Mmp16/Col11a1/Prrx2/Slc35d1/Six2/Wnt9a/Scx/Ednra/Tbx15/Mdfi/Bmp7/Mthfd1l/Foxc2/Hsd17b7/Rbp4	20
GO:0006486	protein glycosylation	25/1162	223/28928	0.112108	2.79092	5.49222	3.94337e-06	0.000109008	7.39656e-05	Galnt18/Plod3/Rpn2/Ddost/Ost4/B3galt1/Mogs/Stt3a/Mlec/St3gal6/Gmppa/B3gat3/St6galnac3/Alg2/Mgat4a/Man2a1/B4galt3/Alg1/B4galt7/Gmppb/Gorasp1/B3galt6/Alg8/A4galt/Mgat4c	25
GO:0043413	macromolecule glycosylation	25/1162	223/28928	0.112108	2.79092	5.49222	3.94337e-06	0.000109008	7.39656e-05	Galnt18/Plod3/Rpn2/Ddost/Ost4/B3galt1/Mogs/Stt3a/Mlec/St3gal6/Gmppa/B3gat3/St6galnac3/Alg2/Mgat4a/Man2a1/B4galt3/Alg1/B4galt7/Gmppb/Gorasp1/B3galt6/Alg8/A4galt/Mgat4c	25
GO:0040013	negative regulation of locomotion	34/1162	360/28928	0.0944444	2.3512	5.27749	4.05929e-06	0.000111095	7.53823e-05	Tnn/Acan/Zeb2/Sfrp2/Cdh11/Rhob/Ptn/Col3a1/Igfbp5/Gstp1/Tnfaip6/Atp1b2/Akt1/Ptpn2/Stk26/Ppard/Emilin1/Igfbp3/Dpysl3/Kank1/Sfrp1/Clasp2/Bst2/Atp2b4/Rgcc/Apoe/Ifitm1/Phldb2/Cav1/Dusp10/Dpep1/Stard13/Jag1/Angpt2	34
GO:0045787	positive regulation of cell cycle	34/1162	360/28928	0.0944444	2.3512	5.27749	4.05929e-06	0.000111095	7.53823e-05	Igf1/Ccnd3/Rpl17/Anapc11/Ooep/Svil/Hes1/Akt1/Plscr1/Anxa1/Nsfl1c/Igf2/Lef1/Poldip2/Tgfa/Egfr/BC004004/Asns/Rgcc/Pdgfrb/Tcf3/Nupr1/Meis2/Cdk1/Mapre3/Rhno1/Rab11fip3/Nup62/Plrg1/Brca2/Gli1/Piwil2/Rrm2/Racgap1	34
GO:1903715	regulation of aerobic respiration	9/1162	33/28928	0.272727	6.78955	6.80751	4.25581e-06	0.000115897	7.86405e-05	Trpv4/Cox7a2l/Akt1/Shmt2/Nupr1/Slc25a33/Pink1/Ak4/Ppif	9
GO:0010639	negative regulation of organelle organization	36/1162	393/28928	0.0916031	2.28046	5.22843	4.292e-06	0.000116307	7.89186e-05	Fzd9/Bnip3/Fgfr3/Igf1/Lmna/Sec22b/Higd1a/Scin/Svil/Akt1/Tex14/Map2/Vill/Plekhh2/Kank1/Clasp2/Lima1/Arhgap28/Prpf4b/Atxn7/Ppp1r9a/Nupr1/Phldb2/Map3k1/Bmp7/Mcm2/Cgnl1/S1pr1/Pink1/Bok/Rad1/Ppif/Rbm14/Eml2/Adck1/Spc25	36
GO:0150115	cell-substrate junction organization	16/1162	105/28928	0.152381	3.79353	5.86645	4.49735e-06	0.000121274	8.2289e-05	Sorbs1/Cdh11/S100a10/Actg1/Fermt2/Peak1/Prickle1/Poldip2/Clasp2/Tln1/Lamc1/Phldb2/Plec/Enpp2/Rhod/Rab8b	16
GO:0070371	ERK1 and ERK2 cascade	34/1162	362/28928	0.0939227	2.33821	5.24144	4.57971e-06	0.000122893	8.33872e-05	Sox9/Cd44/C1qtnf3/Fgfr3/Igf1/Trpv4/Ndrg2/Gstp1/Fermt2/Acta2/Ptpn2/Emilin1/Hmgcr/Egfr/Bmper/Akap12/Ednra/Npnt/Tiam1/Apoe/Pdgfrb/Ece1/Gas6/Trf/Ezr/Cav1/Pycard/Dusp10/Vrk3/Icam1/Glipr2/Mfhas1/Lyn/Angpt1	34
GO:0062014	negative regulation of small molecule metabolic process	18/1162	130/28928	0.138462	3.447	5.72035	4.72987e-06	0.000126021	8.55102e-05	Sox9/C1qtnf3/Dbi/Dkk3/Akt1/Gmppa/Nfkb1/Isyna1/Atp2b4/Apoe/Nupr1/Insig1/Fmo1/Snai2/Cda/Sik1/Lepr/Bmp5	18
GO:0032271	regulation of protein polymerization	24/1162	211/28928	0.113744	2.83166	5.46279	4.75432e-06	0.000126021	8.55102e-05	Pde4dip/Eln/Fchsd2/Tppp3/Kif21a/Scin/Svil/Map2/Vill/Kank1/Cdc42ep5/Pak3/Clasp2/Arhgap28/Ppp1r9a/Cdc42ep4/Map3k1/Baiap2l1/Cav1/Pycard/Mapre3/Icam1/Cdkn1b/Eml2	24
GO:0070482	response to oxygen levels	39/1162	444/28928	0.0878378	2.18672	5.15512	4.76504e-06	0.000126021	8.55102e-05	Cd24a/Postn/Zeb2/Bnip3/Fndc1/Eno1/Ptprd/Trpv4/Lmna/Higd1a/Loxl2/Slc8a3/Akt1/Pgk1/Ppard/Slc1a1/Slc2a1/Sfrp1/Ednra/Alad/Pdk3/Rgcc/Kcnma1/Ece1/Kcnd2/Ndrg1/Ccl2/Cav1/Aqp1/Itpr2/Pink1/Hk2/Ak4/Tacc3/Cdkn1b/Tmem199/Angpt2/Ccna2/Atp1b1	39
GO:0030282	bone mineralization	19/1162	143/28928	0.132867	3.30773	5.65936	4.83004e-06	0.000127129	8.6262e-05	Matn1/Comp/Aspn/Sox9/Fzd9/Dlk1/Lox/Fgfr3/Igf1/Ptn/Gpc3/Bmpr1b/Prickle1/Fbn2/Fam20c/Bmp2k/Bmp7/S1pr1/Sbno2	19
GO:0016485	protein processing	29/1162	285/28928	0.101754	2.53318	5.32112	4.85755e-06	0.000127245	8.63402e-05	Comp/Cpe/Eno1/Mmp16/Ldlrad3/S100a10/Spcs1/Yipf5/Aebp1/Pgk1/Prss12/Plaur/Tmem98/Adamts3/Ece2/Ece1/Tbc1d10a/Chst8/Pycard/Adam19/Casp4/Ift52/Arxes1/Naglu/Anpep/Dhcr24/Xpnpep3/Rhbdd1/Atg4a	29
GO:0003007	heart morphogenesis	30/1162	301/28928	0.0996678	2.48123	5.28465	5.09299e-06	0.00013278	9.00959e-05	Col2a1/Cpe/Sox9/Sfrp2/Col5a1/Eln/Zfpm2/Col11a1/Fgfrl1/Hes1/Rbpj/Prickle1/Dhrs3/Ednra/Tead1/Uty/Adamts5/Efna1/Fat4/Chd7/Bmp7/Snai2/S1pr1/Foxc2/Ift52/Jag1/Naglu/Bmp5/Rbp4/Angpt1	30
GO:1902806	regulation of cell cycle G1/S phase transition	23/1162	198/28928	0.116162	2.89184	5.46447	5.23409e-06	0.000135815	9.21553e-05	Ctdspl/Ccnd3/Rpl26/Rpl17/Akt1/Anxa1/Rpa2/Egfr/Cirbp/Fhl1/Atp2b4/Rgcc/Cdkn2d/Tcf3/Fbxo7/Mlf1/Dpf2/Apbb1/Klf11/Plrg1/Gli1/Cdkn1b/Rrm2	23
GO:0070372	regulation of ERK1 and ERK2 cascade	32/1162	333/28928	0.0960961	2.39231	5.22772	5.38986e-06	0.0001392	9.44524e-05	Cd44/C1qtnf3/Fgfr3/Igf1/Trpv4/Ndrg2/Gstp1/Fermt2/Acta2/Ptpn2/Emilin1/Hmgcr/Egfr/Bmper/Akap12/Ednra/Npnt/Tiam1/Apoe/Pdgfrb/Ece1/Gas6/Ezr/Cav1/Pycard/Dusp10/Vrk3/Icam1/Glipr2/Mfhas1/Lyn/Angpt1	32
GO:0019682	glyceraldehyde-3-phosphate metabolic process	7/1162	19/28928	0.368421	9.17185	7.28918	5.46008e-06	0.000140355	9.52358e-05	Eno1/Pgam1/Tpi1/Gapdh/Mdh1/Pgk1/Slc25a10	7
GO:0070085	glycosylation	26/1162	242/28928	0.107438	2.67467	5.3518	5.57533e-06	0.000142651	9.67938e-05	Galnt18/Plod3/Rpn2/Ddost/Ost4/B3galt1/Mogs/Stt3a/Mlec/St3gal6/Gmppa/B3gat3/St6galnac3/Alg2/Mgat4a/Man2a1/B4galt3/Alg1/B4galt7/Cog8/Gmppb/Gorasp1/B3galt6/Alg8/A4galt/Mgat4c	26
GO:0061005	cell differentiation involved in kidney development	12/1162	62/28928	0.193548	4.81839	6.15716	5.61742e-06	0.000143062	9.70729e-05	Cd24a/Acta2/Hes1/Six2/Myo1e/Ednra/Fat4/Foxc2/Tshz3/Jag1/Amer1/Mmp9	12
GO:0001890	placenta development	23/1162	199/28928	0.115578	2.87731	5.43627	5.6969e-06	0.000144418	9.79927e-05	Ptn/Tppp3/Rps6/Socs3/Nrk/Hes1/Akt1/Ppard/Rbpj/Igf2/Lef1/Egfr/Fbn2/Vcam1/Mdfi/Fbxw8/Bmp7/Ccdc134/Adam19/Plcd1/Nsdhl/Bmp5/Cdkn1b	23
GO:0030177	positive regulation of Wnt signaling pathway	19/1162	145/28928	0.131034	3.2621	5.58633	5.93651e-06	0.000149802	0.000101646	Fzd9/Zeb2/Sfrp2/Fgfr3/Rps12/Gpc3/Mllt3/Bambi/Rbpj/Kank1/Ctdnep1/Lef1/Sfrp1/Egfr/Nfkb1/Map3k1/Tnfaip3/Gid8/Amer1	19
GO:0006801	superoxide metabolic process	13/1162	73/28928	0.178082	4.43336	6.00853	6.08175e-06	0.000152766	0.000103657	Prdx1/Cyba/Nqo1/Gstp1/Akt1/Slc1a1/Egfr/Pon3/Dhfr/Naglu/Tyrobp/Gch1/Cxcl1	13
GO:0010038	response to metal ion	35/1162	384/28928	0.0911458	2.26908	5.12146	6.47603e-06	0.00016193	0.000109876	Bnip3/Gphn/Cpne8/Crip1/Nqo1/Stk39/B2m/Loxl2/Akt1/Plscr1/Dlg2/Slc1a1/Egfr/Slc25a39/Alad/Cacna1g/Kcnma1/Itpr3/Cdk1/Trf/Cybrd1/Cav1/Aqp1/Plcd1/Entpd6/Pef1/Dpep1/Nfatc4/Mttp/Nfatc2/Ppif/Cdkn1b/Fabp4/Mmp9/Mt2	35
GO:0072073	kidney epithelium development	21/1162	173/28928	0.121387	3.02194	5.45673	6.67332e-06	0.000166108	0.000112711	Sox9/Cd44/Cd24a/Kif26b/Maged1/Gpc3/Hes1/Vcan/Six2/Myo1e/Sfrp1/Bmper/Ednra/Npnt/Sox8/Fat4/Bmp7/Foxc2/Aqp1/Tshz3/Jag1	21
GO:0090092	regulation of transmembrane receptor protein serine/threonine kinase signaling pathway	28/1162	275/28928	0.101818	2.53476	5.23144	6.94974e-06	0.000171954	0.000116677	Aspn/Ucma/Chst11/Zeb2/Sfrp2/Lox/Fstl1/Pmepa1/Gpc3/Tnfaip6/Bambi/Hes1/Scube3/Emilin1/Vwc2/Rbpj/Sfrp1/Bmper/Prdm16/Npnt/Fbn2/Ltbp1/Pelo/Bmp7/Cav1/Rasl11b/Bmp5/Got1	28
GO:0048839	inner ear development	26/1162	245/28928	0.106122	2.64192	5.27984	6.97068e-06	0.000171954	0.000116677	Col2a1/Sox9/Cytl1/Fgfr3/Igf1/Col11a1/Prrx2/Hes1/Maf/Rbpj/Cxcl14/Bmper/Atp8b1/Sobp/Lin7a/Kcnma1/Fat4/Insig1/Chd7/Mcm2/Jag1/Naglu/Lrig3/Cdkn1b/Ccna2/Aldh1a3	26
GO:0030323	respiratory tube development	27/1162	262/28928	0.103053	2.56552	5.20742	8.06988e-06	0.000197368	0.000133922	Sox9/Loxl3/Tnc/Lox/Zfpm2/Fgfr3/Igf1/Plod3/Col3a1/Klf2/Meg3/Rpl13a/Gpc3/Igfbp5/Traf4/Hes1/Crispld2/Hhip/Rbpj/Egfr/Man2a1/Dhcr7/Pdgfrb/Tshz3/Rab3a/Rbp4/Gli1	27
GO:0045725	positive regulation of glycogen biosynthetic process	7/1162	20/28928	0.35	8.71325	7.05898	8.10858e-06	0.000197368	0.000133922	Sorbs1/Igf1/C1qtnf2/Akt1/Igf2/Akt2/Ppp1r3b	7
GO:0050999	regulation of nitric-oxide synthase activity	7/1162	20/28928	0.35	8.71325	7.05898	8.10858e-06	0.000197368	0.000133922	S100a1/Akt1/Atp2b4/Scarb1/Cav1/Dhfr/Gch1	7
GO:0090263	positive regulation of canonical Wnt signaling pathway	16/1162	110/28928	0.145455	3.62109	5.63436	8.31086e-06	0.000200518	0.000136059	Fzd9/Zeb2/Sfrp2/Fgfr3/Rps12/Gpc3/Bambi/Rbpj/Kank1/Ctdnep1/Sfrp1/Egfr/Nfkb1/Map3k1/Gid8/Amer1	16
GO:2001243	negative regulation of intrinsic apoptotic signaling pathway	16/1162	110/28928	0.145455	3.62109	5.63436	8.31086e-06	0.000200518	0.000136059	Cd44/Eno1/Tpt1/Herpud1/Pycr1/Akt1/Plaur/Clu/Cdkn2d/Fbxo7/Snai2/Pink1/Rrn3/Ppif/Zfp385a/Mmp9	16
GO:0071456	cellular response to hypoxia	20/1162	162/28928	0.123457	3.07346	5.41391	8.50294e-06	0.000204256	0.000138595	Bnip3/Fndc1/Eno1/Ptprd/Lmna/Higd1a/Slc8a3/Akt1/Pgk1/Ppard/Sfrp1/Pdk3/Rgcc/Kcnd2/Ndrg1/Aqp1/Pink1/Ak4/Cdkn1b/Ccna2	20
GO:0000082	G1/S transition of mitotic cell cycle	25/1162	233/28928	0.107296	2.67114	5.23945	8.57727e-06	0.000205146	0.000139199	Cdk8/Ctdspl/Ccnd3/Rps6/Rpl26/Rpl17/Akt1/Anxa1/Rpa2/Egfr/Fhl1/Usp29/Rgcc/Cdkn2d/Tcf3/Cdk1/Fbxo7/Dpf2/Ccng1/Klf11/Plrg1/Tcf19/Cdkn1b/Rrm2/Ccna2	25
GO:0090322	regulation of superoxide metabolic process	9/1162	36/28928	0.25	6.22375	6.41569	9.31954e-06	0.000221591	0.000150358	Cyba/Gstp1/Akt1/Egfr/Pon3/Dhfr/Tyrobp/Gch1/Cxcl1	9
GO:0045732	positive regulation of protein catabolic process	23/1162	205/28928	0.112195	2.7931	5.27065	9.34543e-06	0.000221591	0.000150358	Sox9/Sec22b/Herpud1/Gpc3/Akt1/Msn/Clu/Pacsin3/Prickle1/Ldlr/Lpcat1/Dda1/Apoe/Nupr1/Trf/Ezr/Fbxw8/Tnfaip3/Cav1/Rhbdd1/Cdkn1b/Sgsm3/Amer1	23
GO:0018119	peptidyl-cysteine S-nitrosylation	6/1162	14/28928	0.428571	10.6693	7.40291	9.43376e-06	0.000222726	0.000151128	S100a9/Txn1/Gapdh/S100a8/Oxr1/Atp2b4	6
GO:1903034	regulation of response to wounding	21/1162	177/28928	0.118644	2.95365	5.3334	9.54551e-06	0.000224401	0.000152264	Cd24a/Xylt1/Ptn/S100a9/Cd9/Actg1/Fermt2/Tmem97/Anxa1/Emilin1/Plaur/Kank1/Clasp2/Apoe/Phldb2/Tnfrsf12a/Ccl2/Cav1/Foxc2/Kremen1/Fkbp1b	21
GO:0061383	trabecula morphogenesis	11/1162	55/28928	0.2	4.979	6.04237	9.87587e-06	0.00023118	0.000156864	Chad/Fgfr3/Rbpj/Sfrp1/Fbn2/Chd7/Bmp7/S1pr1/Sbno2/Bmp5/Rbp4	11
GO:0010810	regulation of cell-substrate adhesion	25/1162	235/28928	0.106383	2.64841	5.19049	9.95676e-06	0.000232085	0.000157478	Postn/Efemp2/Lgals1/S100a10/Ptn/Actg1/Fermt2/Edil3/Nid1/Emilin1/Peak1/Vwc2/Kank1/Poldip2/Clasp2/Npnt/Abi3bp/Phldb2/Sema3e/Enpp2/Lims2/Rhod/Egfl6/Jag1/Angpt2	25
GO:1990778	protein localization to cell periphery	36/1162	409/28928	0.0880196	2.19125	4.96358	1.04255e-05	0.0002411	0.000163595	Sorbs1/Gphn/Sec13/Gpc6/S100a10/Gorasp2/Prkg2/Lrrc15/Ap2m1/Akt1/Vwc2/Dlg2/Vamp3/Tnfrsf1a/Slc1a1/Ramp2/Egfr/Clasp2/Grip1/Atp2b4/Epb41l3/Lyplal1/Akt2/Gas6/Ngdn/Epb41l1/Ezr/Vamp5/Vamp2/Flot2/Gorasp1/Rab11fip3/Dennd4c/Zfyve27/Efr3b/Atp1b1	36
GO:0071560	cellular response to transforming growth factor beta stimulus	28/1162	281/28928	0.0996441	2.48064	5.10225	1.04311e-05	0.0002411	0.000163595	Aspn/Sox9/Chst11/Sox5/Postn/Zeb2/Lox/Col3a1/Pmepa1/Fermt2/Bambi/Acta2/Col4a2/Wwox/Emilin1/Ltbp4/Bmpr1b/Sfrp1/Scx/Prdm16/Npnt/Fbn2/Ltbp1/Map3k1/Ccl2/Cav1/Rasl11b/Got1	28
GO:1902106	negative regulation of leukocyte differentiation	17/1162	125/28928	0.136	3.38572	5.46832	1.09896e-05	0.000252945	0.000171633	Loxl3/Cd44/Lgals1/Tnfaip6/Ptpn2/Anxa1/Ctla4/Nme2/Lrrc17/Sfrp1/Prdm16/Socs1/Tcta/Clec2d/Fbxo7/Nfkbid/Lyn	17
GO:0001657	ureteric bud development	16/1162	113/28928	0.141593	3.52496	5.50151	1.17922e-05	0.000270288	0.0001834	Sox9/Cd44/Kif26b/Maged1/Gpc3/Hes1/Vcan/Six2/Sfrp1/Bmper/Npnt/Sox8/Fat4/Bmp7/Foxc2/Tshz3	16
GO:0072659	protein localization to plasma membrane	30/1162	315/28928	0.0952381	2.37095	5.00489	1.24729e-05	0.000284702	0.000193181	Sorbs1/Sec13/S100a10/Gorasp2/Prkg2/Lrrc15/Ap2m1/Akt1/Vamp3/Tnfrsf1a/Ramp2/Egfr/Clasp2/Grip1/Atp2b4/Epb41l3/Lyplal1/Akt2/Gas6/Ngdn/Ezr/Vamp5/Vamp2/Flot2/Gorasp1/Rab11fip3/Dennd4c/Zfyve27/Efr3b/Atp1b1	30
GO:0022604	regulation of cell morphogenesis	28/1162	284/28928	0.0985915	2.45444	5.0389	1.27119e-05	0.000288959	0.000196069	S100b/Cd44/Ptprd/Ptn/Aldoa/Fermt2/Bambi/Anxa1/Kank1/Msn/Cdc42ep5/Pak3/Grip1/Tiam1/Cdc42se1/Epb41l3/Cdc42ep4/Il1rapl1/Lst1/Lrp8/Ezr/Fbxw8/Sema3e/Enpp2/Actr2/Icam1/Gas7/Ccl7	28
GO:0035988	chondrocyte proliferation	8/1162	29/28928	0.275862	6.86759	6.46719	1.33611e-05	0.000302467	0.000205235	Col9a1/Comp/Sox9/Mmp16/Slc26a2/Six2/Lef1/Bmpr1b	8
GO:0043467	regulation of generation of precursor metabolites and energy	20/1162	167/28928	0.11976	2.98144	5.25333	1.34249e-05	0.000302666	0.00020537	Sorbs1/Igf1/Trpv4/Cox7a2l/C1qtnf2/Akt1/Rbpj/Igf2/Prdm16/Shmt2/Nupr1/Cdk1/Akt2/Cxxc5/Slc25a33/Pink1/Ppp1r3b/Ak4/Ppif/Jmjd8	20
GO:1902904	negative regulation of supramolecular fiber organization	21/1162	181/28928	0.116022	2.88837	5.21349	1.34906e-05	0.000302905	0.000205532	Chadl/Scin/Svil/Map2/Emilin1/Vill/Plekhh2/Kank1/Clu/Ldlr/Clasp2/Lima1/Arhgap28/Apoe/Atxn7/Ppp1r9a/Phldb2/Map3k1/Cgnl1/S1pr1/Eml2	21
GO:0000079	regulation of cyclin-dependent protein serine/threonine kinase activity	10/1162	47/28928	0.212766	5.29681	6.03097	1.40411e-05	0.000313984	0.00021305	Ccnd3/Akt1/Egfr/Rgcc/Cdkn2d/Fbxo7/Tnfaip3/Mapre3/Blm/Cdkn1b	10
GO:0032330	regulation of chondrocyte differentiation	11/1162	57/28928	0.192982	4.8043	5.88138	1.41505e-05	0.000315149	0.00021384	Sox9/Chadl/Sox5/Prkg2/Scin/Loxl2/Maf/Six2/Wnt9a/Bmpr1b/Snai2	11
GO:0043409	negative regulation of MAPK cascade	21/1162	182/28928	0.115385	2.8725	5.18403	1.46826e-05	0.00032568	0.000220986	Sfrp2/Igf1/Ndrg2/Gstp1/Mecom/Akt1/Dok1/Ptpn2/Emilin1/Hmgcr/Sfrp1/Efna1/Apoe/Cdc42se1/Ezr/Cav1/Dusp10/Vrk3/Nup62/Pbk/Lyn	21
GO:0032835	glomerulus development	13/1162	79/28928	0.164557	4.09665	5.63817	1.48901e-05	0.000328959	0.000223211	Cd24a/Acta2/Hes1/Nid1/Myo1e/Ednra/Pdgfrb/Bmp7/Foxc2/Aqp1/Jag1/Angpt2/Angpt1	13
GO:0033260	nuclear DNA replication	9/1162	38/28928	0.236842	5.89619	6.17837	1.50112e-05	0.000330307	0.000224125	Mcm4/Mcm2/Mcm6/Mcm5/Tk1/Cdt1/Brca2/Rad51/Gmnn	9
GO:0017014	protein nitrosylation	6/1162	15/28928	0.4	9.958	7.09918	1.51874e-05	0.000331531	0.000224956	S100a9/Txn1/Gapdh/S100a8/Oxr1/Atp2b4	6
GO:0097084	vascular associated smooth muscle cell development	6/1162	15/28928	0.4	9.958	7.09918	1.51874e-05	0.000331531	0.000224956	Comp/Efemp2/Hes1/Ramp2/Ednra/Nfatc4	6
GO:0170039	proteinogenic amino acid metabolic process	20/1162	169/28928	0.118343	2.94615	5.19077	1.6024e-05	0.000348411	0.00023641	Plod3/Oat/Pycr1/Plod2/Bcat1/Gstz1/Atp2b4/Asns/Shmt2/Bckdk/Qdpr/Bcat2/Mtap/Psat1/Thap4/Asrgl1/Psph/Mccc2/Got1/Enoph1	20
GO:0071559	response to transforming growth factor beta	28/1162	288/28928	0.0972222	2.42035	4.95567	1.6459e-05	0.00035646	0.000241871	Aspn/Sox9/Chst11/Sox5/Postn/Zeb2/Lox/Col3a1/Pmepa1/Fermt2/Bambi/Acta2/Col4a2/Wwox/Emilin1/Ltbp4/Bmpr1b/Sfrp1/Scx/Prdm16/Npnt/Fbn2/Ltbp1/Map3k1/Ccl2/Cav1/Rasl11b/Got1	28
GO:0003170	heart valve development	12/1162	69/28928	0.173913	4.32957	5.66461	1.76996e-05	0.000381214	0.000258668	Sox9/Eln/Zfpm2/Fgfrl1/Emilin1/Rbpj/Tnfrsf1a/Scx/Adamts5/Efna1/Jag1/Naglu	12
GO:0071674	mononuclear cell migration	24/1162	228/28928	0.105263	2.62053	5.02552	1.77406e-05	0.000381214	0.000258668	Trpv4/Rarres2/Cd9/Rpl13a/Rps19/Stk39/Akt1/Anxa1/Emilin1/Msn/Cxcl14/Pla2g7/Nup85/Gas6/Cadm1/Dock8/Plec/Ccl2/Pycard/S1pr1/Icam1/Ccl7/Lyn/Mmp9	24
GO:0050727	regulation of inflammatory response	35/1162	403/28928	0.0868486	2.1621	4.80596	1.82727e-05	0.00039112	0.000265389	Cd44/Tnc/Cd24a/C1qtnf3/Igf1/Lgals1/Trpv4/S100a9/Nfkbia/Rps19/Socs3/S100a8/Stk39/Gstp1/Tnfaip6/Ptpn2/Ppard/Anxa1/Tnfrsf1a/Ldlr/Nfkb1/Myd88/Apoe/Nupr1/Tnfaip3/Il16/Pycard/Dusp10/Casp4/Sbno2/Lpl/Fabp4/Mfhas1/Pbk/Lyn	35
GO:0072163	mesonephric epithelium development	16/1162	117/28928	0.136752	3.40445	5.33122	1.84287e-05	0.000391415	0.00026559	Sox9/Cd44/Kif26b/Maged1/Gpc3/Hes1/Vcan/Six2/Sfrp1/Bmper/Npnt/Sox8/Fat4/Bmp7/Foxc2/Tshz3	16
GO:0072164	mesonephric tubule development	16/1162	117/28928	0.136752	3.40445	5.33122	1.84287e-05	0.000391415	0.00026559	Sox9/Cd44/Kif26b/Maged1/Gpc3/Hes1/Vcan/Six2/Sfrp1/Bmper/Npnt/Sox8/Fat4/Bmp7/Foxc2/Tshz3	16
GO:0030324	lung development	26/1162	259/28928	0.100386	2.49911	4.95765	1.87037e-05	0.000395727	0.000268515	Sox9/Loxl3/Tnc/Lox/Zfpm2/Fgfr3/Igf1/Plod3/Col3a1/Klf2/Meg3/Rpl13a/Gpc3/Igfbp5/Hes1/Crispld2/Hhip/Rbpj/Egfr/Man2a1/Dhcr7/Pdgfrb/Tshz3/Rab3a/Rbp4/Gli1	26
GO:0035909	aorta morphogenesis	9/1162	39/28928	0.230769	5.745	6.06597	1.8822e-05	0.000396704	0.000269178	Efemp2/Fkbp10/Col3a1/Hes1/Rbpj/Pdgfrb/Chd7/Jag1/Naglu	9
GO:0071772	response to BMP	21/1162	186/28928	0.112903	2.81073	5.06814	2.04571e-05	0.000423081	0.000287076	Comp/Col2a1/Sox9/Sfrp2/Fstl1/Gpc3/Tnfaip6/Bambi/Hes1/Scube3/Vwc2/Rbpj/Lef1/Bmpr1b/Sfrp1/Bmper/Scx/Pelo/Bmp7/Cav1/Bmp5	21
GO:0071773	cellular response to BMP stimulus	21/1162	186/28928	0.112903	2.81073	5.06814	2.04571e-05	0.000423081	0.000287076	Comp/Col2a1/Sox9/Sfrp2/Fstl1/Gpc3/Tnfaip6/Bambi/Hes1/Scube3/Vwc2/Rbpj/Lef1/Bmpr1b/Sfrp1/Bmper/Scx/Pelo/Bmp7/Cav1/Bmp5	21
GO:0051235	maintenance of location	33/1162	372/28928	0.0887097	2.20843	4.7989	2.04746e-05	0.000423081	0.000287076	Nfkbia/Dbi/Txn1/Cyba/Scin/Kdelr3/Akt1/Mest/Ptpn2/Ppard/Stard4/Ednra/Cherp/Fbn2/Get4/Scarb1/Ltbp1/Apoe/Sqle/Itpr3/Insig1/Chd7/Cav1/Itpr2/Plcd1/Pink1/Hk2/Naglu/Gm2a/Tacc3/Lpl/Fkbp1b/Lyn	33
GO:0001654	eye development	39/1162	473/28928	0.0824524	2.05265	4.7221	2.04935e-05	0.000423081	0.000287076	Sox9/Sdk2/Zeb2/Col5a1/Col4a1/Fgfr3/Ptn/Rcn1/Vim/Hes1/Maf/Slc1a1/Bcl11b/Bmpr1b/Prickle1/Egfr/Lpcat1/Nhs/Atp2b4/Fbn2/Nphp1/Man2a1/Sox8/Pdgfrb/Meis2/Chd7/Map3k1/Bmp7/Foxc2/Aqp1/Pbx2/Tgif2/Ahi1/Jag1/Naglu/Zdhhc16/Rbp4/Cdkn1b/Aldh1a3	39
GO:0030038	contractile actin filament bundle assembly	16/1162	118/28928	0.135593	3.37559	5.28981	2.05349e-05	0.000423081	0.000287076	Sorbs1/Zeb2/Eln/S100a10/Actg1/Fermt2/Pdlim4/Synpo/Clasp2/Arhgap28/Rgcc/Ppp1r9a/Phldb2/Cgnl1/S1pr1/Ppm1e	16
GO:0043149	stress fiber assembly	16/1162	118/28928	0.135593	3.37559	5.28981	2.05349e-05	0.000423081	0.000287076	Sorbs1/Zeb2/Eln/S100a10/Actg1/Fermt2/Pdlim4/Synpo/Clasp2/Arhgap28/Rgcc/Ppp1r9a/Phldb2/Cgnl1/S1pr1/Ppm1e	16
GO:0001837	epithelial to mesenchymal transition	20/1162	172/28928	0.116279	2.89477	5.09864	2.07736e-05	0.000426402	0.00028933	Sox9/Loxl3/Sfrp2/Loxl2/Fermt2/Bambi/Rbpj/Lef1/Sfrp1/Clasp2/Ednra/Tiam1/Efna1/Rgcc/Phldb2/Bmp7/Snai2/Pef1/Glipr2/Jag1	20
GO:1901605	alpha-amino acid metabolic process	23/1162	216/28928	0.106481	2.65086	4.98199	2.18947e-05	0.000445454	0.000302257	Plod3/Crtap/Oat/Pycr1/Plod2/Bcat1/Gstz1/Atp2b4/Asns/Shmt2/Bckdk/Qdpr/Bcat2/Mtap/Psat1/Aldh6a1/Thap4/Asrgl1/Dpep1/Psph/Mccc2/Got1/Enoph1	23
GO:0006094	gluconeogenesis	15/1162	106/28928	0.141509	3.52288	5.32335	2.20835e-05	0.000445454	0.000302257	C1qtnf3/Eno1/Pgam1/Tpi1/Gapdh/Mdh1/Pgk1/Ptpn2/Nnmt/Pck2/Sik1/Lepr/Rbp4/Slc25a10/Got1	15
GO:0019216	regulation of lipid metabolic process	34/1162	390/28928	0.0871795	2.17033	4.76024	2.21292e-05	0.000445454	0.000302257	Cdk8/Sox9/Sorbs1/Igf1/Rarres2/Dbi/C1qtnf2/Dkk3/Akt1/Fdps/Ppard/Anxa1/Igf2/Stard4/Tnfrsf1a/Bcl11b/Ctdnep1/Ldlr/Lpcat1/Nfkb1/Pdk3/Scarb1/Apoe/Dhcr7/Kcnma1/Akt2/Bckdk/Insig1/Fmo1/Snai2/Cav1/Sik1/Fabp3/Bmp5	34
GO:0001889	liver development	21/1162	187/28928	0.112299	2.7957	5.03966	2.21877e-05	0.000445454	0.000302257	Sox9/Ptn/Pkm/Meg3/Ldha/Rps15/Foxa3/Dut/Hes1/Prkcsh/Tgfa/Egfr/Asns/Pck2/Man2a1/Cadm1/Tnfaip3/Lims2/Naglu/Aacs/Gli1	21
GO:0170033	L-amino acid metabolic process	21/1162	187/28928	0.112299	2.7957	5.03966	2.21877e-05	0.000445454	0.000302257	Plod3/Crtap/Oat/Pycr1/Plod2/Bcat1/Gstz1/Atp2b4/Asns/Shmt2/Bckdk/Qdpr/Bcat2/Mtap/Psat1/Thap4/Asrgl1/Psph/Mccc2/Got1/Enoph1	21
GO:0009743	response to carbohydrate	28/1162	293/28928	0.0955631	2.37905	4.85358	2.25444e-05	0.000450969	0.000305999	Igf1/Nqo1/Pfkl/Gstp1/Cacna1d/Ppard/Hmgcr/Pim3/Nfkb1/Tiam1/Vcam1/Pdk3/Pck2/Gas6/Sybu/Keap1/Vamp2/Ccl2/Icam1/Naglu/Cdt1/Lepr/Aacs/Cdkn1b/Fkbp1b/Nnat/Angpt2/Lyn	28
GO:0061326	renal tubule development	16/1162	119/28928	0.134454	3.34723	5.24883	2.28519e-05	0.000454373	0.000308309	Sox9/Cd44/Cd24a/Col4a1/Kif26b/Maged1/Gpc3/Hes1/Six2/Prickle1/Npnt/Sox8/Fat4/Aqp1/Jag1/BC028528	16
GO:0071901	negative regulation of protein serine/threonine kinase activity	14/1162	94/28928	0.148936	3.70777	5.37924	2.28797e-05	0.000454373	0.000308309	Sfrp2/Gstp1/Slc8a3/Hmgcr/Sfrp1/Apoe/Fbxo7/Tnfaip3/Cav1/Pycard/Dusp10/Nup62/Cdkn1b/Lyn	14
GO:1902969	mitotic DNA replication	6/1162	16/28928	0.375	9.33563	6.82272	2.34728e-05	0.000464475	0.000315163	Mcm4/Mcm2/Mcm6/Tk1/Brca2/Rad51	6
GO:0150063	visual system development	39/1162	476/28928	0.0819328	2.03972	4.67908	2.36087e-05	0.000464626	0.000315266	Sox9/Sdk2/Zeb2/Col5a1/Col4a1/Fgfr3/Ptn/Rcn1/Vim/Hes1/Maf/Slc1a1/Bcl11b/Bmpr1b/Prickle1/Egfr/Lpcat1/Nhs/Atp2b4/Fbn2/Nphp1/Man2a1/Sox8/Pdgfrb/Meis2/Chd7/Map3k1/Bmp7/Foxc2/Aqp1/Pbx2/Tgif2/Ahi1/Jag1/Naglu/Zdhhc16/Rbp4/Cdkn1b/Aldh1a3	39
GO:0061138	morphogenesis of a branching epithelium	24/1162	232/28928	0.103448	2.57535	4.92842	2.36494e-05	0.000464626	0.000315266	Sox9/Cd44/Tnc/Sfrp2/Col4a1/Igf1/Maged1/Socs3/Gpc3/Hhip/Six2/Lef1/Sfrp1/Ednra/Npnt/Sox8/Fat4/Bmp7/Sema3e/Snai2/Foxc2/Tgm2/Nfatc4/Angpt1	24
GO:0043123	positive regulation of canonical NF-kappaB signal transduction	21/1162	188/28928	0.111702	2.78083	5.01135	2.40486e-05	0.000469407	0.00031851	S100b/Gapdh/Ube2n/Akap13/Tnfrsf1a/Alpk1/Ednra/Tnfrsf19/Myd88/Ltbr/Cav1/Pycard/Flot2/Tgm2/Pink1/Nup62/Ddx21/Zc3hav1/Jmjd8/S100a4/Traf2	21
GO:0009132	nucleoside diphosphate metabolic process	18/1162	146/28928	0.123288	3.06925	5.12775	2.40634e-05	0.000469407	0.00031851	Igf1/Eno1/Gale/Pgam1/Pkm/Tpi1/Aldoa/Gapdh/Pfkl/Pgk1/Pfkm/Ak2/Nupr1/Entpd6/Hk2/Ak4/Jmjd8/Rrm2	18
GO:0010977	negative regulation of neuron projection development	19/1162	160/28928	0.11875	2.95628	5.07615	2.46532e-05	0.000479213	0.000325163	Xylt1/Lgals1/Trpv4/Itm2c/Vim/Ntm/B2m/Dync1i2/Hes1/Dab1/Map2/Cspg4/Dpysl3/Prkcsh/Kank1/Efna1/Apoe/H2-D1/Kremen1	19
GO:0031345	negative regulation of cell projection organization	23/1162	218/28928	0.105505	2.62654	4.93144	2.53741e-05	0.000490218	0.000332631	Xylt1/Lgals1/Trpv4/Itm2c/Vim/Ntm/B2m/Dync1i2/Hes1/Akt1/Dab1/Map2/Cspg4/Dpysl3/Prkcsh/Kank1/Efna1/Apoe/H2-D1/Kremen1/Gorasp1/Nfatc4/Rap1gap	23
GO:0001823	mesonephros development	16/1162	120/28928	0.133333	3.31933	5.20829	2.53976e-05	0.000490218	0.000332631	Sox9/Cd44/Kif26b/Maged1/Gpc3/Hes1/Vcan/Six2/Sfrp1/Bmper/Npnt/Sox8/Fat4/Bmp7/Foxc2/Tshz3	16
GO:0055001	muscle cell development	25/1162	249/28928	0.100402	2.4995	4.86141	2.67897e-05	0.00051528	0.000349636	Comp/Sorbs2/Efemp2/Lox/Igf1/Csrp2/Lmna/Actg1/Sgcd/Hes1/Fdps/Akap13/Ramp2/Prickle1/Ednra/Csrp1/Myof/Pdgfrb/Cdk1/Col14a1/Plec/Flnc/Nfatc4/Naglu/Nfatc2	25
GO:0061008	hepaticobiliary system development	21/1162	190/28928	0.110526	2.75155	4.9553	2.8196e-05	0.00054044	0.000366708	Sox9/Ptn/Pkm/Meg3/Ldha/Rps15/Foxa3/Dut/Hes1/Prkcsh/Tgfa/Egfr/Asns/Pck2/Man2a1/Cadm1/Tnfaip3/Lims2/Naglu/Aacs/Gli1	21
GO:0050920	regulation of chemotaxis	24/1162	235/28928	0.102128	2.54247	4.85691	2.91884e-05	0.000557519	0.000378297	Camk1d/Ptn/Trpv4/Rarres2/Kif21a/Stk39/Gstp1/Tnfaip6/Tubb2b/Ptpn2/Cxcl14/Ednra/Tiam1/Pla2g7/Pdgfrb/Akt2/Gas6/Snai2/Ccl2/Il16/S1pr1/Ccl7/Angpt2/Lyn	24
GO:0046031	ADP metabolic process	16/1162	122/28928	0.131148	3.26492	5.12849	3.12532e-05	0.000594893	0.000403657	Igf1/Eno1/Gale/Pgam1/Pkm/Tpi1/Aldoa/Gapdh/Pfkl/Pgk1/Pfkm/Ak2/Nupr1/Hk2/Ak4/Jmjd8	16
GO:0030856	regulation of epithelial cell differentiation	20/1162	177/28928	0.112994	2.813	4.94943	3.15432e-05	0.000598342	0.000405997	Sox9/Cd24a/Zeb2/Fgfr3/Foxa3/Hes1/Six2/Tnfrsf1a/Wnt9a/Lef1/Nme2/Fat4/Bmp7/Keap1/Maff/Cav1/Ahi1/Jag1/Cdkn1b/Mmp9	20
GO:0022612	gland morphogenesis	19/1162	163/28928	0.116564	2.90187	4.98128	3.20055e-05	0.000605025	0.000410532	Sox9/Cd44/Tnc/Igf1/Ptn/Igfbp5/Msn/Tgfa/Sfrp1/Egfr/Nfkb1/Bmp7/Tnfaip3/Snai2/Ccl2/Lims2/Cav1/Tgm2/Gli1	19
GO:0060711	labyrinthine layer development	11/1162	62/28928	0.177419	4.41686	5.50969	3.24485e-05	0.000611298	0.000414788	Socs3/Hes1/Akt1/Rbpj/Lef1/Vcam1/Fbxw8/Bmp7/Plcd1/Nsdhl/Bmp5	11
GO:0048880	sensory system development	39/1162	483/28928	0.0807453	2.01016	4.57991	3.26335e-05	0.000612308	0.000415473	Sox9/Sdk2/Zeb2/Col5a1/Col4a1/Fgfr3/Ptn/Rcn1/Vim/Hes1/Maf/Slc1a1/Bcl11b/Bmpr1b/Prickle1/Egfr/Lpcat1/Nhs/Atp2b4/Fbn2/Nphp1/Man2a1/Sox8/Pdgfrb/Meis2/Chd7/Map3k1/Bmp7/Foxc2/Aqp1/Pbx2/Tgif2/Ahi1/Jag1/Naglu/Zdhhc16/Rbp4/Cdkn1b/Aldh1a3	39
GO:0001763	morphogenesis of a branching structure	25/1162	252/28928	0.0992063	2.46974	4.79381	3.27349e-05	0.000612308	0.000415473	Cpe/Sox9/Cd44/Tnc/Sfrp2/Col4a1/Igf1/Maged1/Socs3/Gpc3/Hhip/Six2/Lef1/Sfrp1/Ednra/Npnt/Sox8/Fat4/Bmp7/Sema3e/Snai2/Foxc2/Tgm2/Nfatc4/Angpt1	25
GO:0048678	response to axon injury	14/1162	97/28928	0.14433	3.59309	5.23326	3.2836e-05	0.000612308	0.000415473	Matn4/Tnc/Bnip3/Xylt1/Fgfr3/Ptn/Dpysl3/Slc1a1/Cdk1/Kremen1/Dhfr/Tyrobp/Fkbp1b/Lyn	14
GO:0051145	smooth muscle cell differentiation	13/1162	85/28928	0.152941	3.80747	5.30277	3.33683e-05	0.000620132	0.000420783	Comp/Sox9/Efemp2/Med28/Hes1/Ramp2/Ednra/Npnt/Pdgfrb/Tshz3/Nfatc4/Tmem204/Nfatc2	13
GO:0019319	hexose biosynthetic process	15/1162	110/28928	0.136364	3.39477	5.14786	3.44892e-05	0.000638805	0.000433453	C1qtnf3/Eno1/Pgam1/Tpi1/Gapdh/Mdh1/Pgk1/Ptpn2/Nnmt/Pck2/Sik1/Lepr/Rbp4/Slc25a10/Got1	15
GO:1904029	regulation of cyclin-dependent protein kinase activity	10/1162	52/28928	0.192308	4.7875	5.59222	3.57558e-05	0.000660043	0.000447864	Ccnd3/Akt1/Egfr/Rgcc/Cdkn2d/Fbxo7/Tnfaip3/Mapre3/Blm/Cdkn1b	10
GO:0000302	response to reactive oxygen species	23/1162	223/28928	0.103139	2.56765	4.80751	3.63494e-05	0.000668755	0.000453775	Bnip3/Rhob/Klf2/Txn1/Prdx1/Nqo1/Gstp1/Akt1/Anxa1/Oser1/Map3k5/Egfr/Ednra/Pdgfrb/Cdk1/Tnfaip3/Aqp1/Pink1/Dhfr/Ppif/Fkbp1b/Gch1/Mmp9	23
GO:0007044	cell-substrate junction assembly	14/1162	98/28928	0.142857	3.55643	5.18588	3.69097e-05	0.000676801	0.000459235	Sorbs1/Cdh11/S100a10/Actg1/Fermt2/Peak1/Poldip2/Clasp2/Tln1/Lamc1/Phldb2/Plec/Enpp2/Rhod	14
GO:0007584	response to nutrient	20/1162	179/28928	0.111732	2.78157	4.89119	3.70917e-05	0.000677878	0.000459965	Tnc/Postn/Sfrp2/Pdia3/Nqo1/Gstp1/Sfrp1/Egfr/Alad/Cdkn2d/Gas6/Scd1/Bmp7/Snai2/Plec/Ccl2/Acsl1/Aacs/Lpl/Fkbp1b	20
GO:0032768	regulation of monooxygenase activity	8/1162	33/28928	0.242424	6.03515	5.92047	3.74638e-05	0.000682412	0.000463042	S100a1/Akt1/Nfkb1/Atp2b4/Scarb1/Cav1/Dhfr/Gch1	8
GO:0010712	regulation of collagen metabolic process	11/1162	63/28928	0.174603	4.34675	5.44008	3.78979e-05	0.000688042	0.000466862	Fgfr3/Vim/Ppard/Emilin1/Fap/Scx/Rgcc/Ltbp1/Pdgfrb/Ccl2/Got1	11
GO:0071453	cellular response to oxygen levels	22/1162	210/28928	0.104762	2.60805	4.78443	4.20089e-05	0.000748031	0.000507567	Bnip3/Fndc1/Eno1/Ptprd/Lmna/Higd1a/Slc8a3/Akt1/Pgk1/Ppard/Sfrp1/Pdk3/Rgcc/Kcnd2/Ndrg1/Cav1/Aqp1/Pink1/Ak4/Cdkn1b/Tmem199/Ccna2	22
GO:0048662	negative regulation of smooth muscle cell proliferation	12/1162	75/28928	0.16	3.9832	5.29195	4.20415e-05	0.000748031	0.000507567	Efemp2/Ogn/Timp3/Igfbp5/Ndrg2/Gstp1/Ppard/Igfbp3/Apoe/Tnfaip3/Cav1/Cdkn1b	12
GO:0002082	regulation of oxidative phosphorylation	7/1162	25/28928	0.28	6.9706	6.10963	4.21541e-05	0.000748031	0.000507567	Cox7a2l/Shmt2/Nupr1/Slc25a33/Pink1/Ak4/Ppif	7
GO:0140354	lipid import into cell	7/1162	25/28928	0.28	6.9706	6.10963	4.21541e-05	0.000748031	0.000507567	Akt1/Slc2a1/Slc27a6/Akt2/Acsl1/Fabp3/Rbp4	7
GO:0006720	isoprenoid metabolic process	15/1162	112/28928	0.133929	3.33415	5.06314	4.27323e-05	0.000753431	0.000511231	Phyh/Rarres2/Fdft1/Fdps/Hmgcr/Hmgcs1/Dhrs3/Egfr/Pmvk/Idi1/Mvd/Rdh11/Rbp4/Rdh5/Aldh1a3	15
GO:0031330	negative regulation of cellular catabolic process	15/1162	112/28928	0.133929	3.33415	5.06314	4.27323e-05	0.000753431	0.000511231	Dbi/Sec22b/Timp3/Akt1/Ctsa/Poldip2/Atp2b4/Rnf5/Trim27/Nupr1/Stk38l/Tnfaip3/Pink1/Lepr/Ppp1r3b	15
GO:0044786	cell cycle DNA replication	9/1162	43/28928	0.209302	5.21058	5.65247	4.33525e-05	0.000761923	0.000516993	Mcm4/Mcm2/Mcm6/Mcm5/Tk1/Cdt1/Brca2/Rad51/Gmnn	9
GO:0060562	epithelial tube morphogenesis	34/1162	404/28928	0.0841584	2.09512	4.53468	4.52094e-05	0.000792028	0.00053742	Sox9/Cd44/Tnc/Zeb2/Sfrp2/Col4a1/Igf1/Rhob/Kif26b/Maged1/Gpc3/Hes1/Hhip/Rbpj/Six2/Lef1/Prickle1/Sfrp1/Ednra/Tead1/Npnt/Sox8/Fat4/Bmp7/Sema3e/Mthfd1l/Foxc2/Stard13/Nfatc4/Ift52/Bmp5/BC028528/Zic5/Angpt1	34
GO:0009185	ribonucleoside diphosphate metabolic process	17/1162	140/28928	0.121429	3.02297	4.90845	4.87657e-05	0.000851619	0.000577855	Igf1/Eno1/Gale/Pgam1/Pkm/Tpi1/Aldoa/Gapdh/Pfkl/Pgk1/Pfkm/Ak2/Nupr1/Hk2/Ak4/Jmjd8/Rrm2	17
GO:0043010	camera-type eye development	35/1162	423/28928	0.0827423	2.05987	4.49222	4.97102e-05	0.000865367	0.000587183	Sox9/Sdk2/Zeb2/Col4a1/Fgfr3/Ptn/Rcn1/Vim/Hes1/Maf/Slc1a1/Bcl11b/Bmpr1b/Prickle1/Egfr/Lpcat1/Nhs/Atp2b4/Fbn2/Nphp1/Man2a1/Sox8/Pdgfrb/Chd7/Map3k1/Bmp7/Foxc2/Aqp1/Tgif2/Ahi1/Jag1/Naglu/Rbp4/Cdkn1b/Aldh1a3	35
GO:1901987	regulation of cell cycle phase transition	38/1162	475/28928	0.08	1.9916	4.45777	4.99541e-05	0.000866869	0.000588202	Ctdspl/Ccnd3/Rps6/Rpl26/Rpl17/Anapc11/Akt1/Anxa1/Tex14/Rpa2/Egfr/Cirbp/Fhl1/Atp2b4/Rgcc/Prpf4b/Cdkn2d/Tcf3/Cdk1/Fbxo7/Mlf1/Dpf2/Ccng1/Apbb1/Rhno1/Klf11/Fbxo4/Cdt1/Plrg1/Brca2/Rad1/Blm/Gli1/Rad51/Cdkn1b/Rrm2/Spc25/Lyn	38
GO:0043217	myelin maintenance	6/1162	18/28928	0.333333	8.29834	6.33628	5.07774e-05	0.000878385	0.000596017	Akt1/Clu/Epb41l3/Akt2/Ndrg1/Plec	6
GO:0061035	regulation of cartilage development	12/1162	77/28928	0.155844	3.87974	5.17627	5.49406e-05	0.000947423	0.000642862	Sox9/Chadl/Sox5/Prkg2/Scin/Loxl2/Maf/Six2/Wnt9a/Bmpr1b/Scx/Snai2	12
GO:0090068	positive regulation of cell cycle process	26/1162	276/28928	0.0942029	2.34518	4.59363	5.54604e-05	0.000953398	0.000646916	Igf1/Ccnd3/Rpl17/Anapc11/Ooep/Svil/Akt1/Plscr1/Anxa1/Nsfl1c/Igf2/Lef1/Poldip2/Tgfa/Egfr/Rgcc/Pdgfrb/Cdk1/Rhno1/Rab11fip3/Nup62/Plrg1/Gli1/Piwil2/Rrm2/Racgap1	26
GO:0010821	regulation of mitochondrion organization	16/1162	128/28928	0.125	3.11188	4.89864	5.65951e-05	0.000969874	0.000658095	Fzd9/Bnip3/Igf1/Lmna/Higd1a/Akt1/Plaur/Wdr35/Pycard/Pink1/Inf2/Bok/Ppif/Mllt11/Adck1/Mmp9	16
GO:0030178	negative regulation of Wnt signaling pathway	19/1162	170/28928	0.111765	2.78238	4.76809	5.72496e-05	0.000978044	0.000663639	Tnn/Sox9/Rbms3/Sfrp2/Gpc3/Dkk3/Mllt3/Wwox/Prickle1/Sfrp1/Mdfi/Apoe/Siah2/Snai2/Cav1/Kremen1/Nfatc4/Gli1/Amer1	19
GO:0001822	kidney development	32/1162	375/28928	0.0853333	2.12437	4.48331	5.74896e-05	0.000979103	0.000664357	Sox9/Cd44/Cd24a/Kif26b/Maged1/Gpc3/Acta2/Hes1/Vcan/Nid1/Six2/Myo1e/Sfrp1/Bmper/Ednra/Arid5b/Npnt/Tns2/Sox8/Pdgfrb/Nup85/Fat4/Gfra1/Bmp7/Foxc2/Aqp1/Tshz3/Jag1/Amer1/Angpt2/Mmp9/Angpt1	32
GO:1905475	regulation of protein localization to membrane	23/1162	230/28928	0.1	2.4895	4.63956	5.88586e-05	0.000999325	0.000678079	Sorbs2/Sorbs1/Fzd9/Gpc6/Ptn/Farp1/Gpc3/Tnfaip6/Lrrc15/Ap2m1/Akt1/Slc1a1/Egfr/Clasp2/Grip1/Atp2b4/Gpc1/Lyplal1/Akt2/Ngdn/Epb41l1/Ezr/Ccl2	23
GO:0006270	DNA replication initiation	8/1162	35/28928	0.228571	5.69029	5.67983	5.91332e-05	0.0010009	0.000679146	Mcm4/Mcm2/Mcm6/Mcm5/Cdt1/Prim1/Gmnn/Wrnip1	8
GO:0009135	purine nucleoside diphosphate metabolic process	16/1162	129/28928	0.124031	3.08775	4.86165	6.22356e-05	0.00104697	0.000710406	Igf1/Eno1/Gale/Pgam1/Pkm/Tpi1/Aldoa/Gapdh/Pfkl/Pgk1/Pfkm/Ak2/Nupr1/Hk2/Ak4/Jmjd8	16
GO:0009179	purine ribonucleoside diphosphate metabolic process	16/1162	129/28928	0.124031	3.08775	4.86165	6.22356e-05	0.00104697	0.000710406	Igf1/Eno1/Gale/Pgam1/Pkm/Tpi1/Aldoa/Gapdh/Pfkl/Pgk1/Pfkm/Ak2/Nupr1/Hk2/Ak4/Jmjd8	16
GO:0010658	striated muscle cell apoptotic process	12/1162	78/28928	0.153846	3.83	5.11987	6.25825e-05	0.00104959	0.000712187	Bnip3/Sfrp2/Fndc1/Acot1/Igfbp3/Hmgcr/Map3k5/Bag3/Nupr1/Dynlt1f/Sirt5/Gch1	12
GO:0042542	response to hydrogen peroxide	15/1162	116/28928	0.12931	3.21918	4.89929	6.4551e-05	0.00107932	0.000732356	Bnip3/Rhob/Klf2/Txn1/Nqo1/Anxa1/Oser1/Map3k5/Ednra/Pdgfrb/Cdk1/Tnfaip3/Aqp1/Ppif/Fkbp1b	15
GO:0010565	regulation of cellular ketone metabolic process	19/1162	172/28928	0.110465	2.75003	4.70916	6.7145e-05	0.00111254	0.000754902	Sox9/Dbi/C1qtnf2/Dkk3/Akt1/Ppard/Anxa1/Stard4/Atp2b4/Pdk3/Kcnma1/Akt2/Bckdk/Insig1/Fmo1/Cav1/Fabp3/Bmp5/Sirt5	19
GO:0030509	BMP signaling pathway	19/1162	172/28928	0.110465	2.75003	4.70916	6.7145e-05	0.00111254	0.000754902	Comp/Sfrp2/Fstl1/Gpc3/Tnfaip6/Bambi/Hes1/Scube3/Vwc2/Rbpj/Lef1/Bmpr1b/Sfrp1/Bmper/Scx/Pelo/Bmp7/Cav1/Bmp5	19
GO:0043154	negative regulation of cysteine-type endopeptidase activity involved in apoptotic process	11/1162	67/28928	0.164179	4.08724	5.17548	6.83119e-05	0.00112848	0.000765715	Cd44/Sfrp2/Akt1/Plaur/Wnt9a/Cdkn2d/Gas6/Siah2/Aqp1/Dpep1/Mmp9	11
GO:0006364	rRNA processing	22/1162	217/28928	0.101382	2.52392	4.60962	6.88459e-05	0.0011339	0.00076939	Rps27rt/Rps6/Rpl5/Rps17/Rps15/Rps25/Rps27/Rps19/Rpl26/Rps28/Rps14/C1d/Eri3/Pa2g4/Brix1/Ngdn/Chd7/Ddx56/Ppan/Ddx21/Nsun4/Rpusd4	22
GO:0045860	positive regulation of protein kinase activity	27/1162	296/28928	0.0912162	2.27083	4.49578	6.99751e-05	0.00114905	0.000779676	Cd24a/Zeb2/Igf1/Tpd52l1/Maged1/Ccnd3/Higd1a/Traf4/Fermt2/Akt1/Dab1/Slc1a1/Map3k5/Egfr/Tead1/Efna1/Rgcc/Pdgfrb/Gas6/Lrp8/Map3k1/Unc119/Abi1/Mapre3/Slc8a2/Traf2/Angpt1	27
GO:0045669	positive regulation of osteoblast differentiation	12/1162	79/28928	0.151899	3.78152	5.06441	7.11244e-05	0.00116445	0.000790122	Sfrp2/Igf1/Lmna/Fermt2/Scube3/Bmpr1b/Npnt/Fbn2/Fam20c/Ifitm1/Bmp7/Jag1	12
GO:0070486	leukocyte aggregation	6/1162	19/28928	0.315789	7.86158	6.12044	7.16931e-05	0.00117028	0.000794077	Cd44/S100a9/S100a8/Gstp1/Msn/Bmp7	6
GO:0070875	positive regulation of glycogen metabolic process	7/1162	27/28928	0.259259	6.45426	5.80042	7.25828e-05	0.0011813	0.000801553	Sorbs1/Igf1/C1qtnf2/Akt1/Igf2/Akt2/Ppp1r3b	7
GO:0016054	organic acid catabolic process	24/1162	249/28928	0.0963855	2.39952	4.53727	7.37511e-05	0.00118738	0.000805678	Phyh/Cryl1/Oat/Dbi/Ldha/Akt1/Ppard/Etfa/Bcat1/Acot7/Gstz1/Atp2b4/Pck2/Akt2/Bckdk/Qdpr/Pon3/Bcat2/Aldh6a1/Asrgl1/Dpep1/Mccc2/Cpt2/Got1	24
GO:0046395	carboxylic acid catabolic process	24/1162	249/28928	0.0963855	2.39952	4.53727	7.37511e-05	0.00118738	0.000805678	Phyh/Cryl1/Oat/Dbi/Ldha/Akt1/Ppard/Etfa/Bcat1/Acot7/Gstz1/Atp2b4/Pck2/Akt2/Bckdk/Qdpr/Pon3/Bcat2/Aldh6a1/Asrgl1/Dpep1/Mccc2/Cpt2/Got1	24
GO:0051258	protein polymerization	27/1162	297/28928	0.0909091	2.26318	4.47635	7.40916e-05	0.00118738	0.000805678	Pde4dip/Eln/Trpv4/Fchsd2/Tppp3/Kif21a/Scin/Svil/Map2/Vill/Kank1/Cdc42ep5/Pak3/Clasp2/Arhgap28/Ppp1r9a/Cdc42ep4/Map3k1/Baiap2l1/Cav1/Pycard/Rhod/Mapre3/Icam1/Gas7/Cdkn1b/Eml2	27
GO:0007272	ensheathment of neurons	21/1162	203/28928	0.103448	2.57535	4.60778	7.46528e-05	0.00118738	0.000805678	S100b/Fgfr3/Ncmap/Igf1/Ptn/Cd9/Slc8a3/Akt1/Ppard/Egr2/Acer3/Clu/Tmem98/Gpc1/Epb41l3/Akt2/Trf/Tspan2/Ndrg1/Plec/Nab2	21
GO:0008366	axon ensheathment	21/1162	203/28928	0.103448	2.57535	4.60778	7.46528e-05	0.00118738	0.000805678	S100b/Fgfr3/Ncmap/Igf1/Ptn/Cd9/Slc8a3/Akt1/Ppard/Egr2/Acer3/Clu/Tmem98/Gpc1/Epb41l3/Akt2/Trf/Tspan2/Ndrg1/Plec/Nab2	21
GO:0035051	cardiocyte differentiation	21/1162	203/28928	0.103448	2.57535	4.60778	7.46528e-05	0.00118738	0.000805678	Sorbs2/Igf1/Lmna/Sgcd/Hes1/Fdps/Akap13/Rbpj/Prickle1/Egfr/Ednra/Vcam1/Pdgfrb/Cdk1/AW551984/Col14a1/Bmp7/Plec/Sik1/Jag1/Naglu	21
GO:0071248	cellular response to metal ion	21/1162	203/28928	0.103448	2.57535	4.60778	7.46528e-05	0.00118738	0.000805678	Bnip3/Cpne8/Nqo1/Stk39/B2m/Akt1/Dlg2/Slc1a1/Egfr/Slc25a39/Alad/Trf/Aqp1/Dpep1/Nfatc4/Nfatc2/Ppif/Cdkn1b/Fabp4/Mmp9/Mt2	21
GO:0042180	cellular ketone metabolic process	25/1162	265/28928	0.0943396	2.34859	4.51169	7.46832e-05	0.00118738	0.000805678	Sox9/Dbi/Tpi1/Aldoa/Nqo1/C1qtnf2/Dkk3/Akt1/Ppard/Anxa1/Hmgcr/Stard4/Atp2b4/Pdk3/Kcnma1/Akt2/Bckdk/Insig1/Fmo1/Nmt1/Cav1/Coq9/Fabp3/Bmp5/Sirt5	25
GO:0010657	muscle cell apoptotic process	16/1162	131/28928	0.122137	3.04061	4.78873	7.50168e-05	0.00118924	0.000806945	Bnip3/Sfrp2/Fndc1/Igf1/Gapdh/Bag1/Acot1/Igfbp3/Hmgcr/Map3k5/Bag3/Nupr1/Dynlt1f/Cav1/Sirt5/Gch1	16
GO:0042246	tissue regeneration	13/1162	92/28928	0.141304	3.51777	4.94813	7.78268e-05	0.00123024	0.000834767	Fzd9/Postn/Igf1/Ptn/Pkm/Cd9/Ninj2/Cpq/Ppard/Anxa1/Igsf10/Dusp10/Cdkn1b	13
GO:2001238	positive regulation of extrinsic apoptotic signaling pathway	11/1162	68/28928	0.161765	4.02713	5.11253	7.85671e-05	0.00123391	0.000837253	Srpx/Itm2c/Pdia3/Wwox/Bmpr1b/Sfrp1/Ltbr/Tnfrsf12a/Cav1/Pycard/Traf2	11
GO:0016525	negative regulation of angiogenesis	15/1162	118/28928	0.127119	3.16462	4.82002	7.87316e-05	0.00123391	0.000837253	Thbs2/Ptn/Klf2/Pgk1/Adgrb3/Col4a2/Hhip/Emilin1/Atp2b4/Rgcc/Tnmd/Sema3e/Ccl2/Stard13/Angpt2	15
GO:0046364	monosaccharide biosynthetic process	15/1162	118/28928	0.127119	3.16462	4.82002	7.87316e-05	0.00123391	0.000837253	C1qtnf3/Eno1/Pgam1/Tpi1/Gapdh/Mdh1/Pgk1/Ptpn2/Nnmt/Pck2/Sik1/Lepr/Rbp4/Slc25a10/Got1	15
GO:0000280	nuclear division	37/1162	468/28928	0.0790598	1.9682	4.31983	7.96313e-05	0.00124113	0.000842154	Fgfr3/Igf1/Anapc11/Ooep/Tex14/Nsfl1c/Igf2/Prickle1/Poldip2/Tgfa/Clasp2/Rgcc/Prpf4b/Map9/Pdgfrb/Cdk1/Bmp7/Zscan21/Cep85/Actr2/Atf6b/Ccdc8/Aaas/Nup62/Cdt1/Brca2/Rad1/Fbxw5/Rad51/Cdkn1b/Piwil2/Cenpk/L3mbtl1/Ska2/Klhdc8b/Spc25/Racgap1	37
GO:0007229	integrin-mediated signaling pathway	14/1162	105/28928	0.133333	3.31933	4.87065	8.00155e-05	0.00124113	0.000842154	Loxl3/Ptn/Col3a1/Lamb1/Fermt2/Nid1/Itga10/Itgbl1/Nme2/Tln1/Lamc1/Tec/Lims2/Tyrobp	14
GO:0071478	cellular response to radiation	20/1162	189/28928	0.10582	2.63439	4.61158	8.00949e-05	0.00124113	0.000842154	Sfrp2/Rhob/Crip1/Swi5/Rpl26/Sfrp1/Akt2/Snai2/Aqp1/Rhno1/Nfatc4/Fbxo4/Brca2/Rad1/Rhbdd1/Blm/Rad51/Ddb2/Pbk/Mmp9	20
GO:1902905	positive regulation of supramolecular fiber organization	20/1162	189/28928	0.10582	2.63439	4.61158	8.00949e-05	0.00124113	0.000842154	Efemp2/Pde4dip/S100a10/Trpv4/Fchsd2/Scin/Fermt2/Pdlim4/Synpo/Cdc42ep5/Rgcc/Trim27/Cdc42ep4/Map3k1/Baiap2l1/Cav1/Pycard/Icam1/Ppm1e/Cdkn1b	20
GO:0055074	calcium ion homeostasis	31/1162	365/28928	0.0849315	2.11437	4.38301	8.12948e-05	0.00124696	0.000846108	S100b/Fzd9/Bnip3/Fgfr3/Cacna1a/Trpv4/Dbi/Cyba/Herpud1/Cacna1d/Sgcd/Slc8a3/Marcksl1/Synpo/Slc10a7/Ednra/Cherp/Atp2b4/Apoe/Itpr3/Chd7/Ccl2/Cav1/Itpr2/Tgm2/Plcd1/Slc8a2/Bok/Fkbp1b/Atp1b1/Lyn	31
GO:0003179	heart valve morphogenesis	10/1162	57/28928	0.175439	4.36755	5.20617	8.13777e-05	0.00124696	0.000846108	Sox9/Eln/Zfpm2/Fgfrl1/Emilin1/Scx/Adamts5/Efna1/Jag1/Naglu	10
GO:0030865	cortical cytoskeleton organization	10/1162	57/28928	0.175439	4.36755	5.20617	8.13777e-05	0.00124696	0.000846108	Trpv4/Kif21a/Synpo/Rtkn/Tln1/Epb41l3/Epb41l1/Ezr/Plec/Racgap1	10
GO:0043457	regulation of cellular respiration	10/1162	57/28928	0.175439	4.36755	5.20617	8.13777e-05	0.00124696	0.000846108	Trpv4/Cox7a2l/Akt1/Prdm16/Shmt2/Nupr1/Slc25a33/Pink1/Ak4/Ppif	10
GO:0061041	regulation of wound healing	16/1162	132/28928	0.121212	3.01758	4.75279	8.22305e-05	0.00125653	0.0008526	S100a9/Cd9/Actg1/Fermt2/Tmem97/Anxa1/Emilin1/Plaur/Kank1/Clasp2/Apoe/Phldb2/Tnfrsf12a/Ccl2/Cav1/Foxc2	16
GO:0008360	regulation of cell shape	17/1162	146/28928	0.116438	2.89873	4.7052	8.29785e-05	0.00126357	0.000857379	S100b/Ptn/Aldoa/Fermt2/Bambi/Anxa1/Msn/Cdc42ep5/Cdc42se1/Epb41l3/Cdc42ep4/Lst1/Ezr/Sema3e/Icam1/Gas7/Ccl7	17
GO:0042593	glucose homeostasis	29/1162	332/28928	0.0873494	2.17456	4.40343	8.33804e-05	0.00126357	0.000857379	C1qtnf3/Igf1/Cacna1a/Trpv4/Rps6/Foxa3/Igfbp5/Cacna1d/Akt1/Ptpn2/Ppard/Hmgcr/Pim3/Pygl/Tiam1/Fbn2/Vcam1/Pdk3/Pfkm/Pck2/Gas6/Sybu/Ccl2/Icam1/Hk2/Lepr/Aacs/Rbp4/Fkbp1b	29
GO:0050769	positive regulation of neurogenesis	29/1162	332/28928	0.0873494	2.17456	4.40343	8.33804e-05	0.00126357	0.000857379	Hapln1/Acan/Zeb2/Igf1/Ptprd/Ptn/Vim/Bag1/Hes1/Vcan/Egr2/Pak3/Egfr/Grip1/Tiam1/Apoe/Man2a1/Sox8/Metrn/Il1rapl1/Trf/Lrp8/Fbxw8/Tnfrsf12a/Enpp2/Actr2/Tgm2/Zfyve27/Lyn	29
GO:0001892	embryonic placenta development	15/1162	119/28928	0.12605	3.13803	4.78102	8.67911e-05	0.00130805	0.00088756	Socs3/Nrk/Hes1/Akt1/Rbpj/Igf2/Lef1/Egfr/Vcam1/Mdfi/Fbxw8/Bmp7/Plcd1/Nsdhl/Bmp5	15
GO:0010660	regulation of muscle cell apoptotic process	15/1162	119/28928	0.12605	3.13803	4.78102	8.67911e-05	0.00130805	0.00088756	Bnip3/Sfrp2/Fndc1/Igf1/Gapdh/Bag1/Acot1/Igfbp3/Hmgcr/Map3k5/Bag3/Nupr1/Cav1/Sirt5/Gch1	15
GO:0033500	carbohydrate homeostasis	29/1162	333/28928	0.0870871	2.16803	4.38562	8.79103e-05	0.0013213	0.000896548	C1qtnf3/Igf1/Cacna1a/Trpv4/Rps6/Foxa3/Igfbp5/Cacna1d/Akt1/Ptpn2/Ppard/Hmgcr/Pim3/Pygl/Tiam1/Fbn2/Vcam1/Pdk3/Pfkm/Pck2/Gas6/Sybu/Ccl2/Icam1/Hk2/Lepr/Aacs/Rbp4/Fkbp1b	29
GO:0051783	regulation of nuclear division	18/1162	161/28928	0.111801	2.78329	4.6418	8.84357e-05	0.00132557	0.000899449	Fgfr3/Igf1/Anapc11/Ooep/Tex14/Igf2/Tgfa/Rgcc/Prpf4b/Pdgfrb/Bmp7/Ccdc8/Nup62/Rad1/Fbxw5/Piwil2/L3mbtl1/Spc25	18
GO:0010662	regulation of striated muscle cell apoptotic process	11/1162	69/28928	0.15942	3.96877	5.05078	9.0111e-05	0.00134368	0.000911734	Bnip3/Sfrp2/Fndc1/Acot1/Igfbp3/Hmgcr/Map3k5/Bag3/Nupr1/Sirt5/Gch1	11
GO:0008299	isoprenoid biosynthetic process	8/1162	37/28928	0.216216	5.3827	5.45707	9.03279e-05	0.00134368	0.000911734	Fdft1/Fdps/Hmgcr/Hmgcs1/Pmvk/Idi1/Mvd/Aldh1a3	8
GO:0021782	glial cell development	17/1162	147/28928	0.115646	2.87901	4.67234	9.03763e-05	0.00134368	0.000911734	Zeb2/Fgfr3/Ncmap/S100a9/Vim/S100a8/Gstp1/Akt1/Clu/Ldlr/Egfr/Akt2/Tspan2/Ndrg1/Plec/Naglu/Lyn	17
GO:1903036	positive regulation of response to wounding	12/1162	81/28928	0.148148	3.68815	4.95614	9.12592e-05	0.00135314	0.000918159	Cd24a/Ptn/S100a9/Actg1/Fermt2/Tmem97/Anxa1/Emilin1/Kank1/Ccl2/Foxc2/Fkbp1b	12
GO:0031214	biomineral tissue development	20/1162	191/28928	0.104712	2.60681	4.55783	9.27152e-05	0.00137104	0.000930301	Matn1/Comp/Aspn/Sox9/Fzd9/Dlk1/Lox/Fgfr3/Igf1/Ptn/Gpc3/Bmpr1b/Prickle1/Fbn2/Fam20c/Bmp2k/Gas6/Bmp7/S1pr1/Sbno2	20
GO:0043542	endothelial cell migration	23/1162	237/28928	0.0970464	2.41597	4.47769	9.31047e-05	0.00137311	0.000931704	Zeb2/Igf1/Rhob/Ptn/S100a9/Fstl1/Loxl2/Akt1/Anxa1/Fap/Igf2/Bmper/Atp2b4/Efna1/Scarb1/Rgcc/Apoe/Snai2/Foxc2/Sh3bp1/Stard13/Angpt2/Angpt1	23
GO:0090200	positive regulation of release of cytochrome c from mitochondria	7/1162	28/28928	0.25	6.22375	5.65732	9.34345e-05	0.00137429	0.000932504	Bnip3/Plaur/Wdr35/Pycard/Pink1/Mllt11/Mmp9	7
GO:2000181	negative regulation of blood vessel morphogenesis	15/1162	120/28928	0.125	3.11188	4.74243	9.55616e-05	0.00140183	0.00095119	Thbs2/Ptn/Klf2/Pgk1/Adgrb3/Col4a2/Hhip/Emilin1/Atp2b4/Rgcc/Tnmd/Sema3e/Ccl2/Stard13/Angpt2	15
GO:0043405	regulation of MAP kinase activity	18/1162	162/28928	0.111111	2.76611	4.61141	9.58198e-05	0.00140187	0.000951224	Cd24a/Zeb2/Sfrp2/Tpd52l1/Maged1/Gstp1/Hmgcr/Map3k5/Sfrp1/Egfr/Apoe/Pdgfrb/Map3k1/Cav1/Dusp10/Nup62/Traf2/Lyn	18
GO:0044539	long-chain fatty acid import into cell	6/1162	20/28928	0.3	7.4685	5.91981	9.89436e-05	0.00144374	0.000979629	Akt1/Slc2a1/Slc27a6/Akt2/Acsl1/Fabp3	6
GO:0036294	cellular response to decreased oxygen levels	20/1162	192/28928	0.104167	2.59323	4.53121	9.9662e-05	0.00145037	0.000984131	Bnip3/Fndc1/Eno1/Ptprd/Lmna/Higd1a/Slc8a3/Akt1/Pgk1/Ppard/Sfrp1/Pdk3/Rgcc/Kcnd2/Ndrg1/Aqp1/Pink1/Ak4/Cdkn1b/Ccna2	20
GO:0071347	cellular response to interleukin-1	12/1162	82/28928	0.146341	3.64317	4.90329	0.000103043	0.00149562	0.00101484	Sox9/Nfkbia/Klf2/Hes1/Sfrp1/Akap12/Nfkb1/Myd88/Cxcl2/Ccl2/Pycard/Rps6ka4	12
GO:1901343	negative regulation of vasculature development	15/1162	121/28928	0.123967	3.08616	4.70423	0.000105095	0.00152139	0.00103232	Thbs2/Ptn/Klf2/Pgk1/Adgrb3/Col4a2/Hhip/Emilin1/Atp2b4/Rgcc/Tnmd/Sema3e/Ccl2/Stard13/Angpt2	15
GO:0060538	skeletal muscle organ development	23/1162	239/28928	0.0962343	2.39575	4.43249	0.000105706	0.00152622	0.0010356	S100b/Eln/Meg3/Ldha/Fgfrl1/Svil/Egr2/Hmgcr/Igf2/Hivep3/Scx/Gmppa/Sox8/Gpc1/Nupr1/Mef2d/Vamp5/Plec/Maff/Cav1/Vrk3/Ppif/Med20	23
GO:0048709	oligodendrocyte differentiation	16/1162	135/28928	0.118519	2.95052	4.64699	0.000107647	0.00155017	0.00105185	Sox9/Sox5/Bnip3/Fgfr3/Ptn/Gstp1/Slc8a3/Hes1/Clu/Tmem98/Sox8/Tspan2/Enpp2/Dusp10/Bok/Lyn	16
GO:0033273	response to vitamin	13/1162	95/28928	0.136842	3.40669	4.80656	0.000108871	0.00155373	0.00105426	Tnc/Postn/Pdia3/Gstp1/Sfrp1/Egfr/Alad/Cdkn2d/Gas6/Bmp7/Snai2/Ccl2/Fkbp1b	13
GO:0048644	muscle organ morphogenesis	13/1162	95/28928	0.136842	3.40669	4.80656	0.000108871	0.00155373	0.00105426	Efemp2/Zfpm2/Col3a1/Col11a1/Rbpj/Ednra/Gmppa/Arid5b/Chd7/S1pr1/Foxc2/Naglu/Angpt1	13
GO:0051881	regulation of mitochondrial membrane potential	13/1162	95/28928	0.136842	3.40669	4.80656	0.000108871	0.00155373	0.00105426	Fzd9/Bnip3/Tspan4/Pycr1/Akt1/Slc25a33/Pink1/Bok/Got1/Ppif/Mllt11/Ppa2/Tusc2	13
GO:0010717	regulation of epithelial to mesenchymal transition	14/1162	108/28928	0.12963	3.22713	4.74361	0.000109024	0.00155373	0.00105426	Sfrp2/Loxl2/Fermt2/Bambi/Lef1/Sfrp1/Clasp2/Tiam1/Efna1/Rgcc/Phldb2/Bmp7/Glipr2/Jag1	14
GO:1903706	regulation of hemopoiesis	36/1162	458/28928	0.0786026	1.95681	4.22245	0.000110939	0.00157693	0.00107001	Loxl3/Cd44/Cd24a/Dlk1/Lox/Fgfr3/Lgals1/Ptn/Nfkbia/B2m/Scin/Tnfaip6/Il17d/Tox/Ptpn2/Anxa1/Ctla4/Lef1/Nme2/Lrrc17/Sfrp1/Prdm16/Socs1/Tcta/Meis2/Clec2d/Gas6/Pithd1/Fbxo7/Snai2/Dusp10/Jag1/Tyrobp/Nfkbid/L3mbtl1/Lyn	36
GO:0007369	gastrulation	21/1162	209/28928	0.100478	2.50141	4.45642	0.000113231	0.00160538	0.00108931	Sfrp2/Col5a1/Col11a1/Rps6/Col12a1/Gpc3/Col4a2/Six2/Lef1/Prickle1/Sfrp1/Clasp2/Scx/Tcf3/Phldb2/Bmp7/Tnfaip3/Foxc2/Tgif2/Rbm14/Mmp9	21
GO:0097529	myeloid leukocyte migration	24/1162	256/28928	0.09375	2.33391	4.38546	0.000113571	0.00160605	0.00108976	Camk1d/Trpv4/Rarres2/S100a9/Cd9/Rpl13a/Rps19/S100a8/Pde4b/Tnfaip6/Anxa1/Emilin1/Ednra/Pla2g7/Myd88/Nup85/Cxcl2/Ccl2/Lyst/Dpep1/Ccl7/Lyn/Mmp9/Cxcl1	24
GO:0016052	carbohydrate catabolic process	20/1162	194/28928	0.103093	2.5665	4.47847	0.000114951	0.00161725	0.00109736	Igf1/Eno1/Gale/Pgam1/Pkm/Tpi1/Aldoa/Ldha/Gapdh/Pfkl/Pgk1/Pygl/Pgm2/Naga/Pfkm/Nupr1/Hk2/Gm2a/Ppp1r3b/Jmjd8	20
GO:0048754	branching morphogenesis of an epithelial tube	20/1162	194/28928	0.103093	2.5665	4.47847	0.000114951	0.00161725	0.00109736	Sox9/Cd44/Tnc/Sfrp2/Col4a1/Igf1/Maged1/Gpc3/Hhip/Six2/Lef1/Ednra/Npnt/Sox8/Fat4/Bmp7/Sema3e/Foxc2/Nfatc4/Angpt1	20
GO:0003158	endothelium development	17/1162	150/28928	0.113333	2.82143	4.57538	0.000116161	0.0016301	0.00110608	Col27a1/Plod3/Rhob/Fstl1/Rbpj/Tnfrsf1a/Msn/Ednra/Myd88/Tnmd/Ezr/S1pr1/Foxc2/Icam1/Stard13/Jag1/Naglu	17
GO:0072009	nephron epithelium development	16/1162	136/28928	0.117647	2.92882	4.61237	0.000117525	0.00164505	0.00111623	Sox9/Cd44/Cd24a/Kif26b/Maged1/Gpc3/Hes1/Six2/Myo1e/Ednra/Npnt/Sox8/Fat4/Foxc2/Aqp1/Jag1	16
GO:0006874	intracellular calcium ion homeostasis	29/1162	339/28928	0.0855457	2.12966	4.28003	0.000120044	0.00167531	0.00113676	S100b/Fzd9/Bnip3/Cacna1a/Trpv4/Dbi/Cyba/Herpud1/Cacna1d/Slc8a3/Marcksl1/Synpo/Slc10a7/Ednra/Cherp/Atp2b4/Apoe/Itpr3/Chd7/Ccl2/Cav1/Itpr2/Tgm2/Plcd1/Slc8a2/Bok/Fkbp1b/Atp1b1/Lyn	29
GO:0070167	regulation of biomineral tissue development	14/1162	109/28928	0.12844	3.19752	4.70225	0.000120534	0.00167531	0.00113676	Matn1/Comp/Aspn/Sox9/Fzd9/Fgfr3/Ptn/Bmpr1b/Fbn2/Fam20c/Bmp2k/Gas6/Bmp7/S1pr1	14
GO:0002685	regulation of leukocyte migration	24/1162	257/28928	0.0933852	2.32483	4.36417	0.0001206	0.00167531	0.00113676	Camk1d/Ptn/Trpv4/Rarres2/Cd9/Stk39/Tnfaip6/Akt1/Anxa1/Emilin1/Msn/Cxcl14/Ednra/Pla2g7/Myd88/Gas6/Dock8/Ccl2/Pycard/Icam1/Chst2/Ccl7/Lyn/Mmp9	24
GO:0015748	organophosphate ester transport	18/1162	165/28928	0.109091	2.71582	4.52162	0.000121332	0.00168122	0.00114077	Slc35b2/Dbi/Atp10a/Slc35d1/Slc35a2/Pitpnc1/Plscr1/Tmem41b/Ldlr/Tmem30a/Atp8b1/Scarb1/Apoe/Slc25a33/Esyt1/Slc19a1/Atp8a1/Mttp	18
GO:0048738	cardiac muscle tissue development	26/1162	290/28928	0.0896552	2.23197	4.31345	0.000125123	0.0017294	0.00117346	Sorbs2/Zfpm2/Igf1/Col11a1/Lmna/Sgcd/Fdps/Akap13/Rbpj/Prickle1/Ednra/Pdgfrb/Cdk1/AW551984/Col14a1/Chd7/Bmp7/Plec/S1pr1/Foxc2/Sik1/Naglu/Bmp5/Rbp4/Gli1/Angpt1	26
GO:0030850	prostate gland development	10/1162	60/28928	0.166667	4.14917	4.9953	0.000127419	0.00175672	0.001192	Sox9/Cd44/Tnc/Igf1/Plaur/Sfrp1/Wdr77/Bmp7/Gli1/Cdkn1b	10
GO:0090090	negative regulation of canonical Wnt signaling pathway	16/1162	137/28928	0.116788	2.90745	4.57807	0.000128186	0.00176288	0.00119618	Tnn/Sox9/Rbms3/Sfrp2/Gpc3/Dkk3/Mllt3/Prickle1/Sfrp1/Apoe/Siah2/Snai2/Cav1/Kremen1/Gli1/Amer1	16
GO:0071479	cellular response to ionizing radiation	12/1162	84/28928	0.142857	3.55643	4.80003	0.000130574	0.00178678	0.0012124	Sfrp2/Rhob/Swi5/Rpl26/Sfrp1/Snai2/Rhno1/Fbxo4/Brca2/Rad1/Blm/Rad51	12
GO:1990874	vascular associated smooth muscle cell proliferation	12/1162	84/28928	0.142857	3.55643	4.80003	0.000130574	0.00178678	0.0012124	Efemp2/Igf1/Timp3/Igfbp5/Ndrg2/Gstp1/Map3k5/Poldip2/Mef2d/Cav1/Cdkn1b/Mmp9	12
GO:0045600	positive regulation of fat cell differentiation	11/1162	72/28928	0.152778	3.8034	4.87228	0.000133817	0.00181626	0.0012324	Sfrp2/Igf1/Rarres2/Mecom/Akt1/Sfrp1/Prdm16/Bmp7/Snai2/Lpl/Zfp385a	11
GO:0070542	response to fatty acid	11/1162	72/28928	0.152778	3.8034	4.87228	0.000133817	0.00181626	0.0012324	Sox9/Hes1/Ldlr/Alad/Pdk3/Scd1/Ccl2/Acsl1/Nfatc4/Aacs/Lpl	11
GO:0006268	DNA unwinding involved in DNA replication	6/1162	21/28928	0.285714	7.11286	5.73259	0.000133825	0.00181626	0.0012324	Mcm4/Mcm2/Mcm6/Mcm5/Blm/Rad51	6
GO:0014002	astrocyte development	8/1162	39/28928	0.205128	5.10667	5.24993	0.000134049	0.00181626	0.0012324	Zeb2/S100a9/Vim/S100a8/Ldlr/Egfr/Tspan2/Naglu	8
GO:0048708	astrocyte differentiation	13/1162	97/28928	0.134021	3.33644	4.7153	0.000135055	0.0018254	0.0012386	Sox9/Zeb2/Fgfr3/S100a9/Vim/S100a8/Hes1/Dab1/Ldlr/Egfr/Sox8/Tspan2/Naglu	13
GO:0007163	establishment or maintenance of cell polarity	23/1162	243/28928	0.0946502	2.35632	4.34345	0.000135544	0.00182752	0.00124004	Igf1/Kif26b/Lmna/Ooep/Fscn1/Hes1/Map2/Dlg2/Nsfl1c/Kank1/Msn/Prickle1/Frmd4b/Clasp2/Ezr/Phldb2/Dock8/Actr2/Flot2/Aqp1/Sh3bp1/Insc/Ska2	23
GO:0032868	response to insulin	27/1162	308/28928	0.0876623	2.18235	4.26763	0.000136001	0.0018292	0.00124118	Sorbs1/Trpv4/Rarres2/Pkm/Rps6/Socs3/Gstp1/Akt1/Ptpn2/Egr2/Igf2/Kank1/Slc2a1/Socs1/Tns2/Pck2/Akt2/Insig1/Vamp2/Ccl2/Foxc2/Slc25a33/Dennd4c/Rbp4/Got1/Lpl/Lyn	27
GO:0035107	appendage morphogenesis	19/1162	182/28928	0.104396	2.59893	4.42664	0.000142972	0.0019136	0.00129845	Col2a1/Sox9/Chst11/Sfrp2/Col3a1/Gpc3/Prrx2/Mecom/Wnt9a/Lef1/Prickle1/Aff3/Fbn2/Ece1/Chd7/Bmp7/En1/Pbx2/Ift52	19
GO:0035108	limb morphogenesis	19/1162	182/28928	0.104396	2.59893	4.42664	0.000142972	0.0019136	0.00129845	Col2a1/Sox9/Chst11/Sfrp2/Col3a1/Gpc3/Prrx2/Mecom/Wnt9a/Lef1/Prickle1/Aff3/Fbn2/Ece1/Chd7/Bmp7/En1/Pbx2/Ift52	19
GO:0050730	regulation of peptidyl-tyrosine phosphorylation	23/1162	244/28928	0.0942623	2.34666	4.32147	0.000144082	0.00191912	0.0013022	Cd44/Cd24a/Sfrp2/Fgfr3/Igf1/Socs3/Hes1/Ptpn2/Cspg4/Tnfrsf1a/Tgfa/Sfrp1/Egfr/Efna1/Socs1/Pdgfrb/Gfra1/Unc119/Abi1/Enpp2/Cav1/Icam1/Angpt1	23
GO:0051056	regulation of small GTPase mediated signal transduction	23/1162	244/28928	0.0942623	2.34666	4.32147	0.000144082	0.00191912	0.0013022	Igf1/Col3a1/Akap13/Kank1/Arhgap28/Dennd4a/Apoe/Cdc42se1/Pdgfrb/Dynlt1f/Dock8/Dock9/Cgnl1/Sh3bp1/Tgm2/Dock11/Stard13/Nup62/Chn1/Dennd4c/Dennd3/Sgsm3/Rap1gap	23
GO:0007162	negative regulation of cell adhesion	28/1162	326/28928	0.0858896	2.13822	4.22801	0.000145802	0.00193733	0.00131455	Loxl3/Cd44/Tnc/Cd24a/Postn/Lgals1/Trpv4/Cd9/Lamb1/Gstp1/Akt1/Ptpn2/Anxa1/Dab1/Kank1/Ctla4/Clasp2/Socs1/Rgcc/Phldb2/Sema3e/Tnfaip3/Snai2/Enpp2/Jag1/Nfkbid/Angpt2/Angpt1	28
GO:0032928	regulation of superoxide anion generation	7/1162	30/28928	0.233333	5.80884	5.39094	0.000149753	0.00198504	0.00134692	Cyba/Gstp1/Akt1/Egfr/Pon3/Tyrobp/Cxcl1	7
GO:0033674	positive regulation of kinase activity	27/1162	310/28928	0.0870968	2.16827	4.23062	0.000151261	0.00199731	0.00135525	Cd24a/Zeb2/Igf1/Tpd52l1/Maged1/Ccnd3/Higd1a/Traf4/Fermt2/Akt1/Dab1/Slc1a1/Map3k5/Egfr/Tead1/Efna1/Rgcc/Pdgfrb/Gas6/Lrp8/Map3k1/Unc119/Abi1/Mapre3/Slc8a2/Traf2/Angpt1	27
GO:2001244	positive regulation of intrinsic apoptotic signaling pathway	11/1162	73/28928	0.150685	3.7513	4.8149	0.000151908	0.00199731	0.00135525	S100a9/Rpl26/S100a8/Ptpn2/Plscr1/Clu/Nupr1/Cav1/Nacc2/Bok/Pias4	11
GO:0007088	regulation of mitotic nuclear division	15/1162	125/28928	0.12	2.9874	4.55533	0.000152008	0.00199731	0.00135525	Fgfr3/Igf1/Anapc11/Tex14/Igf2/Tgfa/Rgcc/Prpf4b/Pdgfrb/Bmp7/Ccdc8/Nup62/Fbxw5/L3mbtl1/Spc25	15
GO:0008064	regulation of actin polymerization or depolymerization	18/1162	168/28928	0.107143	2.66732	4.43382	0.000152628	0.00199731	0.00135525	Eln/Fchsd2/Scin/Svil/Vill/Plekhh2/Kank1/Cdc42ep5/Pak3/Lima1/Arhgap28/Ppp1r9a/Cdc42ep4/Map3k1/Baiap2l1/Pycard/Sh3bp1/Icam1	18
GO:0001667	ameboidal-type cell migration	25/1162	278/28928	0.0899281	2.23876	4.24566	0.000159561	0.00207505	0.001408	Sox9/Zeb2/Vim/Gpc3/Acta2/Akt1/Ppard/Kank1/Pak3/Clasp2/Akap12/Ednra/Arid5b/Fbn2/Sox8/Bmp7/Sema3e/Snai2/Plec/Enpp2/Dusp10/Aqp1/Cap1/Glipr2/Mmp9	25
GO:0022618	protein-RNA complex assembly	19/1162	184/28928	0.103261	2.57068	4.37241	0.000165007	0.00213985	0.00145196	Rps6/Rpl5/Rps15/Rps25/Rpl13a/Rps27/Rps19/Rps28/Rps14/Puf60/Ago3/Wdr77/Brix1/Prpf4b/Sf3a2/Eif2s3y/Gemin8/Aar2/Mcat	19
GO:0007266	Rho protein signal transduction	16/1162	140/28928	0.114286	2.84514	4.47699	0.000165393	0.00213985	0.00145196	Col3a1/Akap13/Kank1/Cdc42ep5/Ednra/Rtkn/Ctnnal1/Apoe/Cdc42se1/Pdgfrb/Cdc42ep4/Dock8/Dock9/Dock11/Stard13/Racgap1	16
GO:0051962	positive regulation of nervous system development	32/1162	397/28928	0.0806045	2.00665	4.13156	0.000165829	0.00213985	0.00145196	Hapln1/Thbs2/Acan/Zeb2/Igf1/Ptprd/Ptn/Vim/Bag1/Hes1/Vcan/Egr2/Adgrb3/Pak3/Egfr/Grip1/Tiam1/Apoe/Man2a1/Sox8/Metrn/Il1rapl1/Trf/Lrp8/Fbxw8/Tnfrsf12a/Adgre5/Enpp2/Actr2/Tgm2/Zfyve27/Lyn	32
GO:0043535	regulation of blood vessel endothelial cell migration	13/1162	99/28928	0.131313	3.26904	4.6264	0.000166489	0.00213985	0.00145196	Igf1/Akt1/Anxa1/Igf2/Atp2b4/Efna1/Rgcc/Apoe/Foxc2/Sh3bp1/Stard13/Angpt2/Angpt1	13
GO:0051492	regulation of stress fiber assembly	13/1162	99/28928	0.131313	3.26904	4.6264	0.000166489	0.00213985	0.00145196	S100a10/Actg1/Fermt2/Pdlim4/Synpo/Clasp2/Arhgap28/Rgcc/Ppp1r9a/Phldb2/Cgnl1/S1pr1/Ppm1e	13
GO:0008347	glial cell migration	11/1162	74/28928	0.148649	3.70061	4.75853	0.000172034	0.00220597	0.00149683	Col3a1/Cd9/Vim/Lamb1/Atp1b2/Vcan/Dab1/Cspg4/Tiam1/Lrp8/Ccl2	11
GO:0042552	myelination	20/1162	200/28928	0.1	2.4895	4.32415	0.000173963	0.00222551	0.00151009	S100b/Fgfr3/Ncmap/Igf1/Ptn/Cd9/Slc8a3/Akt1/Egr2/Acer3/Clu/Tmem98/Gpc1/Epb41l3/Akt2/Trf/Tspan2/Ndrg1/Plec/Nab2	20
GO:2000045	regulation of G1/S transition of mitotic cell cycle	18/1162	170/28928	0.105882	2.63594	4.37634	0.000177232	0.00224814	0.00152545	Ctdspl/Ccnd3/Rpl26/Rpl17/Akt1/Anxa1/Rpa2/Egfr/Fhl1/Rgcc/Cdkn2d/Tcf3/Fbxo7/Dpf2/Klf11/Plrg1/Cdkn1b/Rrm2	18
GO:0006096	glycolytic process	14/1162	113/28928	0.123894	3.08434	4.54147	0.000177744	0.00224814	0.00152545	Igf1/Eno1/Gale/Pgam1/Pkm/Tpi1/Aldoa/Gapdh/Pfkl/Pgk1/Pfkm/Nupr1/Hk2/Jmjd8	14
GO:0110020	regulation of actomyosin structure organization	14/1162	113/28928	0.123894	3.08434	4.54147	0.000177744	0.00224814	0.00152545	S100a10/Actg1/Fermt2/Akap13/Pdlim4/Synpo/Clasp2/Arhgap28/Rgcc/Ppp1r9a/Phldb2/Cgnl1/S1pr1/Ppm1e	14
GO:0001502	cartilage condensation	6/1162	22/28928	0.272727	6.78955	5.55725	0.000177775	0.00224814	0.00152545	Col2a1/Sox9/Sox5/Acan/Col11a1/Bmpr1b	6
GO:0009067	aspartate family amino acid biosynthetic process	6/1162	22/28928	0.272727	6.78955	5.55725	0.000177775	0.00224814	0.00152545	Plod3/Plod2/Asns/Mtap/Got1/Enoph1	6
GO:0051347	positive regulation of transferase activity	30/1162	364/28928	0.0824176	2.05179	4.13111	0.000178268	0.0022492	0.00152617	Cd24a/Zeb2/Igf1/Tpd52l1/Maged1/Ccnd3/Dbi/Higd1a/Traf4/Fermt2/Akt1/Dab1/Slc1a1/Map3k5/Egfr/Tead1/Efna1/Rgcc/Apoe/Pdgfrb/Gas6/Lrp8/Map3k1/Unc119/Abi1/Mapre3/Slc8a2/Rfc3/Traf2/Angpt1	30
GO:0048562	embryonic organ morphogenesis	29/1162	347/28928	0.0835735	2.08056	4.14261	0.000179122	0.00225481	0.00152997	Col2a1/Sox9/Chst11/Mmp16/Col11a1/Prrx2/Hes1/Rbpj/Six2/Wnt9a/Ednra/Tead1/Sobp/Fbn2/Efna1/Tbx15/Mdfi/Insig1/Chd7/Bmp7/Mthfd1l/Foxc2/Ift52/Naglu/Rbp4/Lrig3/Gli1/Eya4/Aldh1a3	29
GO:0002040	sprouting angiogenesis	16/1162	141/28928	0.113475	2.82497	4.4439	0.000179727	0.00225726	0.00153163	Tnn/Klf2/Pkm/S100a1/Loxl2/Akt1/Anxa1/Ramp2/Lef1/Bmper/Sema3e/Foxc2/Tgm2/Stard13/Jmjd8/Angpt1	16
GO:0006979	response to oxidative stress	34/1162	434/28928	0.078341	1.9503	4.08063	0.00018084	0.00226605	0.0015376	Bnip3/Rhob/Klf2/Txn1/Prdx1/Nqo1/Gstp1/Pycr1/Akt1/Stk26/Anxa1/Oser1/Slc1a1/Map3k5/Oxr1/Egfr/Ednra/Nfkb1/Alad/Apoe/Pdgfrb/Cdk1/Tnfaip3/Keap1/Aqp1/Pink1/Aaas/Dhfr/Naglu/Ppif/Fkbp1b/Rad52/Gch1/Mmp9	34
GO:0045185	maintenance of protein location	13/1162	100/28928	0.13	3.23635	4.5828	0.000184432	0.00230582	0.00156459	Nfkbia/Txn1/Scin/Kdelr3/Akt1/Fbn2/Get4/Ltbp1/Insig1/Cav1/Pink1/Hk2/Tacc3	13
GO:0051495	positive regulation of cytoskeleton organization	20/1162	201/28928	0.0995025	2.47712	4.29898	0.000186037	0.0023203	0.00157441	Pde4dip/S100a10/Trpv4/Fchsd2/Scin/Fermt2/Pdlim4/Synpo/Cdc42ep5/Rgcc/Trim27/Cdc42ep4/Map3k1/Baiap2l1/Cav1/Pycard/Icam1/Nup62/Ppm1e/Cdkn1b	20
GO:0099173	postsynapse organization	27/1162	314/28928	0.0859873	2.14065	4.15745	0.000186434	0.0023203	0.00157441	Sorbs2/Sorbs1/Fzd9/Gphn/Ptprd/Ptn/Farp1/Akt1/Grid1/Dlg2/Dclk1/Trim47/Prickle1/Pak3/Tanc1/Tiam1/Abi3bp/Efna1/Apoe/Ppp1r9a/Stk38l/Il1rapl1/Cadm1/Lrp8/Ezr/Actr2/Lrrc4	27
GO:0071902	positive regulation of protein serine/threonine kinase activity	17/1162	156/28928	0.108974	2.71292	4.38846	0.000187655	0.00232894	0.00158027	Cd24a/Zeb2/Tpd52l1/Maged1/Ccnd3/Higd1a/Fermt2/Akt1/Map3k5/Egfr/Tead1/Rgcc/Pdgfrb/Map3k1/Mapre3/Slc8a2/Traf2	17
GO:0016358	dendrite development	28/1162	331/28928	0.0845921	2.10592	4.13977	0.000187975	0.00232894	0.00158027	Camk1d/Cacna1a/Ptprd/Ptn/Farp1/Adgrb3/Dab1/Map2/Dclk1/Prickle1/Pak3/Grip1/Tiam1/Abi3bp/Efna1/Apoe/Ppp1r9a/Il1rapl1/Lst1/Dynlt1f/Lrp8/Fbxw8/Bmp7/Abi1/Actr2/Gorasp1/Nfatc4/Bmp5	28
GO:0051302	regulation of cell division	19/1162	186/28928	0.102151	2.54304	4.3189	0.000189969	0.00234836	0.00159345	Sfrp2/Ptn/Atxn10/Mllt3/Ooep/Svil/Tex14/Rab11fip4/Igf2/Poldip2/Tgfa/Map9/Klhl13/Insc/Rab11fip3/Nup62/Brca2/Blm/Racgap1	19
GO:0030832	regulation of actin filament length	18/1162	171/28928	0.105263	2.62053	4.34791	0.000190786	0.00235317	0.00159671	Eln/Fchsd2/Scin/Svil/Vill/Plekhh2/Kank1/Cdc42ep5/Pak3/Lima1/Arhgap28/Ppp1r9a/Cdc42ep4/Map3k1/Baiap2l1/Pycard/Sh3bp1/Icam1	18
GO:0060351	cartilage development involved in endochondral bone morphogenesis	8/1162	41/28928	0.195122	4.85756	5.05652	0.000193888	0.00238608	0.00161904	Matn1/Col9a1/Comp/Col2a1/Sox9/Col27a1/Trpv4/Serpinh1	8
GO:0009134	nucleoside diphosphate catabolic process	15/1162	128/28928	0.117188	2.91738	4.4475	0.000198223	0.00243399	0.00165155	Igf1/Eno1/Gale/Pgam1/Pkm/Tpi1/Aldoa/Gapdh/Pfkl/Pgk1/Pfkm/Nupr1/Entpd6/Hk2/Jmjd8	15
GO:0014033	neural crest cell differentiation	13/1162	101/28928	0.128713	3.20431	4.53974	0.00020401	0.00249946	0.00169598	Sox9/Zeb2/Hes1/Sfrp1/Ednra/Sox8/Bmp7/Sema3e/Snai2/Foxc2/Pef1/Jag1/Zic5	13
GO:0035850	epithelial cell differentiation involved in kidney development	9/1162	52/28928	0.173077	4.30875	4.88535	0.00020457	0.00250076	0.00169686	Cd24a/Acta2/Six2/Myo1e/Ednra/Fat4/Foxc2/Jag1/Mmp9	9
GO:0032231	regulation of actin filament bundle assembly	14/1162	115/28928	0.121739	3.0307	4.46373	0.000214235	0.0026131	0.00177308	S100a10/Actg1/Fermt2/Pdlim4/Synpo/Clasp2/Arhgap28/Rgcc/Ppp1r9a/Phldb2/Map3k1/Cgnl1/S1pr1/Ppm1e	14
GO:0010906	regulation of glucose metabolic process	15/1162	129/28928	0.116279	2.89477	4.41225	0.000216116	0.00262685	0.00178241	Sorbs1/C1qtnf3/Igf1/C1qtnf2/Akt1/Ptpn2/Igfbp3/Igf2/Nnmt/Pdk3/Akt2/Bckdk/Sik1/Lepr/Ppp1r3b	15
GO:0001558	regulation of cell growth	35/1162	456/28928	0.0767544	1.9108	4.01047	0.000216318	0.00262685	0.00178241	Cd44/Tnc/Sfrp2/Igf1/Eno1/P3h1/Cyba/Igfbp5/Akt1/Fdps/Ppard/Sertad1/Map2/Igfbp3/Sfrp1/Egfr/Clasp2/Cirbp/Bst2/Fhl1/Tead1/Apoe/Cdkn2d/Kazald1/Rrad/Col14a1/Sertad3/Tnfrsf12a/Cgref1/Cda/Slc25a33/Ppan/Zfyve27/Cdkn1b/Osgin2	35
GO:0010659	cardiac muscle cell apoptotic process	11/1162	76/28928	0.144737	3.60322	4.64867	0.000219128	0.00264928	0.00179764	Bnip3/Sfrp2/Fndc1/Acot1/Igfbp3/Hmgcr/Map3k5/Nupr1/Dynlt1f/Sirt5/Gch1	11
GO:0031100	animal organ regeneration	11/1162	76/28928	0.144737	3.60322	4.64867	0.000219128	0.00264928	0.00179764	Pkm/Rps15/Gstp1/Egfr/Nnmt/Cdk1/Gas6/Ccl2/Gli1/Angpt2/Ccna2	11
GO:0015914	phospholipid transport	13/1162	102/28928	0.127451	3.17289	4.49722	0.000225342	0.00271807	0.00184431	Dbi/Atp10a/Pitpnc1/Plscr1/Tmem41b/Ldlr/Tmem30a/Atp8b1/Scarb1/Apoe/Esyt1/Atp8a1/Mttp	13
GO:0001894	tissue homeostasis	26/1162	301/28928	0.0863787	2.1504	4.10433	0.000226364	0.00271807	0.00184431	Col11a2/Col9a1/Comp/Col2a1/Sox9/Zeb2/Cytl1/Dlk1/Col3a1/Stk39/Atp1b2/Prrc1/Trp53inp2/Slc1a1/Slc2a1/Prickle1/Tpp1/Egfr/Scx/Pdgfrb/Trf/Col14a1/S1pr1/Naglu/Rbp4/Angpt1	26
GO:0060249	anatomical structure homeostasis	26/1162	301/28928	0.0863787	2.1504	4.10433	0.000226364	0.00271807	0.00184431	Col11a2/Col9a1/Comp/Col2a1/Sox9/Zeb2/Cytl1/Dlk1/Col3a1/Stk39/Atp1b2/Prrc1/Trp53inp2/Slc1a1/Slc2a1/Prickle1/Tpp1/Egfr/Scx/Pdgfrb/Trf/Col14a1/S1pr1/Naglu/Rbp4/Angpt1	26
GO:0008154	actin polymerization or depolymerization	20/1162	204/28928	0.0980392	2.44069	4.22435	0.000226794	0.00271807	0.00184431	Eln/Fchsd2/Scin/Svil/Vill/Plekhh2/Kank1/Cdc42ep5/Pak3/Lima1/Arhgap28/Ppp1r9a/Cdc42ep4/Map3k1/Baiap2l1/Pycard/Rhod/Sh3bp1/Icam1/Gas7	20
GO:0014013	regulation of gliogenesis	16/1162	144/28928	0.111111	2.76611	4.34632	0.000229402	0.00274335	0.00186146	Fgfr3/Igf1/Ptn/Vim/Bag1/Hes1/Egr2/Dab1/Tmem98/Ldlr/Egfr/Sox8/Trf/Enpp2/Dusp10/Lyn	16
GO:1903055	positive regulation of extracellular matrix organization	7/1162	32/28928	0.21875	5.44578	5.14757	0.00023082	0.00275225	0.0018675	Sox9/Efemp2/Fscn1/Emilin1/Clasp2/Rgcc/Phldb2	7
GO:1905314	semi-lunar valve development	8/1162	42/28928	0.190476	4.74191	4.96446	0.000231147	0.00275225	0.0018675	Sox9/Eln/Emilin1/Rbpj/Tnfrsf1a/Adamts5/Efna1/Jag1	8
GO:0050728	negative regulation of inflammatory response	18/1162	174/28928	0.103448	2.57535	4.26383	0.000237033	0.00281624	0.00191092	Cd44/Cd24a/C1qtnf3/Igf1/Rps19/Socs3/Gstp1/Tnfaip6/Ptpn2/Ppard/Tnfrsf1a/Ldlr/Nfkb1/Apoe/Tnfaip3/Dusp10/Mfhas1/Pbk	18
GO:0043407	negative regulation of MAP kinase activity	9/1162	53/28928	0.169811	4.22745	4.811	0.000237722	0.00281833	0.00191234	Sfrp2/Gstp1/Hmgcr/Sfrp1/Apoe/Cav1/Dusp10/Nup62/Lyn	9
GO:0045926	negative regulation of growth	23/1162	253/28928	0.0909091	2.26318	4.12831	0.000245108	0.00289966	0.00196753	Sfrp2/Fgfr3/Eno1/P3h1/Gpc3/Igfbp5/Ppard/Sertad1/Map2/Sfrp1/Cirbp/Bst2/Fhl1/Cdkn2d/Rrad/Sertad3/Cgref1/Dusp10/Cda/Rbp4/Cdkn1b/Osgin2/Mt2	23
GO:0042982	amyloid precursor protein metabolic process	11/1162	77/28928	0.142857	3.55643	4.59512	0.000246493	0.00290978	0.00197439	Igf1/Itm2c/Itm2a/Clu/Efna1/Apoe/Flot2/Adam19/Naglu/Dhcr24/Lyn	11
GO:0030326	embryonic limb morphogenesis	16/1162	145/28928	0.110345	2.74704	4.31435	0.000248414	0.00291535	0.00197817	Chst11/Sfrp2/Gpc3/Prrx2/Mecom/Wnt9a/Lef1/Prickle1/Aff3/Fbn2/Ece1/Chd7/Bmp7/En1/Pbx2/Ift52	16
GO:0035113	embryonic appendage morphogenesis	16/1162	145/28928	0.110345	2.74704	4.31435	0.000248414	0.00291535	0.00197817	Chst11/Sfrp2/Gpc3/Prrx2/Mecom/Wnt9a/Lef1/Prickle1/Aff3/Fbn2/Ece1/Chd7/Bmp7/En1/Pbx2/Ift52	16
GO:0072676	lymphocyte migration	13/1162	103/28928	0.126214	3.14209	4.45522	0.000248555	0.00291535	0.00197817	Stk39/Akt1/Msn/Cxcl14/Gas6/Cadm1/Dock8/Plec/Ccl2/Pycard/S1pr1/Icam1/Ccl7	13
GO:0030500	regulation of bone mineralization	12/1162	90/28928	0.133333	3.31933	4.50817	0.000253932	0.00296969	0.00201504	Matn1/Comp/Sox9/Fzd9/Fgfr3/Ptn/Bmpr1b/Fbn2/Fam20c/Bmp2k/Bmp7/S1pr1	12
GO:0042445	hormone metabolic process	24/1162	270/28928	0.0888889	2.21289	4.09617	0.000254267	0.00296969	0.00201504	Cpe/Papss2/Igf1/Cacna1a/Dkk3/Yipf5/Cpq/Igf2/Bmpr1b/Dhrs3/Nfkb1/Scarb1/Kcnma1/Ece2/Ece1/Slc16a2/Chst8/Hsd17b7/Rdh11/Naglu/Bmp5/Rbp4/Rdh5/Aldh1a3	24
GO:0006641	triglyceride metabolic process	14/1162	117/28928	0.119658	2.97889	4.38767	0.000256996	0.00298887	0.00202806	Cdk8/Dbi/Ctdnep1/Ldlr/Scarb1/Pck2/Apoe/Insig1/Scd1/Cav1/Acsl1/Sik1/Mttp/Lpl	14
GO:0046032	ADP catabolic process	14/1162	117/28928	0.119658	2.97889	4.38767	0.000256996	0.00298887	0.00202806	Igf1/Eno1/Gale/Pgam1/Pkm/Tpi1/Aldoa/Gapdh/Pfkl/Pgk1/Pfkm/Nupr1/Hk2/Jmjd8	14
GO:1901136	carbohydrate derivative catabolic process	24/1162	271/28928	0.0885609	2.20472	4.07619	0.000268591	0.00311713	0.00211509	Cd44/Igf1/Eno1/Gale/Fbxo2/Pgam1/Pkm/Tpi1/Aldoa/Gapdh/Pfkl/Dut/Pgk1/Naga/Pfkm/Dctd/Gpc1/Fuca2/Nupr1/Cda/Hk2/Naglu/Gm2a/Jmjd8	24
GO:0032885	regulation of polysaccharide biosynthetic process	8/1162	43/28928	0.186047	4.63163	4.87526	0.000274071	0.00317383	0.00215356	Sorbs1/Igf1/C1qtnf2/Akt1/Igf2/Nfkb1/Akt2/Ppp1r3b	8
GO:0014037	Schwann cell differentiation	9/1162	54/28928	0.166667	4.14917	4.73846	0.000275207	0.00317383	0.00215356	Ncmap/Bag1/Akt1/Egr2/Gpc1/Akt2/Ndrg1/Plec/Nab2	9
GO:0097300	programmed necrotic cell death	9/1162	54/28928	0.166667	4.14917	4.73846	0.000275207	0.00317383	0.00215356	Fzd9/Pygl/Map3k5/Itpk1/Nupr1/Cav1/Bok/Ppif/Traf2	9
GO:0035296	regulation of tube diameter	19/1162	192/28928	0.0989583	2.46357	4.16245	0.000285787	0.00328207	0.00222701	Comp/Plod3/Klf2/Acta2/Akt1/Ppard/Hmgcr/Egfr/Ednra/Cacna1g/Apoe/Kcnma1/Ece1/Wdr35/Svep1/Cav1/Foxc2/Icam1/Gch1	19
GO:0097746	blood vessel diameter maintenance	19/1162	192/28928	0.0989583	2.46357	4.16245	0.000285787	0.00328207	0.00222701	Comp/Plod3/Klf2/Acta2/Akt1/Ppard/Hmgcr/Egfr/Ednra/Cacna1g/Apoe/Kcnma1/Ece1/Wdr35/Svep1/Cav1/Foxc2/Icam1/Gch1	19
GO:0045620	negative regulation of lymphocyte differentiation	10/1162	66/28928	0.151515	3.77197	4.61207	0.000286888	0.00328786	0.00223094	Loxl3/Cd44/Lgals1/Ptpn2/Anxa1/Ctla4/Sfrp1/Socs1/Fbxo7/Nfkbid	10
GO:0043281	regulation of cysteine-type endopeptidase activity involved in apoptotic process	18/1162	177/28928	0.101695	2.5317	4.18149	0.000292766	0.00334825	0.00227191	Cd44/Sfrp2/S100a9/S100a8/Akt1/Slc1a1/Plaur/Wnt9a/Map3k5/Cdkn2d/Gas6/Siah2/Pycard/Aqp1/Prr7/Dpep1/Bok/Mmp9	18
GO:0007519	skeletal muscle tissue development	21/1162	224/28928	0.09375	2.33391	4.09993	0.000295979	0.00337797	0.00229208	S100b/Eln/Meg3/Ldha/Svil/Egr2/Hmgcr/Igf2/Hivep3/Scx/Sox8/Gpc1/Nupr1/Mef2d/Vamp5/Plec/Maff/Cav1/Vrk3/Ppif/Med20	21
GO:0018126	protein hydroxylation	6/1162	24/28928	0.25	6.22375	5.2373	0.000299357	0.00340945	0.00231344	P3h4/Plod3/P3h1/Crtap/Fkbp10/Plod2	6
GO:0035150	regulation of tube size	19/1162	193/28928	0.0984456	2.4508	4.13695	0.000305302	0.00345569	0.00234482	Comp/Plod3/Klf2/Acta2/Akt1/Ppard/Hmgcr/Egfr/Ednra/Cacna1g/Apoe/Kcnma1/Ece1/Wdr35/Svep1/Cav1/Foxc2/Icam1/Gch1	19
GO:0050817	coagulation	19/1162	193/28928	0.0984456	2.4508	4.13695	0.000305302	0.00345569	0.00234482	Comp/Papss2/S100a9/Cd9/Pdia3/Pdia6/Emilin1/Plaur/Pdia4/Apoe/Itpr3/Gas6/Tec/Svep1/Cav1/Lyst/Angpt2/Lyn/Angpt1	19
GO:0071826	protein-RNA complex organization	19/1162	193/28928	0.0984456	2.4508	4.13695	0.000305302	0.00345569	0.00234482	Rps6/Rpl5/Rps15/Rps25/Rpl13a/Rps27/Rps19/Rps28/Rps14/Puf60/Ago3/Wdr77/Brix1/Prpf4b/Sf3a2/Eif2s3y/Gemin8/Aar2/Mcat	19
GO:0032535	regulation of cellular component size	32/1162	411/28928	0.0778589	1.9383	3.91929	0.000307777	0.00347656	0.00235897	Eln/Fchsd2/Stk39/Prkg2/Scin/Ap2m1/Svil/Akt1/Map2/Vill/Plekhh2/Kank1/Msn/Cdc42ep5/Pak3/Clasp2/Lima1/Arhgap28/Apoe/Ppp1r9a/Kcnma1/Cdc42ep4/Ezr/Map3k1/Tnfrsf12a/Baiap2l1/Pycard/Aqp1/Sh3bp1/Inf2/Icam1/Zfyve27	32
GO:1904705	regulation of vascular associated smooth muscle cell proliferation	11/1162	79/28928	0.139241	3.46639	4.49064	0.000309939	0.00349381	0.00237068	Efemp2/Igf1/Timp3/Igfbp5/Ndrg2/Gstp1/Map3k5/Mef2d/Cav1/Cdkn1b/Mmp9	11
GO:0032965	regulation of collagen biosynthetic process	9/1162	55/28928	0.163636	4.07373	4.66766	0.000317455	0.00356392	0.00241825	Vim/Ppard/Emilin1/Scx/Rgcc/Ltbp1/Pdgfrb/Ccl2/Got1	9
GO:0016072	rRNA metabolic process	23/1162	258/28928	0.0891473	2.21932	4.02451	0.000324764	0.00362904	0.00246244	Rps27rt/Rps6/Rpl5/Rps17/Rps15/Rps25/Rps27/Rps19/Rpl26/Rps28/Rps14/C1d/Eri3/Pa2g4/Brix1/Pelo/Ngdn/Chd7/Ddx56/Ppan/Ddx21/Nsun4/Rpusd4	23
GO:0000271	polysaccharide biosynthetic process	10/1162	67/28928	0.149254	3.71567	4.55258	0.000325235	0.00362904	0.00246244	Csgalnact1/Sorbs1/Igf1/C1qtnf2/Akt1/Igf2/Pgm2/Nfkb1/Akt2/Ppp1r3b	10
GO:0010665	regulation of cardiac muscle cell apoptotic process	10/1162	67/28928	0.149254	3.71567	4.55258	0.000325235	0.00362904	0.00246244	Bnip3/Sfrp2/Fndc1/Acot1/Igfbp3/Hmgcr/Map3k5/Nupr1/Sirt5/Gch1	10
GO:0048813	dendrite morphogenesis	19/1162	194/28928	0.0979381	2.43817	4.11161	0.000325969	0.00362987	0.002463	Cacna1a/Ptprd/Ptn/Farp1/Adgrb3/Dclk1/Pak3/Grip1/Tiam1/Abi3bp/Efna1/Ppp1r9a/Il1rapl1/Lrp8/Fbxw8/Abi1/Actr2/Gorasp1/Nfatc4	19
GO:0051260	protein homooligomerization	20/1162	210/28928	0.0952381	2.37095	4.079	0.000332358	0.00369354	0.0025062	Comp/Pkm/Aldoa/B2m/Kctd4/Kctd12/Me1/Ikzf4/Alad/Shmt2/Slc1a5/Itpr3/Tmem120a/Kcnd2/Pycard/Nacc2/Tgm2/Tk1/Blm/Aldh1a3	20
GO:0045786	negative regulation of cell cycle	32/1162	413/28928	0.0774818	1.92891	3.88965	0.000335096	0.00371646	0.00252176	Fgfr3/Ctdspl/Rhob/Rps6/Rpl26/Tex14/Btg3/Rpa2/Egfr/Fhl1/Rgcc/Prpf4b/Cdkn2d/Nupr1/Cdk1/Fbxo7/Bmp7/Tnfaip3/Ccng1/Apbb1/Rhno1/Fbxo4/Cdt1/Brca2/Rad1/Blm/Rad51/Cdkn1b/Gmnn/Rbm14/Spc25/Lyn	32
GO:0002573	myeloid leukocyte differentiation	25/1162	292/28928	0.0856164	2.13142	3.97519	0.000338283	0.00374426	0.00254062	Dlk1/Fgfr3/Gpc3/Tnfaip6/Ptpn2/Rbpj/Lef1/Nme2/Lrrc17/Sfrp1/Prdm16/Batf/Socs1/Fam20c/Myd88/Ltbr/Tcta/Clec2d/Trf/Tspan2/Pir/Sbno2/Naglu/Tyrobp/Lyn	25
GO:0005979	regulation of glycogen biosynthetic process	7/1162	34/28928	0.205882	5.12544	4.92384	0.00034396	0.00379184	0.0025729	Sorbs1/Igf1/C1qtnf2/Akt1/Igf2/Akt2/Ppp1r3b	7
GO:0010962	regulation of glucan biosynthetic process	7/1162	34/28928	0.205882	5.12544	4.92384	0.00034396	0.00379184	0.0025729	Sorbs1/Igf1/C1qtnf2/Akt1/Igf2/Akt2/Ppp1r3b	7
GO:0007219	Notch signaling pathway	19/1162	195/28928	0.0974359	2.42567	4.08642	0.000347843	0.00382697	0.00259674	Sorbs2/Sox9/Susd5/Postn/Dlk1/Enho/Nfkbia/Rps19/Hes1/Rbpj/Maml2/Fat4/Bmp2k/Bmp7/Snai2/Foxc2/Jag1/Got1/Cdkn1b	19
GO:0035265	organ growth	21/1162	227/28928	0.092511	2.30306	4.03207	0.000354142	0.00388075	0.00263323	Matn1/Col9a1/Comp/Sorbs2/Sox9/Zfpm2/Igf1/Col27a1/Akt1/Fdps/Akap13/Rbpj/Igf2/Pdgfrb/Cdk1/Col14a1/S1pr1/Foxc2/Lepr/Rbp4/Gli1	21
GO:0070374	positive regulation of ERK1 and ERK2 cascade	21/1162	227/28928	0.092511	2.30306	4.03207	0.000354142	0.00388075	0.00263323	Cd44/C1qtnf3/Fgfr3/Igf1/Trpv4/Fermt2/Acta2/Hmgcr/Egfr/Bmper/Akap12/Ednra/Npnt/Apoe/Pdgfrb/Gas6/Pycard/Icam1/Glipr2/Mfhas1/Angpt1	21
GO:0042632	cholesterol homeostasis	13/1162	107/28928	0.121495	3.02463	4.29221	0.000362977	0.0039665	0.00269142	Cd24a/Tmem97/Ldlr/Lima1/Scarb1/Apoe/Insig1/Scd1/Cav1/Fabp3/Mttp/Lpl/Fabp4	13
GO:0009137	purine nucleoside diphosphate catabolic process	14/1162	121/28928	0.115702	2.88041	4.24029	0.000364852	0.0039665	0.00269142	Igf1/Eno1/Gale/Pgam1/Pkm/Tpi1/Aldoa/Gapdh/Pfkl/Pgk1/Pfkm/Nupr1/Hk2/Jmjd8	14
GO:0009181	purine ribonucleoside diphosphate catabolic process	14/1162	121/28928	0.115702	2.88041	4.24029	0.000364852	0.0039665	0.00269142	Igf1/Eno1/Gale/Pgam1/Pkm/Tpi1/Aldoa/Gapdh/Pfkl/Pgk1/Pfkm/Nupr1/Hk2/Jmjd8	14
GO:0019364	pyridine nucleotide catabolic process	14/1162	121/28928	0.115702	2.88041	4.24029	0.000364852	0.0039665	0.00269142	Igf1/Eno1/Gale/Pgam1/Pkm/Tpi1/Aldoa/Gapdh/Pfkl/Pgk1/Pfkm/Nupr1/Hk2/Jmjd8	14
GO:0002011	morphogenesis of an epithelial sheet	10/1162	68/28928	0.147059	3.66103	4.49422	0.000367764	0.00399028	0.00270755	Cd44/Col5a1/Fermt2/Clasp2/Phldb2/Map3k1/Bmp7/Snai2/Jag1/Bmp5	10
GO:0015980	energy derivation by oxidation of organic compounds	30/1162	380/28928	0.0789474	1.9654	3.87532	0.000370956	0.00401699	0.00272567	S100b/Sorbs1/Igf1/Trpv4/Cox7a2l/Ldha/Mdh1/C1qtnf2/Akt1/Etfa/Pygl/Igf2/Pgm2/Prdm16/Shmt2/Pfkm/Nupr1/Cdk1/Slc1a3/Akt2/Plec/Slc25a33/Pink1/Coq9/Nfatc4/Lepr/Ppp1r3b/Ak4/Got1/Ppif	30
GO:0001569	branching involved in blood vessel morphogenesis	8/1162	45/28928	0.177778	4.42578	4.70482	0.00037949	0.00407309	0.00276374	Sfrp2/Col4a1/Lef1/Ednra/Sema3e/Foxc2/Nfatc4/Angpt1	8
GO:0035886	vascular associated smooth muscle cell differentiation	8/1162	45/28928	0.177778	4.42578	4.70482	0.00037949	0.00407309	0.00276374	Comp/Efemp2/Hes1/Ramp2/Ednra/Pdgfrb/Nfatc4/Nfatc2	8
GO:0046320	regulation of fatty acid oxidation	8/1162	45/28928	0.177778	4.42578	4.70482	0.00037949	0.00407309	0.00276374	Sox9/Dbi/C1qtnf2/Akt1/Ppard/Akt2/Fmo1/Fabp3	8
GO:0031647	regulation of protein stability	29/1162	363/28928	0.0798898	1.98886	3.87854	0.000379761	0.00407309	0.00276374	Igf1/P3h1/Crtap/Ddost/Lmna/Rpl5/Gapdh/Bag1/Atp1b2/Ctsa/Clu/Bag3/Usp29/Get4/Efna1/Rnf5/Tcf3/Akt2/Fbxo7/Ncln/Pycard/Flot2/Apbb1/Pink1/Insc/Fbxo4/Tmc6/Tyrobp/Atp1b1	29
GO:0030903	notochord development	6/1162	25/28928	0.24	5.9748	5.09064	0.00038058	0.00407309	0.00276374	Col2a1/Sox9/Col27a1/Tead1/Efna1/Gli1	6
GO:0043567	regulation of insulin-like growth factor receptor signaling pathway	6/1162	25/28928	0.24	5.9748	5.09064	0.00038058	0.00407309	0.00276374	Igf1/Igfbp5/Igfbp3/Atxn7/Igfbp6/Bmp5	6
GO:0097581	lamellipodium organization	12/1162	94/28928	0.12766	3.17809	4.32698	0.000382347	0.00408406	0.00277119	Cd44/Fscn1/Kank1/Nup85/Abi1/Enpp2/S1pr1/Actr2/Aqp1/Rhod/Phpt1/Ablim1	12
GO:2000117	negative regulation of cysteine-type endopeptidase activity	11/1162	81/28928	0.135802	3.3808	4.38949	0.000386601	0.00412149	0.00279658	Cd44/Sfrp2/Akt1/Plaur/Wnt9a/Cdkn2d/Gas6/Siah2/Aqp1/Dpep1/Mmp9	11
GO:0006417	regulation of translation	30/1162	381/28928	0.0787402	1.96024	3.85975	0.000387588	0.00412403	0.0027983	Rbms3/Msi2/Igf1/Rpl10-ps3/Pcbp1/S100a9/Pkm/Rpl5/Gapdh/Rpl13a/Rpl10/Rps9/Rplp1/Rpl26/Rps14/Igfbp5/Ago3/Akt1/Pa2g4/Cirbp/Shmt2/Pelo/Akt2/Ngdn/Pink1/Nsun4/Ngrn/Piwil2/Rpusd4/Zfp385a	30
GO:0051099	positive regulation of binding	16/1162	151/28928	0.10596	2.63788	4.12806	0.000393693	0.0041809	0.00283689	Igf1/Eno1/S100a10/Txn1/B2m/Bambi/Hes1/Plaur/Tiam1/H1f0/Apoe/Mapre3/Cdt1/Gmnn/Ebf2/Mmp9	16
GO:1901293	nucleoside phosphate biosynthetic process	26/1162	312/28928	0.0833333	2.07458	3.90401	0.000394472	0.00418109	0.00283703	Papss2/Elovl6/Eno1/Aldoa/Dut/Acot7/Nme2/Gmppa/Papss1/Pdk3/Dcakd/Ak2/Dctd/Nudt2/Bckdk/Acly/Cda/Prps1/Gmppb/Acsl1/Impdh1/Tk1/Prpsap2/Ak4/Coasy/Rrm2	26
GO:0055092	sterol homeostasis	13/1162	108/28928	0.12037	2.99662	4.25264	0.000397728	0.0042075	0.00285495	Cd24a/Tmem97/Ldlr/Lima1/Scarb1/Apoe/Insig1/Scd1/Cav1/Fabp3/Mttp/Lpl/Fabp4	13
GO:0002064	epithelial cell development	23/1162	262/28928	0.0877863	2.18544	3.94316	0.000404027	0.00426593	0.00289459	Sox9/Palld/Fgfr3/Col27a1/Plod3/Vim/Acta2/Tnfrsf1a/Bcl11b/Msn/Myo1e/Ednra/Myd88/Sox8/Kcnma1/Tnmd/Ezr/Map3k1/Plec/Foxc2/Icam1/Jag1/Bmp5	23
GO:0042446	hormone biosynthetic process	10/1162	69/28928	0.144928	3.60797	4.43695	0.000414824	0.00437155	0.00296626	Igf1/Cacna1a/Dkk3/Igf2/Bmpr1b/Nfkb1/Scarb1/Chst8/Hsd17b7/Bmp5	10
GO:0070507	regulation of microtubule cytoskeleton organization	17/1162	167/28928	0.101796	2.53422	4.06764	0.000421273	0.00443101	0.00300661	Pde4dip/Trpv4/Kif21a/Map2/Clasp2/Map9/Atxn7/Phldb2/Cav1/Mapre3/Nup62/Atat1/Tacc3/Cdkn1b/Parp3/Eml2/Ska2	17
GO:0050890	cognition	31/1162	401/28928	0.0773067	1.92455	3.81394	0.000427794	0.00446996	0.00303303	S100b/Fzd9/Igf1/Ptn/Ppp1r1b/Dbi/Lamb1/B2m/Slc8a3/Egr2/Adgrb3/Hmgcr/Synpo/Igf2/Slc1a1/Ldlr/Egfr/Tanc1/Gmppa/Sobp/Apoe/Meis2/Itpr3/Chd7/En1/Aaas/Slc8a2/Nfatc4/Atp8a1/Gm2a/Zfp385a	31
GO:0030510	regulation of BMP signaling pathway	13/1162	109/28928	0.119266	2.96913	4.21353	0.000435265	0.00453483	0.00307705	Sfrp2/Fstl1/Gpc3/Tnfaip6/Bambi/Hes1/Scube3/Vwc2/Rbpj/Sfrp1/Bmper/Pelo/Cav1	13
GO:0000725	recombinational repair	18/1162	183/28928	0.0983607	2.44869	4.02177	0.00043919	0.00456708	0.00309893	Swi5/Ooep/Ube2n/Ppp4c/Rpa2/Mcm4/Mcm2/Mcm6/Actr2/Mcm5/Rhno1/Brca2/Pias4/Blm/Rad51/Ap5s1/Mms22l/Rad52	18
GO:0048147	negative regulation of fibroblast proliferation	8/1162	46/28928	0.173913	4.32957	4.62329	0.000443379	0.00458724	0.00311261	Gstp1/Sfrp1/Socs1/Nupr1/B4galt7/Cav1/Fbxo4/Mmp9	8
GO:0071402	cellular response to lipoprotein particle stimulus	8/1162	46/28928	0.173913	4.32957	4.62329	0.000443379	0.00458724	0.00311261	Cd9/Akt1/Hmgcs1/Ldlr/Myd88/Apoe/Ccl2/Lpl	8
GO:0034612	response to tumor necrosis factor	21/1162	231/28928	0.0909091	2.26318	3.94323	0.000447084	0.00458724	0.00311261	Postn/Nfkbia/Klf2/Hes1/Akt1/Ptpn2/Tnfrsf1a/Map3k5/Aff3/Sfrp1/Akap12/Nfkb1/Npnt/Gas6/Wdr35/Ccl2/Pycard/Pias4/Fabp4/Traf2/Gch1	21
GO:0045931	positive regulation of mitotic cell cycle	15/1162	138/28928	0.108696	2.70598	4.10951	0.000450508	0.00459786	0.00311982	Ccnd3/Rpl17/Anapc11/Hes1/Akt1/Anxa1/Poldip2/Egfr/Asns/Rgcc/Meis2/Cdk1/Plrg1/Brca2/Rrm2	15
GO:0071621	granulocyte chemotaxis	15/1162	138/28928	0.108696	2.70598	4.10951	0.000450508	0.00459786	0.00311982	Camk1d/Trpv4/Rarres2/S100a9/S100a8/Pde4b/Tnfaip6/Anxa1/Ednra/Cxcl2/Ccl2/Lyst/Dpep1/Ccl7/Cxcl1	15
GO:0061333	renal tubule morphogenesis	12/1162	96/28928	0.125	3.11188	4.23999	0.000464819	0.00473512	0.00321296	Sox9/Cd44/Col4a1/Kif26b/Maged1/Gpc3/Hes1/Six2/Npnt/Sox8/Fat4/BC028528	12
GO:0043255	regulation of carbohydrate biosynthetic process	14/1162	124/28928	0.112903	2.81073	4.13367	0.000469228	0.00477121	0.00323744	Sorbs1/C1qtnf3/Igf1/C1qtnf2/Akt1/Ptpn2/Igf2/Nfkb1/Nnmt/Akt2/Plcd1/Sik1/Lepr/Ppp1r3b	14
GO:0098727	maintenance of cell number	21/1162	232/28928	0.0905172	2.25343	3.92131	0.000473397	0.00480472	0.00326018	Sox9/Fgfr3/Igf1/Ptn/Tpt1/Med28/Loxl2/Mecom/Hes1/Rbpj/Six2/Med7/Sfrp1/Tead1/Prdm16/Brd9/Pelo/Bmp7/Dpf2/Jag1/Piwil2	21
GO:0010894	negative regulation of steroid biosynthetic process	6/1162	26/28928	0.230769	5.745	4.95173	0.000478046	0.0048252	0.00327408	Dkk3/Nfkb1/Apoe/Insig1/Snai2/Bmp5	6
GO:0042474	middle ear morphogenesis	6/1162	26/28928	0.230769	5.745	4.95173	0.000478046	0.0048252	0.00327408	Prrx2/Six2/Ednra/Insig1/Naglu/Eya4	6
GO:1902230	negative regulation of intrinsic apoptotic signaling pathway in response to DNA damage	6/1162	26/28928	0.230769	5.745	4.95173	0.000478046	0.0048252	0.00327408	Cd44/Tpt1/Clu/Cdkn2d/Snai2/Zfp385a	6
GO:0050921	positive regulation of chemotaxis	17/1162	169/28928	0.100592	2.50423	4.01208	0.000483615	0.00486356	0.0033001	Camk1d/Ptn/Trpv4/Rarres2/Stk39/Cxcl14/Ednra/Tiam1/Pla2g7/Pdgfrb/Akt2/Gas6/Snai2/Ccl2/Il16/S1pr1/Ccl7	17
GO:0072331	signal transduction by p53 class mediator	17/1162	169/28928	0.100592	2.50423	4.01208	0.000483615	0.00486356	0.0033001	Zfp385b/Cd44/Rpl5/Rps15/Rpl26/Cops3/Wwox/Batf/Nupr1/Mlf1/Ndrg1/Snai2/Pycard/Rrn3/Bok/Brca2/Zfp385a	17
GO:0003176	aortic valve development	7/1162	36/28928	0.194444	4.8407	4.71705	0.000497671	0.00498668	0.00338365	Sox9/Eln/Emilin1/Rbpj/Tnfrsf1a/Adamts5/Efna1	7
GO:0050869	negative regulation of B cell activation	7/1162	36/28928	0.194444	4.8407	4.71705	0.000497671	0.00498668	0.00338365	Cd24a/Ctla4/Sfrp1/Tnfaip3/Tyrobp/Parp3/Lyn	7
GO:0046890	regulation of lipid biosynthetic process	21/1162	233/28928	0.0901288	2.24376	3.89949	0.000501048	0.00501139	0.00340041	Sorbs1/Igf1/Dbi/Dkk3/Akt1/Fdps/Anxa1/Igf2/Stard4/Ctdnep1/Ldlr/Lpcat1/Nfkb1/Scarb1/Apoe/Dhcr7/Insig1/Snai2/Sik1/Fabp3/Bmp5	21
GO:0009191	ribonucleoside diphosphate catabolic process	14/1162	125/28928	0.112	2.78824	4.09883	0.000509238	0.00507485	0.00344347	Igf1/Eno1/Gale/Pgam1/Pkm/Tpi1/Aldoa/Gapdh/Pfkl/Pgk1/Pfkm/Nupr1/Hk2/Jmjd8	14
GO:0072526	pyridine-containing compound catabolic process	14/1162	125/28928	0.112	2.78824	4.09883	0.000509238	0.00507485	0.00344347	Igf1/Eno1/Gale/Pgam1/Pkm/Tpi1/Aldoa/Gapdh/Pfkl/Pgk1/Pfkm/Nupr1/Hk2/Jmjd8	14
GO:0005978	glycogen biosynthetic process	8/1162	47/28928	0.170213	4.23745	4.54406	0.000515724	0.00511546	0.00347103	Sorbs1/Igf1/C1qtnf2/Akt1/Igf2/Pgm2/Akt2/Ppp1r3b	8
GO:0009250	glucan biosynthetic process	8/1162	47/28928	0.170213	4.23745	4.54406	0.000515724	0.00511546	0.00347103	Sorbs1/Igf1/C1qtnf2/Akt1/Igf2/Pgm2/Akt2/Ppp1r3b	8
GO:0006631	fatty acid metabolic process	35/1162	478/28928	0.0732218	1.82286	3.71103	0.000516102	0.00511546	0.00347103	Sox9/Elovl6/Phyh/Cryl1/Dbi/Acot1/C1qtnf2/Mgst3/Gstp1/Akt1/Ppard/Anxa1/Etfa/Tnfrsf1a/Acot7/Acat2/Pdk3/Pck2/Slc27a6/Akt2/Bckdk/Insig1/Fmo1/Scd1/Acly/Cav1/Fads1/Acsl1/Fabp3/Aacs/Cpt2/Lpl/Fabp4/Acsf2/Mcat	35
GO:0003012	muscle system process	34/1162	460/28928	0.073913	1.84007	3.71545	0.000521798	0.00516261	0.00350302	Comp/Sorbs2/Tpm2/Igf1/Eno1/Trpv4/Lmna/Aldoa/Cyba/Igfbp5/Cacna1d/Sgcd/Slc8a3/Acta2/Fdps/Akap13/Lmcd1/Tnfrsf1a/Ednra/Tead1/Npnt/Tiam1/Uty/Atp2b4/Cacna1g/Kcnma1/Ece1/Col14a1/Kcnd2/Cav1/Apbb1/Tshz3/Fkbp1b/Atp1b1	34
GO:0003206	cardiac chamber morphogenesis	16/1162	155/28928	0.103226	2.56981	4.00883	0.000526878	0.00520351	0.00353077	Cpe/Sfrp2/Zfpm2/Col11a1/Fgfrl1/Hes1/Rbpj/Dhrs3/Ednra/Chd7/Bmp7/Foxc2/Jag1/Naglu/Bmp5/Rbp4	16
GO:0009636	response to toxic substance	21/1162	234/28928	0.0897436	2.23417	3.87779	0.000530092	0.00522587	0.00354595	S100a9/Txn1/Prdx1/Nqo1/Mgst3/S100a8/Gstp1/Alad/Asns/Gstk1/Apoe/Ppp1r9a/Nupr1/Cdk1/Pon3/Pink1/Rdh11/Dhfr/Gch1/Lyn/Mt2	21
GO:0000910	cytokinesis	18/1162	186/28928	0.0967742	2.40919	3.94427	0.000533632	0.00525136	0.00356324	Rhob/Atxn10/Son/Svil/Tex14/Rab11fip4/Poldip2/Rtkn/Map9/Unc119/Plec/Actr2/Klhl13/Rab11fip3/Nup62/Brca2/Klhdc8b/Racgap1	18
GO:0030900	forebrain development	35/1162	480/28928	0.0729167	1.81526	3.68459	0.000556316	0.00546481	0.00370808	Zeb2/Bnip3/Fgfr3/Tubb2a/Col3a1/Dbi/Lamb1/B2m/Tubb2b/Wdr89/Mecom/Atp1b2/Hes1/Tox/Dab1/Rbpj/Dclk1/Bcl11b/Slc2a1/Lef1/Egfr/Gmppa/Atp2b4/Fat4/Lrp8/Chd7/Sema3e/Aqp1/Tyrobp/Zdhhc16/Atat1/Tacc3/Gli1/Aldh1a3/Zic5	35
GO:0048864	stem cell development	12/1162	98/28928	0.122449	3.04837	4.15525	0.000561789	0.00550873	0.00373788	Sox9/Zeb2/Msi2/Hes1/Ednra/Sox8/Bmp7/Sema3e/Snai2/Foxc2/Pef1/Jag1	12
GO:0006261	DNA-templated DNA replication	16/1162	156/28928	0.102564	2.55333	3.97961	0.000565646	0.00552685	0.00375017	Ooep/Mcm4/Mcm2/Mcm6/Mcm5/Tk1/Cdt1/Prim1/Pole2/Brca2/Rfc3/Blm/Rad51/Gmnn/Wrnip1/Mms22l	16
GO:0090101	negative regulation of transmembrane receptor protein serine/threonine kinase signaling pathway	16/1162	156/28928	0.102564	2.55333	3.97961	0.000565646	0.00552685	0.00375017	Aspn/Ucma/Chst11/Sfrp2/Pmepa1/Tnfaip6/Bambi/Emilin1/Vwc2/Sfrp1/Bmper/Prdm16/Fbn2/Ltbp1/Cav1/Rasl11b	16
GO:0031334	positive regulation of protein-containing complex assembly	20/1162	219/28928	0.0913242	2.27352	3.87004	0.000570495	0.00556435	0.00377562	Cd24a/Pde4dip/Fchsd2/Tppp3/Fscn1/Fermt2/Msn/Clu/Cdc42ep5/Myd88/Cdc42ep4/Map3k1/Baiap2l1/Cav1/Pycard/Foxc2/Casp4/Icam1/Atat1/Cdkn1b	20
GO:0018212	peptidyl-tyrosine modification	25/1162	303/28928	0.0825083	2.05404	3.77316	0.000584401	0.00567984	0.00385398	Cd44/Slc35b2/Cd24a/Sfrp2/Fgfr3/Igf1/Socs3/Hes1/Ptpn2/Cspg4/Tnfrsf1a/Tgfa/Sfrp1/Egfr/Efna1/Socs1/Pdgfrb/Gfra1/Unc119/Abi1/Enpp2/Cav1/Icam1/Lyn/Angpt1	25
GO:0051259	protein complex oligomerization	24/1162	286/28928	0.0839161	2.08909	3.78655	0.000586652	0.00568466	0.00385725	Comp/Pkm/Aldoa/B2m/Kctd4/Kctd12/Me1/Ikzf4/Alad/Shmt2/Slc1a5/Itpr3/Farsb/Tmem120a/Kcnd2/Pycard/Farsa/Nacc2/Tgm2/Tk1/Bok/Blm/Rrm2/Aldh1a3	24
GO:0006949	syncytium formation	10/1162	72/28928	0.138889	3.45764	4.27134	0.000586964	0.00568466	0.00385725	Cd44/Cd9/Adgrb3/Tanc1/Adamts5/Tcta/Ccng1/Sbno2/Tyrobp/Nfatc2	10
GO:0010507	negative regulation of autophagy	11/1162	85/28928	0.129412	3.22171	4.19637	0.000588155	0.00568618	0.00385829	Sec22b/Akt1/Ctsa/Poldip2/Rnf5/Trim27/Nupr1/Stk38l/Tnfaip3/Pink1/Lepr	11
GO:0065004	protein-DNA complex assembly	17/1162	172/28928	0.0988372	2.46055	3.93021	0.000591963	0.00569165	0.00386199	Sox9/Med28/Gtf2b/Med7/H1f0/Gtf2f2/Mcm2/Rrn3/Cdt1/Asf1b/Tbp/Rad51/Gmnn/Med20/Cenpk/Rad52/Cenpp	17
GO:0045637	regulation of myeloid cell differentiation	21/1162	236/28928	0.0889831	2.21523	3.83472	0.000592595	0.00569165	0.00386199	Dlk1/Lox/Fgfr3/Nfkbia/B2m/Scin/Tnfaip6/Ptpn2/Lef1/Nme2/Lrrc17/Sfrp1/Prdm16/Tcta/Meis2/Clec2d/Pithd1/Jag1/Tyrobp/L3mbtl1/Lyn	21
GO:0060716	labyrinthine layer blood vessel development	6/1162	27/28928	0.222222	5.53222	4.81987	0.000593893	0.00569165	0.00386199	Hes1/Akt1/Rbpj/Fbxw8/Plcd1/Nsdhl	6
GO:0098743	cell aggregation	6/1162	27/28928	0.222222	5.53222	4.81987	0.000593893	0.00569165	0.00386199	Col2a1/Sox9/Sox5/Acan/Col11a1/Bmpr1b	6
GO:1903672	positive regulation of sprouting angiogenesis	6/1162	27/28928	0.222222	5.53222	4.81987	0.000593893	0.00569165	0.00386199	Tnn/Pkm/S100a1/Bmper/Tgm2/Jmjd8	6
GO:0007157	heterophilic cell-cell adhesion via plasma membrane cell adhesion molecules	8/1162	48/28928	0.166667	4.14917	4.467	0.000597334	0.00570133	0.00386856	Cd24a/Hmcn1/Lgals1/Ptprd/Vcam1/Fat4/Il1rapl1/Cadm1	8
GO:1901016	regulation of potassium ion transmembrane transporter activity	8/1162	48/28928	0.166667	4.14917	4.467	0.000597334	0.00570133	0.00386856	Wwp2/Stk39/Cacna1d/Atp1b2/Fhl1/Vamp2/Cav1/Atp1b1	8
GO:0048145	regulation of fibroblast proliferation	14/1162	127/28928	0.110236	2.74433	4.03019	0.000598013	0.00570133	0.00386856	Igf1/Gstp1/Sfrp1/Egfr/Socs1/Pdgfrb/Nupr1/Gas6/B4galt7/Cav1/Aqp1/Fbxo4/Ccna2/Mmp9	14
GO:0050821	protein stabilization	20/1162	220/28928	0.0909091	2.26318	3.84746	0.000604392	0.00575218	0.00390307	Igf1/P3h1/Crtap/Rpl5/Gapdh/Bag1/Atp1b2/Clu/Bag3/Usp29/Efna1/Tcf3/Akt2/Ncln/Flot2/Apbb1/Pink1/Tmc6/Tyrobp/Atp1b1	20
GO:0007611	learning or memory	28/1162	356/28928	0.0786517	1.95803	3.72078	0.000606468	0.00576197	0.00390971	S100b/Fzd9/Igf1/Ptn/Ppp1r1b/Dbi/Lamb1/B2m/Slc8a3/Egr2/Adgrb3/Hmgcr/Synpo/Igf2/Slc1a1/Ldlr/Egfr/Tanc1/Apoe/Meis2/Itpr3/En1/Aaas/Slc8a2/Nfatc4/Atp8a1/Gm2a/Zfp385a	28
GO:0019217	regulation of fatty acid metabolic process	13/1162	113/28928	0.115044	2.86403	4.06144	0.000616917	0.00583203	0.00395725	Sox9/Dbi/C1qtnf2/Akt1/Ppard/Anxa1/Pdk3/Akt2/Bckdk/Insig1/Fmo1/Cav1/Fabp3	13
GO:0072080	nephron tubule development	13/1162	113/28928	0.115044	2.86403	4.06144	0.000616917	0.00583203	0.00395725	Sox9/Cd44/Cd24a/Kif26b/Maged1/Gpc3/Hes1/Six2/Npnt/Sox8/Fat4/Aqp1/Jag1	13
GO:0072132	mesenchyme morphogenesis	9/1162	60/28928	0.15	3.73425	4.33714	0.000617023	0.00583203	0.00395725	Sox9/Acta2/Rbpj/Lef1/Adamts5/Bmp7/Snai2/Foxc2/Bmp5	9
GO:2000116	regulation of cysteine-type endopeptidase activity	19/1162	205/28928	0.0926829	2.30734	3.84281	0.000646938	0.00609546	0.004136	Cd44/Sfrp2/S100a9/S100a8/Akt1/Slc1a1/Plaur/Wnt9a/Map3k5/Cdkn2d/Gas6/Tbc1d10a/Siah2/Pycard/Aqp1/Prr7/Dpep1/Bok/Mmp9	19
GO:0043534	blood vessel endothelial cell migration	14/1162	128/28928	0.109375	2.72289	3.99636	0.00064711	0.00609546	0.004136	Igf1/Akt1/Anxa1/Igf2/Atp2b4/Efna1/Scarb1/Rgcc/Apoe/Foxc2/Sh3bp1/Stard13/Angpt2/Angpt1	14
GO:0022409	positive regulation of cell-cell adhesion	27/1162	340/28928	0.0794118	1.97696	3.70699	0.000650209	0.00609656	0.00413674	Cd44/Cd24a/Igf1/Lgals1/Kif26b/B2m/Hes1/Anxa1/Emilin1/Igf2/Plaur/Lef1/Vcam1/Socs1/Dock8/Bmp7/Ccl2/Cav1/Pycard/Dusp10/Flot2/Adam19/Icam1/Chst2/Nfkbid/Blm/Rap1gap	27
GO:0060415	muscle tissue morphogenesis	11/1162	86/28928	0.127907	3.18425	4.14988	0.000650338	0.00609656	0.00413674	Efemp2/Zfpm2/Col3a1/Col11a1/Rbpj/Ednra/Chd7/S1pr1/Foxc2/Naglu/Angpt1	11
GO:0010212	response to ionizing radiation	16/1162	158/28928	0.101266	2.52101	3.92184	0.000650551	0.00609656	0.00413674	Sfrp2/Rhob/Swi5/Rpl26/Sfrp1/Alad/Cxcl2/Snai2/Ccl2/Rhno1/Ccl7/Fbxo4/Brca2/Rad1/Blm/Rad51	16
GO:0034341	response to type II interferon	15/1162	143/28928	0.104895	2.61136	3.95163	0.000656809	0.00614474	0.00416943	Ifitm3/Vim/Gapdh/Actg1/Rpl13a/Ptpn2/Nlrc5/Vamp3/Bst2/Ifitm1/Cdc42ep4/Ccl2/Actr2/Pde12/Gch1	15
GO:0043114	regulation of vascular permeability	8/1162	49/28928	0.163265	4.06449	4.39201	0.000689059	0.00638134	0.00432997	Zeb2/Trpv4/Fermt2/Ramp2/Akap12/Apoe/Plec/Angpt1	8
GO:1903670	regulation of sprouting angiogenesis	8/1162	49/28928	0.163265	4.06449	4.39201	0.000689059	0.00638134	0.00432997	Tnn/Klf2/Pkm/S100a1/Bmper/Tgm2/Stard13/Jmjd8	8
GO:0001974	blood vessel remodeling	9/1162	61/28928	0.147541	3.67303	4.2753	0.000698378	0.00645677	0.00438115	Eln/Igf1/Rbpj/Ednra/Chd7/Foxc2/Tgm2/Jag1/Angpt2	9
GO:0003151	outflow tract morphogenesis	11/1162	87/28928	0.126437	3.14764	4.10407	0.000717896	0.00660392	0.004481	Sfrp2/Eln/Zfpm2/Hes1/Rbpj/Prickle1/Dhrs3/Ednra/Bmp7/Foxc2/Jag1	11
GO:0014032	neural crest cell development	11/1162	87/28928	0.126437	3.14764	4.10407	0.000717896	0.00660392	0.004481	Sox9/Zeb2/Hes1/Ednra/Sox8/Bmp7/Sema3e/Snai2/Foxc2/Pef1/Jag1	11
GO:0048041	focal adhesion assembly	11/1162	87/28928	0.126437	3.14764	4.10407	0.000717896	0.00660392	0.004481	Sorbs1/Cdh11/S100a10/Actg1/Fermt2/Peak1/Poldip2/Clasp2/Phldb2/Enpp2/Rhod	11
GO:0045834	positive regulation of lipid metabolic process	17/1162	175/28928	0.0971429	2.41837	3.85004	0.000720514	0.00661694	0.00448984	Sorbs1/Igf1/Dbi/C1qtnf2/Akt1/Fdps/Ppard/Anxa1/Igf2/Stard4/Tnfrsf1a/Ctdnep1/Ldlr/Scarb1/Apoe/Akt2/Fabp3	17
GO:0045939	negative regulation of steroid metabolic process	6/1162	28/28928	0.214286	5.33464	4.69442	0.000730382	0.00667414	0.00452865	Dkk3/Nfkb1/Apoe/Insig1/Snai2/Bmp5	6
GO:0046426	negative regulation of receptor signaling pathway via JAK-STAT	6/1162	28/28928	0.214286	5.33464	4.69442	0.000730382	0.00667414	0.00452865	Ptprd/Socs3/Ptpn2/Dab1/Socs1/Cav1	6
GO:1903909	regulation of receptor clustering	6/1162	28/28928	0.214286	5.33464	4.69442	0.000730382	0.00667414	0.00452865	Sorbs2/Sorbs1/Fzd9/Ptn/Farp1/Tnfaip6	6
GO:0010656	negative regulation of muscle cell apoptotic process	10/1162	74/28928	0.135135	3.36419	4.16575	0.000731643	0.00667458	0.00452895	Sfrp2/Igf1/Gapdh/Acot1/Hmgcr/Bag3/Nupr1/Cav1/Sirt5/Gch1	10
GO:0051651	maintenance of location in cell	21/1162	240/28928	0.0875	2.17831	3.74985	0.000736997	0.00670593	0.00455022	Dbi/Txn1/Cyba/Scin/Kdelr3/Akt1/Ednra/Cherp/Apoe/Itpr3/Insig1/Chd7/Cav1/Itpr2/Plcd1/Pink1/Hk2/Naglu/Gm2a/Fkbp1b/Lyn	21
GO:0001656	metanephros development	12/1162	101/28928	0.118812	2.95782	4.03211	0.000738738	0.00670593	0.00455022	Sox9/Kif26b/Gpc3/Hes1/Six2/Sox8/Pdgfrb/Fat4/Bmp7/Foxc2/Aqp1/Tshz3	12
GO:0034446	substrate adhesion-dependent cell spreading	12/1162	101/28928	0.118812	2.95782	4.03211	0.000738738	0.00670593	0.00455022	Postn/S100a10/Lamb1/Fermt2/Peak1/Vamp3/Kank1/Sfrp1/Efna1/Lamc1/Enpp2/Lims2	12
GO:0050866	negative regulation of cell activation	20/1162	224/28928	0.0892857	2.22277	3.75833	0.000757994	0.00683561	0.00463822	Loxl3/Cd44/Cd24a/Lgals1/Cd9/Ptpn2/Anxa1/Emilin1/Ctla4/Ldlr/Sfrp1/Socs1/Apoe/Lst1/Fbxo7/Tnfaip3/Tyrobp/Nfkbid/Parp3/Lyn	20
GO:0030041	actin filament polymerization	17/1162	176/28928	0.0965909	2.40463	3.82369	0.000768357	0.00691772	0.00469393	Eln/Fchsd2/Scin/Svil/Vill/Kank1/Cdc42ep5/Pak3/Arhgap28/Ppp1r9a/Cdc42ep4/Map3k1/Baiap2l1/Pycard/Rhod/Icam1/Gas7	17
GO:0071356	cellular response to tumor necrosis factor	19/1162	208/28928	0.0913462	2.27406	3.77249	0.000771718	0.00693663	0.00470676	Postn/Nfkbia/Klf2/Hes1/Akt1/Ptpn2/Tnfrsf1a/Map3k5/Sfrp1/Akap12/Nfkb1/Npnt/Gas6/Wdr35/Ccl2/Pycard/Pias4/Fabp4/Traf2	19
GO:1901888	regulation of cell junction assembly	25/1162	309/28928	0.0809061	2.01416	3.66654	0.000775683	0.00695236	0.00471743	Thbs2/Ptprd/S100a10/Farp1/Rps6/Actg1/Fermt2/Adgrb3/Peak1/Dclk1/Trim47/Prickle1/Poldip2/Clasp2/Abi3bp/Nphp1/Lin7a/Ppp1r9a/Il1rapl1/Phldb2/Adgre5/Snai2/Enpp2/Cav1/Rhod	25
GO:0007599	hemostasis	18/1162	192/28928	0.09375	2.33391	3.79368	0.000775995	0.00695236	0.00471743	Comp/Papss2/S100a9/Cd9/Pdia3/Pdia6/Emilin1/Plaur/Pdia4/Apoe/Itpr3/Gas6/Tec/Svep1/Cav1/Lyst/Zfp385a/Lyn	18
GO:0002833	positive regulation of response to biotic stimulus	32/1162	434/28928	0.0737327	1.83558	3.588	0.000780993	0.00698576	0.0047401	Cd24a/S100a9/Nfkbia/Rps19/Cyba/Tspan6/S100a8/Akt1/Plscr1/Emilin1/Nlrc5/Rbm47/Alpk1/Usp29/Myd88/Lyplal1/Cadm1/Tnfaip3/Cav1/Rftn1/Pycard/Slc19a1/Casp4/Naglu/Tyrobp/Atat1/Zc3hav1/Zcchc3/Rbm14/Mfhas1/Lyn/Cxcl1	32
GO:0061001	regulation of dendritic spine morphogenesis	9/1162	62/28928	0.145161	3.61379	4.21475	0.000788272	0.00703943	0.00477651	Ptprd/Pak3/Tiam1/Abi3bp/Efna1/Ppp1r9a/Il1rapl1/Lrp8/Actr2	9
GO:0051402	neuron apoptotic process	30/1162	398/28928	0.0753769	1.87651	3.60201	0.000790593	0.007048	0.00478233	Fzd9/Bnip3/Fgfr3/Cacna1a/Col6a3/Gapdh/Bag1/Nqo1/Pycr1/Tnfrsf1a/Slc1a1/Clu/Map3k5/Oxr1/Pak3/Gmppa/Apoe/Kcnma1/Nupr1/Akt2/Fbxo7/Sema3e/Ppp2r2b/En1/Casp4/Pink1/Nfatc4/Bok/Gch1/Angpt1	30
GO:1900087	positive regulation of G1/S transition of mitotic cell cycle	8/1162	50/28928	0.16	3.9832	4.31899	0.000791795	0.007048	0.00478233	Ccnd3/Rpl17/Akt1/Anxa1/Egfr/Rgcc/Plrg1/Rrm2	8
GO:0052548	regulation of endopeptidase activity	25/1162	310/28928	0.0806452	2.00766	3.649	0.000812363	0.0072194	0.00489863	Cd44/Sfrp2/S100a9/Serpinh1/Gapdh/Serpina3n/Timp3/S100a8/Akt1/Slc1a1/Plaur/Wnt9a/Map3k5/Efna1/Cdkn2d/Gas6/Tbc1d10a/Siah2/Pycard/Aqp1/Prr7/Dpep1/Bok/Lyn/Mmp9	25
GO:0050773	regulation of dendrite development	15/1162	146/28928	0.10274	2.55771	3.86011	0.000815538	0.00723593	0.00490984	Camk1d/Ptprd/Ptn/Adgrb3/Pak3/Grip1/Tiam1/Il1rapl1/Lrp8/Fbxw8/Bmp7/Actr2/Gorasp1/Nfatc4/Bmp5	15
GO:0030098	lymphocyte differentiation	34/1162	472/28928	0.0720339	1.79328	3.55477	0.000817781	0.00724415	0.00491542	Loxl3/Cd44/Fzd9/Cd24a/Lgals1/Itm2a/Rps6/Slc39a7/B2m/Tox/Ptpn2/Anxa1/Rbpj/Gadd45g/Bcl11b/Ctla4/Tmem98/Lef1/Sfrp1/Batf/Socs1/Tcf3/Gas6/Fbxo7/Chd7/Tnfaip3/Itfg2/Dusp10/Prr7/Dock11/Lepr/Nfkbid/Blm/Tusc2	34
GO:0032869	cellular response to insulin stimulus	21/1162	242/28928	0.0867769	2.16031	3.70805	0.000819959	0.00725176	0.00492059	Sorbs1/Rarres2/Pkm/Socs3/Gstp1/Akt1/Ptpn2/Igf2/Kank1/Socs1/Tns2/Pck2/Akt2/Insig1/Vamp2/Ccl2/Foxc2/Slc25a33/Dennd4c/Got1/Lpl	21
GO:0055094	response to lipoprotein particle	7/1162	39/28928	0.179487	4.46833	4.43389	0.000825783	0.00729154	0.00494758	Cd9/Akt1/Hmgcs1/Ldlr/Myd88/Apoe/Lpl	7
GO:0009416	response to light stimulus	27/1162	346/28928	0.0780347	1.94267	3.60871	0.000846067	0.00745868	0.00506099	Crip1/Ppp1r1b/Col6a3/Rpl26/Sdf4/Akt1/Hmgcr/Synpo/Egfr/Cirbp/Bhlhe40/Tanc1/Asns/Cdkn2d/Meis2/Slc1a3/Akt2/Aqp1/Rhno1/Sik1/Nfatc4/Brca2/Rbp4/Rhbdd1/Ddb2/Pbk/Mmp9	27
GO:0044772	mitotic cell cycle phase transition	33/1162	455/28928	0.0725275	1.80557	3.54317	0.00086303	0.00759604	0.00515419	Cdk8/Ctdspl/Tpd52l1/Ccnd3/Rps6/Rpl26/Rpl17/Anapc11/Akt1/Anxa1/Tex14/Rpa2/Egfr/Clasp2/Fhl1/Usp29/Rgcc/Prpf4b/Cdkn2d/Tcf3/Cdk1/Fbxo7/Dpf2/Ccng1/Klf11/Plrg1/Tcf19/Tacc3/Blm/Cdkn1b/Rrm2/Ccna2/Spc25	33
GO:0000724	double-strand break repair via homologous recombination	17/1162	178/28928	0.0955056	2.37761	3.77152	0.000872229	0.00766475	0.00520081	Swi5/Ooep/Ube2n/Ppp4c/Rpa2/Mcm4/Mcm2/Mcm6/Actr2/Mcm5/Brca2/Pias4/Blm/Rad51/Ap5s1/Mms22l/Rad52	17
GO:0070555	response to interleukin-1	12/1162	103/28928	0.116505	2.90039	3.95253	0.000880856	0.00772822	0.00524388	Sox9/Nfkbia/Klf2/Hes1/Sfrp1/Akap12/Nfkb1/Myd88/Cxcl2/Ccl2/Pycard/Rps6ka4	12
GO:0002762	negative regulation of myeloid leukocyte differentiation	9/1162	63/28928	0.142857	3.55643	4.15543	0.000887362	0.00776054	0.00526581	Tnfaip6/Ptpn2/Nme2/Lrrc17/Sfrp1/Prdm16/Tcta/Clec2d/Lyn	9
GO:0010812	negative regulation of cell-substrate adhesion	9/1162	63/28928	0.142857	3.55643	4.15543	0.000887362	0.00776054	0.00526581	Postn/Lgals1/Kank1/Clasp2/Phldb2/Sema3e/Enpp2/Jag1/Angpt2	9
GO:1990403	embryonic brain development	6/1162	29/28928	0.206897	5.15069	4.57484	0.000889896	0.00777034	0.00527247	Rpl10-ps3/Rpl10/Tubb2b/Prickle1/Ppil1/En1	6
GO:0006869	lipid transport	33/1162	456/28928	0.0723684	1.80161	3.52969	0.000895501	0.0078069	0.00529727	Nfkbia/Dbi/Atp10a/Tmem97/Akt1/Ppard/Pitpnc1/Plscr1/Anxa1/Igfbp3/Stard4/Tmem41b/Slc2a1/Ldlr/Tmem30a/Slc10a7/Atp8b1/Scarb1/Apoe/Slc27a6/Akt2/Cav1/Esyt1/Acsl1/Atp8a1/Fabp3/Gm2a/Mttp/Rbp4/Slc25a10/Stard10/Fabp4/Lyn	33
GO:0001655	urogenital system development	10/1162	76/28928	0.131579	3.27566	4.06372	0.000904477	0.00787267	0.0053419	Sox9/Cd44/Tnc/Igf1/Plaur/Sfrp1/Wdr77/Bmp7/Gli1/Cdkn1b	10
GO:2000377	regulation of reactive oxygen species metabolic process	16/1162	163/28928	0.0981595	2.44368	3.78121	0.000911742	0.00792337	0.0053763	Cyba/Gstp1/Akt1/Egfr/Pdk3/Pdgfrb/Pon3/Slc25a33/Pink1/Dhfr/Hk2/Tyrobp/Tusc2/Sirt5/Gch1/Cxcl1	16
GO:0005976	polysaccharide metabolic process	13/1162	118/28928	0.110169	2.74267	3.88046	0.000930248	0.00805873	0.00546815	Csgalnact1/Sorbs1/Igf1/C1qtnf2/Akt1/Pygl/Igf2/Pgm2/Nfkb1/Pfkm/Akt2/Lepr/Ppp1r3b	13
GO:0071774	response to fibroblast growth factor	13/1162	118/28928	0.110169	2.74267	3.88046	0.000930248	0.00805873	0.00546815	Cd44/Tnc/Postn/Fgfr3/Ier2/Fgfrl1/Hhip/Sfrp1/Fam20c/Gpc1/Fat4/Rhod/Zdhhc16	13
GO:0030833	regulation of actin filament polymerization	15/1162	148/28928	0.101351	2.52314	3.80036	0.000938502	0.00811745	0.00550799	Eln/Fchsd2/Scin/Svil/Vill/Kank1/Cdc42ep5/Pak3/Arhgap28/Ppp1r9a/Cdc42ep4/Map3k1/Baiap2l1/Pycard/Icam1	15
GO:0032465	regulation of cytokinesis	11/1162	90/28928	0.122222	3.04272	3.97051	0.000956422	0.00825946	0.00560435	Atxn10/Svil/Tex14/Rab11fip4/Poldip2/Map9/Klhl13/Rab11fip3/Nup62/Brca2/Racgap1	11
GO:0032232	negative regulation of actin filament bundle assembly	7/1162	40/28928	0.175	4.35663	4.34583	0.000966648	0.00828957	0.00562478	Clasp2/Arhgap28/Ppp1r9a/Phldb2/Map3k1/Cgnl1/S1pr1	7
GO:0046329	negative regulation of JNK cascade	7/1162	40/28928	0.175	4.35663	4.34583	0.000966648	0.00828957	0.00562478	Sfrp2/Gstp1/Mecom/Akt1/Sfrp1/Cdc42se1/Dusp10	7
GO:0060674	placenta blood vessel development	7/1162	40/28928	0.175	4.35663	4.34583	0.000966648	0.00828957	0.00562478	Socs3/Hes1/Akt1/Rbpj/Fbxw8/Plcd1/Nsdhl	7
GO:0071312	cellular response to alkaloid	7/1162	40/28928	0.175	4.35663	4.34583	0.000966648	0.00828957	0.00562478	Ppp1r1b/Slc1a1/Slc1a3/Tgm2/Blm/Rad51/Ccna2	7
GO:0009411	response to UV	16/1162	164/28928	0.097561	2.42878	3.75371	0.000973467	0.00830239	0.00563348	Crip1/Col6a3/Rpl26/Sdf4/Akt1/Egfr/Cirbp/Cdkn2d/Aqp1/Rhno1/Nfatc4/Brca2/Rhbdd1/Ddb2/Pbk/Mmp9	16
GO:0051494	negative regulation of cytoskeleton organization	17/1162	180/28928	0.0944444	2.3512	3.72005	0.000987841	0.00835491	0.00566911	Scin/Svil/Map2/Vill/Plekhh2/Kank1/Clasp2/Lima1/Arhgap28/Atxn7/Ppp1r9a/Phldb2/Map3k1/Cgnl1/S1pr1/Rbm14/Eml2	17
GO:0045088	regulation of innate immune response	35/1162	496/28928	0.0705645	1.7567	3.47745	0.000991168	0.00835491	0.00566911	S100a9/Nfkbia/Rps19/Cyba/Tspan6/S100a8/Akt1/Ptpn2/Plscr1/Nlrc5/Igf2/Rbm47/Alpk1/Usp29/Myd88/Apoe/Lyplal1/Clec2d/Cadm1/Lrp8/Tnfaip3/Cav1/Rftn1/Pycard/Dusp10/Slc19a1/Casp4/Naglu/Tyrobp/Atat1/Zc3hav1/Zcchc3/Rbm14/Mfhas1/Lyn	35
GO:0051893	regulation of focal adhesion assembly	9/1162	64/28928	0.140625	3.50086	4.09731	0.000996331	0.00835491	0.00566911	S100a10/Actg1/Fermt2/Peak1/Poldip2/Clasp2/Phldb2/Enpp2/Rhod	9
GO:0060324	face development	9/1162	64/28928	0.140625	3.50086	4.09731	0.000996331	0.00835491	0.00566911	Crispld2/Lef1/Prickle1/Crispld1/Scx/Ednra/Arid5b/Chd7/Aldh1a3	9
GO:0090109	regulation of cell-substrate junction assembly	9/1162	64/28928	0.140625	3.50086	4.09731	0.000996331	0.00835491	0.00566911	S100a10/Actg1/Fermt2/Peak1/Poldip2/Clasp2/Phldb2/Enpp2/Rhod	9
GO:0090303	positive regulation of wound healing	9/1162	64/28928	0.140625	3.50086	4.09731	0.000996331	0.00835491	0.00566911	S100a9/Actg1/Fermt2/Tmem97/Anxa1/Emilin1/Kank1/Ccl2/Foxc2	9
GO:0045428	regulation of nitric oxide biosynthetic process	10/1162	77/28928	0.12987	3.23312	4.01398	0.00100268	0.00837798	0.00568477	Igf1/Klf2/Akt1/Clu/Atp2b4/Apoe/Akt2/Wdr35/Cav1/Icam1	10
GO:0060675	ureteric bud morphogenesis	10/1162	77/28928	0.12987	3.23312	4.01398	0.00100268	0.00837798	0.00568477	Sox9/Cd44/Kif26b/Maged1/Gpc3/Hes1/Six2/Npnt/Sox8/Fat4	10
GO:0045833	negative regulation of lipid metabolic process	13/1162	119/28928	0.109244	2.71962	3.84539	0.0010067	0.00837798	0.00568477	Cdk8/Sox9/Dbi/Dkk3/Akt1/Lpcat1/Nfkb1/Apoe/Insig1/Fmo1/Snai2/Sik1/Bmp5	13
GO:0090130	tissue migration	13/1162	119/28928	0.109244	2.71962	3.84539	0.0010067	0.00837798	0.00568477	Sox9/Zeb2/Vim/Acta2/Ppard/Kank1/Clasp2/Snai2/Enpp2/Dusp10/Aqp1/Glipr2/Mmp9	13
GO:0097237	cellular response to toxic substance	13/1162	119/28928	0.109244	2.71962	3.84539	0.0010067	0.00837798	0.00568477	S100a9/Txn1/Prdx1/Nqo1/Mgst3/S100a8/Gstk1/Apoe/Ppp1r9a/Pink1/Rdh11/Dhfr/Gch1	13
GO:0051345	positive regulation of hydrolase activity	28/1162	368/28928	0.076087	1.89419	3.53159	0.00100844	0.00837983	0.00568602	Sfrp2/Fgfr3/S100a10/S100a9/S100a8/Fermt2/Akt1/Slc1a1/Map3k5/Npnt/Tiam1/Efna1/Akt2/Tbc1d10a/Dock8/Dock9/Pycard/Prr7/Sh3bp1/Tgm2/Dock11/Asap2/Chn1/Usp6nl/Bok/Sgsm3/Rap1gap/Lyn	28
GO:0072593	reactive oxygen species metabolic process	22/1162	263/28928	0.0836502	2.08247	3.60759	0.00101346	0.00840885	0.00570572	Bnip3/Txn1/Prdx1/Cyba/Nqo1/Gstp1/Akt1/Slc1a1/Egfr/Pdk3/Pdgfrb/Pon3/Slc25a33/Pink1/Dhfr/Hk2/Naglu/Tyrobp/Tusc2/Sirt5/Gch1/Cxcl1	22
GO:0048009	insulin-like growth factor receptor signaling pathway	8/1162	52/28928	0.153846	3.83	4.17848	0.0010341	0.00856717	0.00581314	Igf1/Igfbp5/Akt1/Igfbp3/Igf2/Atxn7/Igfbp6/Bmp5	8
GO:0010594	regulation of endothelial cell migration	17/1162	181/28928	0.0939227	2.33821	3.69457	0.00105037	0.00867584	0.00588688	Igf1/Rhob/Ptn/Akt1/Anxa1/Igf2/Bmper/Atp2b4/Efna1/Rgcc/Apoe/Snai2/Foxc2/Sh3bp1/Stard13/Angpt2/Angpt1	17
GO:0030010	establishment of cell polarity	17/1162	181/28928	0.0939227	2.33821	3.69457	0.00105037	0.00867584	0.00588688	Kif26b/Lmna/Fscn1/Hes1/Map2/Nsfl1c/Kank1/Msn/Prickle1/Frmd4b/Clasp2/Phldb2/Dock8/Flot2/Sh3bp1/Insc/Ska2	17
GO:0045664	regulation of neuron differentiation	21/1162	247/28928	0.0850202	2.11658	3.60528	0.00106342	0.00877044	0.00595107	Sox9/S100b/Sox5/Cd24a/Sfrp2/Fgfr3/B2m/Hes1/Dab1/Vwc2/Bcl11b/Sfrp1/Tiam1/Sox8/Tcf3/Bmp7/Cav1/Apbb1/Tgif2/Jag1/Rap1gap	21
GO:0046885	regulation of hormone biosynthetic process	6/1162	30/28928	0.2	4.979	4.46066	0.00107493	0.00883886	0.00599749	Igf1/Cacna1a/Dkk3/Igf2/Nfkb1/Bmp5	6
GO:0071295	cellular response to vitamin	6/1162	30/28928	0.2	4.979	4.46066	0.00107493	0.00883886	0.00599749	Tnc/Postn/Pdia3/Sfrp1/Gas6/Snai2	6
GO:0046889	positive regulation of lipid biosynthetic process	13/1162	120/28928	0.108333	2.69696	3.81069	0.00108833	0.00893568	0.00606319	Sorbs1/Igf1/Dbi/Akt1/Fdps/Anxa1/Igf2/Stard4/Ctdnep1/Ldlr/Scarb1/Apoe/Fabp3	13
GO:0018108	peptidyl-tyrosine phosphorylation	24/1162	299/28928	0.0802676	1.99826	3.54956	0.00108997	0.00893583	0.00606329	Cd44/Cd24a/Sfrp2/Fgfr3/Igf1/Socs3/Hes1/Ptpn2/Cspg4/Tnfrsf1a/Tgfa/Sfrp1/Egfr/Efna1/Socs1/Pdgfrb/Gfra1/Unc119/Abi1/Enpp2/Cav1/Icam1/Lyn/Angpt1	24
GO:0098869	cellular oxidant detoxification	10/1162	78/28928	0.128205	3.19167	3.96504	0.00110945	0.00908196	0.00616244	S100a9/Txn1/Prdx1/Nqo1/Mgst3/S100a8/Gstk1/Apoe/Dhfr/Gch1	10
GO:0010171	body morphogenesis	9/1162	65/28928	0.138462	3.447	4.04034	0.00111589	0.00910761	0.00617985	Gpc3/Crispld2/Lef1/Prickle1/Clasp2/Crispld1/Scx/Arid5b/Phldb2	9
GO:1902808	positive regulation of cell cycle G1/S phase transition	9/1162	65/28928	0.138462	3.447	4.04034	0.00111589	0.00910761	0.00617985	Ccnd3/Rpl17/Akt1/Anxa1/Egfr/Rgcc/Plrg1/Gli1/Rrm2	9
GO:0046434	organophosphate catabolic process	22/1162	265/28928	0.0830189	2.06676	3.56882	0.00111819	0.00911283	0.00618339	Igf1/Eno1/Gale/Pgam1/Pkm/Tpi1/Aldoa/Gapdh/Pfkl/Dut/Pgk1/Acot7/Ldlr/Pla2g7/Scarb1/Pfkm/Nupr1/Enpp2/Cda/Entpd6/Hk2/Jmjd8	22
GO:0002262	myeloid cell homeostasis	20/1162	232/28928	0.0862069	2.14612	3.5856	0.0011682	0.0095063	0.00645038	Cd44/Cd24a/Klf2/Prdx1/Rps6/Rps17/Rps19/Rps14/Pde4b/B2m/Mecom/Ptpn2/Anxa1/Slc1a5/Tcf3/Ccl2/Slc25a38/Mfhas1/Lyn/Racgap1	20
GO:0009063	amino acid catabolic process	12/1162	107/28928	0.11215	2.79196	3.79896	0.00123391	0.00998195	0.00677312	Oat/Etfa/Bcat1/Gstz1/Atp2b4/Bckdk/Qdpr/Bcat2/Aldh6a1/Asrgl1/Mccc2/Got1	12
GO:0031329	regulation of cellular catabolic process	31/1162	428/28928	0.0724299	1.80314	3.42445	0.00124382	0.0100474	0.0068175	Bnip3/Igf1/Dbi/Sec22b/Timp3/Akt1/Ctsa/Cisd2/Pacsin3/Ldlr/Poldip2/Bag3/Atp2b4/Snx7/Scarb1/Apoe/Rnf5/Trim27/Nupr1/Stk38l/Akt2/Fbxo7/Tnfaip3/Keap1/Pycard/Pink1/Hk2/Lepr/Bok/Ppp1r3b/Nprl2	31
GO:0030858	positive regulation of epithelial cell differentiation	9/1162	66/28928	0.136364	3.39477	3.98448	0.00124679	0.0100566	0.00682375	Sox9/Cd24a/Zeb2/Foxa3/Wnt9a/Lef1/Nme2/Bmp7/Ahi1	9
GO:0005977	glycogen metabolic process	11/1162	93/28928	0.11828	2.94457	3.84241	0.00125693	0.0101068	0.00685784	Sorbs1/Igf1/C1qtnf2/Akt1/Pygl/Igf2/Pgm2/Pfkm/Akt2/Lepr/Ppp1r3b	11
GO:0045665	negative regulation of neuron differentiation	11/1162	93/28928	0.11828	2.94457	3.84241	0.00125693	0.0101068	0.00685784	Sox9/Cd24a/Fgfr3/B2m/Hes1/Sox8/Bmp7/Cav1/Apbb1/Jag1/Rap1gap	11
GO:0045766	positive regulation of angiogenesis	17/1162	184/28928	0.0923913	2.30008	3.61913	0.00125853	0.0101068	0.00685784	Tnn/Sfrp2/Rhob/Pkm/S100a1/Emilin1/Igf2/Tnfrsf1a/Ramp2/Bmper/Foxc2/Aqp1/Tgm2/Hk2/Jmjd8/Angpt2/Mmp9	17
GO:0048661	positive regulation of smooth muscle cell proliferation	13/1162	122/28928	0.106557	2.65275	3.74234	0.00126823	0.0101699	0.00690065	Igf1/Cyba/Igfbp5/Akt1/Hmgcr/Map3k5/Egfr/Myd88/Pdgfrb/Mef2d/S1pr1/Tgm2/Mmp9	13
GO:0003094	glomerular filtration	6/1162	31/28928	0.193548	4.81839	4.35144	0.00128809	0.0102693	0.00696808	Cyba/Myo1e/Ednra/Gas6/Aqp1/Xpnpep3	6
GO:0042558	pteridine-containing compound metabolic process	6/1162	31/28928	0.193548	4.81839	4.35144	0.00128809	0.0102693	0.00696808	Shmt2/Mthfd2/Qdpr/Mthfd1l/Dhfr/Gch1	6
GO:0045730	respiratory burst	6/1162	31/28928	0.193548	4.81839	4.35144	0.00128809	0.0102693	0.00696808	Camk1d/Cd24a/S100a9/Rps19/Cyba/Dusp10	6
GO:1904893	negative regulation of receptor signaling pathway via STAT	6/1162	31/28928	0.193548	4.81839	4.35144	0.00128809	0.0102693	0.00696808	Ptprd/Socs3/Ptpn2/Dab1/Socs1/Cav1	6
GO:0034284	response to monosaccharide	22/1162	268/28928	0.0820896	2.04362	3.51132	0.00129267	0.0102909	0.00698273	Igf1/Pfkl/Gstp1/Cacna1d/Ppard/Hmgcr/Pim3/Tiam1/Vcam1/Pdk3/Pck2/Gas6/Sybu/Vamp2/Ccl2/Icam1/Lepr/Aacs/Cdkn1b/Fkbp1b/Nnat/Angpt2	22
GO:0010664	negative regulation of striated muscle cell apoptotic process	7/1162	42/28928	0.166667	4.14917	4.17806	0.00130467	0.0103414	0.00701705	Sfrp2/Acot1/Hmgcr/Bag3/Nupr1/Sirt5/Gch1	7
GO:0042398	cellular modified amino acid biosynthetic process	7/1162	42/28928	0.166667	4.14917	4.17806	0.00130467	0.0103414	0.00701705	Plod3/Plod2/Plscr1/Slc1a1/Mthfd1l/Dhfr/Gch1	7
GO:0043277	apoptotic cell clearance	7/1162	42/28928	0.166667	4.14917	4.17806	0.00130467	0.0103414	0.00701705	Anxa1/Mfge8/Scarb1/Gas6/Ccl2/Tgm2/Tyrobp	7
GO:0006575	cellular modified amino acid metabolic process	18/1162	201/28928	0.0895522	2.2294	3.57804	0.00131354	0.0103968	0.00705463	Plod3/Crtap/Gstp1/Cpq/Plod2/Plscr1/Slc1a1/Gstz1/Gstk1/Shmt2/Mthfd2/Slc16a2/Mthfd1l/Aaas/Dhfr/Dpep1/Cpt2/Gch1	18
GO:0045862	positive regulation of proteolysis	26/1162	339/28928	0.0766962	1.90935	3.44533	0.00133782	0.0105738	0.00717472	Sfrp2/Eno1/S100a10/S100a9/Herpud1/S100a8/Akt1/Slc1a1/Clu/Pacsin3/Map3k5/Prickle1/Dda1/Efna1/Apoe/Nupr1/Trf/Tbc1d10a/Fbxw8/Cav1/Cln6/Pycard/Prr7/Bok/Rhbdd1/Lyn	26
GO:0007179	transforming growth factor beta receptor signaling pathway	19/1162	218/28928	0.087156	2.16975	3.54652	0.00134802	0.0106391	0.00721905	Aspn/Chst11/Zeb2/Lox/Col3a1/Pmepa1/Fermt2/Bambi/Emilin1/Ltbp4/Bmpr1b/Prdm16/Npnt/Fbn2/Ltbp1/Map3k1/Ccl2/Rasl11b/Got1	19
GO:0080164	regulation of nitric oxide metabolic process	10/1162	80/28928	0.125	3.11188	3.86949	0.00135087	0.0106463	0.0072239	Igf1/Klf2/Akt1/Clu/Atp2b4/Apoe/Akt2/Wdr35/Cav1/Icam1	10
GO:0072522	purine-containing compound biosynthetic process	21/1162	252/28928	0.0833333	2.07458	3.50493	0.00136652	0.0107377	0.00728591	Papss2/Elovl6/Eno1/Aldoa/Acot7/Pgm2/Nme2/Papss1/Pdk3/Dcakd/Ak2/Nudt2/Bckdk/Mtap/Acly/Prps1/Acsl1/Impdh1/Prpsap2/Ak4/Coasy	21
GO:0014015	positive regulation of gliogenesis	11/1162	94/28928	0.117021	2.91325	3.80085	0.00137284	0.0107377	0.00728591	Igf1/Ptn/Vim/Bag1/Hes1/Egr2/Egfr/Sox8/Trf/Enpp2/Lyn	11
GO:0033627	cell adhesion mediated by integrin	11/1162	94/28928	0.117021	2.91325	3.80085	0.00137284	0.0107377	0.00728591	Cd24a/Emilin1/Itga10/Itgbl1/Npnt/Vcam1/Efna1/Snai2/Foxc2/Icam1/Lyn	11
GO:0072028	nephron morphogenesis	11/1162	94/28928	0.117021	2.91325	3.80085	0.00137284	0.0107377	0.00728591	Sox9/Cd44/Kif26b/Maged1/Gpc3/Hes1/Six2/Npnt/Sox8/Fat4/Bmp7	11
GO:0021537	telencephalon development	25/1162	322/28928	0.0776398	1.93284	3.44354	0.00138475	0.0107377	0.00728591	Zeb2/Bnip3/Tubb2a/Col3a1/Dbi/Lamb1/Tubb2b/Wdr89/Atp1b2/Hes1/Dab1/Bcl11b/Slc2a1/Lef1/Egfr/Gmppa/Atp2b4/Fat4/Lrp8/Chd7/Aqp1/Zdhhc16/Atat1/Tacc3/Aldh1a3	25
GO:1901292	nucleoside phosphate catabolic process	18/1162	202/28928	0.0891089	2.21837	3.55479	0.00138922	0.0107377	0.00728591	Igf1/Eno1/Gale/Pgam1/Pkm/Tpi1/Aldoa/Gapdh/Pfkl/Dut/Pgk1/Acot7/Pfkm/Nupr1/Cda/Entpd6/Hk2/Jmjd8	18
GO:0007528	neuromuscular junction development	9/1162	67/28928	0.134328	3.34411	3.92968	0.00138979	0.0107377	0.00728591	Sorbs2/Sorbs1/Fzd9/Tnc/Gphn/Col4a1/Ptn/Farp1/Lin7a	9
GO:0051341	regulation of oxidoreductase activity	9/1162	67/28928	0.134328	3.34411	3.92968	0.00138979	0.0107377	0.00728591	S100a1/Akt1/Nfkb1/Atp2b4/Scarb1/Cav1/Dhfr/Sirt5/Gch1	9
GO:0071675	regulation of mononuclear cell migration	15/1162	154/28928	0.0974026	2.42484	3.6268	0.00140528	0.0108422	0.0073568	Trpv4/Rarres2/Cd9/Stk39/Akt1/Emilin1/Msn/Cxcl14/Pla2g7/Gas6/Dock8/Ccl2/Pycard/Ccl7/Lyn	15
GO:0006839	mitochondrial transport	17/1162	186/28928	0.0913978	2.27535	3.56965	0.00141588	0.0109086	0.0074019	Fzd9/Bnip3/Mdh1/Slc8a3/Akt1/Slc25a39/Slc1a3/Sfxn2/Dynlt1f/Slc25a33/Slc25a38/Pink1/Hk2/Bok/Slc25a10/Got1/Ppif	17
GO:0097530	granulocyte migration	16/1162	170/28928	0.0941176	2.34306	3.59285	0.00142314	0.0109492	0.00742944	Camk1d/Trpv4/Rarres2/S100a9/S100a8/Pde4b/Tnfaip6/Anxa1/Ednra/Myd88/Cxcl2/Ccl2/Lyst/Dpep1/Ccl7/Cxcl1	16
GO:0002790	peptide secretion	26/1162	341/28928	0.0762463	1.89815	3.41304	0.00145377	0.0111537	0.0075682	Cpe/Trpv4/S100a9/S100a8/Pfkl/Cacna1d/Ppard/Anxa1/Hmgcr/Pim3/Sfrp1/Egfr/Tiam1/Pfkm/Pck2/Slc16a2/Sybu/Chd7/Aqp1/Rab8b/Rab3a/Lepr/Aacs/Rbp4/Fkbp1b/Nnat	26
GO:0090596	sensory organ morphogenesis	26/1162	341/28928	0.0762463	1.89815	3.41304	0.00145377	0.0111537	0.0075682	Col2a1/Sox9/Sdk2/Col5a1/Fgfr3/Ptn/Col11a1/Prrx2/Six2/Slc1a1/Ednra/Sobp/Fbn2/Man2a1/Sox8/Insig1/Chd7/Bmp7/Aqp1/Ahi1/Jag1/Naglu/Rbp4/Lrig3/Eya4/Aldh1a3	26
GO:0043113	receptor clustering	10/1162	81/28928	0.123457	3.07346	3.82283	0.00148668	0.0113557	0.00770529	Sorbs2/Sorbs1/Fzd9/Gphn/Cacna1a/Ptn/Farp1/Tnfaip6/Dlg2/Apoe	10
GO:0051480	regulation of cytosolic calcium ion concentration	10/1162	81/28928	0.123457	3.07346	3.82283	0.00148668	0.0113557	0.00770529	Fzd9/Cacna1a/Cacna1d/Marcksl1/Synpo/Atp2b4/Cav1/Plcd1/Slc8a2/Bok	10
GO:0072171	mesonephric tubule morphogenesis	10/1162	81/28928	0.123457	3.07346	3.82283	0.00148668	0.0113557	0.00770529	Sox9/Cd44/Kif26b/Maged1/Gpc3/Hes1/Six2/Npnt/Sox8/Fat4	10
GO:0044042	glucan metabolic process	11/1162	95/28928	0.115789	2.88258	3.75983	0.00149737	0.0113557	0.00770529	Sorbs1/Igf1/C1qtnf2/Akt1/Pygl/Igf2/Pgm2/Pfkm/Akt2/Lepr/Ppp1r3b	11
GO:0006109	regulation of carbohydrate metabolic process	19/1162	220/28928	0.0863636	2.15002	3.50279	0.00149917	0.0113557	0.00770529	Sorbs1/C1qtnf3/Igf1/C1qtnf2/Akt1/Ptpn2/Igfbp3/Igf2/Nfkb1/Nnmt/Pdk3/Nupr1/Akt2/Bckdk/Plcd1/Sik1/Lepr/Ppp1r3b/Jmjd8	19
GO:0050729	positive regulation of inflammatory response	15/1162	155/28928	0.0967742	2.40919	3.59867	0.0014994	0.0113557	0.00770529	Cd24a/Lgals1/Trpv4/S100a9/Nfkbia/Rps19/S100a8/Tnfrsf1a/Ldlr/Nupr1/Il16/Pycard/Casp4/Lpl/Fabp4	15
GO:1904018	positive regulation of vasculature development	17/1162	187/28928	0.0909091	2.26318	3.54515	0.00150059	0.0113557	0.00770529	Tnn/Sfrp2/Rhob/Pkm/S100a1/Emilin1/Igf2/Tnfrsf1a/Ramp2/Bmper/Foxc2/Aqp1/Tgm2/Hk2/Jmjd8/Angpt2/Mmp9	17
GO:0001941	postsynaptic membrane organization	8/1162	55/28928	0.145455	3.62109	3.9803	0.00150502	0.0113557	0.00770529	Sorbs2/Sorbs1/Fzd9/Gphn/Ptn/Farp1/Apoe/Lrrc4	8
GO:0032881	regulation of polysaccharide metabolic process	8/1162	55/28928	0.145455	3.62109	3.9803	0.00150502	0.0113557	0.00770529	Sorbs1/Igf1/C1qtnf2/Akt1/Igf2/Nfkb1/Akt2/Ppp1r3b	8
GO:0009066	aspartate family amino acid metabolic process	7/1162	43/28928	0.162791	4.05268	4.09805	0.00150506	0.0113557	0.00770529	Plod3/Plod2/Asns/Mtap/Asrgl1/Got1/Enoph1	7
GO:0030866	cortical actin cytoskeleton organization	7/1162	43/28928	0.162791	4.05268	4.09805	0.00150506	0.0113557	0.00770529	Rtkn/Tln1/Epb41l3/Epb41l1/Ezr/Plec/Racgap1	7
GO:0072210	metanephric nephron development	7/1162	43/28928	0.162791	4.05268	4.09805	0.00150506	0.0113557	0.00770529	Sox9/Kif26b/Hes1/Six2/Sox8/Pdgfrb/Aqp1	7
GO:0009749	response to glucose	21/1162	254/28928	0.0826772	2.05825	3.46544	0.00150694	0.0113557	0.00770529	Igf1/Pfkl/Cacna1d/Ppard/Hmgcr/Pim3/Tiam1/Vcam1/Pdk3/Pck2/Gas6/Sybu/Vamp2/Ccl2/Icam1/Lepr/Aacs/Cdkn1b/Fkbp1b/Nnat/Angpt2	21
GO:0071692	protein localization to extracellular region	32/1162	452/28928	0.0707965	1.76248	3.34238	0.00151369	0.011391	0.00772922	Comp/C1qtnf3/Igf1/P3h1/Pfkl/Cacna1d/Ppard/Anxa1/Hmgcr/Pim3/Sfrp1/Egfr/Cyp51/Tvp23b/Tiam1/Fbn2/Pfkm/Pck2/Ltbp1/Apoe/Sybu/Apbb1/Lyst/Rab11fip3/Ahi1/Rab3a/Lepr/Mttp/Aacs/Rbp4/Fkbp1b/Nnat	32
GO:0046879	hormone secretion	30/1162	415/28928	0.0722892	1.79964	3.35656	0.00152159	0.0114348	0.00775893	Cpe/C1qtnf3/Trpv4/Pfkl/Cacna1d/Ppard/Anxa1/Igfbp3/Hmgcr/Ltbp4/Pim3/Sfrp1/Egfr/Tiam1/Pfkm/Pck2/Slc16a2/Sybu/Chd7/Vamp2/Aqp1/Rab8b/Rab11fip3/Rab3a/Lepr/Aacs/Rbp4/Fkbp1b/Nnat/Lyn	30
GO:0061003	positive regulation of dendritic spine morphogenesis	6/1162	32/28928	0.1875	4.66781	4.2468	0.00153208	0.0114935	0.00779879	Ptprd/Pak3/Tiam1/Il1rapl1/Lrp8/Actr2	6
GO:0007159	leukocyte cell-cell adhesion	31/1162	434/28928	0.0714286	1.77821	3.34169	0.0015481	0.0115238	0.00781934	Loxl3/Cd44/Cd24a/Igf1/Lgals1/S100a9/S100a8/B2m/Gstp1/Hes1/Akt1/Ptpn2/Anxa1/Igf2/Msn/Ctla4/Lef1/Vcam1/Socs1/Ezr/Dock8/Bmp7/Ccl2/Cav1/Pycard/Dusp10/Flot2/Icam1/Chst2/Nfkbid/Blm	31
GO:0010631	epithelial cell migration	12/1162	110/28928	0.109091	2.71582	3.68837	0.00156948	0.0116514	0.00790591	Sox9/Zeb2/Vim/Ppard/Kank1/Clasp2/Snai2/Enpp2/Dusp10/Aqp1/Glipr2/Mmp9	12
GO:0048704	embryonic skeletal system morphogenesis	12/1162	110/28928	0.109091	2.71582	3.68837	0.00156948	0.0116514	0.00790591	Col2a1/Chst11/Mmp16/Col11a1/Prrx2/Six2/Wnt9a/Tbx15/Mdfi/Bmp7/Mthfd1l/Foxc2	12
GO:0045446	endothelial cell differentiation	13/1162	125/28928	0.104	2.58908	3.64234	0.001584	0.0117275	0.00795757	Col27a1/Plod3/Fstl1/Rbpj/Tnfrsf1a/Msn/Ednra/Myd88/Tnmd/Ezr/S1pr1/Icam1/Jag1	13
GO:0055006	cardiac cell development	13/1162	125/28928	0.104	2.58908	3.64234	0.001584	0.0117275	0.00795757	Sorbs2/Igf1/Lmna/Sgcd/Fdps/Akap13/Prickle1/Pdgfrb/Cdk1/Col14a1/Plec/Jag1/Naglu	13
GO:0007596	blood coagulation	17/1162	188/28928	0.0904255	2.25114	3.5208	0.00158954	0.0117527	0.00797467	Comp/Papss2/S100a9/Cd9/Pdia3/Pdia6/Emilin1/Plaur/Pdia4/Apoe/Itpr3/Gas6/Tec/Svep1/Cav1/Lyst/Lyn	17
GO:0018205	peptidyl-lysine modification	14/1162	141/28928	0.0992908	2.47184	3.58403	0.00166552	0.012298	0.00834464	Loxl3/Lox/P3h4/Plod3/Fkbp10/Loxl2/Egr2/Plod2/Desi1/Lipt2/Mettl21a/Atat1/Pias4/Sirt5	14
GO:0055088	lipid homeostasis	17/1162	189/28928	0.0899471	2.23923	3.4966	0.00168288	0.0124096	0.00842035	Cd24a/C1qtnf3/Tmem97/Ldlr/Lima1/Scarb1/Apoe/Insig1/Scd1/Cav1/Lyst/Fabp3/Mttp/Got1/Lpl/Fabp4/Adck1	17
GO:0010718	positive regulation of epithelial to mesenchymal transition	8/1162	56/28928	0.142857	3.55643	3.91731	0.00169504	0.0124825	0.00846983	Loxl2/Fermt2/Bambi/Lef1/Rgcc/Bmp7/Glipr2/Jag1	8
GO:0010907	positive regulation of glucose metabolic process	9/1162	69/28928	0.130435	3.24718	3.82313	0.00171532	0.0125645	0.00852551	Sorbs1/Igf1/C1qtnf2/Akt1/Ptpn2/Igf2/Nnmt/Akt2/Ppp1r3b	9
GO:0043331	response to dsRNA	9/1162	69/28928	0.130435	3.24718	3.82313	0.00171532	0.0125645	0.00852551	Nfkbia/Nfkb1/Rftn2/Cav1/Rftn1/Pde12/Ddx21/Zc3hav1/Zcchc3	9
GO:0051785	positive regulation of nuclear division	9/1162	69/28928	0.130435	3.24718	3.82313	0.00171532	0.0125645	0.00852551	Igf1/Anapc11/Ooep/Igf2/Tgfa/Rgcc/Pdgfrb/Nup62/Piwil2	9
GO:0150116	regulation of cell-substrate junction organization	9/1162	69/28928	0.130435	3.24718	3.82313	0.00171532	0.0125645	0.00852551	S100a10/Actg1/Fermt2/Peak1/Poldip2/Clasp2/Phldb2/Enpp2/Rhod	9
GO:0045880	positive regulation of smoothened signaling pathway	7/1162	44/28928	0.159091	3.96057	4.02042	0.00172864	0.0126285	0.00856887	Gpc3/Prrx2/Scube3/Wnt9a/Sfrp1/Chsy1/Gli1	7
GO:0097178	ruffle assembly	7/1162	44/28928	0.159091	3.96057	4.02042	0.00172864	0.0126285	0.00856887	Cspg4/Aif1l/Kank1/Pdgfrb/Cav1/Sh3bp1/Icam1	7
GO:0006163	purine nucleotide metabolic process	32/1162	456/28928	0.0701754	1.74702	3.28929	0.00174052	0.0126984	0.00861636	Papss2/Igf1/Eno1/Gale/Pgam1/Pkm/Tpi1/Aldoa/Ldha/Gapdh/Mdh1/Nqo1/Pfkl/Pgk1/Me1/Nme2/Ldhb/Cbr2/Papss1/Pfkm/Ak2/Pck2/Nudt2/Nupr1/Fmo1/Prps1/Impdh1/Hk2/Prpsap2/Ak4/Jmjd8/Atp1b1	32
GO:0032273	positive regulation of protein polymerization	11/1162	97/28928	0.113402	2.82315	3.67939	0.0017742	0.0129099	0.00875985	Pde4dip/Fchsd2/Tppp3/Cdc42ep5/Cdc42ep4/Map3k1/Baiap2l1/Cav1/Pycard/Icam1/Cdkn1b	11
GO:0045638	negative regulation of myeloid cell differentiation	11/1162	97/28928	0.113402	2.82315	3.67939	0.0017742	0.0129099	0.00875985	Nfkbia/Tnfaip6/Ptpn2/Nme2/Lrrc17/Sfrp1/Prdm16/Tcta/Meis2/Clec2d/Lyn	11
GO:0007422	peripheral nervous system development	10/1162	83/28928	0.120482	2.9994	3.73165	0.00179156	0.013019	0.00883384	Ncmap/Bag1/Akt1/Egr2/Sox8/Gpc1/Akt2/Ndrg1/Plec/Nab2	10
GO:0035455	response to interferon-alpha	6/1162	33/28928	0.181818	4.52637	4.1464	0.00180968	0.0130644	0.00886465	Ifitm3/Plscr1/Bst2/Ifitm1/Gas6/Pde12	6
GO:0045662	negative regulation of myoblast differentiation	6/1162	33/28928	0.181818	4.52637	4.1464	0.00180968	0.0130644	0.00886465	Sox9/Cmtm5/Ppard/Prickle1/Cxcl14/Sox8	6
GO:0048745	smooth muscle tissue development	6/1162	33/28928	0.181818	4.52637	4.1464	0.00180968	0.0130644	0.00886465	Tnn/Sox9/Efemp2/Col3a1/Pdgfrb/Tshz3	6
GO:0060669	embryonic placenta morphogenesis	6/1162	33/28928	0.181818	4.52637	4.1464	0.00180968	0.0130644	0.00886465	Socs3/Igf2/Lef1/Vcam1/Bmp7/Bmp5	6
GO:0060740	prostate gland epithelium morphogenesis	6/1162	33/28928	0.181818	4.52637	4.1464	0.00180968	0.0130644	0.00886465	Sox9/Cd44/Tnc/Igf1/Sfrp1/Bmp7	6
GO:0019218	regulation of steroid metabolic process	13/1162	127/28928	0.102362	2.54831	3.57728	0.00182868	0.0131843	0.008946	Igf1/Dkk3/Fdps/Igf2/Stard4/Ldlr/Nfkb1/Apoe/Dhcr7/Kcnma1/Insig1/Snai2/Bmp5	13
GO:0006112	energy reserve metabolic process	12/1162	112/28928	0.107143	2.66732	3.61668	0.0018324	0.0131938	0.00895246	S100b/Sorbs1/Igf1/C1qtnf2/Akt1/Pygl/Igf2/Pgm2/Pfkm/Akt2/Lepr/Ppp1r3b	12
GO:0051146	striated muscle cell differentiation	27/1162	365/28928	0.0739726	1.84155	3.30995	0.00184253	0.0132319	0.00897832	Sorbs2/Igf1/Csrp2/Cd9/Lmna/Actg1/Igfbp5/Sgcd/Akt1/Fdps/Adgrb3/Akap13/Igf2/Prickle1/Tanc1/Csrp1/Adamts5/Pdgfrb/Cdk1/AW551984/Col14a1/Plec/Flnc/Sik1/Naglu/Nfatc2/Ppif	27
GO:0006909	phagocytosis	20/1162	241/28928	0.0829876	2.06598	3.39947	0.00184351	0.0132319	0.00897832	Camk1d/Srpx/Cyba/Plscr1/Anxa1/Mfge8/Ldlr/Myd88/Scarb1/Cdc42se1/Gas6/Ccl2/Pycard/Sh3bp1/Tgm2/Lyst/Lepr/Tyrobp/Tusc2/Rap1gap	20
GO:0019827	stem cell population maintenance	19/1162	224/28928	0.0848214	2.11163	3.41673	0.00184491	0.0132319	0.00897832	Sox9/Fgfr3/Ptn/Tpt1/Med28/Loxl2/Hes1/Rbpj/Six2/Med7/Sfrp1/Tead1/Prdm16/Brd9/Pelo/Bmp7/Dpf2/Jag1/Piwil2	19
GO:0000768	syncytium formation by plasma membrane fusion	9/1162	70/28928	0.128571	3.20079	3.77131	0.00189953	0.0133887	0.0090847	Cd44/Cd9/Adgrb3/Tanc1/Adamts5/Tcta/Sbno2/Tyrobp/Nfatc2	9
GO:0140253	cell-cell fusion	9/1162	70/28928	0.128571	3.20079	3.77131	0.00189953	0.0133887	0.0090847	Cd44/Cd9/Adgrb3/Tanc1/Adamts5/Tcta/Sbno2/Tyrobp/Nfatc2	9
GO:0003254	regulation of membrane depolarization	8/1162	57/28928	0.140351	3.49404	3.85574	0.00190352	0.0133887	0.0090847	Fzd9/B2m/Cacna1d/Fhl1/Cacna1g/Bok/Got1/Mllt11	8
GO:0045581	negative regulation of T cell differentiation	8/1162	57/28928	0.140351	3.49404	3.85574	0.00190352	0.0133887	0.0090847	Loxl3/Cd44/Lgals1/Ptpn2/Anxa1/Ctla4/Socs1/Nfkbid	8
GO:0097720	calcineurin-mediated signaling	8/1162	57/28928	0.140351	3.49404	3.85574	0.00190352	0.0133887	0.0090847	Igf1/Lmcd1/Camta1/Cherp/Atp2b4/Slc8a2/Nfatc4/Nfatc2	8
GO:0007405	neuroblast proliferation	11/1162	98/28928	0.112245	2.79434	3.63993	0.0019275	0.0135244	0.00917683	Hapln1/Fzd9/Sox5/Cd24a/Acan/Fgfr3/Ptn/Vcan/Hhip/Lef1/Racgap1	11
GO:0071375	cellular response to peptide hormone stimulus	26/1162	348/28928	0.0747126	1.85997	3.30172	0.00193034	0.0135271	0.00917864	Sorbs1/Igf1/Rarres2/Pkm/Socs3/Gstp1/Akt1/Ptpn2/Igf2/Kank1/Ednra/Nfkb1/Socs1/Tns2/Pck2/Akt2/Insig1/Vamp2/Ccl2/Cav1/Foxc2/Slc25a33/Dennd4c/Got1/Lpl/Ccna2	26
GO:0010948	negative regulation of cell cycle process	25/1162	330/28928	0.0757576	1.88599	3.31142	0.0019356	0.0135467	0.00919195	Fgfr3/Ctdspl/Rps6/Rpl26/Tex14/Rpa2/Fhl1/Rgcc/Prpf4b/Cdkn2d/Cdk1/Fbxo7/Bmp7/Ccng1/Apbb1/Rhno1/Fbxo4/Cdt1/Brca2/Rad1/Blm/Rad51/Rbm14/Spc25/Lyn	25
GO:0003208	cardiac ventricle morphogenesis	10/1162	84/28928	0.119048	2.96369	3.68709	0.0019619	0.0136811	0.0092831	Cpe/Sfrp2/Zfpm2/Col11a1/Rbpj/Ednra/Chd7/Foxc2/Jag1/Naglu	10
GO:0014896	muscle hypertrophy	13/1162	128/28928	0.101562	2.5284	3.54522	0.00196225	0.0136811	0.0092831	Sorbs2/Igf1/Lmna/Cyba/Igfbp5/Fdps/Akap13/Lmcd1/Tnfrsf1a/Tiam1/Atp2b4/Ece1/Col14a1	13
GO:0045445	myoblast differentiation	13/1162	128/28928	0.101562	2.5284	3.54522	0.00196225	0.0136811	0.0092831	Sox9/Igf1/Lgals1/Cmtm5/Ppard/Igfbp3/Rbpj/Map3k5/Prickle1/Cxcl14/Sox8/Plec/Flot2	13
GO:0060993	kidney morphogenesis	12/1162	113/28928	0.106195	2.64372	3.58142	0.00197681	0.0137477	0.00932835	Sox9/Cd44/Kif26b/Maged1/Gpc3/Hes1/Six2/Npnt/Sox8/Fat4/Bmp7/Tshz3	12
GO:0090132	epithelium migration	12/1162	113/28928	0.106195	2.64372	3.58142	0.00197681	0.0137477	0.00932835	Sox9/Zeb2/Vim/Ppard/Kank1/Clasp2/Snai2/Enpp2/Dusp10/Aqp1/Glipr2/Mmp9	12
GO:0009895	negative regulation of catabolic process	27/1162	367/28928	0.0735695	1.83151	3.27954	0.00199057	0.0138259	0.0093814	Dbi/Rpl5/Sec22b/Nqo1/Timp3/Akt1/Ctsa/Hmgcr/Rbm47/Poldip2/Egfr/Cirbp/Anks1/Cyp51/Alad/Atp2b4/Myd88/Rnf5/Trim27/Nupr1/Stk38l/Tnfaip3/Pink1/Lepr/Ppp1r3b/Traf2/Pbk	27
GO:0045089	positive regulation of innate immune response	29/1162	404/28928	0.0717822	1.78702	3.25888	0.00200324	0.0138862	0.00942227	S100a9/Nfkbia/Rps19/Cyba/Tspan6/S100a8/Akt1/Plscr1/Nlrc5/Rbm47/Alpk1/Usp29/Myd88/Lyplal1/Cadm1/Tnfaip3/Cav1/Rftn1/Pycard/Slc19a1/Casp4/Naglu/Tyrobp/Atat1/Zc3hav1/Zcchc3/Rbm14/Mfhas1/Lyn	29
GO:0009746	response to hexose	21/1162	260/28928	0.0807692	2.01075	3.34912	0.00200429	0.0138862	0.00942227	Igf1/Pfkl/Cacna1d/Ppard/Hmgcr/Pim3/Tiam1/Vcam1/Pdk3/Pck2/Gas6/Sybu/Vamp2/Ccl2/Icam1/Lepr/Aacs/Cdkn1b/Fkbp1b/Nnat/Angpt2	21
GO:0051098	regulation of binding	26/1162	349/28928	0.0744986	1.85464	3.28603	0.00200828	0.0138963	0.00942916	Lox/Igf1/Eno1/S100a10/Txn1/B2m/Bambi/Hes1/Akt1/Plscr1/Tex14/Plaur/Lef1/Tiam1/Arhgap28/H1f0/Mdfi/Apoe/Mapre3/Nfatc4/Cdt1/Blm/Gmnn/Ebf2/Mmp9/Angpt1	26
GO:0071322	cellular response to carbohydrate stimulus	18/1162	209/28928	0.0861244	2.14407	3.39577	0.0020296	0.0140237	0.00951562	Igf1/Cacna1d/Ppard/Hmgcr/Pim3/Nfkb1/Tiam1/Vcam1/Pdk3/Pck2/Gas6/Sybu/Keap1/Ccl2/Icam1/Lepr/Aacs/Fkbp1b	18
GO:0010811	positive regulation of cell-substrate adhesion	14/1162	144/28928	0.0972222	2.42035	3.49541	0.0020318	0.0140237	0.00951562	Efemp2/S100a10/Ptn/Fermt2/Edil3/Nid1/Emilin1/Vwc2/Poldip2/Npnt/Abi3bp/Enpp2/Lims2/Egfl6	14
GO:0009261	ribonucleotide catabolic process	15/1162	160/28928	0.09375	2.33391	3.46122	0.00205282	0.0141511	0.00960204	Igf1/Eno1/Gale/Pgam1/Pkm/Tpi1/Aldoa/Gapdh/Pfkl/Pgk1/Pfkm/Nupr1/Cda/Hk2/Jmjd8	15
GO:0031110	regulation of microtubule polymerization or depolymerization	11/1162	99/28928	0.111111	2.76611	3.60097	0.0020914	0.014381	0.00975801	Pde4dip/Trpv4/Kif21a/Map2/Clasp2/Atxn7/Cav1/Mapre3/Cdkn1b/Eml2/Ska2	11
GO:0051262	protein tetramerization	11/1162	99/28928	0.111111	2.76611	3.60097	0.0020914	0.014381	0.00975801	Pkm/Aldoa/B2m/Me1/Shmt2/Itpr3/Farsb/Farsa/Tk1/Rrm2/Aldh1a3	11
GO:0015909	long-chain fatty acid transport	9/1162	71/28928	0.126761	3.15571	3.72041	0.0020992	0.0144119	0.00977903	Akt1/Anxa1/Slc2a1/Apoe/Slc27a6/Akt2/Acsl1/Fabp3/Fabp4	9
GO:0071824	protein-DNA complex organization	17/1162	193/28928	0.0880829	2.19282	3.40132	0.00210373	0.0144119	0.00977903	Sox9/Med28/Gtf2b/Med7/H1f0/Gtf2f2/Mcm2/Rrn3/Cdt1/Asf1b/Tbp/Rad51/Gmnn/Med20/Cenpk/Rad52/Cenpp	17
GO:0032543	mitochondrial translation	13/1162	129/28928	0.100775	2.5088	3.51347	0.00210376	0.0144119	0.00977903	Lars2/Mrps6/Mrpl17/Shmt2/Mrpl37/Tufm/Mrpl44/Mrps18b/Mrps30/Nsun4/Ngrn/Rpusd4/Yars2	13
GO:0051497	negative regulation of stress fiber assembly	6/1162	34/28928	0.176471	4.39324	4.04993	0.00212376	0.0144589	0.00981091	Clasp2/Arhgap28/Ppp1r9a/Phldb2/Cgnl1/S1pr1	6
GO:0060384	innervation	6/1162	34/28928	0.176471	4.39324	4.04993	0.00212376	0.0144589	0.00981091	Fgfr3/Col25a1/Ednra/Vcam1/Ece1/Chd7	6
GO:0060512	prostate gland morphogenesis	6/1162	34/28928	0.176471	4.39324	4.04993	0.00212376	0.0144589	0.00981091	Sox9/Cd44/Tnc/Igf1/Sfrp1/Bmp7	6
GO:0097205	renal filtration	6/1162	34/28928	0.176471	4.39324	4.04993	0.00212376	0.0144589	0.00981091	Cyba/Myo1e/Ednra/Gas6/Aqp1/Xpnpep3	6
GO:1904706	negative regulation of vascular associated smooth muscle cell proliferation	6/1162	34/28928	0.176471	4.39324	4.04993	0.00212376	0.0144589	0.00981091	Efemp2/Timp3/Ndrg2/Gstp1/Cav1/Cdkn1b	6
GO:0010463	mesenchymal cell proliferation	8/1162	58/28928	0.137931	3.43379	3.79553	0.00213169	0.0144771	0.00982324	Sox9/Ptn/Lmna/Gpc3/Prrx2/Six2/Fat4/Bmp7	8
GO:0031113	regulation of microtubule polymerization	8/1162	58/28928	0.137931	3.43379	3.79553	0.00213169	0.0144771	0.00982324	Pde4dip/Kif21a/Map2/Clasp2/Cav1/Mapre3/Cdkn1b/Eml2	8
GO:0035023	regulation of Rho protein signal transduction	10/1162	85/28928	0.117647	2.92882	3.64318	0.00214507	0.01455	0.00987268	Col3a1/Akap13/Kank1/Apoe/Cdc42se1/Pdgfrb/Dock8/Dock9/Dock11/Stard13	10
GO:0015833	peptide transport	26/1162	351/28928	0.0740741	1.84407	3.2548	0.00217228	0.0147164	0.00998564	Cpe/Trpv4/S100a9/S100a8/Pfkl/Cacna1d/Ppard/Anxa1/Hmgcr/Pim3/Sfrp1/Egfr/Tiam1/Pfkm/Pck2/Slc16a2/Sybu/Chd7/Aqp1/Rab8b/Rab3a/Lepr/Aacs/Rbp4/Fkbp1b/Nnat	26
GO:0009914	hormone transport	30/1162	425/28928	0.0705882	1.75729	3.21745	0.00218101	0.0147574	0.0100134	Cpe/C1qtnf3/Trpv4/Pfkl/Cacna1d/Ppard/Anxa1/Igfbp3/Hmgcr/Ltbp4/Pim3/Sfrp1/Egfr/Tiam1/Pfkm/Pck2/Slc16a2/Sybu/Chd7/Vamp2/Aqp1/Rab8b/Rab11fip3/Rab3a/Lepr/Aacs/Rbp4/Fkbp1b/Nnat/Lyn	30
GO:0042886	amide transport	29/1162	407/28928	0.0712531	1.77385	3.21638	0.00223269	0.01507	0.0102255	Cpe/Trpv4/S100a9/S100a8/Pfkl/Cacna1d/Ppard/Anxa1/Hmgcr/Pim3/Sfrp1/Egfr/Slc25a39/Tiam1/Pfkm/Pck2/Slc16a2/Sybu/Chd7/Aqp1/Slc19a1/Rab8b/Rab3a/Lepr/Mttp/Aacs/Rbp4/Fkbp1b/Nnat	29
GO:0050867	positive regulation of cell activation	29/1162	407/28928	0.0712531	1.77385	3.21638	0.00223269	0.01507	0.0102255	Cd24a/Igf1/Lgals1/B2m/Acta2/Hes1/Tox/Anxa1/Igf2/Lef1/Vcam1/Socs1/Myd88/Pdgfrb/Tcf3/Gas6/Dock8/Svep1/Ccl2/Il16/Cav1/Pycard/Dusp10/Flot2/Lyst/Tyrobp/Nfkbid/Blm/Nfatc2	29
GO:0009124	nucleoside monophosphate biosynthetic process	7/1162	46/28928	0.152174	3.78837	3.87181	0.00225246	0.0151121	0.0102541	Dut/Nme2/Nudt2/Cda/Prps1/Impdh1/Tk1	7
GO:0019432	triglyceride biosynthetic process	7/1162	46/28928	0.152174	3.78837	3.87181	0.00225246	0.0151121	0.0102541	Ctdnep1/Ldlr/Scarb1/Pck2/Acsl1/Sik1/Lpl	7
GO:0042554	superoxide anion generation	7/1162	46/28928	0.152174	3.78837	3.87181	0.00225246	0.0151121	0.0102541	Cyba/Gstp1/Akt1/Egfr/Pon3/Tyrobp/Cxcl1	7
GO:0070873	regulation of glycogen metabolic process	7/1162	46/28928	0.152174	3.78837	3.87181	0.00225246	0.0151121	0.0102541	Sorbs1/Igf1/C1qtnf2/Akt1/Igf2/Akt2/Ppp1r3b	7
GO:0001678	intracellular glucose homeostasis	18/1162	211/28928	0.0853081	2.12374	3.35149	0.00225267	0.0151121	0.0102541	Igf1/Foxa3/Cacna1d/Ppard/Hmgcr/Pim3/Tiam1/Vcam1/Pdk3/Pck2/Gas6/Sybu/Ccl2/Icam1/Hk2/Lepr/Aacs/Fkbp1b	18
GO:0048814	regulation of dendrite morphogenesis	11/1162	100/28928	0.11	2.73845	3.56249	0.00226643	0.0151306	0.0102667	Ptprd/Adgrb3/Pak3/Grip1/Tiam1/Il1rapl1/Lrp8/Fbxw8/Actr2/Gorasp1/Nfatc4	11
GO:0050810	regulation of steroid biosynthetic process	11/1162	100/28928	0.11	2.73845	3.56249	0.00226643	0.0151306	0.0102667	Igf1/Dkk3/Fdps/Igf2/Stard4/Nfkb1/Apoe/Dhcr7/Insig1/Snai2/Bmp5	11
GO:1901879	regulation of protein depolymerization	11/1162	100/28928	0.11	2.73845	3.56249	0.00226643	0.0151306	0.0102667	Trpv4/Kif21a/Scin/Svil/Map2/Vill/Plekhh2/Clasp2/Lima1/Atxn7/Sh3bp1	11
GO:2001057	reactive nitrogen species metabolic process	11/1162	100/28928	0.11	2.73845	3.56249	0.00226643	0.0151306	0.0102667	Igf1/Klf2/Akt1/Clu/Atp2b4/Apoe/Akt2/Wdr35/Cav1/Thap4/Icam1	11
GO:0046330	positive regulation of JNK cascade	12/1162	115/28928	0.104348	2.59774	3.51204	0.00229364	0.0152937	0.0103773	Tpd52l1/Trpv4/Nrk/Traf4/Gadd45g/Map3k5/Tnfrsf19/Myd88/Ltbr/Map3k1/Pycard/Mfhas1	12
GO:0051224	negative regulation of protein transport	14/1162	146/28928	0.0958904	2.38719	3.43756	0.0023112	0.0153922	0.0104441	Wwp2/Txn1/Pfkl/Anxa1/Hmgcr/Pim3/Sfrp1/Cyp51/Apoe/Lyplal1/Insig1/Rab11fip3/Fkbp1b/Angpt1	14
GO:0055008	cardiac muscle tissue morphogenesis	9/1162	72/28928	0.125	3.11188	3.67041	0.00231523	0.0154004	0.0104497	Zfpm2/Col11a1/Rbpj/Ednra/Chd7/S1pr1/Foxc2/Naglu/Angpt1	9
GO:0070373	negative regulation of ERK1 and ERK2 cascade	10/1162	86/28928	0.116279	2.89477	3.5999	0.00234174	0.0154685	0.010496	Igf1/Ndrg2/Gstp1/Ptpn2/Emilin1/Ezr/Cav1/Dusp10/Vrk3/Lyn	10
GO:0090150	establishment of protein localization to membrane	22/1162	281/28928	0.0782918	1.94908	3.27049	0.00234419	0.0154685	0.010496	Cd24a/Gorasp2/Vamp3/Slc1a1/Grip1/Srprb/Get4/Vps37b/Lyplal1/Akt2/Epb41l1/Ncln/Vamp5/Vamp2/Ccl2/Rftn1/Emc1/Gorasp1/Rab8b/Cox18/Rab11fip3/Dusp18	22
GO:0030308	negative regulation of cell growth	17/1162	195/28928	0.0871795	2.17033	3.35455	0.00234516	0.0154685	0.010496	Sfrp2/Eno1/P3h1/Ppard/Sertad1/Map2/Sfrp1/Cirbp/Bst2/Fhl1/Cdkn2d/Rrad/Sertad3/Cgref1/Cda/Cdkn1b/Osgin2	17
GO:0035592	establishment of protein localization to extracellular region	31/1162	446/28928	0.0695067	1.73037	3.17997	0.00235415	0.0155092	0.0105236	Comp/C1qtnf3/Igf1/P3h1/Pfkl/Cacna1d/Ppard/Anxa1/Hmgcr/Pim3/Sfrp1/Egfr/Cyp51/Tvp23b/Tiam1/Pfkm/Pck2/Ltbp1/Apoe/Sybu/Apbb1/Lyst/Rab11fip3/Ahi1/Rab3a/Lepr/Mttp/Aacs/Rbp4/Fkbp1b/Nnat	31
GO:0051250	negative regulation of lymphocyte activation	16/1162	179/28928	0.0893855	2.22525	3.36387	0.00241707	0.0159047	0.0107919	Loxl3/Cd44/Cd24a/Lgals1/Ptpn2/Anxa1/Ctla4/Sfrp1/Socs1/Lst1/Fbxo7/Tnfaip3/Tyrobp/Nfkbid/Parp3/Lyn	16
GO:0010959	regulation of metal ion transport	31/1162	447/28928	0.0693512	1.7265	3.16672	0.0024352	0.0159434	0.0108182	Wwp2/Ahnak/Igf1/Dbi/Cyba/Stk39/B2m/Cacna1d/Atp1b2/Hes1/Akt1/Pacsin3/Ednra/Fhl1/Atp2b4/Cacna1g/Pdgfrb/Rrad/Trim27/Akt2/Trf/Chd7/Vamp2/Il16/Cav1/Icam1/Sik1/Fkbp1b/Atp1b1/Lyn/Cxcl1	31
GO:2000027	regulation of animal organ morphogenesis	11/1162	101/28928	0.108911	2.71134	3.52448	0.00245315	0.0159434	0.0108182	Sox9/Sfrp2/Maged1/Rbpj/Six2/Sfrp1/Ednra/Sox8/Bmp7/Snai2/Ahi1	11
GO:0010951	negative regulation of endopeptidase activity	15/1162	163/28928	0.0920245	2.29095	3.38119	0.00245972	0.0159434	0.0108182	Cd44/Sfrp2/Serpinh1/Gapdh/Serpina3n/Timp3/Akt1/Plaur/Wnt9a/Cdkn2d/Gas6/Siah2/Aqp1/Dpep1/Mmp9	15
GO:1904950	negative regulation of establishment of protein localization	15/1162	163/28928	0.0920245	2.29095	3.38119	0.00245972	0.0159434	0.0108182	Wwp2/Txn1/Pfkl/Anxa1/Hmgcr/Pim3/Sfrp1/Cyp51/Bag3/Apoe/Lyplal1/Insig1/Rab11fip3/Fkbp1b/Angpt1	15
GO:0055013	cardiac muscle cell development	12/1162	116/28928	0.103448	2.57535	3.47789	0.00246692	0.0159434	0.0108182	Sorbs2/Igf1/Lmna/Sgcd/Fdps/Akap13/Prickle1/Pdgfrb/Cdk1/Col14a1/Plec/Naglu	12
GO:0061640	cytoskeleton-dependent cytokinesis	12/1162	116/28928	0.103448	2.57535	3.47789	0.00246692	0.0159434	0.0108182	Rhob/Son/Poldip2/Rtkn/Map9/Unc119/Plec/Actr2/Rab11fip3/Nup62/Klhdc8b/Racgap1	12
GO:0042770	signal transduction in response to DNA damage	17/1162	196/28928	0.0867347	2.15926	3.33138	0.0024743	0.0159434	0.0108182	Cd44/Rpl26/Cops3/Rpa2/Batf/Cdk1/Ndrg1/Snai2/Ccng1/Rhno1/Fbxo4/Brca2/Rad1/Blm/Rad51/Zfp385a/Lyn	17
GO:0018279	protein N-linked glycosylation via asparagine	6/1162	35/28928	0.171429	4.26772	3.95713	0.00247726	0.0159434	0.0108182	Ddost/Ost4/Stt3a/Alg2/Alg1/Alg8	6
GO:0061036	positive regulation of cartilage development	6/1162	35/28928	0.171429	4.26772	3.95713	0.00247726	0.0159434	0.0108182	Sox9/Sox5/Prkg2/Loxl2/Bmpr1b/Scx	6
GO:0061351	neural precursor cell proliferation	19/1162	230/28928	0.0826087	2.05654	3.29097	0.00248842	0.0159916	0.0108509	Hapln1/Fzd9/Sox5/Cd24a/Acan/Zeb2/Fgfr3/Igf1/Ptn/Tox/Vcan/Hhip/Lef1/Trf/Slc16a2/Lims2/Tacc3/Lyn/Racgap1	19
GO:0098739	import across plasma membrane	18/1162	213/28928	0.084507	2.1038	3.30769	0.00249594	0.0160212	0.010871	Cacna1a/Trpv4/Cacna1d/Slc8a3/Atp1b2/Akt1/Slc1a1/Slc2a1/Slc39a11/Slc1a5/Slc1a3/Akt2/Slc16a2/Cav1/Slc19a1/Acsl1/Slc8a2/Atp1b1	18
GO:0001952	regulation of cell-matrix adhesion	13/1162	132/28928	0.0984848	2.45178	3.41995	0.00257946	0.016538	0.0112217	Postn/Efemp2/S100a10/Actg1/Fermt2/Peak1/Poldip2/Clasp2/Phldb2/Sema3e/Enpp2/Rhod/Jag1	13
GO:0031529	ruffle organization	8/1162	60/28928	0.133333	3.31933	3.67899	0.00265216	0.0169646	0.0115111	Cspg4/Aif1l/Kank1/Lima1/Pdgfrb/Cav1/Sh3bp1/Icam1	8
GO:1902930	regulation of alcohol biosynthetic process	8/1162	60/28928	0.133333	3.31933	3.67899	0.00265216	0.0169646	0.0115111	Dkk3/Fdps/Nfkb1/Isyna1/Apoe/Dhcr7/Plcd1/Bmp5	8
GO:0009166	nucleotide catabolic process	16/1162	181/28928	0.0883978	2.20066	3.31484	0.00270255	0.0172668	0.0117162	Igf1/Eno1/Gale/Pgam1/Pkm/Tpi1/Aldoa/Gapdh/Pfkl/Dut/Pgk1/Pfkm/Nupr1/Cda/Hk2/Jmjd8	16
GO:0070509	calcium ion import	10/1162	88/28928	0.113636	2.82898	3.5152	0.00277846	0.0177312	0.0120313	Cacna1a/Trpv4/Cacna1d/Slc8a3/Hes1/Cacna1g/Pdgfrb/Trim27/Cav1/Slc8a2	10
GO:0007059	chromosome segregation	30/1162	433/28928	0.0692841	1.72483	3.1088	0.00287258	0.018188	0.0123412	Anapc11/Plscr1/Tex14/Gtf2b/Prickle1/Poldip2/Clasp2/Prpf4b/Map9/Cdk1/Cep85/Dpf2/Actr2/Atf6b/Mapre3/Aaas/Nup62/Cdt1/Haus7/Brca2/Mms19/Tacc3/Nup43/Cenpq/Cenpk/Ska2/Klhdc8b/Cenpp/Spc25/Racgap1	30
GO:0033280	response to vitamin D	6/1162	36/28928	0.166667	4.14917	3.86773	0.00287318	0.018188	0.0123412	Tnc/Pdia3/Sfrp1/Cdkn2d/Bmp7/Snai2	6
GO:0061384	heart trabecula morphogenesis	6/1162	36/28928	0.166667	4.14917	3.86773	0.00287318	0.018188	0.0123412	Rbpj/Chd7/Bmp7/S1pr1/Bmp5/Rbp4	6
GO:0032680	regulation of tumor necrosis factor production	17/1162	199/28928	0.0854271	2.12671	3.26269	0.00289776	0.0183225	0.0124325	Cd24a/Igf1/Cyba/Gstp1/Tnfrsf1a/Clu/Akap12/Myd88/Trim27/Gas6/Tnfaip3/Ccl2/Pycard/Nfatc4/Tyrobp/Lpl/Angpt1	17
GO:1901988	negative regulation of cell cycle phase transition	22/1162	286/28928	0.0769231	1.915	3.18127	0.00290755	0.0183633	0.0124602	Ctdspl/Rps6/Rpl26/Tex14/Rpa2/Fhl1/Rgcc/Prpf4b/Cdkn2d/Cdk1/Fbxo7/Ccng1/Apbb1/Rhno1/Fbxo4/Cdt1/Brca2/Rad1/Blm/Rad51/Spc25/Lyn	22
GO:0042987	amyloid precursor protein catabolic process	8/1162	61/28928	0.131148	3.26492	3.62255	0.00294707	0.0185916	0.0126151	Igf1/Clu/Efna1/Apoe/Flot2/Adam19/Dhcr24/Lyn	8
GO:0006310	DNA recombination	25/1162	341/28928	0.0733138	1.82515	3.13561	0.00299126	0.0188272	0.0127749	Swi5/Ooep/Ube2n/Ppp4c/Apex2/Bcl11b/Lef1/Rpa2/Batf/H1f0/Tcf3/Mcm4/Mcm2/Mcm6/Actr2/Mcm5/Rhno1/Brca2/Pias4/Blm/Rad51/Ap5s1/Parp3/Mms22l/Rad52	25
GO:0050708	regulation of protein secretion	25/1162	341/28928	0.0733138	1.82515	3.13561	0.00299126	0.0188272	0.0127749	C1qtnf3/Igf1/P3h1/Pfkl/Cacna1d/Ppard/Anxa1/Hmgcr/Pim3/Sfrp1/Egfr/Cyp51/Tiam1/Pfkm/Pck2/Apoe/Sybu/Apbb1/Rab11fip3/Ahi1/Lepr/Aacs/Rbp4/Fkbp1b/Nnat	25
GO:0062207	regulation of pattern recognition receptor signaling pathway	16/1162	183/28928	0.0874317	2.17661	3.26645	0.00301544	0.0189428	0.0128534	S100a9/Cyba/Tspan6/S100a8/Akt1/Myd88/Lyplal1/Tnfaip3/Cav1/Slc19a1/Casp4/Atat1/Zc3hav1/Zcchc3/Mfhas1/Lyn	16
GO:0000281	mitotic cytokinesis	10/1162	89/28928	0.11236	2.79719	3.47374	0.00301996	0.0189428	0.0128534	Rhob/Son/Poldip2/Rtkn/Map9/Unc119/Rab11fip3/Nup62/Klhdc8b/Racgap1	10
GO:0035019	somatic stem cell population maintenance	10/1162	89/28928	0.11236	2.79719	3.47374	0.00301996	0.0189428	0.0128534	Sox9/Fgfr3/Med28/Hes1/Rbpj/Six2/Med7/Sfrp1/Prdm16/Bmp7	10
GO:0060041	retina development in camera-type eye	18/1162	217/28928	0.0829493	2.06502	3.22154	0.0030487	0.0191012	0.0129609	Sox9/Sdk2/Col4a1/Ptn/Hes1/Slc1a1/Bmpr1b/Lpcat1/Atp2b4/Nphp1/Man2a1/Sox8/Pdgfrb/Chd7/Tgif2/Ahi1/Naglu/Rbp4	18
GO:0010761	fibroblast migration	9/1162	75/28928	0.12	2.9874	3.52548	0.00307093	0.0192186	0.0130406	Zeb2/Acta2/Akt1/Pak3/Clasp2/Akap12/Arid5b/Plec/Aqp1	9
GO:2001237	negative regulation of extrinsic apoptotic signaling pathway	11/1162	104/28928	0.105769	2.63313	3.41317	0.00308908	0.0193102	0.0131027	Col2a1/Sfrp2/Igf1/Lmna/Gstp1/Siah2/Tnfaip3/Snai2/Sgk3/Icam1/Eya4	11
GO:0009154	purine ribonucleotide catabolic process	14/1162	151/28928	0.0927152	2.30815	3.29701	0.00315072	0.0196732	0.013349	Igf1/Eno1/Gale/Pgam1/Pkm/Tpi1/Aldoa/Gapdh/Pfkl/Pgk1/Pfkm/Nupr1/Hk2/Jmjd8	14
GO:0002237	response to molecule of bacterial origin	33/1162	494/28928	0.0668016	1.66303	3.0407	0.00324029	0.019983	0.0135592	Cd24a/Nfkbia/Vim/Rpl13a/Nqo1/S100a8/Pde4b/B2m/Gstp1/Akt1/Ppard/Plscr1/Akap12/Ednra/Nfkb1/Alad/Myd88/Scarb1/Tcf3/Ssc5d/Fmo1/Cxcl2/Tnfaip3/Ccl2/Pycard/Dusp10/Casp4/Sbno2/Naglu/Ppm1e/Gch1/Lyn/Cxcl1	33
GO:0030501	positive regulation of bone mineralization	7/1162	49/28928	0.142857	3.55643	3.66386	0.00325782	0.0200462	0.0136021	Fzd9/Fgfr3/Ptn/Bmpr1b/Fbn2/Fam20c/Bmp7	7
GO:0045840	positive regulation of mitotic nuclear division	7/1162	49/28928	0.142857	3.55643	3.66386	0.00325782	0.0200462	0.0136021	Igf1/Anapc11/Igf2/Tgfa/Rgcc/Pdgfrb/Nup62	7
GO:0043462	regulation of ATP-dependent activity	8/1162	62/28928	0.129032	3.21226	3.56728	0.00326689	0.0200795	0.0136247	Tpm2/Dnajb1/Atp1b2/Plscr1/Mcm2/Zc3hav1/Ppif/Atp1b1	8
GO:0006721	terpenoid metabolic process	10/1162	90/28928	0.111111	2.76611	3.43285	0.00327791	0.0201023	0.0136402	Rarres2/Fdft1/Fdps/Hmgcs1/Dhrs3/Egfr/Rdh11/Rbp4/Rdh5/Aldh1a3	10
GO:0072078	nephron tubule morphogenesis	10/1162	90/28928	0.111111	2.76611	3.43285	0.00327791	0.0201023	0.0136402	Sox9/Cd44/Kif26b/Maged1/Gpc3/Hes1/Six2/Npnt/Sox8/Fat4	10
GO:0001953	negative regulation of cell-matrix adhesion	6/1162	37/28928	0.162162	4.03703	3.78152	0.00331456	0.0202144	0.0137162	Postn/Clasp2/Phldb2/Sema3e/Enpp2/Jag1	6
GO:0001958	endochondral ossification	6/1162	37/28928	0.162162	4.03703	3.78152	0.00331456	0.0202144	0.0137162	Col2a1/Csgalnact1/Mmp16/Scx/Mef2d/Nab2	6
GO:0032967	positive regulation of collagen biosynthetic process	6/1162	37/28928	0.162162	4.03703	3.78152	0.00331456	0.0202144	0.0137162	Vim/Scx/Rgcc/Ltbp1/Pdgfrb/Ccl2	6
GO:0036075	replacement ossification	6/1162	37/28928	0.162162	4.03703	3.78152	0.00331456	0.0202144	0.0137162	Col2a1/Csgalnact1/Mmp16/Scx/Mef2d/Nab2	6
GO:0045686	negative regulation of glial cell differentiation	6/1162	37/28928	0.162162	4.03703	3.78152	0.00331456	0.0202144	0.0137162	Fgfr3/Hes1/Dab1/Tmem98/Ldlr/Dusp10	6
GO:0030168	platelet activation	11/1162	105/28928	0.104762	2.60805	3.37693	0.00332827	0.0202307	0.0137273	Comp/Cd9/Pdia3/Pdia6/Emilin1/Pdia4/Apoe/Itpr3/Tec/Svep1/Lyn	11
GO:0035914	skeletal muscle cell differentiation	11/1162	105/28928	0.104762	2.60805	3.37693	0.00332827	0.0202307	0.0137273	S100b/Egr2/Hivep3/Scx/Sox8/Gpc1/Nupr1/Mef2d/Maff/Ppif/Med20	11
GO:1990748	cellular detoxification	11/1162	105/28928	0.104762	2.60805	3.37693	0.00332827	0.0202307	0.0137273	S100a9/Txn1/Prdx1/Nqo1/Mgst3/S100a8/Gstk1/Apoe/Rdh11/Dhfr/Gch1	11
GO:0006457	protein folding	16/1162	185/28928	0.0864865	2.15308	3.21868	0.00335768	0.020319	0.0137872	Pdrg1/Nudcd3/P3h1/Fkbp9/Crtap/Fkbp10/Pdia3/Bag1/Dnajb1/B2m/Clu/Pdia4/Pdia5/Ppil1/Sdf2l1/Ppif	16
GO:0001885	endothelial cell development	9/1162	76/28928	0.118421	2.94809	3.47878	0.00336194	0.020319	0.0137872	Col27a1/Plod3/Tnfrsf1a/Msn/Ednra/Myd88/Tnmd/Ezr/Icam1	9
GO:0052547	regulation of peptidase activity	28/1162	400/28928	0.07	1.74265	3.05969	0.00337245	0.020319	0.0137872	Cd44/Sfrp2/S100a9/Serpinh1/Gapdh/Serpina3n/Timp3/Gpc3/S100a8/Akt1/Slc1a1/Plaur/Wnt9a/Map3k5/Wfdc2/Efna1/Cdkn2d/Gas6/Tbc1d10a/Siah2/Cav1/Pycard/Aqp1/Prr7/Dpep1/Bok/Lyn/Mmp9	28
GO:0097553	calcium ion transmembrane import into cytosol	17/1162	202/28928	0.0841584	2.09512	3.19521	0.00337974	0.020319	0.0137872	Cacna1a/Trpv4/Dbi/Cyba/Cacna1d/Slc8a3/Ednra/Cherp/Cacna1g/Itpr3/Chd7/Cav1/Itpr2/Plcd1/Slc8a2/Fkbp1b/Lyn	17
GO:1903555	regulation of tumor necrosis factor superfamily cytokine production	17/1162	202/28928	0.0841584	2.09512	3.19521	0.00337974	0.020319	0.0137872	Cd24a/Igf1/Cyba/Gstp1/Tnfrsf1a/Clu/Akap12/Myd88/Trim27/Gas6/Tnfaip3/Ccl2/Pycard/Nfatc4/Tyrobp/Lpl/Angpt1	17
GO:0055017	cardiac muscle tissue growth	12/1162	121/28928	0.0991736	2.46893	3.31239	0.00350044	0.0210217	0.014264	Sorbs2/Zfpm2/Igf1/Fdps/Akap13/Rbpj/Cdk1/Col14a1/S1pr1/Foxc2/Rbp4/Gli1	12
GO:0006639	acylglycerol metabolic process	14/1162	153/28928	0.0915033	2.27797	3.24234	0.00354977	0.0212913	0.0144469	Cdk8/Dbi/Ctdnep1/Ldlr/Scarb1/Pck2/Apoe/Insig1/Scd1/Cav1/Acsl1/Sik1/Mttp/Lpl	14
GO:0006809	nitric oxide biosynthetic process	10/1162	91/28928	0.10989	2.73572	3.39252	0.00355306	0.0212913	0.0144469	Igf1/Klf2/Akt1/Clu/Atp2b4/Apoe/Akt2/Wdr35/Cav1/Icam1	10
GO:2000177	regulation of neural precursor cell proliferation	13/1162	137/28928	0.0948905	2.3623	3.26966	0.00356557	0.021343	0.014482	Hapln1/Fzd9/Cd24a/Acan/Fgfr3/Igf1/Ptn/Tox/Vcan/Trf/Slc16a2/Lims2/Lyn	13
GO:0006260	DNA replication	21/1162	273/28928	0.0769231	1.915	3.10742	0.00357227	0.0213599	0.0144935	Ooep/Rpa2/Egfr/Cdk1/Mcm4/Mcm2/Mcm6/Mcm5/Tk1/Cdt1/Prim1/Pole2/Brca2/Rfc3/Blm/Gli1/Rad51/Gmnn/Wrnip1/Mms22l/Ccna2	21
GO:0051251	positive regulation of lymphocyte activation	25/1162	346/28928	0.0722543	1.79877	3.05783	0.00361246	0.0215566	0.0146269	Cd24a/Igf1/Lgals1/B2m/Hes1/Tox/Anxa1/Igf2/Lef1/Vcam1/Socs1/Myd88/Tcf3/Gas6/Dock8/Ccl2/Cav1/Pycard/Dusp10/Flot2/Lyst/Tyrobp/Nfkbid/Blm/Nfatc2	25
GO:0001738	morphogenesis of a polarized epithelium	8/1162	63/28928	0.126984	3.16127	3.51311	0.00361301	0.0215566	0.0146269	Sfrp2/Actg1/Msn/Sfrp1/Nphp1/Fat4/Sh3bp1/Ahi1	8
GO:0009123	nucleoside monophosphate metabolic process	9/1162	77/28928	0.116883	2.90981	3.43283	0.0036742	0.0218742	0.0148425	Dut/Nme2/Ak2/Nudt2/Cda/Prps1/Impdh1/Tk1/Ak4	9
GO:0062208	positive regulation of pattern recognition receptor signaling pathway	9/1162	77/28928	0.116883	2.90981	3.43283	0.0036742	0.0218742	0.0148425	Cyba/Myd88/Cav1/Slc19a1/Casp4/Atat1/Zc3hav1/Zcchc3/Mfhas1	9
GO:0031348	negative regulation of defense response	22/1162	292/28928	0.0753425	1.87565	3.07655	0.00372997	0.0221491	0.015029	Cd44/Cd24a/C1qtnf3/Igf1/Rps19/Socs3/Gstp1/Tnfaip6/Ptpn2/Ppard/Nlrc5/Igf2/Tnfrsf1a/Ldlr/Nfkb1/Apoe/Clec2d/Tnfaip3/Dusp10/Rnf26/Mfhas1/Pbk	22
GO:0002695	negative regulation of leukocyte activation	17/1162	204/28928	0.0833333	2.07458	3.15087	0.00373648	0.0221491	0.015029	Loxl3/Cd44/Cd24a/Lgals1/Ptpn2/Anxa1/Ctla4/Ldlr/Sfrp1/Socs1/Lst1/Fbxo7/Tnfaip3/Tyrobp/Nfkbid/Parp3/Lyn	17
GO:0003205	cardiac chamber development	17/1162	204/28928	0.0833333	2.07458	3.15087	0.00373648	0.0221491	0.015029	Cpe/Sfrp2/Zfpm2/Col11a1/Fgfrl1/Hes1/Rbpj/Dhrs3/Ednra/Ltbp1/Chd7/Bmp7/Foxc2/Jag1/Naglu/Bmp5/Rbp4	17
GO:0007051	spindle organization	17/1162	204/28928	0.0833333	2.07458	3.15087	0.00373648	0.0221491	0.015029	Pde4dip/Gtf2b/Chd3/Prickle1/Poldip2/Clasp2/Map9/Ezr/Mapre3/Aaas/Nup62/Haus7/Tacc3/Parp3/Ska2/Spc25/Racgap1	17
GO:0001942	hair follicle development	12/1162	122/28928	0.0983607	2.44869	3.28029	0.00374395	0.0221695	0.0150428	Sox9/Dbi/Igfbp5/Akt1/Ppard/Rbpj/Egfr/Tnfrsf19/Lamc1/Nsdhl/Naglu/Pias4	12
GO:0007030	Golgi organization	13/1162	138/28928	0.0942029	2.34518	3.24039	0.00379538	0.0224499	0.0152331	Pde4dip/Gorasp2/Sec22b/Yipf5/Nsfl1c/Clasp2/Atp8b1/Cdk1/Fbxw8/Cog8/Gorasp1/Naglu/Usp6nl	13
GO:0071404	cellular response to low-density lipoprotein particle stimulus	6/1162	38/28928	0.157895	3.93079	3.69829	0.00380449	0.0224554	0.0152369	Cd9/Akt1/Hmgcs1/Ldlr/Myd88/Lpl	6
GO:0098868	bone growth	6/1162	38/28928	0.157895	3.93079	3.69829	0.00380449	0.0224554	0.0152369	Matn1/Col9a1/Comp/Sox9/Col27a1/Lepr	6
GO:0072088	nephron epithelium morphogenesis	10/1162	92/28928	0.108696	2.70598	3.35273	0.00384622	0.0226774	0.0153875	Sox9/Cd44/Kif26b/Maged1/Gpc3/Hes1/Six2/Npnt/Sox8/Fat4	10
GO:0032640	tumor necrosis factor production	17/1162	205/28928	0.0829268	2.06446	3.1289	0.00392616	0.023124	0.0156905	Cd24a/Igf1/Cyba/Gstp1/Tnfrsf1a/Clu/Akap12/Myd88/Trim27/Gas6/Tnfaip3/Ccl2/Pycard/Nfatc4/Tyrobp/Lpl/Angpt1	17
GO:0048608	reproductive structure development	27/1162	386/28928	0.0699482	1.74136	2.99971	0.00398196	0.0232533	0.0157782	Sox9/Cd44/Tnc/Sfrp2/Zfpm2/Igf1/Tnfaip6/Plaur/Bmpr1b/Sfrp1/Scx/Wdr77/Arid5b/Sox8/Nupr1/Gfra1/Chd7/Bmp7/Icam1/Bmp5/Dhcr24/Bok/Brca2/Rbp4/Gli1/Cdkn1b/Angpt1	27
GO:0046622	positive regulation of organ growth	8/1162	64/28928	0.125	3.11188	3.46002	0.00398682	0.0232533	0.0157782	Zfpm2/Igf1/Akt1/Fdps/Rbpj/Igf2/Cdk1/Gli1	8
GO:0006638	neutral lipid metabolic process	14/1162	155/28928	0.0903226	2.24858	3.18851	0.00398909	0.0232533	0.0157782	Cdk8/Dbi/Ctdnep1/Ldlr/Scarb1/Pck2/Apoe/Insig1/Scd1/Cav1/Acsl1/Sik1/Mttp/Lpl	14
GO:0009306	protein secretion	30/1162	443/28928	0.0677201	1.68589	2.9761	0.00399268	0.0232533	0.0157782	Comp/C1qtnf3/Igf1/P3h1/Pfkl/Cacna1d/Ppard/Anxa1/Hmgcr/Pim3/Sfrp1/Egfr/Cyp51/Tvp23b/Tiam1/Pfkm/Pck2/Apoe/Sybu/Apbb1/Lyst/Rab11fip3/Ahi1/Rab3a/Lepr/Mttp/Aacs/Rbp4/Fkbp1b/Nnat	30
GO:1905477	positive regulation of protein localization to membrane	12/1162	123/28928	0.097561	2.42878	3.2485	0.00400091	0.0232533	0.0157782	Sorbs1/Ptn/Farp1/Tnfaip6/Akt1/Egfr/Clasp2/Grip1/Atp2b4/Akt2/Ezr/Ccl2	12
GO:0097192	extrinsic apoptotic signaling pathway in absence of ligand	9/1162	78/28928	0.115385	2.8725	3.38762	0.00400873	0.0232533	0.0157782	Col2a1/Srpx/Igf1/Wwox/Bag3/Snai2/Sgk3/Bok/Eya4	9
GO:0051054	positive regulation of DNA metabolic process	23/1162	312/28928	0.0737179	1.83521	3.03435	0.00401152	0.0232533	0.0157782	Ooep/Akt1/Ube2n/Igfbp3/Pak3/Egfr/Rgcc/Pdgfrb/Cdk1/Dpf2/Actr2/Apbb1/Fbxo4/Cdt1/Rfc3/Pias4/Blm/Gli1/Rad51/Eya4/Parp3/Ccna2/Gch1	23
GO:0002758	innate immune response-activating signaling pathway	22/1162	294/28928	0.0748299	1.86289	3.0422	0.00404401	0.023271	0.0157902	S100a9/Nfkbia/Cyba/Tspan6/S100a8/Akt1/Alpk1/Myd88/Lyplal1/Tnfaip3/Cav1/Rftn1/Pycard/Slc19a1/Casp4/Naglu/Tyrobp/Atat1/Zc3hav1/Zcchc3/Mfhas1/Lyn	22
GO:0050731	positive regulation of peptidyl-tyrosine phosphorylation	15/1162	172/28928	0.0872093	2.17108	3.15125	0.00409819	0.023508	0.015951	Cd44/Cd24a/Fgfr3/Igf1/Hes1/Cspg4/Tnfrsf1a/Tgfa/Efna1/Gfra1/Unc119/Abi1/Enpp2/Icam1/Angpt1	15
GO:0043523	regulation of neuron apoptotic process	24/1162	331/28928	0.0725076	1.80508	3.01362	0.00411072	0.0235553	0.0159831	Fzd9/Fgfr3/Cacna1a/Bag1/Nqo1/Pycr1/Tnfrsf1a/Slc1a1/Clu/Oxr1/Pak3/Apoe/Kcnma1/Nupr1/Fbxo7/Sema3e/Ppp2r2b/En1/Casp4/Pink1/Nfatc4/Bok/Gch1/Angpt1	24
GO:0019751	polyol metabolic process	11/1162	108/28928	0.101852	2.5356	3.27071	0.00413609	0.0236269	0.0160317	Tpi1/Acer3/Myof/Isyna1/Pck2/Itpk1/Qdpr/Plcd1/Dhfr/Got1/Gch1	11
GO:0021675	nerve development	11/1162	108/28928	0.101852	2.5356	3.27071	0.00413609	0.0236269	0.0160317	Fgfr3/Hes1/Egr2/Col25a1/Ednra/Atp8b1/Vcam1/Slc1a3/Ece1/Chd7/Naglu	11
GO:0090100	positive regulation of transmembrane receptor protein serine/threonine kinase signaling pathway	11/1162	108/28928	0.101852	2.5356	3.27071	0.00413609	0.0236269	0.0160317	Zeb2/Gpc3/Hes1/Scube3/Rbpj/Bmper/Npnt/Pelo/Bmp7/Bmp5/Got1	11
GO:0034109	homotypic cell-cell adhesion	10/1162	93/28928	0.107527	2.67688	3.31346	0.00415818	0.0237284	0.0161006	Comp/Cd24a/Lgals1/Cd9/Pdia3/Pdia6/Emilin1/Plaur/Pdia4/Lyn	10
GO:0030072	peptide hormone secretion	24/1162	332/28928	0.0722892	1.79964	2.99784	0.00426744	0.0243266	0.0165065	Cpe/Trpv4/Pfkl/Cacna1d/Ppard/Anxa1/Hmgcr/Pim3/Sfrp1/Egfr/Tiam1/Pfkm/Pck2/Slc16a2/Sybu/Chd7/Aqp1/Rab8b/Rab3a/Lepr/Aacs/Rbp4/Fkbp1b/Nnat	24
GO:0032102	negative regulation of response to external stimulus	29/1162	426/28928	0.0680751	1.69473	2.95516	0.00427424	0.0243402	0.0165157	Cd44/Cd24a/C1qtnf3/Xylt1/Igf1/Cd9/Rps19/Socs3/Gstp1/Tnfaip6/Ptpn2/Ppard/Nlrc5/Igf2/Tnfrsf1a/Plaur/Ldlr/Clasp2/Nfkb1/Apoe/Clec2d/Phldb2/Tnfaip3/Dusp10/Kremen1/Rnf26/Angpt2/Mfhas1/Pbk	29
GO:0045165	cell fate commitment	23/1162	314/28928	0.0732484	1.82352	3.00156	0.00433383	0.0246218	0.0167068	Sox9/Loxl3/Sox5/Sfrp2/Fgfr3/Lgals1/Hes1/Tox/Rbpj/Six2/Bcl11b/Wnt9a/Sfrp1/Ednra/Glis1/Batf/Tbx15/Sox8/Tcf3/AW551984/Foxc2/Zdhhc16/Ebf2	23
GO:0003203	endocardial cushion morphogenesis	6/1162	39/28928	0.153846	3.83	3.61785	0.00434607	0.0246218	0.0167068	Sox9/Rbpj/Adamts5/Bmp7/Snai2/Bmp5	6
GO:0034110	regulation of homotypic cell-cell adhesion	6/1162	39/28928	0.153846	3.83	3.61785	0.00434607	0.0246218	0.0167068	Cd24a/Lgals1/Cd9/Emilin1/Plaur/Lyn	6
GO:0044342	type B pancreatic cell proliferation	6/1162	39/28928	0.153846	3.83	3.61785	0.00434607	0.0246218	0.0167068	Igf1/Igfbp5/Igfbp3/Sfrp1/Nupr1/Tcf19	6
GO:0070266	necroptotic process	6/1162	39/28928	0.153846	3.83	3.61785	0.00434607	0.0246218	0.0167068	Fzd9/Pygl/Itpk1/Cav1/Bok/Ppif	6
GO:0000070	mitotic sister chromatid segregation	16/1162	190/28928	0.0842105	2.09642	3.10187	0.0043552	0.0246481	0.0167246	Anapc11/Tex14/Prickle1/Poldip2/Clasp2/Prpf4b/Map9/Cdk1/Atf6b/Aaas/Nup62/Cdt1/Cenpk/Ska2/Spc25/Racgap1	16
GO:0060997	dendritic spine morphogenesis	9/1162	79/28928	0.113924	2.83614	3.34312	0.0043666	0.0246872	0.0167512	Ptprd/Pak3/Tiam1/Abi3bp/Efna1/Ppp1r9a/Il1rapl1/Lrp8/Actr2	9
GO:0031641	regulation of myelination	8/1162	65/28928	0.123077	3.064	3.40796	0.00438975	0.0247165	0.0167711	S100b/Ncmap/Igf1/Ptn/Akt1/Egr2/Tmem98/Trf	8
GO:0046173	polyol biosynthetic process	8/1162	65/28928	0.123077	3.064	3.40796	0.00438975	0.0247165	0.0167711	Acer3/Isyna1/Pck2/Qdpr/Plcd1/Dhfr/Got1/Gch1	8
GO:0050775	positive regulation of dendrite morphogenesis	8/1162	65/28928	0.123077	3.064	3.40796	0.00438975	0.0247165	0.0167711	Ptprd/Pak3/Grip1/Tiam1/Il1rapl1/Lrp8/Fbxw8/Actr2	8
GO:0051289	protein homotetramerization	8/1162	65/28928	0.123077	3.064	3.40796	0.00438975	0.0247165	0.0167711	Pkm/Aldoa/B2m/Me1/Shmt2/Itpr3/Tk1/Aldh1a3	8
GO:0090288	negative regulation of cellular response to growth factor stimulus	11/1162	109/28928	0.100917	2.51234	3.2361	0.00443758	0.0249602	0.0169364	Sfrp2/Fgfrl1/Tnfaip6/Bambi/Emilin1/Vwc2/Sfrp1/Bmper/Atp2b4/Gpc1/Cav1	11
GO:0006664	glycolipid metabolic process	10/1162	94/28928	0.106383	2.64841	3.27472	0.00448977	0.0251766	0.0170832	B3galt1/St3gal6/Naga/St6galnac3/B4galt3/Cln6/Naglu/Gm2a/Sccpdh/A4galt	10
GO:0061053	somite development	10/1162	94/28928	0.106383	2.64841	3.27472	0.00448977	0.0251766	0.0170832	Loxl3/Zeb2/Sfrp2/Rbpj/Lef1/Sfrp1/Scx/Ifitm1/Abi1/Foxc2	10
GO:1901606	alpha-amino acid catabolic process	10/1162	94/28928	0.106383	2.64841	3.27472	0.00448977	0.0251766	0.0170832	Oat/Gstz1/Atp2b4/Bckdk/Qdpr/Bcat2/Aldh6a1/Asrgl1/Mccc2/Got1	10
GO:0071706	tumor necrosis factor superfamily cytokine production	17/1162	208/28928	0.0817308	2.03469	3.06371	0.00454332	0.0254016	0.0172359	Cd24a/Igf1/Cyba/Gstp1/Tnfrsf1a/Clu/Akap12/Myd88/Trim27/Gas6/Tnfaip3/Ccl2/Pycard/Nfatc4/Tyrobp/Lpl/Angpt1	17
GO:0048863	stem cell differentiation	22/1162	297/28928	0.0740741	1.84407	2.99116	0.00455619	0.0254016	0.0172359	Sox9/Sox5/Zeb2/Sfrp2/Msi2/Ptn/Mllt3/Hes1/Ociad1/Rbpj/Prickle1/Sfrp1/Ednra/Batf/Sox8/Bmp7/Sema3e/Snai2/Foxc2/Pef1/Jag1/Zic5	22
GO:0022404	molting cycle process	12/1162	125/28928	0.096	2.38992	3.18584	0.00455728	0.0254016	0.0172359	Sox9/Dbi/Igfbp5/Akt1/Ppard/Rbpj/Egfr/Tnfrsf19/Lamc1/Nsdhl/Naglu/Pias4	12
GO:0022405	hair cycle process	12/1162	125/28928	0.096	2.38992	3.18584	0.00455728	0.0254016	0.0172359	Sox9/Dbi/Igfbp5/Akt1/Ppard/Rbpj/Egfr/Tnfrsf19/Lamc1/Nsdhl/Naglu/Pias4	12
GO:0098754	detoxification	12/1162	125/28928	0.096	2.38992	3.18584	0.00455728	0.0254016	0.0172359	S100a9/Txn1/Prdx1/Nqo1/Mgst3/S100a8/Gstk1/Apoe/Rdh11/Dhfr/Gch1/Mt2	12
GO:0043271	negative regulation of monoatomic ion transport	13/1162	141/28928	0.0921986	2.29528	3.15409	0.0045576	0.0254016	0.0172359	Ywhaq/Stk39/Prkg2/Hes1/Akt1/Pacsin3/Rrad/Trim27/Cav1/Icam1/Ppif/Fkbp1b/Mmp9	13
GO:0008544	epidermis development	28/1162	409/28928	0.0684597	1.7043	2.93463	0.00457166	0.025414	0.0172444	Sox9/Palld/Fgfr3/Plod3/Dbi/Igfbp5/Slc39a7/Hes1/Akt1/Ppard/Anxa1/Rbpj/Bcl11b/Nme2/Egfr/Tnfrsf19/Kcnma1/Lamc1/Keap1/Plec/Svep1/Maff/Nsdhl/Nab2/Jag1/Naglu/Pias4/Gli1	28
GO:0003197	endocardial cushion development	7/1162	52/28928	0.134615	3.35125	3.4716	0.0045737	0.025414	0.0172444	Sox9/Rbpj/Adamts5/Bmp7/Snai2/Jag1/Bmp5	7
GO:0050732	negative regulation of peptidyl-tyrosine phosphorylation	7/1162	52/28928	0.134615	3.35125	3.4716	0.0045737	0.025414	0.0172444	Sfrp2/Igf1/Socs3/Ptpn2/Sfrp1/Socs1/Cav1	7
GO:0099175	regulation of postsynapse organization	16/1162	191/28928	0.0837696	2.08545	3.07895	0.00458119	0.02543	0.0172552	Ptprd/Akt1/Grid1/Dclk1/Trim47/Prickle1/Pak3/Tanc1/Tiam1/Abi3bp/Efna1/Apoe/Ppp1r9a/Il1rapl1/Lrp8/Actr2	16
GO:0061458	reproductive system development	27/1162	391/28928	0.0690537	1.71909	2.92865	0.00472355	0.0260102	0.0176489	Sox9/Cd44/Tnc/Sfrp2/Zfpm2/Igf1/Tnfaip6/Plaur/Bmpr1b/Sfrp1/Scx/Wdr77/Arid5b/Sox8/Nupr1/Gfra1/Chd7/Bmp7/Icam1/Bmp5/Dhcr24/Bok/Brca2/Rbp4/Gli1/Cdkn1b/Angpt1	27
GO:0043547	positive regulation of GTPase activity	14/1162	158/28928	0.0886076	2.20589	3.1093	0.00472998	0.0260196	0.0176553	S100a10/Fermt2/Tiam1/Akt2/Dock8/Dock9/Sh3bp1/Tgm2/Dock11/Asap2/Chn1/Usp6nl/Sgsm3/Rap1gap	14
GO:0038034	signal transduction in absence of ligand	9/1162	80/28928	0.1125	2.80069	3.29932	0.00474888	0.0260859	0.0177002	Col2a1/Srpx/Igf1/Wwox/Bag3/Snai2/Sgk3/Bok/Eya4	9
GO:0045913	positive regulation of carbohydrate metabolic process	11/1162	110/28928	0.1	2.4895	3.20187	0.00475626	0.0260859	0.0177002	Sorbs1/Igf1/C1qtnf2/Akt1/Ptpn2/Igf2/Nfkb1/Nnmt/Akt2/Plcd1/Ppp1r3b	11
GO:0051899	membrane depolarization	11/1162	110/28928	0.1	2.4895	3.20187	0.00475626	0.0260859	0.0177002	Fzd9/Cacna1a/B2m/Cacna1d/Fhl1/Cacna1g/Cav1/Bok/Got1/Ppif/Mllt11	11
GO:1990845	adaptive thermogenesis	15/1162	175/28928	0.0857143	2.13386	3.07776	0.00481005	0.026293	0.0178408	S100b/Elovl6/Trpv4/Rbpj/Gadd45g/Prdm16/Adamts5/Scd1/Cav1/Foxc2/Acsl1/Lepr/Cpt2/Fabp4/Ebf2	15
GO:0071333	cellular response to glucose stimulus	16/1162	192/28928	0.0833333	2.07458	3.05616	0.00481665	0.026293	0.0178408	Igf1/Cacna1d/Ppard/Hmgcr/Pim3/Tiam1/Vcam1/Pdk3/Pck2/Gas6/Sybu/Ccl2/Icam1/Lepr/Aacs/Fkbp1b	16
GO:0002931	response to ischemia	8/1162	66/28928	0.121212	3.01758	3.35689	0.00482326	0.026293	0.0178408	Nqo1/Map3k5/Cav1/Pink1/Slc8a2/Hk2/Ppif/Sirt5	8
GO:0042509	regulation of tyrosine phosphorylation of STAT protein	8/1162	66/28928	0.121212	3.01758	3.35689	0.00482326	0.026293	0.0178408	Fgfr3/Igf1/Socs3/Hes1/Ptpn2/Tnfrsf1a/Socs1/Cav1	8
GO:0043506	regulation of JUN kinase activity	8/1162	66/28928	0.121212	3.01758	3.35689	0.00482326	0.026293	0.0178408	Zeb2/Sfrp2/Gstp1/Map3k5/Sfrp1/Map3k1/Dusp10/Traf2	8
GO:0060688	regulation of morphogenesis of a branching structure	8/1162	66/28928	0.121212	3.01758	3.35689	0.00482326	0.026293	0.0178408	Cpe/Sox9/Maged1/Six2/Sfrp1/Sox8/Bmp7/Snai2	8
GO:1901990	regulation of mitotic cell cycle phase transition	25/1162	354/28928	0.0706215	1.75812	2.93598	0.00483063	0.026293	0.0178408	Ctdspl/Ccnd3/Rpl26/Rpl17/Anapc11/Akt1/Anxa1/Tex14/Rpa2/Egfr/Fhl1/Rgcc/Prpf4b/Cdkn2d/Tcf3/Cdk1/Fbxo7/Dpf2/Ccng1/Klf11/Plrg1/Blm/Cdkn1b/Rrm2/Spc25	25
GO:0046785	microtubule polymerization	10/1162	95/28928	0.105263	2.62053	3.23647	0.00484181	0.026293	0.0178408	Pde4dip/Trpv4/Tppp3/Kif21a/Map2/Clasp2/Cav1/Mapre3/Cdkn1b/Eml2	10
GO:0072332	intrinsic apoptotic signaling pathway by p53 class mediator	10/1162	95/28928	0.105263	2.62053	3.23647	0.00484181	0.026293	0.0178408	Zfp385b/Cd44/Rpl26/Wwox/Nupr1/Pycard/Rrn3/Bok/Brca2/Zfp385a	10
GO:1903509	liposaccharide metabolic process	10/1162	95/28928	0.105263	2.62053	3.23647	0.00484181	0.026293	0.0178408	B3galt1/St3gal6/Naga/St6galnac3/B4galt3/Cln6/Naglu/Gm2a/Sccpdh/A4galt	10
GO:0014897	striated muscle hypertrophy	12/1162	126/28928	0.0952381	2.37095	3.15497	0.00485776	0.0263536	0.0178819	Sorbs2/Igf1/Lmna/Igfbp5/Fdps/Akap13/Lmcd1/Tnfrsf1a/Tiam1/Atp2b4/Ece1/Col14a1	12
GO:0050878	regulation of body fluid levels	26/1162	373/28928	0.0697051	1.73531	2.92403	0.00486872	0.026387	0.0179046	Comp/Papss2/Trpv4/S100a9/Cd9/Pdia3/Pdia6/Cyba/Stk39/Emilin1/Plaur/Prickle1/Egfr/Pdia4/Apoe/Kcnma1/Itpr3/Gas6/Tec/Svep1/Cav1/Aqp1/Lyst/Hk2/Zfp385a/Lyn	26
GO:0019693	ribose phosphate metabolic process	27/1162	392/28928	0.0688776	1.71471	2.91456	0.00488496	0.026449	0.0179466	Papss2/Igf1/Eno1/Gale/Pgam1/Pkm/Tpi1/Aldoa/Gapdh/Pfkl/Pgk1/Pygl/Nme2/Papss1/Pfkm/Ak2/Nudt2/Nupr1/Cda/Prps1/Nudt14/Impdh1/Hk2/Prpsap2/Ak4/Jmjd8/Atp1b1	27
GO:0010714	positive regulation of collagen metabolic process	6/1162	40/28928	0.15	3.73425	3.54004	0.00494244	0.0265771	0.0180335	Vim/Scx/Rgcc/Ltbp1/Pdgfrb/Ccl2	6
GO:0018198	peptidyl-cysteine modification	6/1162	40/28928	0.15	3.73425	3.54004	0.00494244	0.0265771	0.0180335	S100a9/Txn1/Gapdh/S100a8/Oxr1/Atp2b4	6
GO:0032872	regulation of stress-activated MAPK cascade	6/1162	40/28928	0.15	3.73425	3.54004	0.00494244	0.0265771	0.0180335	Prdx1/Gstp1/Hmgcr/Igfbp6/Dusp10/Pbk	6
GO:0090505	epiboly involved in wound healing	6/1162	40/28928	0.15	3.73425	3.54004	0.00494244	0.0265771	0.0180335	Cd44/Col5a1/Fermt2/Clasp2/Phldb2/Snai2	6
GO:0098703	calcium ion import across plasma membrane	6/1162	40/28928	0.15	3.73425	3.54004	0.00494244	0.0265771	0.0180335	Cacna1a/Trpv4/Cacna1d/Slc8a3/Cav1/Slc8a2	6
GO:1902656	calcium ion import into cytosol	6/1162	40/28928	0.15	3.73425	3.54004	0.00494244	0.0265771	0.0180335	Cacna1a/Trpv4/Cacna1d/Slc8a3/Cav1/Slc8a2	6
GO:0048872	homeostasis of number of cells	29/1162	431/28928	0.0672854	1.67507	2.88859	0.00501914	0.0268491	0.0182181	Sox9/Cd44/Cd24a/Klf2/Prdx1/Rps6/Rps17/Rps19/Rps14/Fstl1/Foxa3/Pde4b/B2m/Mecom/Akt1/Ptpn2/Anxa1/Crispld1/Slc1a5/Tcf3/Col14a1/Tnfaip3/Ccl2/Slc25a38/Rrn3/Dock11/Mfhas1/Lyn/Racgap1	29
GO:0001818	negative regulation of cytokine production	23/1162	318/28928	0.072327	1.80058	2.93669	0.00504344	0.0268491	0.0182181	Cd24a/C1qtnf3/Igf1/Klf2/Ndrg2/Gstp1/Anxa1/Tnfrsf1a/Lef1/Chid1/Bst2/Nfkb1/Rgcc/Trim27/Gas6/Ssc5d/Ezr/Ddx56/Tnfaip3/Pycard/Tyrobp/Tusc2/Angpt1	23
GO:0009615	response to virus	28/1162	412/28928	0.0679612	1.69189	2.89362	0.00504357	0.0268491	0.0182181	Ifitm3/Bnip3/Acta2/Ube2n/Plscr1/Nlrc5/2410002F23Rik/Dclk1/Clu/Ifi27l2a/Bst2/Nfkb1/Usp29/Myd88/Ifitm1/Trim27/Map3k14/Sertad3/Ddx56/Pycard/Rnf26/Lyst/Pde12/Polr3h/Ddx21/Abcf3/Zc3hav1/Zcchc3	28
GO:0031670	cellular response to nutrient	7/1162	53/28928	0.132075	3.28802	3.41063	0.00509079	0.026938	0.0182784	Tnc/Postn/Pdia3/Sfrp1/Gas6/Snai2/Lpl	7
GO:0032350	regulation of hormone metabolic process	7/1162	53/28928	0.132075	3.28802	3.41063	0.00509079	0.026938	0.0182784	Igf1/Cacna1a/Dkk3/Igf2/Nfkb1/Kcnma1/Bmp5	7
GO:0033173	calcineurin-NFAT signaling cascade	7/1162	53/28928	0.132075	3.28802	3.41063	0.00509079	0.026938	0.0182784	Igf1/Lmcd1/Camta1/Cherp/Atp2b4/Nfatc4/Nfatc2	7
GO:0051403	stress-activated MAPK cascade	7/1162	53/28928	0.132075	3.28802	3.41063	0.00509079	0.026938	0.0182784	Prdx1/Gstp1/Hmgcr/Map3k5/Igfbp6/Dusp10/Pbk	7
GO:0019915	lipid storage	11/1162	111/28928	0.0990991	2.46707	3.16801	0.0050928	0.026938	0.0182784	Nfkbia/Mest/Ptpn2/Ppard/Stard4/Scarb1/Apoe/Sqle/Cav1/Gm2a/Lpl	11
GO:0044344	cellular response to fibroblast growth factor stimulus	11/1162	111/28928	0.0990991	2.46707	3.16801	0.0050928	0.026938	0.0182784	Cd44/Postn/Fgfr3/Fgfrl1/Hhip/Sfrp1/Fam20c/Gpc1/Fat4/Rhod/Zdhhc16	11
GO:0002688	regulation of leukocyte chemotaxis	13/1162	143/28928	0.0909091	2.26318	3.09777	0.00513087	0.0271133	0.0183973	Camk1d/Ptn/Trpv4/Rarres2/Stk39/Tnfaip6/Cxcl14/Ednra/Pla2g7/Gas6/Ccl2/Ccl7/Lyn	13
GO:0033138	positive regulation of peptidyl-serine phosphorylation	9/1162	81/28928	0.111111	2.76611	3.25618	0.00515665	0.0272234	0.018472	Cd44/Sfrp2/Txn1/Akt1/Egfr/Akt2/Cav1/Pink1/Angpt1	9
GO:0010770	positive regulation of cell morphogenesis	8/1162	67/28928	0.119403	2.97254	3.30678	0.00528882	0.0278676	0.0189092	Ptprd/Pak3/Grip1/Tiam1/Il1rapl1/Lrp8/Fbxw8/Actr2	8
GO:0170040	proteinogenic amino acid catabolic process	8/1162	67/28928	0.119403	2.97254	3.30678	0.00528882	0.0278676	0.0189092	Oat/Gstz1/Atp2b4/Bckdk/Qdpr/Asrgl1/Mccc2/Got1	8
GO:0001935	endothelial cell proliferation	15/1162	177/28928	0.0847458	2.10975	3.02958	0.00533806	0.0281002	0.019067	Zeb2/Dlk1/Fgfr3/Igf1/Cyba/Loxl2/Akt1/Igf2/Bmper/Scarb1/Rgcc/Apoe/Tnmd/Ccl2/Cav1	15
GO:0002221	pattern recognition receptor signaling pathway	21/1162	283/28928	0.0742049	1.84733	2.93036	0.00538303	0.0283098	0.0192092	S100a9/Nfkbia/Cyba/Tspan6/S100a8/Akt1/Alpk1/Myd88/Lyplal1/Tnfaip3/Cav1/Rftn1/Pycard/Slc19a1/Casp4/Naglu/Atat1/Zc3hav1/Zcchc3/Mfhas1/Lyn	21
GO:0097061	dendritic spine organization	11/1162	112/28928	0.0982143	2.44505	3.13453	0.00544789	0.0286236	0.0194221	Ptprd/Pak3/Tanc1/Tiam1/Abi3bp/Efna1/Apoe/Ppp1r9a/Il1rapl1/Lrp8/Actr2	11
GO:0032602	chemokine production	12/1162	128/28928	0.09375	2.33391	3.09409	0.00550607	0.0288208	0.019556	Cd24a/Postn/C1qtnf3/Trpv4/Gstp1/Nfkb1/Myd88/Snai2/Il16/Pycard/Lpl/Tusc2	12
GO:0006816	calcium ion transport	31/1162	473/28928	0.0655391	1.6316	2.83328	0.00555792	0.0290353	0.0197015	Ahnak/Igf1/Cacna1a/Trpv4/Dbi/Cyba/Cacna1d/Slc8a3/Hes1/Akt1/Ramp2/Pacsin3/Ednra/Cherp/Atp2b4/Cacna1g/Pdgfrb/Rrad/Trim27/Itpr3/Gas6/Chd7/Il16/Cav1/Itpr2/Plcd1/Icam1/Slc8a2/Fkbp1b/Atp1b1/Lyn	31
GO:0001959	regulation of cytokine-mediated signaling pathway	14/1162	161/28928	0.0869565	2.16478	3.03186	0.00557828	0.0290989	0.0197447	Cd24a/Ptpn2/Nlrc5/Tnfrsf1a/Rbm47/Usp29/Gas6/Rnf113a2/Cav1/Pycard/Casp4/Pias4/Traf2/Angpt1	14
GO:0071331	cellular response to hexose stimulus	16/1162	195/28928	0.0820513	2.04267	2.98862	0.00558284	0.0290989	0.0197447	Igf1/Cacna1d/Ppard/Hmgcr/Pim3/Tiam1/Vcam1/Pdk3/Pck2/Gas6/Sybu/Ccl2/Icam1/Lepr/Aacs/Fkbp1b	16
GO:0014009	glial cell proliferation	9/1162	82/28928	0.109756	2.73238	3.2137	0.00559103	0.0290989	0.0197447	Igf1/Ptn/Dbi/Vim/Hes1/Clu/Egfr/Lepr/Lyn	9
GO:0000819	sister chromatid segregation	18/1162	230/28928	0.0782609	1.94831	2.95382	0.00559127	0.0290989	0.0197447	Anapc11/Tex14/Prickle1/Poldip2/Clasp2/Prpf4b/Map9/Cdk1/Dpf2/Atf6b/Aaas/Nup62/Cdt1/Tacc3/Cenpk/Ska2/Spc25/Racgap1	18
GO:0090504	epiboly	6/1162	41/28928	0.146341	3.64317	3.46469	0.00559673	0.0290998	0.0197453	Cd44/Col5a1/Fermt2/Clasp2/Phldb2/Snai2	6
GO:0006687	glycosphingolipid metabolic process	7/1162	54/28928	0.12963	3.22713	3.3511	0.00565056	0.0293243	0.0198976	B3galt1/St6galnac3/B4galt3/Cln6/Naglu/Gm2a/A4galt	7
GO:0030219	megakaryocyte differentiation	7/1162	54/28928	0.12963	3.22713	3.3511	0.00565056	0.0293243	0.0198976	Lox/Scin/Maf/Pithd1/Abi1/L3mbtl1/Zfp385a	7
GO:0046632	alpha-beta T cell differentiation	13/1162	145/28928	0.0896552	2.23197	3.04238	0.00576052	0.0298667	0.0202657	Loxl3/Lgals1/Tox/Anxa1/Gadd45g/Bcl11b/Tmem98/Lef1/Batf/Socs1/Prr7/Nfkbid/Blm	13
GO:0034331	cell junction maintenance	8/1162	68/28928	0.117647	2.92882	3.2576	0.00578791	0.0299241	0.0203046	Fermt2/Sdf4/Adgrb3/Dlg2/Prickle1/Epb41l3/Cadm1/Rab3a	8
GO:0051055	negative regulation of lipid biosynthetic process	8/1162	68/28928	0.117647	2.92882	3.2576	0.00578791	0.0299241	0.0203046	Dkk3/Lpcat1/Nfkb1/Apoe/Insig1/Snai2/Sik1/Bmp5	8
GO:0060999	positive regulation of dendritic spine development	8/1162	68/28928	0.117647	2.92882	3.2576	0.00578791	0.0299241	0.0203046	Ptprd/Pak3/Tiam1/Apoe/Ppp1r9a/Il1rapl1/Lrp8/Actr2	8
GO:1903039	positive regulation of leukocyte cell-cell adhesion	21/1162	285/28928	0.0736842	1.83437	2.89581	0.00582344	0.0300796	0.0204101	Cd44/Cd24a/Igf1/Lgals1/B2m/Hes1/Anxa1/Igf2/Lef1/Vcam1/Socs1/Dock8/Ccl2/Cav1/Pycard/Dusp10/Flot2/Icam1/Chst2/Nfkbid/Blm	21
GO:0034440	lipid oxidation	12/1162	129/28928	0.0930233	2.31581	3.06407	0.00585503	0.0302073	0.0204968	Sox9/Phyh/Dbi/C1qtnf2/Akt1/Ppard/Etfa/Pla2g7/Akt2/Fmo1/Fabp3/Cpt2	12
GO:1905952	regulation of lipid localization	16/1162	196/28928	0.0816327	2.03225	2.96638	0.00585916	0.0302073	0.0204968	Nfkbia/Dbi/Tmem97/Akt1/Ptpn2/Ppard/Igfbp3/Tmem30a/Scarb1/Apoe/Akt2/Cav1/Acsl1/Atp8a1/Fabp3/Lpl	16
GO:0050803	regulation of synapse structure or activity	27/1162	398/28928	0.0678392	1.68886	2.83086	0.00595333	0.0306641	0.0208067	Thbs2/Ptprd/Rhob/Ptn/Farp1/Malat1/Akt1/Adgrb3/Dab1/Grid1/Dclk1/Trim47/Prickle1/Pak3/Tanc1/Tiam1/Abi3bp/Efna1/Lin7a/Apoe/Ppp1r9a/Il1rapl1/Sybu/Lrp8/Adgre5/Actr2/Nfatc4	27
GO:0046209	nitric oxide metabolic process	10/1162	98/28928	0.102041	2.54031	3.12461	0.00602922	0.0310259	0.0210522	Igf1/Klf2/Akt1/Clu/Atp2b4/Apoe/Akt2/Wdr35/Cav1/Icam1	10
GO:0032496	response to lipopolysaccharide	31/1162	476/28928	0.0651261	1.62131	2.79612	0.00607363	0.0312252	0.0211875	Nfkbia/Vim/Rpl13a/Nqo1/S100a8/Pde4b/B2m/Gstp1/Akt1/Ppard/Plscr1/Akap12/Ednra/Nfkb1/Alad/Myd88/Scarb1/Tcf3/Fmo1/Cxcl2/Tnfaip3/Ccl2/Pycard/Dusp10/Casp4/Sbno2/Naglu/Ppm1e/Gch1/Lyn/Cxcl1	31
GO:0071326	cellular response to monosaccharide stimulus	16/1162	197/28928	0.0812183	2.02193	2.94426	0.00614644	0.0315701	0.0214215	Igf1/Cacna1d/Ppard/Hmgcr/Pim3/Tiam1/Vcam1/Pdk3/Pck2/Gas6/Sybu/Ccl2/Icam1/Lepr/Aacs/Fkbp1b	16
GO:0006195	purine nucleotide catabolic process	14/1162	163/28928	0.0858896	2.13822	2.98117	0.00620876	0.0315871	0.021433	Igf1/Eno1/Gale/Pgam1/Pkm/Tpi1/Aldoa/Gapdh/Pfkl/Pgk1/Pfkm/Nupr1/Hk2/Jmjd8	14
GO:0002687	positive regulation of leukocyte migration	15/1162	180/28928	0.0833333	2.07458	2.9585	0.00621703	0.0315871	0.021433	Camk1d/Ptn/Trpv4/Rarres2/Stk39/Cxcl14/Ednra/Pla2g7/Gas6/Dock8/Ccl2/Pycard/Icam1/Ccl7/Mmp9	15
GO:0048477	oogenesis	12/1162	130/28928	0.0923077	2.298	3.03434	0.00622128	0.0315871	0.021433	Igf1/Ptn/Rps6/Tnfaip6/Akt1/Bmpr1b/Cyp51/Wdr77/Ednra/Zscan21/Brca2/Piwil2	12
GO:0014075	response to amine	7/1162	55/28928	0.127273	3.16846	3.29294	0.00625512	0.0315871	0.021433	Ppp1r1b/Nqo1/Slc1a1/Ednra/Myd88/Cdk1/Cxcl2	7
GO:0048701	embryonic cranial skeleton morphogenesis	7/1162	55/28928	0.127273	3.16846	3.29294	0.00625512	0.0315871	0.021433	Chst11/Mmp16/Prrx2/Six2/Tbx15/Mthfd1l/Foxc2	7
GO:0002218	activation of innate immune response	23/1162	324/28928	0.0709877	1.76724	2.84111	0.00628667	0.0315871	0.021433	S100a9/Nfkbia/Cyba/Tspan6/S100a8/Akt1/Alpk1/Myd88/Lyplal1/Tnfaip3/Cav1/Rftn1/Pycard/Slc19a1/Casp4/Naglu/Tyrobp/Atat1/Zc3hav1/Zcchc3/Rbm14/Mfhas1/Lyn	23
GO:0055002	striated muscle cell development	17/1162	215/28928	0.0790698	1.96844	2.91576	0.00629607	0.0315871	0.021433	Sorbs2/Igf1/Csrp2/Lmna/Actg1/Sgcd/Fdps/Akap13/Prickle1/Csrp1/Pdgfrb/Cdk1/Col14a1/Plec/Flnc/Naglu/Nfatc2	17
GO:0006084	acetyl-CoA metabolic process	6/1162	42/28928	0.142857	3.55643	3.39166	0.00631207	0.0315871	0.021433	Hmgcs1/Pmvk/Pdk3/Bckdk/Mvd/Acly	6
GO:0048247	lymphocyte chemotaxis	6/1162	42/28928	0.142857	3.55643	3.39166	0.00631207	0.0315871	0.021433	Stk39/Cxcl14/Gas6/Plec/Ccl2/Ccl7	6
GO:0060325	face morphogenesis	6/1162	42/28928	0.142857	3.55643	3.39166	0.00631207	0.0315871	0.021433	Crispld2/Lef1/Prickle1/Crispld1/Scx/Arid5b	6
GO:0070302	regulation of stress-activated protein kinase signaling cascade	6/1162	42/28928	0.142857	3.55643	3.39166	0.00631207	0.0315871	0.021433	Prdx1/Gstp1/Hmgcr/Igfbp6/Dusp10/Pbk	6
GO:0099558	maintenance of synapse structure	6/1162	42/28928	0.142857	3.55643	3.39166	0.00631207	0.0315871	0.021433	Sdf4/Adgrb3/Dlg2/Prickle1/Cadm1/Rab3a	6
GO:0001658	branching involved in ureteric bud morphogenesis	8/1162	69/28928	0.115942	2.88638	3.2093	0.00632201	0.0315871	0.021433	Sox9/Cd44/Maged1/Gpc3/Six2/Npnt/Sox8/Fat4	8
GO:0032508	DNA duplex unwinding	8/1162	69/28928	0.115942	2.88638	3.2093	0.00632201	0.0315871	0.021433	Anxa1/Mcm4/Mcm2/Mcm6/Mcm5/Rfc3/Blm/Rad51	8
GO:1905517	macrophage migration	8/1162	69/28928	0.115942	2.88638	3.2093	0.00632201	0.0315871	0.021433	Trpv4/Rarres2/Cd9/Rpl13a/Emilin1/Nup85/Ccl2/Mmp9	8
GO:0044242	cellular lipid catabolic process	18/1162	233/28928	0.0772532	1.92322	2.89453	0.00637429	0.0317905	0.021571	Phyh/Dbi/Akt1/Ppard/Etfa/Acot7/Acer3/Ldlr/Naga/Pla2g7/Scarb1/Pck2/Akt2/Enpp2/Naglu/Gm2a/Cpt2/Lpl	18
GO:1903050	regulation of proteolysis involved in protein catabolic process	18/1162	233/28928	0.0772532	1.92322	2.89453	0.00637429	0.0317905	0.021571	Rpl5/Herpud1/Dlgap1/Akt1/Clu/Prickle1/Anks1/Alad/Dda1/Efna1/Apoe/Desi1/Nupr1/Trf/Pithd1/Fbxw8/Cav1/Pbk	18
GO:0017015	regulation of transforming growth factor beta receptor signaling pathway	13/1162	147/28928	0.0884354	2.2016	2.98788	0.00645035	0.0320826	0.0217692	Aspn/Chst11/Zeb2/Lox/Pmepa1/Bambi/Emilin1/Prdm16/Npnt/Fbn2/Ltbp1/Rasl11b/Got1	13
GO:0045685	regulation of glial cell differentiation	10/1162	99/28928	0.10101	2.51465	3.08825	0.00647167	0.0321596	0.0218215	Fgfr3/Ptn/Bag1/Hes1/Egr2/Dab1/Tmem98/Ldlr/Enpp2/Dusp10	10
GO:0055007	cardiac muscle cell differentiation	14/1162	164/28928	0.0853659	2.12518	2.9561	0.00654471	0.0324932	0.0220478	Sorbs2/Igf1/Lmna/Sgcd/Fdps/Akap13/Prickle1/Pdgfrb/Cdk1/AW551984/Col14a1/Plec/Sik1/Naglu	14
GO:0120032	regulation of plasma membrane bounded cell projection assembly	17/1162	216/28928	0.0787037	1.95933	2.89508	0.00658603	0.0326689	0.022167	Fscn1/Akt1/Dpysl3/Kank1/Cdc42ep5/Atp8b1/Ppp1r9a/Cdc42ep4/Cav1/Fnbp1l/Actr2/Aqp1/Dock11/Icam1/Rab11fip3/Dync2li1/Rap1gap	17
GO:0060419	heart growth	12/1162	131/28928	0.0916031	2.28046	3.00487	0.00660541	0.0327354	0.0222122	Sorbs2/Zfpm2/Igf1/Fdps/Akap13/Rbpj/Cdk1/Col14a1/S1pr1/Foxc2/Rbp4/Gli1	12
GO:0009205	purine ribonucleoside triphosphate metabolic process	20/1162	270/28928	0.0740741	1.84407	2.85061	0.00662076	0.0327757	0.0222396	Igf1/Eno1/Gale/Pgam1/Pkm/Tpi1/Aldoa/Gapdh/Pfkl/Pgk1/Nme2/Pfkm/Ak2/Nudt2/Nupr1/Impdh1/Hk2/Ak4/Jmjd8/Atp1b1	20
GO:0002690	positive regulation of leukocyte chemotaxis	11/1162	115/28928	0.0956522	2.38126	3.03619	0.00663141	0.0327757	0.0222396	Camk1d/Ptn/Trpv4/Rarres2/Stk39/Cxcl14/Ednra/Pla2g7/Gas6/Ccl2/Ccl7	11
GO:0042310	vasoconstriction	11/1162	115/28928	0.0956522	2.38126	3.03619	0.00663141	0.0327757	0.0222396	Comp/Acta2/Akt1/Hmgcr/Egfr/Ednra/Cacna1g/Wdr35/Svep1/Cav1/Icam1	11
GO:0002696	positive regulation of leukocyte activation	26/1162	383/28928	0.0678851	1.69	2.78088	0.00680525	0.0336047	0.022802	Cd24a/Igf1/Lgals1/B2m/Hes1/Tox/Anxa1/Igf2/Lef1/Vcam1/Socs1/Myd88/Tcf3/Gas6/Dock8/Ccl2/Il16/Cav1/Pycard/Dusp10/Flot2/Lyst/Tyrobp/Nfkbid/Blm/Nfatc2	26
GO:0072523	purine-containing compound catabolic process	15/1162	182/28928	0.0824176	2.05179	2.91187	0.00686506	0.0338697	0.0229818	Igf1/Eno1/Gale/Pgam1/Pkm/Tpi1/Aldoa/Gapdh/Pfkl/Pgk1/Acot7/Pfkm/Nupr1/Hk2/Jmjd8	15
GO:0007260	tyrosine phosphorylation of STAT protein	8/1162	70/28928	0.114286	2.84514	3.16187	0.00689266	0.0339223	0.0230175	Fgfr3/Igf1/Socs3/Hes1/Ptpn2/Tnfrsf1a/Socs1/Cav1	8
GO:0010634	positive regulation of epithelial cell migration	7/1162	56/28928	0.125	3.11188	3.2361	0.00690656	0.0339223	0.0230175	Sox9/Vim/Clasp2/Enpp2/Aqp1/Glipr2/Mmp9	7
GO:0046686	response to cadmium ion	7/1162	56/28928	0.125	3.11188	3.2361	0.00690656	0.0339223	0.0230175	Akt1/Egfr/Alad/Cdk1/Cdkn1b/Mmp9/Mt2	7
GO:0050853	B cell receptor signaling pathway	7/1162	56/28928	0.125	3.11188	3.2361	0.00690656	0.0339223	0.0230175	Nfkbia/Ctla4/Nfkb1/Tec/Rftn1/Nfatc2/Lyn	7
GO:0055010	ventricular cardiac muscle tissue morphogenesis	7/1162	56/28928	0.125	3.11188	3.2361	0.00690656	0.0339223	0.0230175	Zfpm2/Col11a1/Rbpj/Ednra/Chd7/Foxc2/Naglu	7
GO:0006637	acyl-CoA metabolic process	10/1162	100/28928	0.1	2.4895	3.05233	0.00693892	0.0339902	0.0230636	Elovl6/Acot1/Acot7/Hmgcs1/Pmvk/Pdk3/Bckdk/Mvd/Acly/Acsl1	10
GO:0030593	neutrophil chemotaxis	10/1162	100/28928	0.1	2.4895	3.05233	0.00693892	0.0339902	0.0230636	Camk1d/S100a9/S100a8/Pde4b/Tnfaip6/Ednra/Cxcl2/Ccl2/Dpep1/Cxcl1	10
GO:0035383	thioester metabolic process	10/1162	100/28928	0.1	2.4895	3.05233	0.00693892	0.0339902	0.0230636	Elovl6/Acot1/Acot7/Hmgcs1/Pmvk/Pdk3/Bckdk/Mvd/Acly/Acsl1	10
GO:0060411	cardiac septum morphogenesis	9/1162	85/28928	0.105882	2.63594	3.08998	0.00706501	0.0345771	0.0234618	Zfpm2/Fgfrl1/Hes1/Rbpj/Dhrs3/Chd7/Bmp7/Jag1/Bmp5	9
GO:0048592	eye morphogenesis	16/1162	200/28928	0.08	1.9916	2.87871	0.00707717	0.0345841	0.0234666	Sox9/Sdk2/Col5a1/Fgfr3/Ptn/Slc1a1/Fbn2/Man2a1/Sox8/Bmp7/Aqp1/Ahi1/Jag1/Naglu/Rbp4/Aldh1a3	16
GO:0043094	cellular metabolic compound salvage	6/1162	43/28928	0.139535	3.47372	3.32083	0.00709159	0.0345841	0.0234666	Pgm2/Dctd/Mtap/Cda/Impdh1/Enoph1	6
GO:0071398	cellular response to fatty acid	6/1162	43/28928	0.139535	3.47372	3.32083	0.00709159	0.0345841	0.0234666	Hes1/Ldlr/Pdk3/Ccl2/Nfatc4/Lpl	6
GO:1900744	regulation of p38MAPK cascade	6/1162	43/28928	0.139535	3.47372	3.32083	0.00709159	0.0345841	0.0234666	Stk39/Gadd45g/Map3k5/Ezr/Dusp10/Mfhas1	6
GO:0031503	protein-containing complex localization	20/1162	272/28928	0.0735294	1.83052	2.81529	0.00716189	0.034896	0.0236782	Gphn/Gpc6/Lmna/Rps15/Sgcd/Ap2m1/Vwc2/Dlg2/Slc1a1/Grip1/Wdr35/Ltv1/Epb41l1/Ezr/Vamp2/Nacc2/Tnfaip2/Ift52/Tyrobp/Dync2li1	20
GO:0072089	stem cell proliferation	13/1162	149/28928	0.0872483	2.17205	2.93426	0.00720425	0.0350713	0.0237972	Scrg1/Sox9/Sfrp2/Prrx2/Fermt2/Mecom/Ago3/Etv6/Rbpj/Six2/Snai2/Brca2/Cxcl1	13
GO:0048593	camera-type eye morphogenesis	14/1162	166/28928	0.0843373	2.09958	2.90649	0.0072601	0.0352506	0.0239189	Sox9/Sdk2/Fgfr3/Ptn/Slc1a1/Man2a1/Sox8/Bmp7/Aqp1/Ahi1/Jag1/Naglu/Rbp4/Aldh1a3	14
GO:0098773	skin epidermis development	14/1162	166/28928	0.0843373	2.09958	2.90649	0.0072601	0.0352506	0.0239189	Sox9/Dbi/Igfbp5/Slc39a7/Akt1/Ppard/Rbpj/Egfr/Tnfrsf19/Lamc1/Plec/Nsdhl/Naglu/Pias4	14
GO:0046486	glycerolipid metabolic process	26/1162	385/28928	0.0675325	1.68122	2.75275	0.00726031	0.0352506	0.0239189	Cdk8/Dbi/Pcyt2/Pitpnc1/Plscr1/Ctdnep1/Ldlr/Lpcat1/Pla2g7/Scarb1/Pck2/Apoe/Pdgfrb/Insig1/Scd1/Enpp2/Cav1/Plcd1/Acsl1/Mtmr12/Sik1/Inpp1/Fabp3/Mttp/Lpl/Efr3b	26
GO:0006913	nucleocytoplasmic transport	25/1162	366/28928	0.068306	1.70048	2.75892	0.0072866	0.0353159	0.0239632	Sec13/Nfkbia/Lmna/Txn1/Rps15/Alyref/Akt1/Egr2/Akap13/Ifi27/Six2/Tnfrsf1a/Prickle1/Bag3/Prpf4b/Desi1/Nup85/Cdk1/Gas6/Ltv1/Aaas/Nup62/Cdkn1b/Nup43/Angpt1	25
GO:0051169	nuclear transport	25/1162	366/28928	0.068306	1.70048	2.75892	0.0072866	0.0353159	0.0239632	Sec13/Nfkbia/Lmna/Txn1/Rps15/Alyref/Akt1/Egr2/Akap13/Ifi27/Six2/Tnfrsf1a/Prickle1/Bag3/Prpf4b/Desi1/Nup85/Cdk1/Gas6/Ltv1/Aaas/Nup62/Cdkn1b/Nup43/Angpt1	25
GO:0120162	positive regulation of cold-induced thermogenesis	10/1162	101/28928	0.0990099	2.46485	3.01684	0.00743186	0.0357892	0.0242843	Elovl6/Gadd45g/Prdm16/Scd1/Cav1/Acsl1/Lepr/Cpt2/Fabp4/Ebf2	10
GO:0003229	ventricular cardiac muscle tissue development	8/1162	71/28928	0.112676	2.80507	3.11527	0.00750135	0.0357892	0.0242843	Zfpm2/Col11a1/Rbpj/Ednra/Col14a1/Chd7/Foxc2/Naglu	8
GO:0046324	regulation of D-glucose import	8/1162	71/28928	0.112676	2.80507	3.11527	0.00750135	0.0357892	0.0242843	Sorbs1/Igf1/C1qtnf2/Gpc3/Akt1/Akt2/Ahi1/Hk2	8
GO:0061951	establishment of protein localization to plasma membrane	8/1162	71/28928	0.112676	2.80507	3.11527	0.00750135	0.0357892	0.0242843	Gorasp2/Vamp3/Grip1/Lyplal1/Vamp5/Vamp2/Gorasp1/Rab11fip3	8
GO:0060491	regulation of cell projection assembly	17/1162	219/28928	0.0776256	1.93249	2.83371	0.0075213	0.0358533	0.0243278	Fscn1/Akt1/Dpysl3/Kank1/Cdc42ep5/Atp8b1/Ppp1r9a/Cdc42ep4/Cav1/Fnbp1l/Actr2/Aqp1/Dock11/Icam1/Rab11fip3/Dync2li1/Rap1gap	17
GO:0034101	erythrocyte homeostasis	15/1162	184/28928	0.0815217	2.02948	2.86585	0.00756611	0.0360357	0.0244515	Cd24a/Klf2/Prdx1/Rps6/Rps17/Rps19/Rps14/B2m/Ptpn2/Slc1a5/Tcf3/Slc25a38/Mfhas1/Lyn/Racgap1	15
GO:1903844	regulation of cellular response to transforming growth factor beta stimulus	13/1162	150/28928	0.0866667	2.15757	2.90777	0.00760648	0.0361966	0.0245607	Aspn/Chst11/Zeb2/Lox/Pmepa1/Bambi/Emilin1/Prdm16/Npnt/Fbn2/Ltbp1/Rasl11b/Got1	13
GO:1904888	cranial skeletal system development	9/1162	86/28928	0.104651	2.60529	3.04992	0.00761708	0.0362157	0.0245737	Chst11/Mmp16/Prrx2/Six2/Ednra/Tbx15/Insig1/Mthfd1l/Foxc2	9
GO:0062013	positive regulation of small molecule metabolic process	16/1162	202/28928	0.0792079	1.97188	2.83563	0.00775825	0.0368551	0.0250075	Sorbs1/Igf1/Eno1/C1qtnf2/Akt1/Ptpn2/Fdps/Ppard/Anxa1/Igf2/Stard4/Nnmt/Apoe/Akt2/Plcd1/Ppp1r3b	16
GO:0032527	protein exit from endoplasmic reticulum	6/1162	44/28928	0.136364	3.39477	3.25207	0.00793837	0.0375779	0.025498	Sec13/Herpud1/Tecpr2/Tmem30a/Insig1/Rhbdd1	6
GO:0071425	hematopoietic stem cell proliferation	6/1162	44/28928	0.136364	3.39477	3.25207	0.00793837	0.0375779	0.025498	Sfrp2/Mecom/Etv6/Snai2/Brca2/Cxcl1	6
GO:0072595	maintenance of protein localization in organelle	6/1162	44/28928	0.136364	3.39477	3.25207	0.00793837	0.0375779	0.025498	Txn1/Kdelr3/Akt1/Insig1/Pink1/Hk2	6
GO:0106056	regulation of calcineurin-mediated signaling	6/1162	44/28928	0.136364	3.39477	3.25207	0.00793837	0.0375779	0.025498	Igf1/Lmcd1/Camta1/Cherp/Atp2b4/Slc8a2	6
GO:0043954	cellular component maintenance	10/1162	102/28928	0.0980392	2.44069	2.98178	0.0079514	0.0375779	0.025498	Fermt2/Sdf4/Adgrb3/Dlg2/Prickle1/Tanc1/Apoe/Epb41l3/Cadm1/Rab3a	10
GO:1901992	positive regulation of mitotic cell cycle phase transition	10/1162	102/28928	0.0980392	2.44069	2.98178	0.0079514	0.0375779	0.025498	Ccnd3/Rpl17/Anapc11/Akt1/Anxa1/Egfr/Rgcc/Cdk1/Plrg1/Rrm2	10
GO:0006302	double-strand break repair	22/1162	312/28928	0.0705128	1.75542	2.74447	0.00799149	0.0377122	0.0255891	Swi5/Ooep/Ube2n/Ppp4c/Rpa2/Mcm4/Mcm2/Nudt16l1/Mcm6/Dpf2/Actr2/Apbb1/Mcm5/Rhno1/Brca2/Pias4/Blm/Rad51/Ap5s1/Parp3/Mms22l/Rad52	22
GO:0006939	smooth muscle contraction	11/1162	118/28928	0.0932203	2.32072	2.94089	0.00800724	0.0377122	0.0255891	Comp/Acta2/Ednra/Npnt/Atp2b4/Cacna1g/Kcnma1/Cav1/Apbb1/Tshz3/Fkbp1b	11
GO:0035282	segmentation	11/1162	118/28928	0.0932203	2.32072	2.94089	0.00800724	0.0377122	0.0255891	Zeb2/Sfrp2/Mllt3/Egr2/Rbpj/Lef1/Sfrp1/Ednra/Ifitm1/Abi1/Foxc2	11
GO:0071346	cellular response to type II interferon	11/1162	118/28928	0.0932203	2.32072	2.94089	0.00800724	0.0377122	0.0255891	Vim/Gapdh/Actg1/Rpl13a/Ptpn2/Nlrc5/Vamp3/Cdc42ep4/Ccl2/Actr2/Pde12	11
GO:0042471	ear morphogenesis	13/1162	151/28928	0.0860927	2.14328	2.88148	0.00802622	0.0377201	0.0255945	Col2a1/Sox9/Col11a1/Prrx2/Six2/Ednra/Sobp/Insig1/Chd7/Naglu/Lrig3/Eya4/Aldh1a3	13
GO:0120161	regulation of cold-induced thermogenesis	13/1162	151/28928	0.0860927	2.14328	2.88148	0.00802622	0.0377201	0.0255945	Elovl6/Rbpj/Gadd45g/Prdm16/Adamts5/Scd1/Cav1/Foxc2/Acsl1/Lepr/Cpt2/Fabp4/Ebf2	13
GO:0045471	response to ethanol	14/1162	168/28928	0.0833333	2.07458	2.85758	0.00803634	0.0377201	0.0255945	Tnc/Igf1/Rps6/Nqo1/Gstp1/Sdf4/Alad/Myd88/Cdk1/Ccl2/Tufm/Itpr2/Ccl7/Aacs	14
GO:0140053	mitochondrial gene expression	14/1162	168/28928	0.0833333	2.07458	2.85758	0.00803634	0.0377201	0.0255945	Lars2/Mrps6/Mrpl17/Shmt2/Mrpl37/Tufm/Mrpl44/Mrps18b/Slc25a33/Mrps30/Nsun4/Ngrn/Rpusd4/Yars2	14
GO:0045668	negative regulation of osteoblast differentiation	8/1162	72/28928	0.111111	2.76611	3.06948	0.00814962	0.0381541	0.0258889	Tnn/Ucma/Sox9/Dlk1/Igfbp5/Tnfaip6/Bambi/Sfrp1	8
GO:0072678	T cell migration	8/1162	72/28928	0.111111	2.76611	3.06948	0.00814962	0.0381541	0.0258889	Stk39/Msn/Dock8/Plec/Ccl2/Pycard/S1pr1/Icam1	8
GO:0009141	nucleoside triphosphate metabolic process	21/1162	294/28928	0.0714286	1.77821	2.74366	0.00818735	0.0382982	0.0259867	Igf1/Eno1/Gale/Pgam1/Pkm/Tpi1/Aldoa/Gapdh/Pfkl/Dut/Pgk1/Nme2/Pfkm/Ak2/Nudt2/Nupr1/Impdh1/Hk2/Ak4/Jmjd8/Atp1b1	21
GO:0043588	skin development	24/1162	351/28928	0.0683761	1.70222	2.70781	0.00833278	0.0387018	0.0262606	Comp/Sox9/Palld/Col5a1/Col3a1/Dbi/Igfbp5/Slc39a7/Akt1/Ppard/Anxa1/Rbpj/Bcl11b/Nme2/Egfr/Tnfrsf19/Myd88/Lamc1/Scd1/Plec/Nsdhl/Naglu/Dhcr24/Pias4	24
GO:0010927	cellular component assembly involved in morphogenesis	13/1162	152/28928	0.0855263	2.12918	2.8554	0.008464	0.0390005	0.0264633	Ncmap/Csrp2/Cd9/Actg1/Akap13/Clasp2/Csrp1/Gpc1/Pdgfrb/Epb41l3/Phldb2/Plec/Flnc	13
GO:0032989	cellular anatomical entity morphogenesis	13/1162	152/28928	0.0855263	2.12918	2.8554	0.008464	0.0390005	0.0264633	Ncmap/Csrp2/Cd9/Actg1/Akap13/Clasp2/Csrp1/Gpc1/Pdgfrb/Epb41l3/Phldb2/Plec/Flnc	13
GO:0050807	regulation of synapse organization	26/1162	390/28928	0.0666667	1.65967	2.68314	0.00850861	0.0391681	0.026577	Thbs2/Ptprd/Rhob/Ptn/Farp1/Malat1/Akt1/Adgrb3/Dab1/Grid1/Dclk1/Trim47/Prickle1/Pak3/Tanc1/Tiam1/Abi3bp/Efna1/Lin7a/Apoe/Ppp1r9a/Il1rapl1/Lrp8/Adgre5/Actr2/Nfatc4	26
GO:0009199	ribonucleoside triphosphate metabolic process	20/1162	277/28928	0.0722022	1.79747	2.72825	0.00867351	0.0398938	0.0270694	Igf1/Eno1/Gale/Pgam1/Pkm/Tpi1/Aldoa/Gapdh/Pfkl/Pgk1/Nme2/Pfkm/Ak2/Nudt2/Nupr1/Impdh1/Hk2/Ak4/Jmjd8/Atp1b1	20
GO:0045661	regulation of myoblast differentiation	9/1162	88/28928	0.102273	2.54608	2.97149	0.00881924	0.0404964	0.0274783	Sox9/Cmtm5/Ppard/Igfbp3/Map3k5/Prickle1/Cxcl14/Sox8/Flot2	9
GO:0060998	regulation of dendritic spine development	9/1162	88/28928	0.102273	2.54608	2.97149	0.00881924	0.0404964	0.0274783	Ptprd/Pak3/Tiam1/Efna1/Apoe/Ppp1r9a/Il1rapl1/Lrp8/Actr2	9
GO:0170035	L-amino acid catabolic process	8/1162	73/28928	0.109589	2.72822	3.02446	0.00883898	0.0405274	0.0274994	Oat/Gstz1/Atp2b4/Bckdk/Qdpr/Asrgl1/Mccc2/Got1	8
GO:0051090	regulation of DNA-binding transcription factor activity	25/1162	372/28928	0.0672043	1.67305	2.67282	0.00885489	0.0405274	0.0274994	Camk1d/Wwp2/Cytl1/Nfkbia/Bex2/Hes1/Akt1/Ube2n/Nlrc5/Clu/Bhlhe40/Arid5b/Myd88/Rgcc/Tcf3/Trim27/Nupr1/Tnfaip3/Pycard/Sik1/Nfkbid/Tacc3/Pias4/Lrrfip1/Traf2	25
GO:1902105	regulation of leukocyte differentiation	25/1162	372/28928	0.0672043	1.67305	2.67282	0.00885489	0.0405274	0.0274994	Loxl3/Cd44/Cd24a/Dlk1/Fgfr3/Lgals1/Tnfaip6/Tox/Ptpn2/Anxa1/Ctla4/Lef1/Nme2/Lrrc17/Sfrp1/Prdm16/Socs1/Tcta/Clec2d/Gas6/Fbxo7/Dusp10/Tyrobp/Nfkbid/Lyn	25
GO:1900181	negative regulation of protein localization to nucleus	6/1162	45/28928	0.133333	3.31933	3.18527	0.00885548	0.0405274	0.0274994	Maged1/Dclk1/Tmem98/Fbxo4/Mfhas1/Angpt1	6
GO:0051222	positive regulation of protein transport	22/1162	315/28928	0.0698413	1.7387	2.69674	0.0088837	0.0406228	0.0275641	C1qtnf3/Igf1/Cacna1d/Tmem97/Ppard/Tnfrsf1a/Tmem30a/Egfr/Bag3/B3gat3/Pfkm/Pck2/Prpf4b/Cdk1/Gas6/Sybu/Vamp2/Apbb1/Lepr/Aacs/Rbp4/Nnat	22
GO:0019722	calcium-mediated signaling	18/1162	241/28928	0.0746888	1.85938	2.74062	0.00890542	0.0406883	0.0276085	Cd24a/Igf1/Cacna1d/Sgcd/Lmcd1/Camta1/Cherp/Atp2b4/Pdgfrb/Ppp1r9a/Itpr3/Itpr2/Slc8a2/Nfatc4/Ncald/Nfatc2/Fkbp1b/Atp1b1	18
GO:0009144	purine nucleoside triphosphate metabolic process	20/1162	278/28928	0.0719424	1.79101	2.71106	0.00900473	0.0409042	0.027755	Igf1/Eno1/Gale/Pgam1/Pkm/Tpi1/Aldoa/Gapdh/Pfkl/Pgk1/Nme2/Pfkm/Ak2/Nudt2/Nupr1/Impdh1/Hk2/Ak4/Jmjd8/Atp1b1	20
GO:0003407	neural retina development	10/1162	104/28928	0.0961538	2.39375	2.91288	0.00907391	0.0411505	0.0279221	Sox9/Sdk2/Ptn/Hes1/Slc1a1/Atp2b4/Sox8/Tgif2/Ahi1/Naglu	10
GO:0043525	positive regulation of neuron apoptotic process	10/1162	104/28928	0.0961538	2.39375	2.91288	0.00907391	0.0411505	0.0279221	Fgfr3/Nqo1/Tnfrsf1a/Pak3/Kcnma1/Nupr1/Ppp2r2b/Casp4/Nfatc4/Gch1	10
GO:0006518	peptide metabolic process	7/1162	59/28928	0.118644	2.95365	3.07294	0.00916319	0.0413869	0.0280825	Cpe/Cpq/Aebp1/Slc1a1/Tpp1/Ece1/Anpep	7
GO:0014014	negative regulation of gliogenesis	7/1162	59/28928	0.118644	2.95365	3.07294	0.00916319	0.0413869	0.0280825	Fgfr3/Ptn/Hes1/Dab1/Tmem98/Ldlr/Dusp10	7
GO:0030838	positive regulation of actin filament polymerization	7/1162	59/28928	0.118644	2.95365	3.07294	0.00916319	0.0413869	0.0280825	Fchsd2/Cdc42ep5/Cdc42ep4/Map3k1/Baiap2l1/Pycard/Icam1	7
GO:0070169	positive regulation of biomineral tissue development	7/1162	59/28928	0.118644	2.95365	3.07294	0.00916319	0.0413869	0.0280825	Fzd9/Fgfr3/Ptn/Bmpr1b/Fbn2/Fam20c/Bmp7	7
GO:1901873	regulation of post-translational protein modification	19/1162	260/28928	0.0730769	1.81925	2.71458	0.00916365	0.0413869	0.0280825	Fgfr3/P3h1/Crtap/Bex2/Fbxo2/Rpl5/Herpud1/Akt1/Ube2n/Prickle1/Siah2/Tnfaip3/Cav1/Pink1/Pef1/Fbxo4/Pias4/Amer1/Angpt1	19
GO:0030316	osteoclast differentiation	12/1162	137/28928	0.0875912	2.18058	2.83353	0.00931895	0.0420004	0.0284988	Dlk1/Fgfr3/Gpc3/Tnfaip6/Lrrc17/Sfrp1/Fam20c/Tcta/Clec2d/Trf/Sbno2/Tyrobp	12
GO:0035966	response to topologically incorrect protein	12/1162	137/28928	0.0875912	2.18058	2.83353	0.00931895	0.0420004	0.0284988	Comp/Pdia6/Herpud1/Creb3l2/Ptpn2/Clu/Bag3/Cav1/Atf6b/Bok/Sdf2l1/Rhbdd1	12
GO:0060759	regulation of response to cytokine stimulus	14/1162	171/28928	0.0818713	2.03819	2.78548	0.00932239	0.0420004	0.0284988	Cd24a/Ptpn2/Nlrc5/Tnfrsf1a/Rbm47/Usp29/Gas6/Rnf113a2/Cav1/Pycard/Casp4/Pias4/Traf2/Angpt1	14
GO:1903037	regulation of leukocyte cell-cell adhesion	26/1162	393/28928	0.0661578	1.647	2.64185	0.00933845	0.0420382	0.0285245	Loxl3/Cd44/Cd24a/Igf1/Lgals1/B2m/Gstp1/Hes1/Akt1/Ptpn2/Anxa1/Igf2/Ctla4/Lef1/Vcam1/Socs1/Dock8/Ccl2/Cav1/Pycard/Dusp10/Flot2/Icam1/Chst2/Nfkbid/Blm	26
GO:0034976	response to endoplasmic reticulum stress	20/1162	279/28928	0.0716846	1.78459	2.69394	0.00934607	0.0420382	0.0285245	Srpx/Fbxo2/Pdia3/Pdia6/Gorasp2/Herpud1/Creb3l2/Ptpn2/Clu/Map3k5/Tmem117/Pdia4/Get4/Rnf5/Nupr1/Cav1/Atf6b/Bok/Sdf2l1/Rhbdd1	20
GO:0002761	regulation of myeloid leukocyte differentiation	13/1162	154/28928	0.0844156	2.10153	2.80384	0.00939571	0.0422269	0.0286525	Dlk1/Fgfr3/Tnfaip6/Ptpn2/Lef1/Nme2/Lrrc17/Sfrp1/Prdm16/Tcta/Clec2d/Tyrobp/Lyn	13
GO:1901796	regulation of signal transduction by p53 class mediator	9/1162	89/28928	0.101124	2.51747	2.93308	0.00947166	0.0425336	0.0288606	Cd44/Rpl5/Rps15/Rpl26/Cops3/Mlf1/Snai2/Rrn3/Zfp385a	9
GO:0046651	lymphocyte proliferation	23/1162	336/28928	0.0684524	1.70412	2.65579	0.00953287	0.0427735	0.0290234	Cd44/Cd24a/Igf1/Ccnd3/Rps6/Hes1/Anxa1/Igf2/Msn/Ctla4/Lef1/Vcam1/Myd88/Tcf3/Lst1/Dock8/Pycard/Impdh1/Tyrobp/Blm/Nfatc2/Fkbp1b/Lyn	23
GO:0032507	maintenance of protein location in cell	8/1162	74/28928	0.108108	2.69135	2.9802	0.00957096	0.0429094	0.0291156	Txn1/Scin/Kdelr3/Akt1/Insig1/Cav1/Pink1/Hk2	8
GO:0019395	fatty acid oxidation	11/1162	121/28928	0.0909091	2.26318	2.84845	0.00959504	0.0429824	0.0291651	Sox9/Phyh/Dbi/C1qtnf2/Akt1/Ppard/Etfa/Akt2/Fmo1/Fabp3/Cpt2	11
GO:0060021	roof of mouth development	10/1162	105/28928	0.0952381	2.37095	2.87903	0.00967871	0.0431114	0.0292527	Col11a2/Col2a1/Loxl3/Lef1/Dhrs3/Prdm16/Arid5b/Insig1/Chd7/Snai2	10
GO:0010661	positive regulation of muscle cell apoptotic process	6/1162	46/28928	0.130435	3.24718	3.12033	0.00984593	0.0436442	0.0296142	Bnip3/Fndc1/Bag1/Igfbp3/Hmgcr/Map3k5	6
GO:0042771	intrinsic apoptotic signaling pathway in response to DNA damage by p53 class mediator	6/1162	46/28928	0.130435	3.24718	3.12033	0.00984593	0.0436442	0.0296142	Cd44/Rpl26/Nupr1/Pycard/Brca2/Zfp385a	6
GO:0043388	positive regulation of DNA binding	6/1162	46/28928	0.130435	3.24718	3.12033	0.00984593	0.0436442	0.0296142	Igf1/Txn1/Hes1/Plaur/H1f0/Mmp9	6
GO:0046326	positive regulation of D-glucose import	6/1162	46/28928	0.130435	3.24718	3.12033	0.00984593	0.0436442	0.0296142	Sorbs1/Igf1/C1qtnf2/Gpc3/Akt1/Akt2	6
GO:1902991	regulation of amyloid precursor protein catabolic process	6/1162	46/28928	0.130435	3.24718	3.12033	0.00984593	0.0436442	0.0296142	Igf1/Clu/Efna1/Apoe/Flot2/Lyn	6
GO:2001239	regulation of extrinsic apoptotic signaling pathway in absence of ligand	6/1162	46/28928	0.130435	3.24718	3.12033	0.00984593	0.0436442	0.0296142	Col2a1/Srpx/Wwox/Snai2/Sgk3/Eya4	6
GO:0106106	cold-induced thermogenesis	13/1162	155/28928	0.083871	2.08797	2.77835	0.00989068	0.043772	0.0297009	Elovl6/Rbpj/Gadd45g/Prdm16/Adamts5/Scd1/Cav1/Foxc2/Acsl1/Lepr/Cpt2/Fabp4/Ebf2	13
GO:1905039	carboxylic acid transmembrane transport	13/1162	155/28928	0.083871	2.08797	2.77835	0.00989068	0.043772	0.0297009	Akt1/Slc35d1/Slc1a1/Slc2a1/Slc1a5/Slc1a3/Akt2/Sfxn2/Slc16a4/Slc19a1/Slc25a38/Acsl1/Slc25a10	13
GO:0030857	negative regulation of epithelial cell differentiation	7/1162	60/28928	0.116667	2.90442	3.02084	0.0100231	0.0442514	0.0300262	Sox9/Fgfr3/Hes1/Six2/Cav1/Jag1/Mmp9	7
GO:0035272	exocrine system development	7/1162	60/28928	0.116667	2.90442	3.02084	0.0100231	0.0442514	0.0300262	Sox9/Igf1/Igf2/Egfr/Bmp7/Snai2/Tgm2	7
GO:0071709	membrane assembly	7/1162	60/28928	0.116667	2.90442	3.02084	0.0100231	0.0442514	0.0300262	Ptprd/S100a10/Nsfl1c/Il1rapl1/Cav1/Rftn1/Pacsin2	7
GO:0002791	regulation of peptide secretion	20/1162	281/28928	0.0711744	1.77189	2.6599	0.01006	0.044343	0.0300883	S100a9/S100a8/Pfkl/Cacna1d/Ppard/Hmgcr/Pim3/Sfrp1/Egfr/Tiam1/Pfkm/Pck2/Sybu/Chd7/Rab8b/Lepr/Aacs/Rbp4/Fkbp1b/Nnat	20
GO:0090087	regulation of peptide transport	20/1162	281/28928	0.0711744	1.77189	2.6599	0.01006	0.044343	0.0300883	S100a9/S100a8/Pfkl/Cacna1d/Ppard/Hmgcr/Pim3/Sfrp1/Egfr/Tiam1/Pfkm/Pck2/Sybu/Chd7/Rab8b/Lepr/Aacs/Rbp4/Fkbp1b/Nnat	20
GO:0003300	cardiac muscle hypertrophy	11/1162	122/28928	0.0901639	2.24463	2.81824	0.0101749	0.0448135	0.0304076	Sorbs2/Igf1/Lmna/Fdps/Akap13/Lmcd1/Tnfrsf1a/Tiam1/Atp2b4/Ece1/Col14a1	11
GO:0032675	regulation of interleukin-6 production	14/1162	173/28928	0.0809249	2.01462	2.73823	0.0102661	0.0451789	0.0306555	Cd24a/C1qtnf3/Trpv4/Klf2/Cyba/Il17d/Tnfrsf1a/Myd88/Gas6/Tnfaip3/Il16/Pycard/Tyrobp/Lpl	14
GO:0071677	positive regulation of mononuclear cell migration	10/1162	106/28928	0.0943396	2.34859	2.84556	0.0103138	0.0453526	0.0307734	Trpv4/Rarres2/Stk39/Cxcl14/Pla2g7/Gas6/Dock8/Ccl2/Pycard/Ccl7	10
GO:0032392	DNA geometric change	8/1162	75/28928	0.106667	2.65547	2.93666	0.0103471	0.0454264	0.0308235	Anxa1/Mcm4/Mcm2/Mcm6/Mcm5/Rfc3/Blm/Rad51	8
GO:0050818	regulation of coagulation	8/1162	75/28928	0.106667	2.65547	2.93666	0.0103471	0.0454264	0.0308235	S100a9/Cd9/Emilin1/Plaur/Apoe/Cav1/Angpt2/Angpt1	8
GO:0043244	regulation of protein-containing complex disassembly	12/1162	139/28928	0.0863309	2.14921	2.77838	0.0103938	0.0455587	0.0309133	Bnip3/Trpv4/Kif21a/Scin/Svil/Map2/Vill/Plekhh2/Clasp2/Lima1/Atxn7/Sh3bp1	12
GO:0003231	cardiac ventricle development	13/1162	156/28928	0.0833333	2.07458	2.75306	0.0104058	0.0455749	0.0309243	Cpe/Sfrp2/Zfpm2/Col11a1/Fgfrl1/Hes1/Rbpj/Ednra/Ltbp1/Chd7/Foxc2/Jag1/Naglu	13
GO:0046034	ATP metabolic process	18/1162	245/28928	0.0734694	1.82902	2.66584	0.0104434	0.0457035	0.0310115	Igf1/Eno1/Gale/Pgam1/Pkm/Tpi1/Aldoa/Gapdh/Pfkl/Pgk1/Pfkm/Ak2/Nudt2/Nupr1/Hk2/Ak4/Jmjd8/Atp1b1	18
GO:0070661	leukocyte proliferation	25/1162	378/28928	0.0661376	1.6465	2.58825	0.0106885	0.0464434	0.0315136	Cd44/Cd24a/Igf1/Ccnd3/Rps6/Gstp1/Hes1/Anxa1/Igf2/Msn/Ctla4/Clu/Lef1/Vcam1/Myd88/Tcf3/Lst1/Dock8/Pycard/Impdh1/Tyrobp/Blm/Nfatc2/Fkbp1b/Lyn	25
GO:0034502	protein localization to chromosome	11/1162	123/28928	0.0894309	2.22638	2.78832	0.0107813	0.0464476	0.0315164	Lef1/Tpp1/Rpa2/Wbp2/Cdk1/Rhno1/Brca2/Pias4/Parp3/Cenpq/Mms22l	11
GO:1901989	positive regulation of cell cycle phase transition	11/1162	123/28928	0.0894309	2.22638	2.78832	0.0107813	0.0464476	0.0315164	Ccnd3/Rpl17/Anapc11/Akt1/Anxa1/Egfr/Rgcc/Cdk1/Plrg1/Gli1/Rrm2	11
GO:0046323	D-glucose import	9/1162	91/28928	0.0989011	2.46214	2.85781	0.010885	0.0465101	0.0315588	Sorbs1/Igf1/C1qtnf2/Gpc3/Akt1/Slc2a1/Akt2/Ahi1/Hk2	9
GO:0060042	retina morphogenesis in camera-type eye	9/1162	91/28928	0.0989011	2.46214	2.85781	0.010885	0.0465101	0.0315588	Sox9/Sdk2/Ptn/Slc1a1/Man2a1/Sox8/Ahi1/Naglu/Rbp4	9
GO:0150076	neuroinflammatory response	9/1162	91/28928	0.0989011	2.46214	2.85781	0.010885	0.0465101	0.0315588	Zeb2/Igf1/Clu/Ldlr/Egfr/Nupr1/Naglu/Tyrobp/Lyn	9
GO:0030279	negative regulation of ossification	6/1162	47/28928	0.12766	3.17809	3.05714	0.0109127	0.0465101	0.0315588	Sox9/Dlk1/Rbpj/Sfrp1/Chsy1/Kremen1	6
GO:0030514	negative regulation of BMP signaling pathway	7/1162	61/28928	0.114754	2.8568	2.96981	0.0109404	0.0465101	0.0315588	Sfrp2/Tnfaip6/Bambi/Vwc2/Sfrp1/Bmper/Cav1	7
GO:0031098	stress-activated protein kinase signaling cascade	7/1162	61/28928	0.114754	2.8568	2.96981	0.0109404	0.0465101	0.0315588	Prdx1/Gstp1/Hmgcr/Map3k5/Igfbp6/Dusp10/Pbk	7
GO:0035567	non-canonical Wnt signaling pathway	7/1162	61/28928	0.114754	2.8568	2.96981	0.0109404	0.0465101	0.0315588	Fzd9/Sfrp2/Gpc3/Mllt3/Prickle1/Sfrp1/Tiam1	7
GO:0038066	p38MAPK cascade	7/1162	61/28928	0.114754	2.8568	2.96981	0.0109404	0.0465101	0.0315588	Fgfr3/Stk39/Gadd45g/Map3k5/Ezr/Dusp10/Mfhas1	7
GO:0043330	response to exogenous dsRNA	7/1162	61/28928	0.114754	2.8568	2.96981	0.0109404	0.0465101	0.0315588	Nfkbia/Rftn2/Cav1/Rftn1/Ddx21/Zc3hav1/Zcchc3	7
GO:0031570	DNA integrity checkpoint signaling	12/1162	140/28928	0.0857143	2.13386	2.75115	0.0109659	0.0465101	0.0315588	Rpl26/Rpa2/Cdk1/Ccng1/Rhno1/Fbxo4/Cdt1/Brca2/Rad1/Blm/Rad51/Lyn	12
GO:0072329	monocarboxylic acid catabolic process	12/1162	140/28928	0.0857143	2.13386	2.75115	0.0109659	0.0465101	0.0315588	Phyh/Cryl1/Dbi/Ldha/Akt1/Ppard/Etfa/Acot7/Pck2/Akt2/Pon3/Cpt2	12
GO:0001756	somitogenesis	8/1162	76/28928	0.105263	2.62053	2.89383	0.0111689	0.0472251	0.032044	Zeb2/Sfrp2/Rbpj/Lef1/Sfrp1/Ifitm1/Abi1/Foxc2	8
GO:0051926	negative regulation of calcium ion transport	8/1162	76/28928	0.105263	2.62053	2.89383	0.0111689	0.0472251	0.032044	Hes1/Akt1/Pacsin3/Rrad/Trim27/Cav1/Icam1/Fkbp1b	8
GO:1901657	glycosyl compound metabolic process	8/1162	76/28928	0.105263	2.62053	2.89383	0.0111689	0.0472251	0.032044	Pgm2/Naga/Dctd/Fuca2/Oard1/Mtap/Cda/Tk1	8
GO:0009410	response to xenobiotic stimulus	31/1162	498/28928	0.062249	1.54969	2.53129	0.0112096	0.0473611	0.0321363	Sfrp2/Lox/Nqo1/Pde4b/Gstp1/Igf2/Slc1a1/Prickle1/Sfrp1/Egfr/Alad/Nnmt/Tcf3/As3mt/Cdk1/Slc1a3/Gas6/Pon3/Fmo1/Lrp8/Ccl2/Lyst/Acsl1/Dpep1/Aacs/Ppm1e/Blm/Nfatc2/Cdkn1b/Lyn/Mmp9	31
GO:0015908	fatty acid transport	11/1162	124/28928	0.0887097	2.20843	2.75869	0.0114149	0.0481176	0.0326496	Akt1/Ppard/Anxa1/Slc2a1/Apoe/Slc27a6/Akt2/Acsl1/Fabp3/Fabp4/Lyn	11
GO:0050000	chromosome localization	11/1162	124/28928	0.0887097	2.20843	2.75869	0.0114149	0.0481176	0.0326496	Lmna/Tex14/Cdk1/Actr2/Nup62/Cdt1/Brca2/Cenpq/Ska2/Spc25/Racgap1	11
GO:0106027	neuron projection organization	11/1162	124/28928	0.0887097	2.20843	2.75869	0.0114149	0.0481176	0.0326496	Ptprd/Pak3/Tanc1/Tiam1/Abi3bp/Efna1/Apoe/Ppp1r9a/Il1rapl1/Lrp8/Actr2	11
GO:0002753	cytoplasmic pattern recognition receptor signaling pathway	15/1162	193/28928	0.0777202	1.93485	2.6657	0.0114577	0.0482609	0.0327468	Nfkbia/Tspan6/Akt1/Alpk1/Myd88/Lyplal1/Tnfaip3/Cav1/Rftn1/Pycard/Slc19a1/Casp4/Atat1/Zc3hav1/Zcchc3	15
GO:0072594	establishment of protein localization to organelle	29/1162	459/28928	0.0631808	1.57289	2.53097	0.0114806	0.0483203	0.0327871	Sec13/Nfkbia/Spcs1/Lmna/Herpud1/Akt1/Six2/Tnfrsf1a/Clu/Prickle1/Bag3/Wbp2/Srprb/Get4/Vps37b/Nup85/Cdk1/Fbxo7/Tnfaip3/Ppp2r2b/Pink1/Rab8b/Cox18/Hk2/Nup62/Arxes1/Dusp18/Brca2/Angpt1	29
GO:1903825	organic acid transmembrane transport	13/1162	158/28928	0.0822785	2.04832	2.70304	0.0114984	0.0483357	0.0327976	Akt1/Slc35d1/Slc1a1/Slc2a1/Slc1a5/Slc1a3/Akt2/Sfxn2/Slc16a4/Slc19a1/Slc25a38/Acsl1/Slc25a10	13
GO:0006644	phospholipid metabolic process	24/1162	361/28928	0.066482	1.65507	2.56216	0.0115018	0.0483357	0.0327976	Dbi/Fdft1/Pcyt2/Fdps/Ppard/Pitpnc1/Plscr1/Hmgcs1/Ldlr/Lpcat1/Pmvk/Idi1/Isyna1/Pla2g7/Scarb1/Pdgfrb/Mvd/Enpp2/Plcd1/Lyst/Mtmr12/Inpp1/Fabp3/Efr3b	24
GO:0010827	regulation of D-glucose transmembrane transport	9/1162	92/28928	0.0978261	2.43538	2.82093	0.0116482	0.0489137	0.0331898	Sorbs1/Igf1/C1qtnf2/Gpc3/Akt1/Ednra/Akt2/Ahi1/Hk2	9
GO:0046942	carboxylic acid transport	25/1162	381/28928	0.0656168	1.63353	2.54653	0.0117143	0.0491538	0.0333527	Cacna1a/Akt1/Slc35d1/Ppard/Anxa1/Kcnk1/Slc1a1/Slc2a1/Slc10a7/Atp8b1/Apoe/Slc1a5/Slc27a6/Slc1a3/Akt2/Sfxn2/Slc16a4/Slc19a1/Slc25a38/Acsl1/Fabp3/Slc25a10/Stard10/Fabp4/Lyn	25
GO:0035924	cellular response to vascular endothelial growth factor stimulus	7/1162	62/28928	0.112903	2.81073	2.9198	0.011917	0.0498901	0.0338523	Akt1/Anxa1/Emilin1/Ramp2/Adamts3/Atp2b4/Pdgfrb	7
GO:0046460	neutral lipid biosynthetic process	7/1162	62/28928	0.112903	2.81073	2.9198	0.011917	0.0498901	0.0338523	Ctdnep1/Ldlr/Scarb1/Pck2/Acsl1/Sik1/Lpl	7
GO:0046463	acylglycerol biosynthetic process	7/1162	62/28928	0.112903	2.81073	2.9198	0.011917	0.0498901	0.0338523	Ctdnep1/Ldlr/Scarb1/Pck2/Acsl1/Sik1/Lpl	7

## Sheet: P3_CS_vs_WT_diffexp_significant
Gene	p_val	avg_log2FC	pct.1	pct.2	p_val_adj
Lars2	0	1.34608	0.859	0.507	0
Cmss1	0	0.884233	0.939	0.704	0
S100a9	0	-1.4735	0.134	0.336	0
Ttr	0	-11.387	0.002	0.185	0
Cdk8	0	0.698614	0.688	0.509	0
Tenm3	0	-0.898725	0.546	0.707	0
Gphn	0	0.707164	0.729	0.569	0
S100a8	0	-1.30616	0.114	0.269	0
S100a4	0	0.802283	0.472	0.318	0
Ldlrad4	0	-0.890625	0.412	0.564	0
Palld	0	-1.28763	0.333	0.482	0
Sox6	0	-1.33041	0.29	0.438	0
Spp1	0	1.22891	0.771	0.624	0
Igfbp6	0	0.56962	0.441	0.294	0
Camk1d	0	0.619623	0.9	0.754	0
Arf5	0	0.869965	0.672	0.526	0
Cd44	0	-0.687106	0.45	0.596	0
Mfap5	0	0.68125	0.484	0.339	0
Arih1	0	-0.629828	0.523	0.667	0
Nupr1	0	0.565068	0.544	0.401	0
Cacna1c	0	-0.865575	0.304	0.444	0
Edil3	0	-0.895645	0.245	0.382	0
Prkg1	0	-0.691464	0.526	0.663	0
Pdzrn3	0	-0.902288	0.43	0.566	0
Selenof	0	0.532343	0.877	0.742	0
Sgcd	0	-0.719053	0.472	0.607	0
Tnn	0	-1.46535	0.192	0.324	0
Vkorc1	0	0.60591	0.665	0.534	0
Cirbp	0	0.680954	0.528	0.397	0
Bglap	0	1.17374	0.295	0.164	0
Dbi	0	0.546202	0.586	0.455	0
Nhs	0	-0.875164	0.265	0.395	0
Prdx4	0	0.626957	0.547	0.419	0
Metrnl	0	0.795076	0.406	0.28	0
Peg3	0	-0.550982	0.486	0.611	0
Cfh	0	0.689374	0.425	0.301	0
Foxp2	0	-0.748475	0.441	0.564	0
Fbxl7	0	-0.722285	0.451	0.574	0
Setbp1	0	-0.713855	0.471	0.593	0
Ufc1	0	0.536759	0.537	0.416	0
Dennd4a	0	-0.646938	0.356	0.477	0
Samd4	0	-0.799692	0.384	0.503	0
Trabd2b	0	-1.08821	0.143	0.261	0
Cdc42bpa	0	-0.757811	0.384	0.502	0
Auts2	0	-0.737861	0.661	0.778	0
Large1	0	-0.675614	0.362	0.479	0
Efna5	0	-0.745576	0.592	0.709	0
Pmepa1	0	-0.71847	0.537	0.653	0
Ncam1	0	-0.75708	0.321	0.437	0
Syne1	0	-0.848242	0.308	0.424	0
Dip2c	0	-0.617062	0.389	0.504	0
Top1	0	-0.519474	0.502	0.616	0
Col8a2	0	-0.862237	0.208	0.321	0
Vcl	0	-0.757555	0.374	0.487	0
Txnip	0	0.535781	0.725	0.614	0
Sik3	0	-0.564073	0.515	0.626	0
Cd200	0	1.09359	0.245	0.134	0
Ifitm5	0	1.13437	0.227	0.119	0
Fmnl2	0	-0.702424	0.393	0.501	0
Kcnq5	0	-1.15628	0.135	0.241	0
Stag1	0	-0.502983	0.552	0.658	0
Bglap2	0	0.992539	0.232	0.129	0
Igf1r	0	-0.500543	0.518	0.62	0
Dcn	0	0.52188	0.851	0.75	0
Lpp	0	-0.603889	0.665	0.766	0
Stfa1	0	-1.22515	0.072	0.17	0
Erg	0	-1.58123	0.067	0.165	0
Ptgds	0	3.55958	0.114	0.018	0
Plac9	0	0.807661	0.563	0.467	0
Tcf12	0	-0.511296	0.6	0.692	0
Camp	0	-2.1548	0.033	0.124	0
Cstdc5	0	-1.44855	0.055	0.143	0
Slc36a2	0	1.24178	0.166	0.079	0
Cstdc4	0	-1.45025	0.047	0.133	0
Gm15564	0	1.42643	0.149	0.063	0
Retnlg	0	-1.3051	0.053	0.136	0
Car3	0	1.34247	0.146	0.063	0
Ptprd	0	-0.710747	0.699	0.78	0
Zfhx3	0	-0.521037	0.705	0.781	0
Lcn2	0	-1.77116	0.03	0.106	0
Ngp	0	-1.92214	0.031	0.102	0
Cd63	0	0.608244	0.937	0.906	0
Actb	0	-0.588857	0.994	0.997	0
Actn1	1.84687e-307	-0.767945	0.266	0.379	4.57304e-303
Ibsp	6.69441e-301	0.894958	0.267	0.163	1.6576e-296
Serpinb6a	9.45105e-300	0.521278	0.584	0.467	2.34017e-295
Nfat5	3.86965e-297	-0.614443	0.458	0.558	9.58164e-293
Ccn3	2.29239e-296	0.547109	0.421	0.294	5.67619e-292
Bnc2	5.79982e-296	-0.685322	0.376	0.489	1.43609e-291
Ckb	6.51384e-293	0.519898	0.443	0.326	1.61289e-288
Ly6a	3.57166e-290	0.588227	0.421	0.295	8.84379e-286
Tnc	1.57606e-286	-0.558725	0.376	0.502	3.90248e-282
Adcy2	3.58933e-277	-0.88024	0.185	0.289	8.88753e-273
Map4	1.64731e-276	-0.624765	0.391	0.492	4.07891e-272
Ptgis	5.00743e-276	0.663006	0.412	0.302	1.23989e-271
Trps1	1.67807e-275	-0.694807	0.349	0.455	4.15508e-271
Xist	4.30512e-273	0.784318	0.317	0.212	1.06599e-268
Arl15	2.2419e-271	-0.612176	0.348	0.455	5.55118e-267
Smpd3	1.09487e-268	0.757874	0.24	0.144	2.711e-264
Zfp521	5.70967e-268	-0.539635	0.482	0.575	1.41377e-263
Ankrd17	3.58029e-267	-0.508023	0.465	0.562	8.86515e-263
Stfa2l1	2.71962e-266	-1.31424	0.038	0.103	6.73405e-262
Aff3	1.1405e-265	-0.820864	0.195	0.299	2.82399e-261
Ski	1.31288e-264	-0.552192	0.429	0.525	3.25082e-260
Stfa2	7.08759e-262	-1.19207	0.037	0.101	1.75496e-257
Dapk2	1.24534e-253	0.785086	0.255	0.159	3.08358e-249
Pim1	1.53843e-251	-0.899126	0.175	0.271	3.8093e-247
Cd302	1.94435e-251	0.610739	0.377	0.269	4.81442e-247
Stfa3	9.46728e-249	-1.49579	0.041	0.105	2.34419e-244
Ctsh	4.39614e-248	0.721013	0.31	0.209	1.08853e-243
Col11a2	7.30947e-248	0.804524	0.175	0.094	1.8099e-243
Cgref1	4.1482e-245	1.16918	0.166	0.089	1.02714e-240
Rapgef2	4.5484e-245	-0.579853	0.357	0.457	1.12623e-240
Stat3	1.78302e-242	-0.538266	0.455	0.547	4.41493e-238
Id3	1.99953e-237	0.56217	0.736	0.663	4.95103e-233
Col22a1	2.30057e-233	0.945332	0.154	0.08	5.69644e-229
Kpna1	1.19153e-232	-0.745624	0.203	0.298	2.95034e-228
Crispld2	1.84215e-232	-0.879276	0.138	0.226	4.56135e-228
Myh9	8.20279e-232	-0.556813	0.401	0.498	2.03109e-227
Kcnq1ot1	4.36903e-230	-0.562402	0.336	0.436	1.08182e-225
Dock4	1.95436e-229	-0.608125	0.381	0.475	4.83919e-225
Erbb4	1.96084e-229	-1.38105	0.062	0.131	4.85524e-225
Fgfr2	4.5338e-229	-0.503635	0.479	0.57	1.12261e-224
Btaf1	2.00467e-228	-0.666945	0.262	0.359	4.96376e-224
Klhl33	2.74169e-226	1.36126	0.108	0.048	6.78869e-222
Alcam	1.55468e-225	-0.626827	0.26	0.36	3.84955e-221
Pard3	6.74851e-225	-0.51429	0.401	0.495	1.671e-220
Runx1	2.09443e-224	-0.623144	0.34	0.438	5.18602e-220
Ambra1	5.23477e-224	-0.639246	0.275	0.371	1.29618e-219
Hpgd	8.11886e-223	0.859618	0.231	0.145	2.01031e-218
Lifr	5.58226e-222	0.705193	0.297	0.202	1.38222e-217
Xylt1	1.89008e-220	-0.737886	0.182	0.274	4.68003e-216
Pakap.1	2.0919e-220	-0.74442	0.2	0.292	5.17976e-216
Brd4	2.44103e-220	-0.523316	0.368	0.463	6.04425e-216
Nfatc2	1.42596e-219	-0.914809	0.166	0.253	3.53082e-215
Timp1	1.32885e-217	0.594959	0.436	0.342	3.29037e-213
Sox5	2.74027e-217	-0.929934	0.148	0.233	6.78518e-213
Pitpnc1	5.19788e-217	-0.612999	0.327	0.423	1.28705e-212
Acan	2.24883e-216	-0.904289	0.095	0.172	5.56833e-212
Arid1b	2.23837e-214	-0.520675	0.37	0.465	5.54243e-210
Ptprm	2.95771e-214	-0.516238	0.376	0.47	7.3236e-210
Clec3b	5.83658e-214	1.03191	0.275	0.188	1.4452e-209
Cmip	1.57215e-213	-0.540064	0.333	0.431	3.89281e-209
Mlip	1.40148e-212	0.892982	0.184	0.107	3.47021e-208
Bcl11b	2.02881e-212	-0.946447	0.12	0.2	5.02353e-208
Rabgap1l	5.1235e-212	-0.577643	0.37	0.459	1.26863e-207
Efemp1	1.2935e-211	0.86542	0.258	0.172	3.20284e-207
9130024F11Rik	7.33838e-211	1.07658	0.141	0.074	1.81706e-206
Pik3ip1	2.46489e-209	0.769104	0.214	0.132	6.10331e-205
Fabp3	5.12849e-209	1.30823	0.114	0.054	1.26987e-204
Clec2d	4.70117e-207	1.06814	0.141	0.075	1.16406e-202
Cd1d1	2.15169e-206	1.26166	0.107	0.049	5.32779e-202
Grip1	7.41893e-206	-0.934379	0.109	0.186	1.837e-201
Aopep	1.13397e-203	-0.607331	0.367	0.453	2.80783e-199
S100a16	2.3066e-203	0.545645	0.388	0.291	5.71136e-199
Prkca	1.99506e-202	-0.557388	0.338	0.43	4.93998e-198
Il31ra	3.57506e-202	1.09481	0.12	0.059	8.8522e-198
Gse1	1.99193e-200	-0.769646	0.167	0.251	4.93222e-196
Mir100hg	9.32148e-199	-0.536017	0.45	0.532	2.30809e-194
Ramp1	6.11766e-198	1.05691	0.18	0.108	1.51479e-193
Lbh	1.77802e-196	0.946193	0.174	0.102	4.40256e-192
Hivep2	2.40547e-196	-0.519922	0.401	0.488	5.95618e-192
Sbsn	6.59991e-195	0.949223	0.201	0.125	1.6342e-190
Fbxo11	3.97085e-194	-0.555163	0.361	0.451	9.83221e-190
Cpe	3.51459e-193	0.718891	0.247	0.164	8.70247e-189
Fkbp7	3.94264e-193	0.561442	0.428	0.338	9.76236e-189
Braf	4.37205e-193	-0.564939	0.288	0.379	1.08256e-188
Tmem176a	3.89649e-190	0.636163	0.294	0.207	9.64809e-186
Kdm6b	1.24397e-189	-0.677614	0.207	0.293	3.08019e-185
Zbtb16	4.08965e-189	1.01112	0.116	0.057	1.01264e-184
Col27a1	2.86062e-187	-0.708837	0.155	0.236	7.08318e-183
Sncaip	3.03568e-187	-0.830547	0.148	0.227	7.51666e-183
Prkce	3.83246e-185	-0.605271	0.243	0.331	9.48955e-181
Cacna1g	4.13648e-182	-0.756928	0.144	0.222	1.02423e-177
Col13a1	8.87856e-182	0.756252	0.182	0.11	2.19842e-177
Btbd9	3.15324e-180	-0.588391	0.267	0.354	7.80773e-176
Wif1	1.8864e-179	0.859144	0.326	0.248	4.67091e-175
Vdr	3.22675e-179	0.86176	0.15	0.085	7.98976e-175
Nfatc1	8.26457e-178	-0.673114	0.226	0.309	2.04639e-173
Aff2	1.39428e-176	-0.855763	0.136	0.21	3.45238e-172
Notch2	1.36923e-174	-0.532556	0.334	0.417	3.39035e-170
8030451A03Rik	1.29024e-173	-0.959711	0.101	0.169	3.19477e-169
Plgrkt	1.18943e-172	0.527983	0.3	0.214	2.94515e-168
Ly6c1	3.06248e-171	0.640971	0.263	0.183	7.583e-167
Chsy3	1.04143e-170	-0.802082	0.22	0.299	2.57868e-166
Tnxb	3.07207e-170	0.507034	0.277	0.191	7.60674e-166
Gmds	1.61148e-169	-0.50348	0.362	0.444	3.99018e-165
Gm48742	1.56129e-168	-0.883389	0.106	0.174	3.86591e-164
Faf1	4.37132e-168	-0.566454	0.252	0.335	1.08238e-163
Exoc6b	3.74893e-167	-0.507203	0.309	0.393	9.28273e-163
Epha3	4.67199e-167	-0.633465	0.252	0.335	1.15683e-162
Fign	5.84523e-166	0.625778	0.215	0.141	1.44734e-161
Pan3	1.6803e-165	-0.507822	0.35	0.43	4.1606e-161
Aga	1.38172e-164	0.636986	0.23	0.154	3.42129e-160
Ralgapa1	3.19705e-163	-0.502233	0.302	0.386	7.91621e-159
Akr1c18	4.0331e-163	1.20656	0.117	0.063	9.98635e-159
Etv6	3.51392e-160	-0.510704	0.329	0.411	8.70082e-156
Kazn	2.17512e-156	-0.722945	0.195	0.27	5.38581e-152
Krtdap	1.14251e-155	0.776578	0.201	0.132	2.82897e-151
Slc13a5	1.44261e-155	1.13883	0.104	0.054	3.57204e-151
Tcf20	1.14344e-154	-0.57084	0.245	0.324	2.83127e-150
Lgmn	1.53508e-154	0.607832	0.276	0.198	3.801e-150
Cop1	9.8487e-153	-0.507732	0.309	0.388	2.43864e-148
Ankhd1	8.70637e-152	-0.523668	0.298	0.377	2.15578e-147
Erc1	2.57978e-149	-0.530603	0.263	0.341	6.3878e-145
Insig2	2.76917e-149	0.657826	0.244	0.172	6.85674e-145
Spred2	8.72634e-149	-0.667624	0.168	0.24	2.16073e-144
Parp8	1.40049e-146	-0.547924	0.28	0.357	3.46775e-142
Sipa1l1	2.3197e-146	-0.651879	0.186	0.259	5.74381e-142
Hs3st3a1	3.01797e-146	-1.04107	0.061	0.113	7.4728e-142
Gng11	4.05443e-146	0.564149	0.307	0.228	1.00392e-141
Strbp	7.08537e-146	-0.543875	0.254	0.332	1.75441e-141
Osr2	8.09285e-146	0.600613	0.21	0.14	2.00387e-141
Pag1	2.22457e-145	-0.994296	0.084	0.142	5.50825e-141
Vav3	2.53797e-145	-0.762779	0.118	0.184	6.28426e-141
Retreg1	4.15764e-143	-0.65412	0.147	0.217	1.02947e-138
Fam107b	5.52311e-143	-0.767179	0.148	0.216	1.36758e-138
Fdps	1.54209e-142	0.771836	0.179	0.116	3.81836e-138
Decr1	1.11223e-139	0.614629	0.198	0.132	2.754e-135
Arhgap15	1.88963e-139	-0.997855	0.124	0.186	4.67892e-135
Eya1	2.7652e-139	-0.858401	0.101	0.161	6.84691e-135
Vit	6.14412e-139	0.79863	0.154	0.096	1.52135e-134
Klf7	6.21218e-139	-0.513174	0.283	0.359	1.5382e-134
Bmp3	3.13194e-138	0.551064	0.209	0.14	7.75499e-134
Gm19951	2.59226e-137	0.959553	0.111	0.062	6.41869e-133
Bach2	3.84988e-136	-0.725559	0.224	0.295	9.53269e-132
Pdzrn4	4.73519e-136	-0.807448	0.137	0.203	1.17248e-131
Cdh2	8.29463e-135	0.583975	0.34	0.269	2.05383e-130
Wnt2	1.63978e-134	0.592976	0.246	0.176	4.06025e-130
Lrrc4	4.55534e-134	-0.698746	0.114	0.176	1.12795e-129
Cryab	1.34692e-132	0.568983	0.292	0.22	3.3351e-128
Zbtb11	4.57571e-130	-0.669156	0.161	0.228	1.13299e-125
Eya2	6.16408e-130	-0.573325	0.161	0.229	1.52629e-125
Ripor2	9.53127e-130	-0.979194	0.093	0.148	2.36004e-125
Pakap	1.21511e-129	-0.761246	0.117	0.177	3.00874e-125
Itga9	1.81356e-129	-0.669472	0.155	0.22	4.49055e-125
Mast2	2.5213e-129	-0.526387	0.224	0.296	6.24298e-125
Ikzf1	5.41189e-129	-0.964007	0.071	0.122	1.34004e-124
Fkbp11	1.01793e-127	0.602549	0.425	0.359	2.52051e-123
Sobp	1.28728e-127	-0.694419	0.157	0.221	3.18743e-123
Mustn1	3.74784e-127	0.753707	0.172	0.114	9.28004e-123
Hs3st3b1	1.95588e-126	-0.791481	0.088	0.142	4.84296e-122
St6galnac3	9.49469e-126	-0.614349	0.128	0.19	2.35098e-121
Cdk6	2.20797e-125	-0.822714	0.136	0.196	5.46716e-121
Dbndd2	2.25068e-125	0.718609	0.164	0.106	5.57291e-121
Nedd9	2.49218e-125	-0.501327	0.293	0.365	6.17088e-121
Sorl1	1.45921e-124	-0.961091	0.074	0.125	3.61315e-120
Eeig1	1.85982e-124	0.797404	0.139	0.086	4.60511e-120
Mn1	2.2623e-122	-0.684398	0.128	0.188	5.60168e-118
Pi16	1.81442e-121	0.519339	0.228	0.163	4.49267e-117
Rac2	1.21099e-120	-0.825722	0.099	0.154	2.99853e-116
Dpp4	1.36165e-120	0.535132	0.259	0.191	3.37158e-116
Apoe	2.71999e-120	0.522058	0.356	0.28	6.73498e-116
Abtb2	2.74343e-120	-0.824372	0.115	0.172	6.793e-116
Gm14164	1.32747e-118	0.832082	0.108	0.063	3.28694e-114
Hmcn1	2.85444e-118	-0.549858	0.277	0.346	7.06789e-114
Prss12	5.19018e-118	-0.829	0.088	0.14	1.28514e-113
Satb2	1.63511e-117	0.677682	0.314	0.254	4.04869e-113
Mir142hg	2.21589e-117	-0.652838	0.081	0.133	5.48677e-113
Rnf144b	5.75239e-117	0.795803	0.129	0.08	1.42435e-112
Pde1a	1.07118e-116	0.850478	0.102	0.058	2.65235e-112
Cbr3	5.4744e-115	0.611405	0.17	0.114	1.35552e-110
Ivns1abp	5.39028e-113	-0.553223	0.184	0.249	1.33469e-108
Qpct	5.64068e-113	0.709376	0.141	0.09	1.39669e-108
Rnaset2a	7.60614e-113	0.573795	0.178	0.121	1.88336e-108
Pcolce2	2.12285e-112	0.74422	0.131	0.082	5.25639e-108
Spata5	3.99861e-112	-0.602606	0.152	0.212	9.90095e-108
Qrich1	8.89013e-112	-0.519795	0.219	0.284	2.20128e-107
Per3	2.38742e-110	0.831546	0.102	0.059	5.91149e-106
Naaa	3.74532e-110	0.607825	0.212	0.153	9.27379e-106
Gm266	3.14555e-109	0.762454	0.125	0.078	7.78868e-105
Tent5a	8.97185e-109	0.661686	0.38	0.321	2.22152e-104
Dock2	1.73608e-108	-0.644708	0.094	0.147	4.29872e-104
Mamdc2	2.65945e-108	0.635776	0.134	0.085	6.58507e-104
Prcp	5.43838e-108	0.529257	0.266	0.202	1.3466e-103
Nkd1	9.46791e-108	-0.869882	0.058	0.101	2.34435e-103
Eda	5.20976e-107	-0.59242	0.211	0.273	1.28999e-102
Ror2	1.10599e-106	-0.525658	0.247	0.309	2.73855e-102
Plxna2	2.74566e-106	-0.636377	0.177	0.237	6.79854e-102
Kmt2d	2.90417e-106	-0.654624	0.101	0.153	7.19102e-102
Phpt1	6.99236e-106	0.519543	0.223	0.163	1.73138e-101
Lrrn4cl	1.64753e-105	0.631954	0.198	0.142	4.07945e-101
Mideas	1.65199e-105	-0.60354	0.178	0.238	4.0905e-101
Aff1	1.99858e-104	-0.524803	0.278	0.339	4.94869e-100
Tbx2	2.11498e-103	0.706442	0.115	0.071	5.23691e-99
Pde3b	4.70379e-103	-0.889058	0.094	0.143	1.16471e-98
Bambi	2.35087e-102	0.575516	0.258	0.198	5.821e-98
Rybp	2.55075e-102	-0.510155	0.194	0.255	6.31591e-98
Limch1	2.60657e-102	0.719224	0.203	0.146	6.45414e-98
Phtf2	4.1578e-102	-0.650937	0.159	0.216	1.02951e-97
Dock8	6.32528e-102	-0.696848	0.084	0.132	1.5662e-97
Lyst	6.8311e-102	-0.626056	0.218	0.277	1.69145e-97
Cd52	8.68846e-102	-0.515287	0.094	0.144	2.15135e-97
Slc8a3	3.48751e-101	0.589842	0.174	0.12	8.63543e-97
Ezr	9.83031e-100	-0.513996	0.178	0.238	2.43408e-95
Ildr2	1.36446e-99	0.618503	0.181	0.127	3.37854e-95
Omd	2.48202e-99	0.601188	0.15	0.1	6.14574e-95
Aldh1a3	8.04872e-98	0.631331	0.156	0.106	1.99294e-93
Pi15	1.1685e-97	0.763045	0.107	0.065	2.89331e-93
Prdm6	4.36723e-97	-0.641018	0.118	0.17	1.08137e-92
Tubb2b	5.14122e-97	0.642532	0.212	0.157	1.27302e-92
Pcsk6	7.7488e-97	0.508454	0.231	0.173	1.91868e-92
Dlg2	1.74575e-96	-0.514143	0.197	0.257	4.32264e-92
Steap3	1.99098e-96	0.608555	0.163	0.113	4.92986e-92
Gstm2	2.2891e-96	0.539616	0.187	0.133	5.66803e-92
Mob3b	2.79035e-96	-0.709433	0.118	0.169	6.90919e-92
Csrnp1	3.35838e-95	-0.677845	0.089	0.136	8.31568e-91
Sh3rf3	1.13242e-94	-0.594221	0.153	0.208	2.804e-90
Tmem203	1.51703e-93	0.556785	0.16	0.11	3.75632e-89
Osr1	1.02138e-92	0.61047	0.131	0.086	2.52905e-88
Hs3st1	1.20706e-92	0.83258	0.129	0.085	2.9888e-88
Arhgap32	2.61629e-92	-0.526718	0.163	0.219	6.47821e-88
Ptprc	4.42979e-92	-0.556738	0.1	0.149	1.09686e-87
Panx3	4.69408e-92	0.706808	0.122	0.079	1.1623e-87
Prkcb	6.85159e-92	-0.742657	0.08	0.124	1.69652e-87
Vldlr	8.24029e-92	0.611927	0.147	0.1	2.04038e-87
Rnaset2b	1.24857e-91	0.549758	0.144	0.097	3.09159e-87
Atp8a1	1.43165e-91	-0.571986	0.131	0.184	3.54491e-87
Idi1	2.26253e-91	0.714686	0.122	0.079	5.60226e-87
Rfx3	2.70517e-91	-0.529856	0.179	0.235	6.69826e-87
Bst2	6.50385e-91	0.559571	0.306	0.248	1.61042e-86
Serpine2	1.19599e-90	0.793708	0.308	0.251	2.9614e-86
Cp	1.97887e-90	0.56415	0.172	0.121	4.89987e-86
Cpxm2	3.23652e-90	-0.758069	0.072	0.114	8.01395e-86
Ltbp1	5.5282e-90	-0.562052	0.223	0.279	1.36884e-85
Mpg	1.68572e-89	0.53629	0.169	0.119	4.17402e-85
Ccdc32	6.25129e-89	0.518276	0.174	0.123	1.54788e-84
Map1b	1.12406e-88	-0.612695	0.24	0.297	2.7833e-84
Itga10	1.36053e-88	0.699706	0.112	0.072	3.36881e-84
Mdn1	1.9383e-88	-0.621645	0.105	0.152	4.79941e-84
Atp8b1	1.85458e-87	-0.672466	0.099	0.146	4.59213e-83
Sfrp4	2.1109e-86	0.81647	0.132	0.089	5.2268e-82
Znrf3	2.62323e-86	-0.563183	0.158	0.211	6.49538e-82
Cd24a	4.92952e-86	-0.914685	0.072	0.112	1.2206e-81
Megf6	4.97494e-86	-0.58185	0.101	0.147	1.23185e-81
Thada	9.04675e-84	-0.528454	0.144	0.195	2.24007e-79
Hmox1	2.28915e-83	0.802964	0.139	0.095	5.66817e-79
Slc43a3	3.16565e-82	0.607606	0.155	0.109	7.83846e-78
Plcb1	4.79523e-82	-0.599784	0.163	0.214	1.18735e-77
Simc1	8.647e-82	-0.718207	0.099	0.143	2.14108e-77
Panx1	3.52959e-81	-0.712359	0.071	0.111	8.73963e-77
Ahr	5.43392e-81	0.63422	0.127	0.085	1.34549e-76
Bcr	8.05383e-80	-0.647717	0.081	0.122	1.99421e-75
Atosa	3.36643e-79	0.548849	0.168	0.121	8.33563e-75
Gm4258	5.52469e-79	0.50769	0.261	0.208	1.36797e-74
Pcsk5	7.46372e-79	-0.573962	0.309	0.359	1.84809e-74
Smarca4	9.25063e-79	-0.531732	0.223	0.277	2.29055e-74
Chn1	4.56409e-78	0.536301	0.149	0.105	1.13012e-73
Nedd4l	1.06457e-77	-0.548182	0.125	0.172	2.63599e-73
Traf3	1.80861e-77	-0.50727	0.162	0.212	4.4783e-73
Zc3h6	2.03731e-77	0.606486	0.117	0.078	5.04458e-73
Lrrc8d	2.43872e-77	-0.743063	0.096	0.138	6.03852e-73
2010320M18Rik	1.44757e-76	0.569675	0.13	0.089	3.58433e-72
Mctp1	4.3952e-76	-0.642878	0.08	0.12	1.0883e-71
Nol10	1.00732e-75	-0.661153	0.085	0.125	2.49424e-71
Msmo1	2.10966e-75	0.623867	0.124	0.084	5.22372e-71
Prex1	7.83822e-75	0.509799	0.182	0.136	1.94082e-70
Kcne4	4.05253e-74	-0.692739	0.078	0.116	1.00345e-69
Adpgk	4.67373e-73	-0.883001	0.099	0.139	1.15726e-68
Bcat1	5.064e-73	-0.683348	0.075	0.113	1.2539e-68
Gria3	5.37275e-73	-0.568961	0.116	0.16	1.33035e-68
Gm26802	1.03088e-72	-0.615237	0.131	0.176	2.55255e-68
Commd5	5.92363e-72	0.521907	0.143	0.101	1.46675e-67
Slfn5	9.90686e-72	0.511614	0.147	0.105	2.45304e-67
Mpped2	1.9649e-71	-0.558815	0.183	0.23	4.8653e-67
H4c4	7.82778e-71	0.711946	0.144	0.103	1.93824e-66
Chka	2.35332e-70	-0.538716	0.207	0.256	5.82707e-66
Baz1a	6.03755e-70	-0.573188	0.129	0.173	1.49496e-65
Mpst	6.16891e-70	0.613681	0.103	0.068	1.52749e-65
Dcaf1	6.11582e-68	-0.511019	0.131	0.175	1.51434e-63
Npas3	2.44015e-65	-0.530198	0.153	0.197	6.04206e-61
Dtnb	3.1358e-65	-0.524861	0.119	0.161	7.76455e-61
Hyou1	1.29711e-64	-0.616021	0.077	0.112	3.21176e-60
Zbtb10	3.85704e-64	-0.551984	0.115	0.155	9.55043e-60
Cybb	4.60884e-64	-0.799042	0.066	0.1	1.1412e-59
Dgkd	1.64327e-62	-0.539652	0.136	0.178	4.0689e-58
Efhd1	2.61477e-62	0.595895	0.103	0.069	6.47442e-58
Lmx1b	6.37601e-62	-0.63711	0.071	0.104	1.57876e-57
Prkcg	2.5883e-60	-0.630204	0.088	0.124	6.40888e-56
Taf4b	2.85735e-60	-0.53567	0.096	0.133	7.07509e-56
Tmem218	1.26787e-58	0.52019	0.118	0.083	3.13937e-54
Hhip	3.99629e-58	-0.789664	0.109	0.146	9.89522e-54
Mme	5.15187e-58	0.566714	0.195	0.154	1.27565e-53
Dtl	5.05519e-57	-0.606304	0.083	0.117	1.25172e-52
B830012L14Rik	1.17737e-56	-0.507341	0.129	0.169	2.91529e-52
Immp2l	7.23662e-56	-0.552655	0.144	0.183	1.79186e-51
Mthfd1l	8.48748e-56	-0.512003	0.117	0.155	2.10159e-51
Uck2	2.11028e-55	-0.561521	0.103	0.139	5.22526e-51
Ltbp2	2.65026e-55	-0.518379	0.107	0.144	6.56231e-51
ENSMUSG00000095041	3.12596e-54	-0.509134	0.11	0.146	7.7402e-50
Stk38l	8.86077e-54	-0.599763	0.077	0.109	2.19402e-49
Foxp4	2.47351e-53	-0.541114	0.078	0.11	6.12465e-49
S100b	4.46912e-53	0.639638	0.101	0.071	1.1066e-48
Col24a1	5.97958e-53	0.600398	0.142	0.107	1.4806e-48
Gsr	1.83603e-51	-0.635873	0.204	0.242	4.5462e-47
Kctd8	5.48494e-51	-0.569763	0.072	0.103	1.35813e-46
Lrrc15	6.00899e-51	-0.518567	0.175	0.214	1.48789e-46
Mxd1	6.11338e-50	-0.678801	0.118	0.152	1.51374e-45
Syk	4.72871e-49	-0.610116	0.094	0.127	1.17087e-44
Pappa2	4.27975e-48	-0.531494	0.079	0.11	1.05971e-43
Nfkbil1	9.75495e-48	0.501179	0.1	0.071	2.41542e-43
Bcl6	1.76523e-47	-0.589593	0.075	0.104	4.37089e-43
Plaur	3.67101e-47	-0.528152	0.141	0.177	9.0898e-43
Pcgf5	1.0208e-46	-0.590374	0.074	0.103	2.52761e-42
Adamts6	2.58816e-45	-0.520013	0.121	0.154	6.40855e-41
Inpp5d	2.76766e-43	-0.574397	0.093	0.123	6.853e-39
Sdf2l1	1.32513e-42	-0.560683	0.085	0.114	3.28116e-38
Msra	3.59498e-42	-0.771127	0.085	0.112	8.90153e-38
Wnt5b	9.90997e-39	-0.546709	0.091	0.119	2.45381e-34
Hs3st5	2.94076e-38	-0.524223	0.105	0.135	7.28161e-34
Fabp4	2.25175e-37	0.922459	0.101	0.075	5.57556e-33
Pcbp3	1.46206e-33	-0.575906	0.09	0.116	3.62021e-29
Enpp2	1.37904e-31	-0.78586	0.107	0.133	3.41464e-27
Ctnnd2	2.77783e-31	-0.546831	0.105	0.13	6.87818e-27
Kcnb2	1.97744e-29	-0.666365	0.086	0.11	4.89635e-25
Pnkp	8.4112e-27	-0.533181	0.089	0.111	2.0827e-22
Mmp13	5.16021e-23	0.691747	0.148	0.126	1.27772e-18
Pde10a	2.45068e-18	-0.556194	0.09	0.108	6.06813e-14
Dmd	2.80198e-11	-0.596205	0.13	0.146	6.93798e-07

## Sheet: P3_GO_BP
ID	Description	GeneRatio	BgRatio	RichFactor	FoldEnrichment	zScore	pvalue	p.adjust	qvalue	geneID	Count
GO:0060348	bone development	24/408	252/28928	0.0952381	6.75257	10.9701	2.32223e-13	5.40541e-10	3.80619e-10	Tnn/Vkorc1/Bglap/Cfh/Large1/Sik3/Ifitm5/Bglap2/Bnc2/Smpd3/Ski/Fgfr2/Xylt1/Zbtb16/Col27a1/Col13a1/Notch2/Insig2/Osr2/Ptprc/Sfrp4/Pappa2/Mmp13/Dmd	24
GO:0051216	cartilage development	23/408	234/28928	0.0982906	6.969	10.9653	3.80213e-13	5.40541e-10	3.80619e-10	Sox6/Cfh/Sik3/Ccn3/Trps1/Smpd3/Col11a2/Runx1/Nfatc2/Timp1/Sox5/Acan/Efemp1/Prkca/Zbtb16/Col27a1/Osr2/Bmp3/Mustn1/Satb2/Ror2/Osr1/Mmp13	23
GO:0061448	connective tissue development	27/408	334/28928	0.0808383	5.7316	10.4028	3.8102e-13	5.40541e-10	3.80619e-10	Sox6/Cfh/Large1/Sik3/Ccn3/Trps1/Smpd3/Col11a2/Runx1/Nfatc2/Timp1/Sox5/Acan/Efemp1/Prkca/Zbtb16/Col27a1/Osr2/Klf7/Bmp3/Mustn1/Sorl1/Satb2/Ror2/Osr1/Mmp13/Dmd	27
GO:0048705	skeletal system morphogenesis	24/408	269/28928	0.0892193	6.32583	10.4964	9.62412e-13	1.02401e-09	7.21049e-10	Sox6/Sik3/Ifitm5/Smpd3/Ski/Col11a2/Fgfr2/Sox5/Acan/Col27a1/Col13a1/Vdr/Insig2/Osr2/Eya1/Satb2/Ror2/Csrnp1/Osr1/Sfrp4/Hhip/Mthfd1l/Pappa2/Mmp13	24
GO:0031589	cell-substrate adhesion	27/408	377/28928	0.071618	5.07786	9.53233	6.54315e-12	5.56953e-09	3.92176e-09	Spp1/Edil3/Tnn/Efna5/Vcl/Cd63/Actn1/Myh9/Braf/Prkce/Col13a1/Tnxb/Epha3/Vit/Itga9/Cdk6/Nedd9/Rac2/Eda/Limch1/Itga10/Bcr/Pcsk5/Prex1/Bcl6/Enpp2/Dmd	27
GO:0002062	chondrocyte differentiation	16/408	126/28928	0.126984	9.00342	10.7685	3.18017e-11	2.2558e-08	1.58841e-08	Sox6/Ccn3/Trps1/Smpd3/Col11a2/Runx1/Sox5/Acan/Efemp1/Prkca/Zbtb16/Col27a1/Osr2/Mustn1/Ror2/Osr1	16
GO:0097529	myeloid leukocyte migration	21/408	256/28928	0.0820312	5.81618	9.25764	1.25105e-10	7.6064e-08	5.35601e-08	S100a9/S100a8/Spp1/Camk1d/Cd200/Retnlg/Ccn3/Dapk2/Prkca/Lgmn/Vav3/Ripor2/Itga9/Rac2/Dpp4/Ror2/Lyst/Plcb1/Bcr/Prex1/Syk	21
GO:0031346	positive regulation of cell projection organization	28/408	471/28928	0.059448	4.21498	8.41397	2.05889e-10	1.09533e-07	7.71271e-08	S100a9/Tenm3/Camk1d/Tnn/Auts2/Efna5/Igf1r/Ptprd/Lcn2/Rapgef2/Efemp1/Grip1/Braf/Epha3/Ripor2/Nedd9/Rac2/Apoe/Ror2/Plxna2/Tubb2b/Arhgap32/Vldlr/Serpine2/Map1b/Cd24a/Enpp2/Dmd	28
GO:0030336	negative regulation of cell migration	23/408	326/28928	0.0705521	5.00229	8.69212	3.297e-10	1.55911e-07	1.09784e-07	Ldlrad4/Prkg1/Tnn/Cd200/Dcn/Cd63/Ccn3/Stat3/Myh9/Timp1/Acan/Ptprm/Braf/Ripor2/Nedd9/Dpp4/Apoe/Gm266/Limch1/Bst2/Plcb1/Bcr/Mctp1	23
GO:0050890	cognition	25/408	401/28928	0.0623441	4.42032	8.24932	7.40971e-10	3.15357e-07	2.22057e-07	Cacna1c/Bglap/Dbi/Foxp2/Large1/Ncam1/Bglap2/Lcn2/Prkca/Braf/Btbd9/Aff2/Lgmn/Sobp/Nedd9/Apoe/Cbr3/Slc8a3/Atp8a1/Plcb1/Lmx1b/Prkcg/Mme/S100b/Ctnnd2	25
GO:2000146	negative regulation of cell motility	23/408	342/28928	0.0672515	4.76826	8.38464	8.39039e-10	3.24632e-07	2.28588e-07	Ldlrad4/Prkg1/Tnn/Cd200/Dcn/Cd63/Ccn3/Stat3/Myh9/Timp1/Acan/Ptprm/Braf/Ripor2/Nedd9/Dpp4/Apoe/Gm266/Limch1/Bst2/Plcb1/Bcr/Mctp1	23
GO:0050900	leukocyte migration	25/408	409/28928	0.0611247	4.33386	8.12174	1.11218e-09	3.94454e-07	2.77753e-07	S100a9/S100a8/Spp1/Camk1d/Cd200/Retnlg/Ccn3/Smpd3/Dapk2/Prkca/Lgmn/Vav3/Ripor2/Itga9/Nedd9/Rac2/Dpp4/Ror2/Dock8/Lyst/Cd24a/Plcb1/Bcr/Prex1/Syk	25
GO:0030593	neutrophil chemotaxis	13/408	100/28928	0.13	9.21725	9.84524	1.69452e-09	5.30856e-07	3.738e-07	S100a9/S100a8/Spp1/Camk1d/Dapk2/Prkca/Vav3/Ripor2/Itga9/Rac2/Dpp4/Prex1/Syk	13
GO:0007611	learning or memory	23/408	356/28928	0.0646067	4.58074	8.13083	1.81748e-09	5.30856e-07	3.738e-07	Cacna1c/Bglap/Dbi/Foxp2/Large1/Ncam1/Bglap2/Lcn2/Prkca/Braf/Btbd9/Aff2/Lgmn/Nedd9/Apoe/Slc8a3/Atp8a1/Plcb1/Lmx1b/Prkcg/Mme/S100b/Ctnnd2	23
GO:0007160	cell-matrix adhesion	19/408	241/28928	0.0788382	5.58978	8.55786	1.87097e-09	5.30856e-07	3.738e-07	Tnn/Efna5/Vcl/Cd63/Actn1/Myh9/Col13a1/Tnxb/Epha3/Itga9/Cdk6/Eda/Limch1/Itga10/Bcr/Pcsk5/Bcl6/Enpp2/Dmd	19
[truncated: 534 more rows]
