# Supplementary material for: Spatiotemporal single-cell atlas of suture stem cell dynamics in craniosynostosis
Source: Stem Cell Res Ther. 2026 May 3;17:231. doi: 10.1186/s13287-026-04987-6 (PMC13312657; doi:10.1186/s13287-026-04987-6)
Supplement: Supplementary file 3 — Additional file 3. [file 13287_2026_4987_MOESM3_ESM.csv]

p_val	avg_log2FC	pct.1	pct.2	p_val_adj	cluster	gene	pct_diff
0	1.59606113219468	0.507	0.202	0	0	Npnt	0.305
0	1.27493119083529	0.602	0.303	0	0	Alpl	0.299
0	1.40316259823414	0.412	0.176	0	0	Dlx5	0.236
0	0.452949602635359	0.622	0.406	0	0	Sox6	0.216
0	1.11074822018487	0.429	0.218	0	0	Fat3	0.211
0	0.819062532707273	0.828	0.617	0	0	Aprt	0.211
0	0.359336350600814	0.582	0.376	0	0	Mef2c	0.206
0	0.547980467202382	0.625	0.425	0	0	Tnc	0.2
0	1.39960287515199	0.394	0.199	0	0	Dlg2	0.195
0	0.805745138471337	0.605	0.411	0	0	Tmtc2	0.194
0	0.823989597465841	0.523	0.341	0	0	Fbl	0.182
0	0.735629847870416	0.673	0.492	0	0	Prmt1	0.181
0	0.856966295625216	0.74	0.559	0	0	Runx2	0.181
0	1.33787026935091	0.368	0.189	0	0	Pdzrn4	0.179
0	0.876491675083439	0.706	0.528	0	0	Fgfr2	0.178
5.35704940694702E-282	0.380668020008015	0.668	0.499	1.38501155367208E-277	0	Tpm2	0.169
0	0.640587989102985	0.754	0.586	0	0	Snrpf	0.168
0	0.748021053544865	0.639	0.473	0	0	Olfml3	0.166
0	0.56482272295751	0.638	0.474	0	0	Prrx2	0.164
0	0.678084817692217	0.825	0.662	0	0	Hnrnpa1	0.163
0	0.994559266445892	0.426	0.265	0	0	Tnfrsf19	0.161
0	0.569071535143516	0.707	0.548	0	0	Mest	0.159
0	0.734463473574241	0.505	0.347	0	0	Snhg12	0.158
0	0.914644664551936	0.383	0.226	0	0	Epb41l4aos	0.157
0	0.717075830105626	0.8	0.644	0	0	Mif	0.156
3.38423741692311E-290	0.0979790520411022	0.388	0.235	8.74960741771301E-286	0	Tnn	0.153
1.79684014171494E-272	0.0828734668216082	0.415	0.262	4.6455505023898E-268	0	Wif1	0.153
0	0.737624153826371	0.531	0.379	0	0	C1qbp	0.152
0	1.08533580758519	0.352	0.2	0	0	Mylk	0.152
0	1.67033874615951	0.224	0.073	0	0	Nrgn	0.151
0	0.97395869769773	0.329	0.18	0	0	Nme4	0.149
1.15292511941098E-302	0.669806182054094	0.438	0.289	2.98077260372516E-298	0	Elmo1	0.149
0	0.659976270497014	0.53	0.382	0	0	Impdh2	0.148
0	0.842755286085884	0.466	0.319	0	0	Gm10073	0.147
0	0.585349643954114	0.591	0.445	0	0	Lsm7	0.146
0	0.734145630952014	0.236	0.092	0	0	Mmp13	0.144
0	1.51040016753336	0.231	0.088	0	0	Chn2	0.143
0	1.22038369204793	0.265	0.122	0	0	Slc25a13	0.143
0	0.592644696599666	0.72	0.577	0	0	Cnn3	0.143
0	0.958078422024325	0.363	0.223	0	0	Zfos1	0.14
0	0.757533779066928	0.792	0.653	0	0	Uba52	0.139
2.7722018237676E-282	0.708956398691583	0.41	0.271	7.16725059516874E-278	0	Lmo7	0.139
1.94773409722343E-257	0.592433698005967	0.498	0.361	5.03567173496146E-253	0	Clec11a	0.137
5.8333732016522E-275	0.572439298066727	0.576	0.44	1.50816030755516E-270	0	Prdx6	0.136
0	0.573580492141004	0.724	0.589	0	0	Nop10	0.135
3.17001984575243E-242	0.525854533069409	0.556	0.422	8.19576930920833E-238	0	2010107E04Rik	0.134
0	1.05442703257608	0.278	0.144	0	0	Pvt1	0.134
6.48218877032605E-234	0.335571567455493	0.431	0.299	1.6759050846801E-229	0	Serpine2	0.132
0	1.07467989394109	0.255	0.124	0	0	Tspan7	0.131
7.88875124069269E-186	0.175443038506748	0.524	0.393	2.03955774576869E-181	0	H2afz	0.131
1.24724583943035E-199	0.443661213368405	0.574	0.443	3.22462939326323E-195	0	Sepw1	0.131
2.93508054401437E-178	0.363742088586667	0.56	0.43	7.58835723849476E-174	0	Nrp2	0.13
9.98970253331381E-157	0.232545188399634	0.64	0.51	2.58273769296295E-152	0	Hmgn2	0.13
4.76305759204723E-187	0.1356156357814	0.382	0.252	1.23144090984789E-182	0	Cfh	0.13
0	0.672683514692065	0.578	0.448	0	0	Shfm1	0.13
3.57395941177759E-288	0.801458660186896	0.329	0.2	9.24011466320978E-284	0	Mme	0.129
7.59162982464603E-267	0.737219306332804	0.382	0.253	1.96273997486398E-262	0	Naa10	0.129
4.017979565216E-277	0.51914184710937	0.683	0.555	1.03880843679095E-272	0	Erh	0.128
1.92207185441415E-226	0.551703200758704	0.504	0.377	4.96932457240234E-222	0	2700060E02Rik	0.127
1.48423014178531E-276	0.523320553928288	0.639	0.513	3.83732860857174E-272	0	Cct5	0.126
0	1.30851867195878	0.299	0.174	0	0	Gpx3	0.125
0	1.46727528462312	0.206	0.081	0	0	Prtg	0.125
1.3527333923946E-237	0.603369292590169	0.496	0.372	3.497356912697E-233	0	Gm2000	0.124
3.10019824966287E-200	0.469273651719621	0.384	0.26	8.0152525546784E-196	0	2700094K13Rik	0.124
5.0357735094838E-253	0.755568284729845	0.334	0.211	1.30194888314194E-248	0	Npm3	0.123
5.75761552453695E-242	0.719895852359034	0.408	0.285	1.48857391771378E-237	0	Nhp2	0.123
3.54460381569896E-227	0.650451565966964	0.416	0.293	9.16421870510808E-223	0	Snhg6	0.123
3.87120214006912E-212	0.555539330325605	0.499	0.376	1.00086060129347E-207	0	Atp5f1	0.123
1.48587198131585E-172	0.390388699799594	0.485	0.363	3.84157342049399E-168	0	Pth1r	0.122
6.5544527542202E-266	0.38000010947393	0.774	0.652	1.69458821507609E-261	0	Ran	0.122
4.07866587745778E-225	0.677817044000978	0.38	0.259	1.05449827595794E-220	0	Dctpp1	0.121
0	0.874366602096969	0.585	0.464	0	0	Gnb2l1	0.121
1.82152114534045E-286	0.887493916329387	0.274	0.154	4.7093607691632E-282	0	Ccdc3	0.12
1.70479415890229E-236	0.740959733093191	0.374	0.254	4.40757481842597E-232	0	Gm8186	0.12
0	0.67434605103353	0.928	0.809	0	0	Ptn	0.119
7.66187401127609E-219	0.369755214798299	0.723	0.604	1.98090090687532E-214	0	Snrpd1	0.119
0	0.537984323186592	0.852	0.734	0	0	Tpm1	0.118
1.00922762207777E-238	0.468266216478053	0.634	0.516	2.60925709411987E-234	0	Eif3m	0.118
7.52539142770752E-177	0.179000918446599	0.543	0.426	1.9456146997195E-172	0	Gm42418	0.117
7.41681303382509E-250	0.859762684442332	0.313	0.196	1.91754284176514E-245	0	Mafb	0.117
1.12196264011085E-258	0.568823165075008	0.257	0.141	2.90072220974259E-254	0	Dapk2	0.116
2.29081392248579E-197	0.576132690625186	0.382	0.266	5.92267031519477E-193	0	Pdlim4	0.116
8.13921199303391E-218	0.462093428727733	0.619	0.503	2.10431186867899E-213	0	Snrpd3	0.116
4.59781225440771E-237	0.430748429093093	0.708	0.592	1.18871838025457E-232	0	Cdk4	0.116
2.16202959224863E-220	0.711548298332251	0.339	0.224	5.5897113077996E-216	0	Mrto4	0.115
1.70133303086704E-208	0.658882569235137	0.375	0.26	4.39862641800365E-204	0	Gm11808	0.115
4.52005553759297E-196	0.574309851681649	0.43	0.315	1.16861515868929E-191	0	Snrpb2	0.115
6.95871318315511E-234	0.471782169283124	0.639	0.524	1.79910570637292E-229	0	Trmt112	0.115
2.56071263105081E-06	0.182480304258264	0.413	0.527	0.0662046643631876	0	Rack1	0.114
0	0.488547897819407	0.843	0.729	0	0	Snrpd2	0.114
1.6296072417958E-267	0.375395283056291	0.782	0.668	4.21318656293886E-263	0	Anp32b	0.114
1.29164802932291E-117	0.306278887894025	0.565	0.451	3.33942681501146E-113	0	Tceb2	0.114
1.46631170992345E-298	0.480723256259346	0.752	0.639	3.79100229483609E-294	0	Cox7b	0.113
1.77568104161456E-140	0.382630464429396	0.542	0.43	4.59084576499029E-136	0	Usmg5	0.112
1.02626830668613E-230	0.557392346893206	0.591	0.479	2.65331408010633E-226	0	Hspd1	0.112
1.96474502122757E-128	0.289046289162017	0.61	0.498	5.07965177788176E-124	0	Siva1	0.112
8.09056361244969E-146	0.37618967335196	0.457	0.346	2.09173431636274E-141	0	Pdzd2	0.111
8.11265152702993E-165	0.3686600863079	0.624	0.514	2.09744492579832E-160	0	Ddx39b	0.11
1.78760963886625E-110	0.274600895625484	0.585	0.475	4.6216859603248E-106	0	Tmem176b	0.11
1.00020979919016E-141	0.365621833168135	0.466	0.357	2.58594241482623E-137	0	Nav3	0.109
1.20393522170141E-172	0.575112285527913	0.398	0.29	3.11265412218683E-168	0	Nhp2l1	0.108
6.46114609208972E-158	0.499007684047595	0.441	0.334	1.67046471064888E-153	0	2410015M20Rik	0.107
2.20669102327804E-147	0.433771547515289	0.422	0.315	5.70517897158305E-143	0	Runx1	0.107
8.72478757825152E-211	0.439792452274453	0.68	0.574	2.25570658048115E-206	0	Mrpl52	0.106
3.1549586116745E-172	0.46489207112613	0.549	0.443	8.15682999462325E-168	0	Ndufa12	0.106
3.8551364402015E-295	0.4522985254327	0.766	0.66	9.96706975249695E-291	0	Cnbp	0.106
4.49950130848316E-112	0.260749638698896	0.514	0.409	1.16330106829524E-107	0	Cnn2	0.105
4.1052565818972E-153	0.472961573279434	0.465	0.361	1.0613730366837E-148	0	Imp3	0.104
9.77338113769582E-222	0.811184795915533	0.256	0.152	2.52680995933988E-217	0	Crispld2	0.104
0	0.423234917726494	0.824	0.72	0	0	Eif3h	0.104
2.65235402875427E-165	0.412334318403988	0.593	0.489	6.85739610594129E-161	0	U2af1	0.104
0	0.64343362158807	0.867	0.764	0	0	Hspe1	0.103
2.34691571030881E-160	0.516628915144706	0.44	0.337	6.06771587743239E-156	0	Rsl1d1	0.103
5.39749654968693E-192	0.464638016562715	0.59	0.487	1.39546875795606E-187	0	Phb2	0.103
9.13452665362301E-112	0.297396403543741	0.445	0.342	2.36164052102769E-107	0	Ngfrap1	0.103
5.44817133453973E-166	0.591397441308992	0.346	0.244	1.4085702168319E-161	0	Rpl9-ps6	0.102
0	0.44779973364979	0.817	0.715	0	0	Eif3i	0.102
7.69422556299157E-166	0.436623012005545	0.568	0.466	1.98926507705584E-161	0	Cct7	0.102
3.83086101326187E-171	0.71535098227946	0.376	0.275	9.90430806368725E-167	0	Ankrd44	0.101
3.74413999242785E-186	0.693655912515145	0.286	0.185	9.68009953642295E-182	0	Rac3	0.101
4.87523846593689E-145	0.462552836642341	0.474	0.373	1.26044415298332E-140	0	Hsd17b10	0.101
1.11917398823295E-116	0.135727577427746	0.338	0.238	2.89351242917746E-112	0	Crabp1	0.1
2.1268579975528E-181	0.713220437312007	0.308	0.208	5.49877866687301E-177	0	Apex1	0.1
0	0.50721793540806	0.86	0.76	0	0	Pebp1	0.1
2.79952579936835E-276	0.396682898778868	0.787	0.688	7.23789400168692E-272	0	Eif3e	0.0990000000000001
2.12927349969034E-166	0.452570538501768	0.259	0.16	5.50502370609941E-162	0	Sp7	0.099
6.17923256751401E-215	0.820619075100397	0.239	0.14	1.59757878800507E-210	0	Myc	0.099
0	0.427861316050606	0.84	0.741	0	0	Atp5c1	0.099
0	0.420160254339775	0.832	0.733	0	0	Snrpe	0.099
1.74295354721584E-148	0.406165412969405	0.589	0.49	4.50623210097182E-144	0	Fkbp3	0.099
6.49290711264351E-138	0.279975076100472	0.7	0.601	1.67867620490285E-133	0	Srsf7	0.099
1.49059269640944E-40	0.0188748932906575	0.681	0.583	3.85377835729696E-36	0	Mdk	0.0980000000000001
1.83222045877919E-137	0.444510817557172	0.456	0.358	4.73702277412771E-133	0	Emg1	0.098
1.84943731867802E-284	0.587096277717573	0.711	0.613	4.78153524371016E-280	0	Sgcd	0.098
7.75273431040273E-142	0.527065766288955	0.371	0.273	2.00439192861152E-137	0	1810022K09Rik	0.098
2.26894901293794E-169	0.39800902142452	0.638	0.54	5.86614077804975E-165	0	Psma5	0.098
7.2998419400043E-152	0.576001051194343	0.327	0.23	1.88730113516871E-147	0	Psmg4	0.097
1.63019792746562E-129	0.36838841986437	0.618	0.521	4.21471372166962E-125	0	Atp5k	0.097
2.73282965438941E-114	0.359236481609021	0.492	0.395	7.06545778845838E-110	0	Eno1	0.097
1.56916389291201E-281	1.12969126960995	0.188	0.092	4.05691632873471E-277	0	S1pr1	0.096
1.18170928728405E-105	0.287864303241096	0.603	0.507	3.05519119134417E-101	0	Ccnd2	0.096
1.08079068863631E-258	0.386633918491066	0.786	0.691	2.79427624640032E-254	0	Ndufb5	0.0950000000000001
2.2415394727595E-120	0.339752475030336	0.587	0.492	5.79527615287241E-116	0	Ndufb2	0.095
1.70358787754876E-107	0.196227210834549	0.604	0.509	4.40445609861457E-103	0	Tagln2	0.095
4.48128731052243E-86	0.278696927152596	0.447	0.353	1.15859202126247E-81	0	Aes	0.094
0	1.36035764365423	0.156	0.062	0	0	Dlx6	0.094
4.14634760515868E-198	0.794121484578877	0.232	0.138	1.07199670983773E-193	0	Pak1	0.094
0	0.483808502885737	0.897	0.803	0	0	Snrpg	0.094
1.3267320797308E-111	0.406619620363408	0.429	0.335	3.43013311893601E-107	0	Tiam2	0.094
1.8685778200195E-180	0.338518501827274	0.778	0.684	4.8310210958784E-176	0	Cox5b	0.094
2.04968550846252E-180	0.416999454184724	0.676	0.583	5.299256913579E-176	0	Tomm7	0.0930000000000001
3.66526759957097E-172	0.32128399895511	0.806	0.713	9.47618285193079E-168	0	Ldha	0.0930000000000001
4.23240415827561E-142	0.451251960054979	0.517	0.424	1.09424577108058E-137	0	Cct3	0.093
2.17441592205905E-210	0.397246406460773	0.721	0.628	5.62173492489147E-206	0	Tomm20	0.093
5.43150628312443E-183	0.370039612329545	0.757	0.664	1.40426163443899E-178	0	Uqcr10	0.093
5.19069212251594E-137	0.557902491303579	0.333	0.241	1.34200154135527E-132	0	Rps27rt	0.092
1.27630230871036E-122	0.452799521491319	0.454	0.362	3.29975198893977E-118	0	Ndufb4	0.092
1.96150654275566E-121	0.412975493072355	0.446	0.354	5.07127901564048E-117	0	Nop58	0.092
0	1.21971544532818	0.163	0.071	0	0	Fgfr3	0.092
1.08050805243493E-130	0.51318397179843	0.371	0.279	2.79354551876527E-126	0	Bzw2	0.092
5.91622218317056E-123	0.427301906902134	0.488	0.396	1.52958008323692E-118	0	Lsm4	0.092
1.52639324626467E-147	0.391024573283634	0.605	0.513	3.94633709889267E-143	0	Mrpl30	0.092
4.18714585559193E-196	0.375865170388215	0.725	0.633	1.08254468950474E-191	0	Set	0.092
1.97141567470348E-117	0.368791320013415	0.533	0.442	5.09689808537837E-113	0	Eif1ax	0.091
5.15017736672492E-226	0.362942050616929	0.791	0.701	1.33152685639306E-221	0	Nsa2	0.0900000000000001
4.33927283021575E-207	0.922184279541019	0.21	0.12	1.12187559752398E-202	0	Gm8730	0.09
2.54422502569114E-136	0.573475351198526	0.309	0.219	6.57783938142186E-132	0	Uchl3	0.09
1.74947056164247E-162	0.402313358114111	0.69	0.6	4.52308119007044E-158	0	Uqcr11	0.09
1.7549444348868E-154	0.695451413596532	0.265	0.176	4.53723334195633E-150	0	Gm9843	0.089
6.42266164689307E-150	0.649469985914058	0.275	0.186	1.66051494218773E-145	0	Nop16	0.089
1.26474595354915E-159	0.320034123274073	0.737	0.648	3.26987418830598E-155	0	Ndufc2	0.089
5.20231407205009E-274	0.425189305865588	0.779	0.691	1.34500628018783E-269	0	Park7	0.0880000000000001
1.10750547622728E-122	0.48422520741816	0.429	0.341	2.86334465823802E-118	0	Mrpl12	0.088
2.38869876277708E-137	0.391959339508409	0.576	0.488	6.17574178128386E-133	0	Cct4	0.088
4.36935929805629E-148	0.386583336813981	0.621	0.533	1.12965415291947E-143	0	Cct8	0.088
4.17593799411851E-84	0.250886159437033	0.597	0.509	1.0796470089994E-79	0	Id2	0.088
5.54510219824447E-117	0.307255510395339	0.656	0.569	1.43363072233413E-112	0	Tpi1	0.0870000000000001
8.09114039252962E-123	0.469591740625795	0.457	0.37	2.09188343708461E-118	0	Srm	0.087
3.22466573135477E-136	0.623212896353488	0.294	0.207	8.33705078184462E-132	0	Phb	0.087
0	0.627480190970916	0.833	0.746	0	0	Gm10076	0.087
1.09245294151632E-78	0.142118404180397	0.557	0.471	2.82442783499629E-74	0	Palld	0.0860000000000001
4.60868087194032E-128	0.553806123671548	0.281	0.195	1.19152835263145E-123	0	Gsto1	0.086
2.4283155296154E-111	0.477934767561142	0.375	0.289	6.27816697026766E-107	0	Snrpa	0.086
1.29309002802505E-108	0.440780030704251	0.4	0.314	3.34315495845597E-104	0	Ccdc12	0.086
8.29186641028422E-112	0.424080242172352	0.439	0.353	2.14377914171488E-107	0	Wdr83os	0.086
8.96805089419602E-97	0.321995722355047	0.501	0.415	2.31859987818544E-92	0	Dtymk	0.086
1.23700105700153E-121	0.531372628530052	0.312	0.226	3.19814253277176E-117	0	Hacd1	0.086
6.43400324016438E-115	0.383009308589649	0.298	0.212	1.6634471977121E-110	0	Ifitm1	0.086
6.25077858544474E-110	0.433268210996902	0.417	0.331	1.61607629548088E-105	0	Taf1d	0.086
6.73139779850367E-117	0.363358269701818	0.574	0.488	1.74033558682514E-112	0	Polr2f	0.086
1.64746378807799E-102	0.411502587877186	0.406	0.322	4.25935287769684E-98	0	Adh5	0.084
3.13003483161787E-84	0.291228214712891	0.518	0.434	8.09239205366484E-80	0	Slc25a5	0.084
4.86583797756706E-190	0.860374699541421	0.194	0.11	1.25801375072019E-185	0	Pawr	0.084
1.44760817458808E-123	0.364207636722849	0.599	0.515	3.74264617458002E-119	0	Ndufab1	0.084
1.5502967681398E-146	0.322230148196775	0.706	0.622	4.00813726434863E-142	0	Polr1d	0.084
2.27987078175277E-108	0.434335780571079	0.451	0.368	5.8943779191436E-104	0	Cacybp	0.083
8.70016161951264E-104	0.428404855918076	0.438	0.355	2.2493397851088E-99	0	Bola2	0.083
3.71348047031379E-116	0.534275103876039	0.311	0.228	9.60083240794926E-112	0	Ppid	0.083
5.39972124125063E-106	0.341950463632519	0.554	0.472	1.39604392971294E-101	0	Ndufs7	0.0820000000000001
1.16978729505074E-158	0.278318406142559	0.791	0.709	3.02436807262417E-154	0	Srsf3	0.0820000000000001
2.16433779140159E-146	0.66369400627754	0.223	0.141	5.59567892588968E-142	0	Ppfibp2	0.082
2.15921447156726E-127	0.598098905338343	0.262	0.18	5.58243309478999E-123	0	Smyd2	0.082
2.11032659977736E-98	0.408801419636779	0.43	0.348	5.45603839106438E-94	0	Polr2i	0.082
1.6588353201455E-65	0.235704412447284	0.44	0.358	4.28875283670417E-61	0	Sep15	0.082
7.14111244636869E-114	0.522160214007911	0.305	0.223	1.84626321188416E-109	0	Ruvbl1	0.082
0	0.465731655131249	0.894	0.812	0	0	Eif3k	0.082
2.95698540270077E-131	0.291031184329373	0.74	0.658	7.64499006014257E-127	0	Cox5a	0.082
3.48156221375766E-176	0.864406907182634	0.192	0.111	9.00123094744906E-172	0	Rps26-ps1	0.081
4.50089911917181E-60	0.150552203882824	0.717	0.636	1.16366245827068E-55	0	Tmem258	0.081
1.88064403706041E-84	0.312099649887462	0.445	0.365	4.86221709341598E-80	0	Gadd45g	0.08
0	0.445309071860429	0.856	0.776	0	0	Eef1d	0.08
1.2146858868219E-65	0.22715177687993	0.415	0.335	3.14044889178933E-61	0	1810058I24Rik	0.08
6.10410294493521E-71	0.225783598317825	0.408	0.328	1.57815477538355E-66	0	Sema3a	0.08
1.15530970519731E-112	0.294656157597361	0.687	0.608	2.98693771181712E-108	0	Ranbp1	0.0790000000000001
2.71294158280358E-119	0.585236244515189	0.251	0.172	7.01403916818037E-115	0	Timm9	0.079
7.99130605592057E-96	0.351560560926548	0.511	0.432	2.0660722676977E-91	0	Ndufv2	0.079
5.82450093773307E-89	0.33175515661697	0.524	0.445	1.50586647244151E-84	0	Mrps33	0.079
1.2820946957895E-105	0.323466074578174	0.609	0.53	3.31472762649418E-101	0	Mdh2	0.079
1.33187223185164E-251	0.456254870096866	0.785	0.707	3.44342246822923E-247	0	Atp5g1	0.0780000000000001
2.84470151829854E-127	0.646218364268204	0.232	0.154	7.35469130540904E-123	0	Timm10	0.078
9.34992454461919E-96	0.459787240613728	0.339	0.261	2.41732949176584E-91	0	Ebna1bp2	0.078
3.78322048621848E-94	0.366958749642569	0.489	0.411	9.78113824506927E-90	0	Tkt	0.078
7.66337017275061E-256	1.26915821933524	0.142	0.064	1.98128772446294E-251	0	Gm28285	0.078
7.73615882472961E-224	1.05476070772457	0.148	0.07	2.00010650254559E-219	0	Runx3	0.078
0	0.426115023355117	0.851	0.773	0	0	Serbp1	0.078
2.58788700547494E-107	0.337755665535325	0.583	0.505	6.69072306395492E-103	0	Fundc2	0.078
1.24668093725532E-134	0.314593173965212	0.744	0.666	3.22316889517991E-130	0	Ndufa7	0.078
2.95832494140514E-134	0.281491046307629	0.769	0.692	7.64845330350884E-130	0	Tbca	0.0770000000000001
7.56645222518597E-77	0.353613007748352	0.393	0.316	1.95623055829958E-72	0	Myeov2	0.077
5.83783528463678E-78	0.321787783489356	0.465	0.388	1.50931393448999E-73	0	Anp32a	0.077
0	1.39792238878107	0.122	0.045	0	0	Tnfsf11	0.077
8.68365384650529E-169	0.864401371676253	0.178	0.101	2.24507186547548E-164	0	Rangrf	0.077
1.63883590541994E-143	0.748797347386584	0.206	0.129	4.23704634987271E-139	0	Pycrl	0.077
2.68682999833839E-113	0.30203494692885	0.706	0.629	6.94653027770407E-109	0	Psmb6	0.077
4.80172101226693E-95	0.5012365322392	0.385	0.309	1.24143695051149E-90	0	Itpr1	0.076
4.52313093038773E-88	0.414548443026066	0.334	0.258	1.16941027074244E-83	0	Trp53	0.076
1.30641794290271E-111	0.348692030926552	0.599	0.523	3.37761294958068E-107	0	Cct2	0.076
2.19459591696067E-117	0.294542938152713	0.689	0.613	5.67390828371011E-113	0	Cox7a2l	0.076
0	0.449305680049435	0.907	0.832	0	0	Eif4a1	0.0750000000000001
5.88143889121795E-109	0.601960830547646	0.258	0.183	1.52058721093549E-104	0	Bcl2	0.075
7.24460956118244E-88	0.394989150574845	0.422	0.347	1.87302135594811E-83	0	Eif3g	0.075
1.47822223562447E-73	0.322382477054373	0.376	0.301	3.82179576798352E-69	0	Actn1	0.075
1.10176677692102E-95	0.492099331741951	0.299	0.224	2.84850782505161E-91	0	Clns1a	0.075
3.85637548796995E-92	0.462980155638272	0.303	0.228	9.97027318659752E-88	0	Nop56	0.075
9.82153458481158E-87	0.392381668473635	0.307	0.232	2.53925955155719E-82	0	Rgs3	0.075
2.11332315315205E-85	0.351837983871718	0.473	0.398	5.46378568015932E-81	0	Mrpl42	0.075
2.26940163216444E-67	0.306781392683191	0.414	0.339	5.86731097979794E-63	0	Minos1	0.075
0	0.566205883983751	0.897	0.823	0	0	Eif5a	0.0740000000000001
7.56134685637402E-100	0.418032558790674	0.43	0.356	1.95491061624694E-95	0	Fap	0.074
2.0834515529573E-78	0.415400157207763	0.397	0.323	5.38655564501581E-74	0	Pde7b	0.074
6.98067838473073E-130	0.715099531040715	0.207	0.133	1.80478458958828E-125	0	Cmtm4	0.074
3.69829180206379E-159	0.285719145188326	0.806	0.733	9.56156362505573E-155	0	Ndufb11	0.0730000000000001
4.61054635094842E-83	0.430292005901522	0.316	0.243	1.19201065357421E-78	0	Sema6a	0.073
2.09174161116742E-182	0.997478653137123	0.155	0.082	5.40798876151224E-178	0	Retreg1	0.073
2.76178955725372E-178	0.331293290744332	0.818	0.745	7.14033072132376E-174	0	Atpif1	0.073
3.04539020882664E-101	0.268785619265791	0.722	0.649	7.87355184590038E-97	0	Romo1	0.073
4.36129757406547E-80	0.409713673444682	0.365	0.293	1.12756987479889E-75	0	Pa2g4	0.072
1.08852783318559E-64	0.275348568763147	0.448	0.376	2.81427985991802E-60	0	Lsm5	0.072
1.98371895544374E-93	0.517952630738352	0.283	0.211	5.12870698740424E-89	0	Gstp1	0.072
1.5890229904709E-230	0.365153311723457	0.819	0.747	4.10826003956347E-226	0	Slc25a3	0.072
1.85027621486357E-86	0.273925248517876	0.625	0.553	4.78370412590828E-82	0	Ndufa6	0.072
4.73316051622204E-57	0.211984650810652	0.469	0.397	1.22371131986405E-52	0	Nasp	0.072
4.15244955774395E-60	0.175116736424918	0.622	0.55	1.07357430865912E-55	0	Nme1	0.072
1.64476870535321E-91	0.338292329959615	0.549	0.478	4.25238501082019E-87	0	Tomm5	0.0710000000000001
4.761264320647E-119	0.334420025223631	0.682	0.611	1.23097727746007E-114	0	Timm13	0.0710000000000001
7.22013377723927E-115	0.648919857169354	0.212	0.141	1.86669338676744E-110	0	Dkc1	0.071
1.64581552428783E-98	0.54049096588224	0.243	0.172	4.25509145649376E-94	0	Rrp15	0.071
2.41885681780745E-78	0.329688839782739	0.493	0.422	6.25371241675938E-74	0	Aimp1	0.071
1.13529646665831E-171	0.996775755964525	0.153	0.082	2.93519548489839E-167	0	Nog	0.071
8.62147926700289E-173	0.934746439345059	0.153	0.082	2.22899724969093E-168	0	Dctd	0.071
2.10799432289638E-84	0.456004957157549	0.305	0.234	5.4500085224163E-80	0	Lyar	0.071
0	0.46481544716545	0.947	0.876	0	0	Cox8a	0.071
0	0.417495653334637	0.916	0.846	0	0	Eif3f	0.0700000000000001
3.68529528535371E-122	0.690277545139414	0.192	0.122	9.52796243075349E-118	0	Prr7	0.07
5.4063439733212E-90	0.503234469397068	0.265	0.195	1.39775617086246E-85	0	Wdr89	0.07
7.11625586246619E-106	0.443532331872865	0.199	0.129	1.83983679068201E-101	0	Mlip	0.07
1.82783471562474E-73	0.349302837359002	0.433	0.363	4.7256838737762E-69	0	Uqcrc1	0.07
2.4068075830745E-40	0.0284057073031531	0.43	0.36	6.22256032528082E-36	0	Nhs	0.07
2.35632554899787E-68	0.229586858868256	0.628	0.558	6.0920440743791E-64	0	Srsf2	0.07
0	0.384926693833399	0.9	0.831	0	0	Atp5g2	0.0690000000000001
5.66088359443187E-100	0.56944919964463	0.223	0.154	1.46356484450441E-95	0	Exosc5	0.069
2.00860960537318E-73	0.389191605311845	0.37	0.301	5.19305927373181E-69	0	Echs1	0.069
3.30188011135099E-72	0.365845847171769	0.398	0.329	8.53668083988686E-68	0	Cyc1	0.069
4.65871299051389E-72	0.341606850744851	0.439	0.37	1.20446365656746E-67	0	Glrx5	0.069
4.63953410754198E-62	0.265936703775886	0.341	0.272	1.1995051481639E-57	0	Tmem176a	0.069
1.3132813197915E-117	0.230336118415549	0.824	0.755	3.39535752418893E-113	0	Cfl1	0.069
9.66342442681029E-71	0.286438347008064	0.553	0.485	2.49838175130753E-66	0	Ndufs6	0.0680000000000001
9.0857153125955E-62	0.234839331699638	0.635	0.567	2.34902083691844E-57	0	Ndufc1	0.0680000000000001
1.20589711676959E-83	0.479212547044456	0.276	0.208	3.1177264056961E-79	0	Tomm40	0.068
1.59251003381543E-72	0.283020872716987	0.277	0.209	4.11727544142642E-68	0	Erdr1	0.068
6.85160424667502E-102	0.602868332638827	0.211	0.143	1.77141376193536E-97	0	Tecpr2	0.068
3.38296179480031E-96	0.53597804008036	0.219	0.151	8.74630942427673E-92	0	Gng2	0.068
1.56299140562978E-68	0.312172465288733	0.46	0.392	4.04095798011522E-64	0	Ndufs2	0.068
2.40569078867249E-36	0.121627971310685	0.489	0.421	6.21967296503385E-32	0	Marcksl1	0.068
1.982338998648E-104	0.747138788303047	0.236	0.168	5.12513924710453E-100	0	Zfas1	0.068
6.77410528887035E-111	0.65805779718207	0.195	0.128	1.75137718138454E-106	0	Nob1	0.067
4.93921304239363E-89	0.240339021999783	0.705	0.638	1.27698413998045E-84	0	Zeb2	0.0669999999999999
3.52932867577368E-62	0.326466464890295	0.474	0.408	9.12472635834528E-58	0	Maf	0.066
1.96877781998324E-75	0.293352451249801	0.571	0.505	5.09007817578468E-71	0	Glrx3	0.0659999999999999
9.50425230569859E-76	0.25401898445138	0.649	0.584	2.45722939111531E-71	0	Cfdp1	0.0650000000000001
5.6277487710265E-82	0.240233823707018	0.684	0.619	1.45499816726119E-77	0	Snrpb	0.0650000000000001
2.0651207318372E-92	0.553855123813355	0.218	0.153	5.3391631400919E-88	0	Net1	0.065
2.17928430555662E-86	0.553552337996232	0.229	0.164	5.6343216435861E-82	0	Epdr1	0.065
2.08958641724506E-86	0.513301245973742	0.229	0.164	5.40241672314538E-82	0	Znhit6	0.065
9.7092396863171E-77	0.465452094896237	0.262	0.197	2.51022682850042E-72	0	Rpl10-ps3	0.065
4.44817757973464E-66	0.362649721723747	0.348	0.283	1.15003183146459E-61	0	Stoml2	0.065
1.51614029223044E-67	0.334556216504352	0.443	0.378	3.91982911153257E-63	0	Phf5a	0.065
1.58705140176335E-54	0.272438591804516	0.396	0.331	4.10316269411897E-50	0	Nt5dc2	0.065
1.18136546952712E-144	0.879928104286491	0.148	0.083	3.05430228491542E-140	0	Fam69b	0.065
7.18795555701809E-160	0.304837574083859	0.816	0.751	1.85837402971146E-155	0	Cox6b1	0.0649999999999999
1.07803262760218E-76	0.478269831464032	0.269	0.205	2.78714555540269E-72	0	Hddc2	0.064
1.88847451222359E-198	1.17912525684323	0.119	0.055	4.88246200390287E-194	0	Ydjc	0.064
4.8454202992462E-138	0.957120481346296	0.154	0.09	1.25273496416711E-133	0	Rab27b	0.064
1.16317220074874E-60	0.32237105861593	0.383	0.319	3.00726540781578E-56	0	Ola1	0.064
1.04396846332741E-60	0.318726328038055	0.411	0.347	2.69907606508668E-56	0	Eif4b	0.064
1.80250642180692E-73	0.467554655587863	0.29	0.226	4.66020010293961E-69	0	Ifngr1	0.064
1.20626984278503E-88	0.245530559974542	0.734	0.67	3.11869005153642E-84	0	Uqcrb	0.0639999999999999
6.49145266632287E-279	0.345658757135181	0.88	0.817	1.67830017235111E-274	0	Atp5d	0.0630000000000001
8.03846073593533E-53	0.246387374910657	0.548	0.485	2.07826363866872E-48	0	Ndufa3	0.0630000000000001
6.16743467658275E-77	0.574321172941745	0.279	0.216	1.59452856128371E-72	0	Snap47	0.063
4.22291651815884E-95	0.602473872464247	0.195	0.132	1.09179283660479E-90	0	Bri3bp	0.063
0	0.511826471022622	0.896	0.834	0	0	Eef1g	0.0620000000000001
0	0.356171211657218	0.926	0.864	0	0	Atp5l	0.0620000000000001
1.0078928932945E-75	0.250942654269126	0.65	0.588	2.60580628632359E-71	0	Ndufb10	0.0620000000000001
4.5084237263878E-71	0.463274970569638	0.275	0.213	1.1656078702203E-66	0	Phgdh	0.062
2.52618792024353E-143	0.874197638329631	0.135	0.073	6.53120624899761E-139	0	Shank1	0.062
1.17226202705749E-98	0.778235472203634	0.2	0.138	3.03076624475443E-94	0	Cemip2	0.062
1.69833391803645E-60	0.36254437145948	0.324	0.262	4.39087251169143E-56	0	Rpl7l1	0.062
1.61032754837121E-59	0.353605440345727	0.34	0.278	4.16334084355894E-55	0	Sod2	0.062
1.41912848995142E-131	0.675058334785781	0.141	0.079	3.66901479792039E-127	0	8030451A03Rik	0.062
7.26105991233995E-64	0.253411207898228	0.605	0.543	1.87727442973637E-59	0	Psmb5	0.0619999999999999
2.51652905142377E-104	0.691380501765351	0.169	0.108	6.50623420955102E-100	0	Ppan	0.061
2.30720157654655E-94	0.653841573967877	0.187	0.126	5.96503895600346E-90	0	Sssca1	0.061
3.91837032770741E-81	0.554454539348272	0.218	0.157	1.01305546452547E-76	0	Tenm4	0.061
2.32904076348989E-68	0.446039339219417	0.248	0.187	6.02150198992676E-64	0	Rsl24d1	0.061
1.40416091090487E-58	0.348272548394506	0.351	0.29	3.63031761905344E-54	0	Gadd45gip1	0.061
1.01728154680379E-101	0.247508419616886	0.777	0.717	2.63007971110651E-97	0	Atp5o	0.0600000000000001
7.20878428392344E-55	0.22167947868588	0.625	0.565	1.86375908876557E-50	0	Pgam1	0.0600000000000001
1.20769642316206E-114	0.759359237400191	0.153	0.093	3.1223783324432E-110	0	Lmo1	0.06
9.72254517276339E-95	0.655595951874116	0.18	0.12	2.51366682896625E-90	0	Fdx1l	0.06
5.60907219569545E-74	0.512342749471278	0.236	0.176	1.4501695254751E-69	0	Nsg1	0.06
3.75858589690944E-59	0.385593365218958	0.304	0.244	9.71744797786966E-55	0	Mrpl36	0.06
5.53966339403494E-60	0.376129996939535	0.324	0.264	1.43222457389379E-55	0	Gnl3	0.06
1.50935793314071E-54	0.338561614015989	0.317	0.257	3.90229400034199E-50	0	Hadh	0.06
1.5353211946032E-56	0.333146155014798	0.389	0.329	3.96941941652711E-52	0	Cuedc2	0.06
3.42294010823932E-55	0.331584121658018	0.388	0.328	8.84966935584195E-51	0	Slirp	0.06
5.60067774322161E-52	0.279924807845343	0.432	0.372	1.44799922373252E-47	0	Suclg1	0.06
1.37582691081573E-50	0.24233897754547	0.498	0.438	3.55706289522299E-46	0	Magoh	0.06
1.64095752792615E-47	0.196569098564032	0.319	0.259	4.24253159270026E-43	0	Col27a1	0.06
5.22997186462291E-194	0.445555704036214	0.807	0.748	1.35215692587961E-189	0	Efna5	0.0590000000000001
1.30795894182603E-68	0.32710815965081	0.537	0.478	3.38159704819703E-64	0	Sdc2	0.0590000000000001
2.16795108972873E-66	0.220289092528096	0.667	0.608	5.60502074738465E-62	0	Esd	0.0590000000000001
4.24262491758452E-34	0.0189582784218061	0.552	0.493	1.0968882461923E-29	0	Igf2	0.0590000000000001
3.44152398460393E-53	0.260025363387894	0.278	0.219	8.89771610979501E-49	0	Epha4	0.059
1.28316162804514E-73	0.504996522079452	0.221	0.162	3.31748607314792E-69	0	Nifk	0.059
4.28432616335963E-71	0.501970053858521	0.222	0.163	1.107669686275E-66	0	Tmem261	0.059
3.4336313492324E-67	0.450280746414651	0.248	0.189	8.87731049030545E-63	0	Nip7	0.059
7.74043208628613E-73	0.408228418273742	0.204	0.145	2.00121131158842E-68	0	Eya1	0.059
3.75568658039614E-54	0.334959073111047	0.364	0.305	9.70995208495619E-50	0	Mrpl21	0.059
1.05235645519876E-61	0.33324942196501	0.449	0.39	2.72076237927087E-57	0	Polr2e	0.059
3.39760010527062E-50	0.305092568281263	0.407	0.348	8.78415531216667E-46	0	Ppdpf	0.059
7.45213066192179E-53	0.301938184662286	0.409	0.35	1.92667386133326E-48	0	Uqcrfs1	0.059
7.00628799830672E-59	0.288155584010657	0.483	0.424	1.81140569908222E-54	0	Cdc37	0.059
4.12600151357674E-57	0.253583260167245	0.562	0.504	1.06673643132013E-52	0	Tcp1	0.0580000000000001
7.29085502815121E-64	0.253271353211279	0.632	0.574	1.88497765897821E-59	0	Pomp	0.0580000000000001
3.42594204484106E-51	0.245327798175941	0.534	0.476	8.85743056273206E-47	0	Mrps21	0.0580000000000001
1.08320478960899E-74	0.512059375108371	0.202	0.144	2.80051766305509E-70	0	Atic	0.058
0	2.02549407048855	0.082	0.024	0	0	Ostn	0.058
1.45383811800571E-68	0.482597416766642	0.225	0.167	3.75875307029195E-64	0	Qdpr	0.058
1.44807285560128E-66	0.47493525322767	0.227	0.169	3.74384756087156E-62	0	Thyn1	0.058
2.32067050084066E-55	0.364126483980581	0.314	0.256	5.99986151287344E-51	0	Ak2	0.058
2.71959601818075E-53	0.352538525882821	0.344	0.286	7.03124354540451E-49	0	Llph	0.058
1.20864256947184E-54	0.336509580619616	0.36	0.302	3.1248244991125E-50	0	Ndufs8	0.058
2.0685521930907E-58	0.307572127173191	0.477	0.419	5.34803484001669E-54	0	Mrpl23	0.058
9.18198026256255E-42	0.235152248400633	0.35	0.292	2.37390917708292E-37	0	Fam195b	0.058
3.17419117617984E-50	0.293741615501242	0.291	0.233	8.20655386689535E-46	0	Gpc1	0.058
3.74101809702841E-101	0.195053847536201	0.84	0.782	9.67202818805725E-97	0	Hmgn1	0.0579999999999999
3.0017021093674E-150	0.288738554721972	0.792	0.735	7.76060063355847E-146	0	Atp5a1	0.0570000000000001
5.13613350387023E-42	0.215611653479126	0.56	0.503	1.32789595609061E-37	0	Serf1	0.0570000000000001
6.27478509555185E-53	0.203008714278873	0.639	0.582	1.62228293860397E-48	0	Dpm3	0.0570000000000001
3.95864230681113E-73	0.635067366124929	0.279	0.222	1.02346738200295E-68	0	Snhg1	0.057
1.21454709693418E-75	0.543335115244749	0.198	0.141	3.14009006441364E-71	0	5430416N02Rik	0.057
3.28459679168597E-65	0.450975589151348	0.234	0.177	8.49199654522491E-61	0	Gar1	0.057
1.13728003645885E-78	0.585926904674711	0.183	0.126	2.9403238062607E-74	0	Enpp2	0.057
2.37951365190979E-51	0.330180014626918	0.316	0.259	6.15199459564758E-47	0	Skp1a	0.057
1.73975030148213E-51	0.319921908898578	0.386	0.329	4.4979504294519E-47	0	Naa38	0.057
3.54117249067252E-50	0.317980532598223	0.366	0.309	9.15534735738474E-46	0	Eif3d	0.057
4.53358675432119E-59	0.310277944656478	0.513	0.456	1.1721135194622E-54	0	Eml4	0.057
1.16259207319644E-54	0.308911521471917	0.439	0.382	3.00576554604208E-50	0	Txn2	0.057
1.5190083524073E-50	0.298714324096163	0.408	0.351	3.92724419431383E-46	0	Ndufa10	0.057
1.40701058198333E-48	0.272590336624435	0.438	0.381	3.6376851586597E-44	0	Ndufb6	0.057
6.36644410111501E-57	0.38990330603791	0.285	0.228	1.64598045790227E-52	0	Mrpl32	0.057
2.67268904282559E-61	0.238744294458849	0.615	0.558	6.90997025132127E-57	0	Hnrnpc	0.0569999999999999
4.65030492225659E-40	0.0146300264346078	0.854	0.797	1.20228983460022E-35	0	Txn1	0.0569999999999999
1.48239716958755E-259	0.359598863708516	0.891	0.835	3.83258964225166E-255	0	Cox7c	0.056
1.77181887067821E-61	0.253239623477406	0.663	0.607	4.58086050825146E-57	0	Pkm	0.056
6.97113498928424E-75	0.676817421749845	0.231	0.175	1.80231724012955E-70	0	1110038B12Rik	0.056
2.25342974447933E-199	1.29859730479948	0.096	0.04	5.82601726137686E-195	0	Septin4	0.056
4.46998346104529E-57	0.410326837724126	0.259	0.203	1.15566952401865E-52	0	Itga11	0.056
2.73015570469179E-57	0.407851865756239	0.249	0.193	7.05854455891016E-53	0	Stra13	0.056
4.22026324971228E-52	0.348982999998314	0.317	0.261	1.09110686058061E-47	0	Mrpl15	0.056
4.59586263123287E-48	0.281703765041993	0.429	0.373	1.18821432467895E-43	0	Pfdn2	0.056
1.43125749544863E-37	0.202816935658925	0.413	0.357	3.70037312873289E-33	0	Alyref	0.056
7.82838350816756E-39	0.172054770354036	0.568	0.512	2.02395027220164E-34	0	Cyba	0.0559999999999999
3.00745716209788E-189	0.385284556279685	0.797	0.742	7.77547974688787E-185	0	Ncl	0.055
7.2632337484398E-93	0.6962048458599	0.149	0.094	1.87783645332162E-88	0	Gpatch4	0.055
1.92312383723999E-70	0.694079485578677	0.216	0.161	4.97204436880026E-66	0	Smpdl3a	0.055
2.7479746446063E-78	0.655091687371225	0.182	0.127	7.10461364616512E-74	0	Adarb1	0.055
4.07315477777274E-74	0.567189788539859	0.182	0.127	1.05307343624536E-69	0	N6amt2	0.055
4.78875754550981E-61	0.43713645127035	0.215	0.16	1.23808537581611E-56	0	Snai2	0.055
6.07180307400047E-46	0.302798383488702	0.346	0.291	1.56980396675208E-41	0	Dpy30	0.055
9.55880113134275E-47	0.301788392254974	0.365	0.31	2.47133244449735E-42	0	Eif3l	0.055
3.18998828368818E-51	0.252111312013647	0.518	0.463	8.24739570864741E-47	0	Mrps16	0.055
3.14941067290795E-40	0.24641496858009	0.326	0.271	8.14248635373622E-36	0	Tceb1	0.055
1.16467312976817E-42	0.168601038159528	0.285	0.23	3.01114590970262E-38	0	Bambi	0.055
2.50230338633613E-51	0.204263920663882	0.684	0.63	6.46945517503343E-47	0	Ubl5	0.054
7.02848979319753E-109	0.796891912162182	0.132	0.078	1.81714575113329E-104	0	Emid1	0.054
1.17102201676548E-85	0.639602567908492	0.156	0.102	3.02756032214547E-81	0	Rcl1	0.054
1.06599934654257E-264	1.90044125948686	0.079	0.025	2.75603471055115E-260	0	Ptgfr	0.054
9.74832606741421E-79	0.575987288100685	0.172	0.118	2.52033222146927E-74	0	Wdr12	0.054
2.98893129260242E-64	0.495482693189561	0.209	0.155	7.72758296389428E-60	0	Ict1	0.054
4.89929246484964E-46	0.325543968422246	0.355	0.301	1.26666307386223E-41	0	Pfdn6	0.054
2.24505655712922E-46	0.309145610631968	0.331	0.277	5.8043692228019E-42	0	Clpp	0.054
1.33823932085685E-37	0.228075357196868	0.496	0.442	3.45988394014329E-33	0	Cycs	0.054
2.60026193962842E-29	0.0848798605709354	0.357	0.303	6.72271721871533E-25	0	Gm20388	0.054
9.83248970855823E-33	0.0995667243581784	0.706	0.652	2.54209188925064E-28	0	Hnrnpa3	0.0539999999999999
0	0.374567966770168	0.931	0.878	0	0	Uqcrh	0.053
5.03834465587003E-49	0.356488300513788	0.271	0.218	1.30261362732864E-44	0	Pfdn4	0.053
1.49636288063955E-44	0.307749807285928	0.33	0.277	3.86869659160548E-40	0	Ebpl	0.053
4.36976093504855E-42	0.295827319462578	0.337	0.285	1.12975799214745E-37	0	Bmyc	0.052
2.61358350896032E-71	0.206780345686834	0.779	0.727	6.75715880406601E-67	0	Ndufa2	0.052
9.50422969654882E-138	1.0098588266358	0.105	0.053	2.45722354574573E-133	0	Rab26os	0.052
1.41298806666485E-81	0.575576576329002	0.15	0.098	3.6531393475553E-77	0	Dync1i1	0.052
2.3220357668122E-65	0.507347355701457	0.187	0.135	6.00339127151625E-61	0	Zfp593	0.052
4.59835275025429E-57	0.472388863271715	0.21	0.158	1.18885812005074E-52	0	Unc119	0.052
1.88750852659336E-51	0.393746339502969	0.242	0.19	4.87996454465449E-47	0	Mrpl50	0.052
2.48995491713271E-47	0.359874277422997	0.302	0.25	6.4375294427549E-43	0	Ndufaf2	0.052
2.02021037083337E-42	0.262912338772614	0.431	0.379	5.22305189275258E-38	0	Ndufs3	0.052
5.21204415472595E-32	0.174625067379871	0.494	0.442	1.34752189576285E-27	0	Btg1	0.052
3.83688832358649E-126	0.259625165714648	0.832	0.78	9.91989107180052E-122	0	Rps27l	0.0519999999999999
1.54344755474845E-55	0.130058668306215	0.831	0.779	3.99042930804664E-51	0	Id3	0.0519999999999999
0	0.37070498303307	0.928	0.877	0	0	Rpl36al	0.051
1.98301886535821E-129	0.272282657836076	0.802	0.751	5.12689697449711E-125	0	Atp5b	0.051
3.84017633388397E-106	0.272221205931224	0.801	0.75	9.92839189362361E-102	0	Atp5j2	0.051
8.24084095910499E-56	0.215508703880185	0.673	0.622	2.130587021567E-51	0	Psma2	0.051
1.48685399841769E-16	0.0714196432095395	0.78	0.729	3.84411232750908E-12	0	Arf5	0.051
0	2.19131067753025	0.068	0.017	0	0	Shisal1	0.051
2.87020595807852E-305	2.05303059777797	0.069	0.018	7.4206304840162E-301	0	Lcp2	0.051
9.6284059652474E-98	0.74864875731819	0.128	0.077	2.48932807825506E-93	0	Fam132a	0.051
1.23705247396118E-71	0.434504880318434	0.158	0.107	3.19827546617923E-67	0	Cp	0.051
2.06649095591088E-56	0.468202742018139	0.209	0.158	5.34270571741198E-52	0	Znrd1	0.051
2.26282144461571E-77	0.406852203590716	0.146	0.095	5.85029856290945E-73	0	Panx3	0.051
2.35529348066619E-54	0.357562504038712	0.206	0.155	6.08937576491436E-50	0	Lrp4	0.051
1.48006180200853E-40	0.244049792149606	0.491	0.44	3.82655178291286E-36	0	Pdcd4	0.051
3.42149022163523E-16	0.00227432207015532	0.477	0.426	8.84592081901573E-12	0	Cdo1	0.051
3.57747938854525E-39	0.282914493659961	0.333	0.283	9.2492152111449E-35	0	Cdk2ap1	0.05
1.46838823442691E-45	0.237891474257885	0.559	0.509	3.79637094128734E-41	0	Tmem256	0.05
5.3636504551044E-45	0.231196412024001	0.547	0.497	1.38671818866269E-40	0	Vdac2	0.05
2.8017138060325E-49	0.399945833814984	0.231	0.181	7.24355087411643E-45	0	Mpnd	0.05
4.98592049331043E-87	0.730292237093241	0.134	0.084	1.28905988434048E-82	0	Rps12-ps3	0.05
4.29526882983884E-65	0.558912801558388	0.166	0.116	1.11049880326653E-60	0	Ruvbl2	0.05
6.03430082146399E-82	0.823065003880337	0.147	0.097	1.5601081343813E-77	0	Dipk2a	0.05
5.60244368865715E-51	0.420690849143927	0.217	0.167	1.44845579126542E-46	0	Immp2l	0.05
2.95829885197889E-50	0.391640174368273	0.221	0.171	7.64838585190623E-46	0	H2afy2	0.05
4.04499326771551E-42	0.271061507823294	0.436	0.386	1.04579255943517E-37	0	Ndufb3	0.05
5.53106376167269E-38	0.270908580267955	0.355	0.305	1.43000122494286E-33	0	Mettl23	0.05
3.98267531703042E-34	0.228986629745944	0.389	0.339	1.02968087646505E-29	0	Nudt21	0.05
3.96335818790857E-36	0.227043313579944	0.439	0.389	1.02468662590188E-31	0	G3bp1	0.05
7.27410174950311E-40	0.224994147367121	0.518	0.469	1.88064626631653E-35	0	Etfb	0.049
2.39055264864258E-36	0.224036009485747	0.458	0.409	6.18053481780052E-32	0	Grcc10	0.049
1.26250856431156E-49	0.199288814666541	0.686	0.637	3.2640896421711E-45	0	Psmb3	0.049
5.55354322469247E-42	0.176046826587949	0.652	0.603	1.43581306531199E-37	0	Sumo1	0.049
4.41546183721784E-76	0.643656606884384	0.139	0.09	1.1415735033943E-71	0	Surf2	0.049
6.4928568592195E-56	0.465883950174722	0.193	0.144	1.67866321238261E-51	0	Sms	0.049
2.13999221914886E-42	0.3362345421395	0.273	0.224	5.53273588338747E-38	0	Nt5c3b	0.049
3.73897678548225E-211	1.6858033968854	0.075	0.026	9.66675058118581E-207	0	Otor	0.049
1.4260886572825E-172	1.32166801348344	0.082	0.033	3.68700961453819E-168	0	Rap1gap	0.049
1.6107839966015E-88	0.764609589221862	0.128	0.079	4.16452094481352E-84	0	Ndnf	0.049
1.19006636841649E-65	0.549399221598394	0.163	0.114	3.07679758890398E-61	0	1110001J03Rik	0.049
1.15754840916166E-40	0.321079788669073	0.286	0.237	2.99272565704655E-36	0	Brix1	0.049
3.56947720015598E-40	0.314858502929366	0.288	0.239	9.22852635328328E-36	0	1110038F14Rik	0.049
3.0310793120111E-39	0.301027896562973	0.301	0.252	7.83655245327349E-35	0	Josd2	0.049
6.60687524073122E-39	0.297071887324218	0.287	0.238	1.70814152473865E-34	0	Snrnp48	0.049
1.52425627059367E-37	0.292847050582889	0.3	0.251	3.94081216199288E-33	0	2310036O22Rik	0.049
7.31007122013242E-38	0.276440724293274	0.3	0.251	1.88994581325304E-33	0	Tspan6	0.049
3.2724088205392E-40	0.22769182155599	0.487	0.438	8.46048576462205E-36	0	Bcas2	0.049
4.03175443638661E-35	0.154605143608424	0.317	0.268	1.04236979198339E-30	0	Cpne8	0.049
7.61148150436198E-52	0.166557645302535	0.721	0.672	1.96787242813775E-47	0	Nap1l1	0.0489999999999999
1.28253521996236E-41	0.293862215426942	0.457	0.409	3.3158665576907E-37	0	Enah	0.048
1.20874372746233E-36	0.270644770047389	0.394	0.346	3.1250860329811E-32	0	Polr2k	0.048
1.99177741465831E-91	0.231740900639507	0.777	0.729	5.14954132785759E-87	0	Ndufb9	0.048
2.80842546969211E-48	0.218597402961543	0.614	0.566	7.26090320934197E-44	0	Ndufb8	0.048
3.01334715853894E-35	0.192770723784936	0.547	0.499	7.79070774368657E-31	0	Sarnp	0.048
5.87276873012688E-48	0.15357275464719	0.793	0.745	1.518345627487E-43	0	Cox7a2	0.048
4.48690615271773E-47	0.398787360865111	0.22	0.172	1.16004471672364E-42	0	Nit2	0.048
1.32152659264939E-42	0.347218625304925	0.26	0.212	3.41667485263572E-38	0	Mrpl35	0.048
1.06428322231016E-40	0.338581711017496	0.277	0.229	2.75159784296069E-36	0	Idh3b	0.048
6.70742340744489E-40	0.320817356069982	0.268	0.22	1.7341372477608E-35	0	Cisd1	0.048
2.16589655096416E-38	0.274880404496264	0.261	0.213	5.59970894286273E-34	0	Pard6g	0.048
3.42887152132102E-152	1.28852122584202	0.085	0.037	8.86500443122337E-148	0	Frmd5	0.048
2.6599392918533E-178	1.40162816245854	0.079	0.031	6.87700704515752E-174	0	Actr3b	0.048
1.78966476161973E-37	0.281055819682855	0.373	0.325	4.62699927469164E-33	0	Fkbp4	0.048
9.80489477235695E-36	0.27264280136868	0.309	0.261	2.53495749444517E-31	0	Cmtm7	0.048
1.12440646417915E-38	0.256485161630119	0.419	0.371	2.90704047248877E-34	0	Aurkaip1	0.048
3.07328771018248E-34	0.225731419974051	0.446	0.398	7.94567804590577E-30	0	Snrpc	0.048
1.83122867260484E-37	0.217876295519393	0.484	0.436	4.73445861015256E-33	0	Emc10	0.048
5.35851586601642E-15	0.0049236615797793	0.391	0.343	1.38539069199989E-10	0	Selk	0.048
4.98830439485891E-21	0.0465368898869196	0.813	0.765	1.28967621824682E-16	0	Myl12a	0.0479999999999999
1.67558343305334E-34	0.24503014727092	0.394	0.347	4.3320534078161E-30	0	Uqcrc2	0.047
8.6504122237871E-98	0.234870740833511	0.799	0.752	2.23647757633792E-93	0	Psmb1	0.047
3.60338886271436E-30	0.215048082186205	0.392	0.345	9.31620156566172E-26	0	Nudcd3	0.047
1.65313649196394E-79	0.203614493399851	0.911	0.864	4.27401908632356E-75	0	Lum	0.047
1.00448675378167E-23	0.137849869025381	0.548	0.501	2.59700005322713E-19	0	Cox6a1	0.047
1.06053817981796E-40	0.364977269217863	0.264	0.217	2.74191541010135E-36	0	2810428I15Rik	0.047
5.95329755851402E-36	0.262569630751595	0.264	0.217	1.53916555077821E-31	0	Irx3	0.047
1.25987232104741E-77	0.68437542511771	0.13	0.083	3.25727389883597E-73	0	Cib2	0.047
8.04870886334779E-108	0.939413215673512	0.102	0.055	2.08091318952994E-103	0	Cox4i2	0.047
3.05280062184209E-53	0.496300182465282	0.181	0.134	7.89271072771054E-49	0	Gm16286	0.047
2.18006481059954E-42	0.363936871687723	0.24	0.193	5.63633956132406E-38	0	Gtpbp4	0.047
2.02930756575768E-36	0.294575834616768	0.292	0.245	5.2465717805099E-32	0	Ahsa1	0.047
4.11208426944093E-38	0.226864773611049	0.481	0.434	1.06313826702126E-33	0	Rbm8a	0.047
5.64200091181773E-44	0.186140727891603	0.677	0.631	1.45868291574136E-39	0	Psmb4	0.046
4.4319392271393E-62	0.181735371067275	0.8	0.754	1.1458335677846E-57	0	Sub1	0.046
1.21424249390123E-30	0.172489058680746	0.549	0.503	3.13930254373224E-26	0	Tecr	0.046
3.33718010719767E-29	0.152519283170528	0.551	0.505	8.62794544914885E-25	0	Hnrnpdl	0.046
4.65426124983036E-57	0.501846607744489	0.17	0.124	1.20331270353114E-52	0	Wdr74	0.046
2.01066134062618E-54	0.465115553390528	0.167	0.121	5.19836383005492E-50	0	Gltscr2	0.046
3.32103928473698E-36	0.339004643366234	0.276	0.23	8.58621496675899E-32	0	Limd2	0.046
8.30069390567129E-37	0.317535201774635	0.257	0.211	2.14606140237226E-32	0	Mrpl4	0.046
6.56149182405311E-36	0.297553798026693	0.28	0.234	1.69640809619069E-31	0	Eif2a	0.046
6.1422917671661E-114	1.01545566272739	0.097	0.051	1.58802811348312E-109	0	1810032O08Rik	0.046
1.25130939166731E-95	0.854682601944806	0.106	0.06	3.23513530121665E-91	0	Fdxr	0.046
7.16550021883862E-81	0.76836195919089	0.125	0.079	1.85256842657854E-76	0	Snhg4	0.046
3.95225282889114E-40	0.354339803602075	0.245	0.199	1.02181544638151E-35	0	Rae1	0.046
7.87384944476997E-41	0.302034621584478	0.441	0.395	2.03570503545083E-36	0	Vcl	0.046
1.97804965054219E-34	0.290543391180661	0.314	0.268	5.11404956651177E-30	0	Pam16	0.046
8.41402844388221E-36	0.283863217524479	0.346	0.3	2.17536291388131E-31	0	Etl4	0.046
2.62432706757734E-32	0.25484026847375	0.346	0.3	6.78493520051444E-28	0	Mrpl24	0.046
1.61188724695286E-35	0.248678272360044	0.283	0.237	4.16737328827193E-31	0	Rgcc	0.046
8.28368470179417E-32	0.235069983309669	0.349	0.303	2.14166384280186E-27	0	Polr2c	0.046
3.44339854785022E-29	0.191156016868619	0.439	0.393	8.90256260561197E-25	0	Mdh1	0.046
1.79864065191952E-72	0.751904523224954	0.335	0.29	4.65020554147272E-68	0	2410006H16Rik	0.045
2.58612289724919E-32	0.258980218690582	0.331	0.286	6.68616213854805E-28	0	Ssbp1	0.045
9.89583479104734E-25	0.155613205762219	0.547	0.502	2.55846912687738E-20	0	Ndufa5	0.045
2.04266039472997E-21	0.12357772471161	0.541	0.496	5.28109418453485E-17	0	Idh2	0.045
3.39843157361564E-68	0.611261059124462	0.135	0.09	8.78630499042589E-64	0	Impa2	0.045
9.32733864759728E-33	0.272850754924633	0.3	0.255	2.4114901339498E-28	0	Tspan4	0.045
8.02196688278962E-32	0.257710130951462	0.318	0.273	2.07399931787643E-27	0	Abhd14a	0.045
9.77963003583145E-31	0.246998149694026	0.344	0.299	2.52842554946386E-26	0	Hspb11	0.045
8.87371168676097E-31	0.246911258263118	0.297	0.252	2.29420941949518E-26	0	0610012G03Rik	0.045
6.53544803486196E-32	0.243234759183148	0.299	0.254	1.68967473493321E-27	0	Tipin	0.045
7.77682763712218E-36	0.22843984253794	0.489	0.444	2.01062101730157E-31	0	Chchd1	0.045
2.05714133504063E-33	0.202933313040413	0.508	0.463	5.31853320761406E-29	0	Vdac1	0.045
0	0.520614910635005	0.98	0.935	0	0	Rpl22l1	0.0449999999999999
0	0.368607015924978	0.953	0.908	0	0	Hint1	0.0449999999999999
3.94991172182037E-143	0.281165198016266	0.867	0.823	1.02121017655944E-138	0	Atp5h	0.044
7.34532337007284E-31	0.256282038872674	0.34	0.296	1.89905990409863E-26	0	Polr2g	0.044
1.40867055608568E-30	0.247046167865437	0.335	0.291	3.64197685570392E-26	0	Acbd6	0.044
7.61860205151476E-51	0.476446550733163	0.169	0.125	1.96971337439863E-46	0	Nudt19	0.044
3.08955227733972E-42	0.408163155528959	0.202	0.158	7.98772845783412E-38	0	Utp11l	0.044
5.039995598723E-43	0.403979974255687	0.203	0.159	1.30304046209384E-38	0	Noc2l	0.044
7.75048746874634E-42	0.375052350128726	0.198	0.154	2.00381103016968E-37	0	Upf3b	0.044
2.16060972852535E-39	0.364669968466539	0.224	0.18	5.58604039212944E-35	0	2810004N23Rik	0.044
4.05246640777336E-37	0.362374375366927	0.25	0.206	1.04772466506572E-32	0	Smarca1	0.044
1.11863813710593E-47	0.361829079819502	0.169	0.125	2.89212703967366E-43	0	Srpx2	0.044
9.39652890785615E-39	0.355719801094813	0.228	0.184	2.42937858383713E-34	0	Socs1	0.044
6.68438054816762E-36	0.332657129483085	0.264	0.22	1.72817974692326E-31	0	Pin4	0.044
1.42232558392536E-36	0.322931390978355	0.234	0.19	3.67728056468063E-32	0	Mrps5	0.044
7.71494825495421E-35	0.313287887577706	0.264	0.22	1.99462272183586E-30	0	Arl2	0.044
4.37879782223147E-34	0.293097102073111	0.266	0.222	1.13209438895972E-29	0	Igbp1	0.044
7.47335297990318E-28	0.126459154860455	0.253	0.209	1.93216067942417E-23	0	Myo1d	0.044
6.80653588836968E-223	1.76503984979034	0.062	0.018	1.7597617885791E-218	0	Parvb	0.044
1.33745149621031E-120	1.01062578618017	0.087	0.043	3.45784709830214E-116	0	Dlx6os1	0.044
7.24798283993333E-53	0.599678829686973	0.176	0.132	1.87389348343636E-48	0	Slc20a2	0.044
1.47054304967578E-37	0.357280829489114	0.24	0.196	3.80194200063177E-33	0	Ddx18	0.044
1.66835834145684E-33	0.288132155520197	0.297	0.253	4.31337365600252E-29	0	Bccip	0.044
1.45747617072377E-31	0.272085403373702	0.314	0.27	3.76815889178923E-27	0	Mrpl11	0.044
1.26397157568843E-32	0.224247895494331	0.439	0.395	3.26787211178488E-28	0	Banf1	0.044
4.28390978446997E-31	0.19378749319539	0.498	0.454	1.10756203567687E-26	0	Mrps14	0.044
2.61190596391358E-31	0.263512896468206	0.333	0.29	6.75282167910217E-27	0	Eif2s1	0.043
8.18637039844572E-28	0.214113474998268	0.402	0.359	2.11650420281416E-23	0	Rnf187	0.043
4.21213339539402E-67	0.663611354113471	0.129	0.086	1.08900496804517E-62	0	Rpl27-ps3	0.043
1.38750404522304E-61	0.593043768651428	0.132	0.089	3.58725295851965E-57	0	Gm561	0.043
2.87747496071631E-41	0.406901036896728	0.199	0.156	7.43942376343596E-37	0	Fam96a	0.043
1.4289682435326E-40	0.393076582527955	0.195	0.152	3.69445449682919E-36	0	Mrpl38	0.043
3.4537030463951E-40	0.385766819455597	0.203	0.16	8.9292038561499E-36	0	Fam136a	0.043
5.20416398851888E-40	0.384228284006104	0.2	0.157	1.34548455759167E-35	0	Isyna1	0.043
1.02153229922937E-46	0.381723360056715	0.163	0.12	2.64106960642762E-42	0	Bok	0.043
1.25996268599911E-36	0.335464382750468	0.226	0.183	3.25750752838211E-32	0	Phpt1	0.043
1.88854679556041E-32	0.318399007522515	0.269	0.226	4.8826488852419E-28	0	Dnajc15	0.043
3.00944307182921E-33	0.287438232719115	0.23	0.187	7.78061411790724E-29	0	Daam2	0.043
1.05977680610903E-31	0.261377523464262	0.248	0.205	2.73994695451429E-27	0	Ptk7	0.043
5.15554341017923E-53	0.564184765622403	0.155	0.112	1.33291419326774E-48	0	Wnt5b	0.043
6.2921351680965E-42	0.367669072084046	0.183	0.14	1.62676862635967E-37	0	Nradd	0.043
8.63278709094294E-32	0.276914172733939	0.29	0.247	2.23192077449239E-27	0	Polr2h	0.043
7.25345475271789E-30	0.231866396924837	0.412	0.369	1.87530819176768E-25	0	Cops6	0.043
3.23954022341446E-31	0.230058792192592	0.43	0.387	8.37550729361575E-27	0	Mrpl17	0.043
3.77889163556081E-31	0.227385152819246	0.447	0.404	9.76994643457891E-27	0	Tomm22	0.043
9.40888145072507E-28	0.22165181714553	0.291	0.248	2.43257221027046E-23	0	Sncaip	0.043
3.21282869858408E-302	0.314250344677706	0.95	0.907	8.30644731731928E-298	0	Rbm3	0.0429999999999999
2.59963302480769E-29	0.267982028976654	0.328	0.286	6.72109122233779E-25	0	Mrpl13	0.042
1.73912636150619E-29	0.257875799060056	0.329	0.287	4.49633729503811E-25	0	Scarf2	0.042
6.93459678257117E-29	0.220225140016652	0.453	0.411	1.79287065216595E-24	0	Pfdn1	0.042
7.51071260573156E-62	0.195935610388227	0.774	0.732	1.94181963708584E-57	0	Mrfap1	0.042
8.78562905064034E-58	0.611187740325237	0.134	0.092	2.27143653475255E-53	0	AY036118	0.042
4.67833124008408E-47	0.472632744390191	0.165	0.123	1.20953575881134E-42	0	Eef1e1	0.042
6.72444003138291E-37	0.361030993993179	0.217	0.175	1.73853672571374E-32	0	Pycr2	0.042
5.87275281950819E-37	0.330849643797607	0.193	0.151	1.51834151395565E-32	0	Elovl6	0.042
1.17235614408376E-34	0.32541710341747	0.23	0.188	3.03100957491414E-30	0	Hmgcl	0.042
5.59224347027328E-32	0.303538570228853	0.252	0.21	1.44581862680445E-27	0	1110008F13Rik	0.042
1.07819508659281E-87	0.826614528128365	0.098	0.056	2.78756557687706E-83	0	Cmya5	0.042
1.91362675730542E-74	0.732360054447013	0.11	0.068	4.94749061833745E-70	0	Cdca7	0.042
3.65696910298444E-75	0.728726878584457	0.11	0.068	9.45472791885596E-71	0	Gm10020	0.042
2.27349085449925E-50	0.514311504017214	0.15	0.108	5.87788325522236E-46	0	Zfp428	0.042
7.9426785555473E-56	0.555154522345726	0.141	0.099	2.0535001137512E-51	0	Rpf2	0.042
3.73711479943487E-35	0.405768695259322	0.305	0.263	9.6619366024589E-31	0	Nedd9	0.042
2.75041440438068E-38	0.374934825545852	0.206	0.164	7.1109214010858E-34	0	Zmat5	0.042
6.43340458788038E-30	0.282771544324831	0.304	0.262	1.66329242215059E-25	0	Ptpn13	0.042
7.07879021215126E-30	0.267336962547682	0.318	0.276	1.83015042144959E-25	0	Rbmxl1	0.042
1.92511625927846E-29	0.257879668577532	0.29	0.248	4.97719557673854E-25	0	Pdrg1	0.042
4.27988754499267E-32	0.246191921218659	0.425	0.383	1.10652212588241E-27	0	Polr2j	0.042
1.39915580889911E-29	0.234623472647026	0.414	0.372	3.61737742832776E-25	0	Anapc13	0.042
1.37822279566606E-25	0.183504663100158	0.425	0.383	3.56325721591502E-21	0	Ech1	0.042
1.26121345002104E-33	0.200969248700781	0.57	0.528	3.2607412536844E-29	0	Pdap1	0.0419999999999999
1.31756893504518E-47	0.188694845269266	0.706	0.664	3.40644272466581E-43	0	Pgls	0.0419999999999999
2.67907639315099E-266	0.406205915208492	0.888	0.847	6.92648410685258E-262	0	Atp5e	0.041
6.25987541056504E-163	0.289327524727276	0.877	0.836	1.61842818864749E-158	0	Cox6c	0.041
5.79095715276478E-32	0.173967554520848	0.618	0.577	1.49719406227581E-27	0	Psma4	0.041
8.44426576301326E-51	0.4231969638807	0.138	0.097	2.18318047036945E-46	0	Lef1	0.041
4.9859879862015E-42	0.421636672470966	0.171	0.13	1.28907733395254E-37	0	Mri1	0.041
2.15003986865074E-33	0.353100882576347	0.234	0.193	5.55871307640962E-29	0	Cenpv	0.041
2.41505532372677E-30	0.289349743022143	0.25	0.209	6.24388403396319E-26	0	Prdx3	0.041
1.39594554900515E-106	1.08513959424573	0.083	0.042	3.60907762239792E-102	0	6030407O03Rik	0.041
2.36953867661157E-83	0.820817495549072	0.097	0.056	6.12620529451155E-79	0	Ankrd37	0.041
4.27248497556999E-136	1.13198530975639	0.073	0.032	1.10460826558387E-131	0	Podnl1	0.041
5.92922539396347E-62	0.623288817006748	0.122	0.081	1.53294193335532E-57	0	Mipep	0.041
1.67013363325478E-49	0.406619028484324	0.144	0.103	4.3179634954169E-45	0	Bmp2	0.041
5.02821127871426E-37	0.372439014592638	0.205	0.164	1.29999374399879E-32	0	Smn1	0.041
4.30710727410076E-31	0.283877990732729	0.244	0.203	1.11355951464601E-26	0	Suclg2	0.041
3.09065371406401E-28	0.269771740518584	0.291	0.25	7.99057611234109E-24	0	Ncbp2	0.041
4.12999173736754E-28	0.264738699714844	0.294	0.253	1.067768063779E-23	0	Mrps26	0.041
6.78273758292761E-35	0.262798553939414	0.206	0.165	1.75360897469011E-30	0	Hspa1b	0.041
3.0498832557702E-29	0.294044923676328	0.279	0.239	7.88516816946828E-25	0	Polr2l	0.04
1.495808451049E-26	0.251555898875772	0.329	0.289	3.86726316934209E-22	0	Snrpa1	0.04
4.28639178628803E-106	0.182837254200139	0.904	0.864	1.10820373242691E-101	0	Sumo2	0.04
3.47390020782409E-35	0.174651885929264	0.677	0.637	8.98142159730841E-31	0	Ptov1	0.04
2.10482881751034E-77	0.781621403628394	0.099	0.059	5.44182442479122E-73	0	Spock2	0.04
1.55261804265764E-54	0.546496186698551	0.126	0.086	4.01413868748707E-50	0	Sap30	0.04
3.42849576107216E-49	0.499574925575083	0.139	0.099	8.86403294067596E-45	0	Pakap	0.04
1.83022979292923E-42	0.459865520385957	0.167	0.127	4.73187610663924E-38	0	Lrrc1	0.04
1.0378356841484E-41	0.427440348532024	0.17	0.13	2.68322037779728E-37	0	1810043H04Rik	0.04
8.2367332447091E-32	0.392957390651154	0.232	0.192	2.12952501308709E-27	0	Plxna2	0.04
3.34105919356179E-37	0.371591905612307	0.184	0.144	8.63797443903465E-33	0	Traf5	0.04
7.73069621334391E-37	0.362155403311581	0.191	0.151	1.99869419899793E-32	0	Mtap	0.04
1.49294755759619E-33	0.356649860316723	0.213	0.173	3.85986661540918E-29	0	Rpp25l	0.04
5.20600213541983E-31	0.331798280818478	0.257	0.217	1.34595979209144E-26	0	Cbr1	0.04
2.07873079418993E-28	0.297206188269828	0.258	0.218	5.37435059529864E-24	0	H2afj	0.04
1.20561576053375E-28	0.290686061540363	0.261	0.221	3.11699898728395E-24	0	Btf3l4	0.04
6.80540828644199E-30	0.28894792968727	0.249	0.209	1.75947025837671E-25	0	Akr7a5	0.04
2.25210173851073E-28	0.264035572833659	0.267	0.227	5.82258383474563E-24	0	Snrnp40	0.04
9.5056180030637E-47	0.501314374196788	0.142	0.102	2.45758247851209E-42	0	Atad3a	0.04
6.13413303408999E-54	0.42401171517904	0.124	0.084	1.58591875463363E-49	0	Itga8	0.04
1.08219829660502E-32	0.344540279140858	0.211	0.171	2.79791547604261E-28	0	Stk17b	0.04
9.61242032884158E-27	0.188755448477998	0.238	0.198	2.4851951518187E-22	0	Mrps6	0.04
4.13031600667923E-27	0.262745159914817	0.274	0.235	1.06785190036685E-22	0	Ccnd1	0.039
6.57711546564478E-23	0.134485699487338	0.509	0.47	1.7004474324878E-18	0	Fam162a	0.039
1.6775613589318E-20	0.130106566129769	0.392	0.353	4.33716713738229E-16	0	Gm1673	0.039
6.84178068679619E-69	0.747617571767723	0.099	0.06	1.76887397876429E-64	0	Gm10263	0.039
5.29573659981853E-55	0.564804060132383	0.125	0.086	1.36915974051708E-50	0	Gfra4	0.039
3.28796423368427E-40	0.414989973180193	0.164	0.125	8.50070272976731E-36	0	Sh3bp1	0.039
6.88448894146295E-36	0.369578377388798	0.181	0.142	1.77991577092583E-31	0	Mak16	0.039
1.36140796171383E-32	0.351641445689251	0.212	0.173	3.51978414421493E-28	0	Wdr18	0.039
9.81246719359301E-33	0.338724726202839	0.202	0.163	2.53691526823154E-28	0	Ppie	0.039
1.70298005655277E-30	0.329174829295953	0.213	0.174	4.40288463821154E-26	0	Fam92a	0.039
1.07241468603459E-28	0.290443797866179	0.243	0.204	2.77262092927382E-24	0	Lap3	0.039
1.16880739846626E-92	0.94733041956008	0.081	0.042	3.02183464799467E-88	0	Mapk13	0.039
3.5866157925274E-46	0.483393078891465	0.142	0.103	9.27283647000033E-42	0	Rrs1	0.039
2.20699210604642E-42	0.446061837790973	0.147	0.108	5.7059573909724E-38	0	Npas2	0.039
1.93895860095757E-36	0.22671138399398	0.156	0.117	5.0129835669157E-32	0	Omd	0.039
1.68881411789798E-27	0.262248433370099	0.302	0.263	4.36626002041344E-23	0	Mrps7	0.039
3.15001518626494E-26	0.237464593940499	0.359	0.32	8.14404926256938E-22	0	Txnl4a	0.039
1.45148730730574E-162	0.325034775712029	0.863	0.825	3.75267528430826E-158	0	Prdx2	0.038
1.28873231155959E-24	0.234397526470909	0.34	0.302	3.33188851830616E-20	0	Mrps15	0.038
1.08227131670462E-24	0.203954820791469	0.449	0.411	2.79810426220812E-20	0	Psma6	0.038
6.3452818652218E-54	0.561989934889586	0.115	0.077	1.64050917343444E-49	0	Batf	0.038
3.70868805095471E-50	0.547797161980274	0.124	0.086	9.58844208693831E-46	0	Thop1	0.038
1.98452180328128E-46	0.526460752288402	0.133	0.095	5.13078267020343E-42	0	Twistnb	0.038
8.53441521143628E-32	0.350880314803549	0.198	0.16	2.20648770876473E-27	0	Mrps35	0.038
6.64225930777781E-30	0.32862925315822	0.211	0.173	1.71728972143287E-25	0	2210013O21Rik	0.038
1.32086356067042E-31	0.310870420752017	0.189	0.151	3.4149606497573E-27	0	Osbpl6	0.038
1.16312870670798E-28	0.308896719905149	0.211	0.173	3.00715295832281E-24	0	Fh1	0.038
1.10490529348041E-27	0.293921174270636	0.254	0.216	2.85662214576425E-23	0	2310009B15Rik	0.038
1.68856203366273E-27	0.279638524043232	0.242	0.204	4.36560828183162E-23	0	Wdr43	0.038
7.35166663935886E-26	0.265518820287837	0.263	0.225	1.90069989293984E-21	0	Sfxn1	0.038
5.63264090820368E-31	0.34503659879144	0.207	0.169	1.45626298040698E-26	0	Mrps11	0.038
8.81943882705748E-28	0.285248137583361	0.235	0.197	2.28017771434744E-23	0	Ccdc58	0.038
1.91331389641124E-25	0.237391657871372	0.361	0.323	4.94668174778162E-21	0	Mrpl28	0.038
7.91091118342804E-24	0.222690563130326	0.35	0.312	2.04528697736349E-19	0	Ndufv1	0.038
3.86799391369093E-21	0.18395679267668	0.298	0.26	1.00003114644565E-16	0	Adcy2	0.038
4.14879749765725E-21	0.144014808291728	0.492	0.454	1.0726301050443E-16	0	Eif1b	0.038
0	0.692456291172725	0.96	0.922	0	0	Rpl35	0.0379999999999999
0	0.469749504888999	0.957	0.919	0	0	Rpl31	0.0379999999999999
4.14567539905262E-63	0.191998698500228	0.815	0.777	1.07182291767107E-58	0	Nedd8	0.0379999999999999
3.24301615393005E-46	0.537116093527413	0.125	0.088	8.38449396437074E-42	0	Nmral1	0.037
1.67439131235731E-42	0.478743141677527	0.138	0.101	4.3289712989686E-38	0	Echdc2	0.037
5.71943867965248E-36	0.412680387540412	0.161	0.124	1.47870367623735E-31	0	Mrps18b	0.037
1.67414394404483E-35	0.405485288149816	0.167	0.13	4.32833175293351E-31	0	Mrpl49	0.037
6.73565155457029E-34	0.373879865166062	0.178	0.141	1.7414353529186E-29	0	Utp14a	0.037
3.22831346861362E-29	0.319030764462885	0.199	0.162	8.34648164175365E-25	0	Fndc4	0.037
3.95161211627953E-28	0.315869979191396	0.249	0.212	1.02164979654291E-23	0	Dcakd	0.037
1.34500047810076E-27	0.299624726662153	0.217	0.18	3.4773642360817E-23	0	Tonsl	0.037
5.46741291609244E-27	0.291605487897857	0.232	0.195	1.41354493532654E-22	0	Dnajc2	0.037
5.14789846711061E-26	0.275164497624958	0.242	0.205	1.33093766968678E-21	0	Rps19bp1	0.037
2.23671795818328E-70	0.757076861658551	0.093	0.056	5.78281060908705E-66	0	Fzd5	0.037
2.87276546413889E-106	1.07916153924596	0.071	0.034	7.42724783098468E-102	0	Gprin3	0.037
1.23519350027523E-12	0.497877333423452	0.397	0.434	3.19346927561157E-08	0	Gas5	0.037
1.86421596110721E-33	0.370754326283623	0.173	0.136	4.81974394584659E-29	0	Farsa	0.037
5.25615642746766E-21	0.170997311512356	0.433	0.396	1.35892668275749E-16	0	Cox14	0.037
7.58886651853347E-18	0.144777238683928	0.427	0.39	1.96202554970164E-13	0	Raly	0.037
6.49005795180888E-13	0.0334299915234158	0.489	0.452	1.67793958286067E-08	0	Gstm5	0.037
5.97950313731777E-22	0.22444458846563	0.34	0.304	1.54594074112214E-17	0	Pin1	0.036
6.01782705217701E-22	0.220674981458494	0.332	0.296	1.55584900606984E-17	0	Anapc16	0.036
3.97525349911532E-21	0.208827979219469	0.328	0.292	1.02776203966127E-16	0	Grpel1	0.036
1.36458894310278E-20	0.20549758459679	0.38	0.344	3.52800825349793E-16	0	Pafah1b3	0.036
3.60789862254018E-26	0.178480160770482	0.529	0.493	9.32786109871539E-22	0	1110004F10Rik	0.036
3.22141533334334E-75	0.800650776479733	0.082	0.046	8.32864720282586E-71	0	Plxnd1	0.036
7.92227189133083E-61	0.704635155107058	0.099	0.063	2.04822417478467E-56	0	Cd3eap	0.036
2.2940913202046E-52	0.610082382085838	0.107	0.071	5.93114369925698E-48	0	D10Jhu81e	0.036
1.5579637241767E-43	0.512817486083507	0.131	0.095	4.02795941248643E-39	0	B230118H07Rik	0.036
2.52175768031265E-44	0.487363070914183	0.125	0.089	6.51975230668031E-40	0	Ddit4	0.036
2.74298619542744E-42	0.469770821865712	0.13	0.094	7.09171650965811E-38	0	Crnde	0.036
8.7590115076772E-34	0.385809671874092	0.162	0.126	2.26455483519486E-29	0	Qtrt1	0.036
3.99661702024814E-29	0.38067566130715	0.227	0.191	1.03328536441495E-24	0	Snhg8	0.036
9.97818564855018E-28	0.306217094365545	0.211	0.175	2.57976011757616E-23	0	Mybbp1a	0.036
7.45913534192353E-25	0.27514907073671	0.247	0.211	1.92848485130091E-20	0	Idh3g	0.036
5.23983202223792E-21	0.151282885571091	0.243	0.207	1.35470617102939E-16	0	Msx1	0.036
3.21557162260267E-36	0.448904613631474	0.152	0.116	8.31353887307695E-32	0	Pddc1	0.036
2.13048400009553E-21	0.225584541732181	0.298	0.262	5.50815333384699E-17	0	Mrps18a	0.036
1.68703652755233E-22	0.220442926467082	0.354	0.318	4.3616642383338E-18	0	Smarcb1	0.036
4.92069223157999E-22	0.169595345907988	0.49	0.454	1.27219576955269E-17	0	Srsf9	0.036
3.46633083322557E-20	0.162260225813216	0.475	0.439	8.96185173622138E-16	0	Coa3	0.036
1.94954088806202E-25	0.160168319062327	0.572	0.536	5.04034301199556E-21	0	Psmd7	0.0359999999999999
4.61017411515337E-20	0.209047152638719	0.334	0.299	1.19191441573175E-15	0	Snw1	0.035
3.19808583535473E-18	0.149801537324019	0.444	0.409	8.26833111872612E-14	0	Nudc	0.035
7.8668907802027E-21	0.147041941587455	0.557	0.522	2.03390594231361E-16	0	Gtf2h5	0.035
2.9337217910804E-74	0.815965502959973	0.079	0.044	7.58484431865927E-70	0	Arhgef26	0.035
1.72917178964867E-40	0.506265862010221	0.126	0.091	4.47060074495768E-36	0	Asna1	0.035
2.92342288259537E-38	0.459303339037372	0.135	0.1	7.55821752066207E-34	0	Apopt1	0.035
3.96069097809059E-39	0.453578056884935	0.134	0.099	1.02399704547554E-34	0	2610524H06Rik	0.035
1.14244728178642E-26	0.335878609280558	0.2	0.165	2.9536832023306E-22	0	Hspa1a	0.035
4.55906590676377E-29	0.331868926497802	0.188	0.153	1.1787008995347E-24	0	Dcps	0.035
1.04037036313667E-22	0.255033267530293	0.241	0.206	2.68977353685356E-18	0	Apoa1bp	0.035
2.38498242707008E-19	0.187386256349432	0.258	0.223	6.166133566947E-15	0	H2afy	0.035
1.13922701759738E-63	0.742537103018251	0.088	0.053	2.94535753129626E-59	0	Etv1	0.035
5.13242438424415E-33	0.400527330647014	0.149	0.114	1.32693700030248E-28	0	Mecr	0.035
2.70517878173063E-21	0.22856902437709	0.315	0.28	6.99396922228637E-17	0	Mrps12	0.035
2.41918945991695E-21	0.225417322098639	0.309	0.274	6.25457242966927E-17	0	Nxf1	0.035
2.56617496224289E-21	0.220541578800077	0.284	0.249	6.63458874738276E-17	0	Tmem11	0.035
7.9583305886257E-22	0.199764558317488	0.407	0.372	2.05754679038329E-17	0	Cuta	0.035
1.71836198897462E-17	0.138706322753204	0.487	0.452	4.44265308629498E-13	0	Thoc7	0.035
0	0.477563040938537	0.969	0.934	0	0	Rpl4	0.0349999999999999
1.01990820229683E-19	0.151026716465996	0.588	0.553	2.63687066621821E-15	0	Pdcd5	0.0349999999999999
7.36027064468839E-22	0.204473601632041	0.461	0.427	1.90292437247774E-17	0	Timm8b	0.034
1.43019689190979E-33	0.179402223685701	0.633	0.599	3.69763104434357E-29	0	Atp5g3	0.034
6.50630054024516E-18	0.176045418005322	0.34	0.306	1.68213894167498E-13	0	Ror2	0.034
8.91632855497288E-40	0.153771973630096	0.784	0.75	2.30522758460269E-35	0	Rbx1	0.034
1.55618746894252E-29	0.152311038859727	0.685	0.651	4.02336708220399E-25	0	Tma7	0.034
3.32117399175864E-84	1.0307189768797	0.069	0.035	8.58656323829278E-80	0	4930444A19Rik	0.034
5.77270187275124E-70	0.831976061926824	0.077	0.043	1.49247434218111E-65	0	Tfap4	0.034
2.06414676251849E-55	0.633672735689639	0.094	0.06	5.33664503981529E-51	0	Deptor	0.034
4.53360305397093E-38	0.466521846180167	0.135	0.101	1.17211773357364E-33	0	Wbscr22	0.034
3.2154412952937E-38	0.463736932286124	0.132	0.098	8.31320192485234E-34	0	Smim4	0.034
1.50552676717348E-30	0.381497879542962	0.164	0.13	3.89238890385032E-26	0	Ptrh2	0.034
1.23039572146053E-30	0.368752533861182	0.157	0.123	3.18106509826407E-26	0	Uck2	0.034
2.1247940038711E-30	0.362071124448799	0.166	0.132	5.49344241760834E-26	0	Aimp2	0.034
2.63914590120632E-24	0.303893614187225	0.202	0.168	6.82324781297883E-20	0	Zfp580	0.034
2.27193861842099E-23	0.28960233221266	0.219	0.185	5.87387010406562E-19	0	Ddx21	0.034
2.83256597223056E-23	0.271967725769254	0.228	0.194	7.32331606460489E-19	0	Aldh7a1	0.034
1.36420633841266E-21	0.238019325521473	0.24	0.206	3.52701906733209E-17	0	Tead2	0.034
6.82120220467747E-79	0.932827099230145	0.073	0.039	1.76355361799731E-74	0	Epha2	0.034
4.68198280776814E-34	0.412382986953066	0.141	0.107	1.21047983512038E-29	0	Pecr	0.034
5.35645928164856E-32	0.403167365694641	0.149	0.115	1.38485898267742E-27	0	Pold2	0.034
5.88074321653456E-31	0.384184699243741	0.149	0.115	1.52040735120285E-26	0	Sf3a2	0.034
1.11109550631624E-27	0.336029529840843	0.172	0.138	2.87262632203E-23	0	Chchd5	0.034
4.22842031331552E-19	0.191543164041249	0.367	0.333	1.0932157878046E-14	0	Mrpl34	0.034
3.0833821635753E-43	0.18438429737865	0.746	0.713	7.97177624570759E-39	0	Eif2s2	0.033
1.08024069394001E-93	0.101678678985253	0.994	0.961	2.79285429011251E-89	0	Lgals1	0.033
8.94873255513317E-27	0.33804212558681	0.171	0.138	2.31360531480413E-22	0	Cd320	0.033
2.4683969783755E-26	0.329903544706567	0.181	0.148	6.38179354789203E-22	0	Pum3	0.033
1.82654264383366E-21	0.256445142182396	0.23	0.197	4.72234335136755E-17	0	Mrpl22	0.033
6.71502614993956E-21	0.255106312054179	0.261	0.228	1.73610286080537E-16	0	Exosc4	0.033
3.57588700229461E-20	0.237636606340492	0.264	0.231	9.24509825573248E-16	0	Rpp21	0.033
2.29796174941721E-72	0.867772289876095	0.072	0.039	5.94115030694325E-68	0	Eva1a	0.033
6.89272569964689E-58	0.76043750598357	0.087	0.054	1.78204530238671E-53	0	Ttc23l	0.033
4.04286487992219E-53	0.667139427968634	0.088	0.055	1.04524228605508E-48	0	Grwd1	0.033
8.03986280896519E-25	0.357730132114555	0.282	0.249	2.07862613062986E-20	0	Rasal2	0.033
8.55701244980638E-21	0.221329573699555	0.363	0.33	2.21232999877294E-16	0	Hspa9	0.033
6.19595045214983E-18	0.205853195166211	0.288	0.255	1.60190102989882E-13	0	Esf1	0.033
3.96821758140491E-21	0.18066315577532	0.475	0.442	1.02594297349643E-16	0	Cdc26	0.033
1.46584342082353E-17	0.169845614210111	0.287	0.254	3.78979158019717E-13	0	Tln2	0.033
2.75504684061841E-12	0.092272134589393	0.494	0.461	7.12289810173483E-08	0	Cyb5a	0.033
4.65427143619987E-87	0.0490287666908475	0.948	0.915	1.20331533711512E-82	0	Tubb5	0.0329999999999999
1.88876666095552E-18	0.210778175660531	0.319	0.287	4.8832173252344E-14	0	Mcts1	0.032
2.1001593719332E-37	0.163498866044909	0.735	0.703	5.42975204019609E-33	0	Psma3	0.032
9.56423123253023E-16	0.160393710213751	0.387	0.355	2.47273634285837E-11	0	Glo1	0.032
6.38796082439022E-21	0.138828339854202	0.651	0.619	1.65154339153785E-16	0	Ppp1ca	0.032
3.03553152752413E-22	0.0986821531584103	0.767	0.735	7.84806321126089E-18	0	Hsp90aa1	0.032
4.36674326350256E-31	0.391794325338789	0.14	0.108	1.12897780334595E-26	0	Rrp8	0.032
2.55316869031199E-64	0.836068059283853	0.077	0.045	6.60096233193263E-60	0	Gm7808	0.032
5.79259200547674E-45	0.575764227378135	0.1	0.068	1.49761673709596E-40	0	Kti12	0.032
8.54564145953178E-41	0.533449717714684	0.105	0.073	2.20939014294735E-36	0	Ifrd2	0.032
3.00674905055266E-36	0.488694897849173	0.117	0.085	7.77364899529885E-32	0	BC003965	0.032
3.1675907783803E-32	0.414348321047026	0.133	0.101	8.18948919842444E-28	0	Tufm	0.032
3.70325021860866E-28	0.367118127659734	0.153	0.121	9.57438311519083E-24	0	Pusl1	0.032
2.92065017666043E-26	0.361663758228438	0.161	0.129	7.55104896673786E-22	0	Wdr61	0.032
2.62362505258943E-28	0.357095394638478	0.157	0.125	6.78312021096471E-24	0	Psmg3	0.032
3.91179778072996E-25	0.323702462173012	0.174	0.142	1.01135619822992E-20	0	Eci1	0.032
2.06661323983813E-23	0.29744317034936	0.177	0.145	5.3430218702775E-19	0	Mrpl9	0.032
5.72640763006641E-22	0.276274931456482	0.196	0.164	1.48050542867737E-17	0	Cnrip1	0.032
7.30969037529095E-22	0.275364293704701	0.213	0.181	1.88984734962772E-17	0	Vps72	0.032
8.01130925133135E-21	0.254536586235169	0.213	0.181	2.07124389383921E-16	0	Mfsd10	0.032
4.51800682283028E-20	0.242235635289455	0.245	0.213	1.16808548397454E-15	0	Nolc1	0.032
1.95344224163674E-21	0.131099495446142	0.184	0.152	5.05042957152762E-17	0	2010111I01Rik	0.032
3.1778578646832E-15	0.0742557321935711	0.258	0.226	8.21603372335195E-11	0	Ptch1	0.032
9.15811489746149E-26	0.297146207097572	0.172	0.14	2.36773902558969E-21	0	Hacd2	0.032
3.70414670596261E-17	0.20039549361798	0.299	0.267	9.57670089359574E-13	0	Ube2v2	0.032
2.53136086349451E-17	0.187037678787205	0.297	0.265	6.54458037647871E-13	0	Dap3	0.032
1.61350447267934E-14	0.142529866247971	0.348	0.316	4.17155446366517E-10	0	Paics	0.032
3.92616411817017E-108	0.149756282103034	0.94	0.908	1.01507047111172E-103	0	Sec61g	0.0319999999999999
9.8275543541369E-18	0.184398583071532	0.394	0.363	2.54081590271855E-13	0	Mbd3	0.031
1.16988670430889E-16	0.178412780959931	0.385	0.354	3.02462508532021E-12	0	Psma1	0.031
2.28290864305008E-17	0.162285250698283	0.442	0.411	5.90223200574167E-13	0	Supt4a	0.031
4.42488855363552E-18	0.127348255756627	0.607	0.576	1.14401068665693E-13	0	Ndufs5	0.031
9.04189255159438E-29	0.381964777196929	0.134	0.103	2.33769090028921E-24	0	Adsl	0.031
4.3008400550935E-130	1.46939495073341	0.049	0.018	1.11193918784387E-125	0	Sept4	0.031
1.20479744128864E-53	0.714733096446158	0.081	0.05	3.11488330470764E-49	0	H2-Ke6	0.031
6.44315521034086E-47	0.612375904134952	0.091	0.06	1.66581334808153E-42	0	Slc19a1	0.031
9.72226770486951E-45	0.585947376723702	0.097	0.066	2.51359509241696E-40	0	Rrp9	0.031
3.78231551593127E-44	0.58509541135569	0.097	0.066	9.77879853488871E-40	0	Wdr46	0.031
3.02981147010246E-39	0.533734377964322	0.107	0.076	7.83327457480291E-35	0	Tom1l1	0.031
1.0073551760483E-32	0.470038492783683	0.122	0.091	2.60441607215529E-28	0	Mtss2	0.031
3.69444570625969E-35	0.444912239670929	0.113	0.082	9.5516199289638E-31	0	Gng8	0.031
1.17879854455494E-34	0.441420238446625	0.115	0.084	3.04766575709235E-30	0	Tle2	0.031
5.70435652885898E-26	0.388398521824615	0.165	0.134	1.4748043369712E-21	0	Macroh2a2	0.031
2.14943519798115E-25	0.345497990656526	0.158	0.127	5.55714976086046E-21	0	Rgs19	0.031
1.37323914868185E-24	0.338707424957843	0.166	0.135	3.55037249500205E-20	0	Pakap.1	0.031
1.78132386829032E-22	0.337661708736015	0.198	0.167	4.60543472907778E-18	0	Cdk5rap2	0.031
6.21531282097399E-25	0.334977338138352	0.162	0.131	1.60690697673461E-20	0	N6amt1	0.031
8.3582308214051E-24	0.309165116973174	0.165	0.134	2.16093699656608E-19	0	2700029M09Rik	0.031
1.91557262784496E-20	0.278227927013169	0.201	0.17	4.95252147203037E-16	0	Nudt5	0.031
1.847674513542E-18	0.261480946066136	0.256	0.225	4.77697768731148E-14	0	Cox20	0.031
2.70848410836246E-22	0.259861813119522	0.162	0.131	7.0025148137603E-18	0	Syce2	0.031
2.51987585751889E-20	0.255500498920413	0.208	0.177	6.51488704202935E-16	0	Magohb	0.031
7.60655201461692E-22	0.250363443936784	0.183	0.152	1.96659795785906E-17	0	Marc2	0.031
2.60324794396105E-20	0.242633596139002	0.212	0.181	6.73043723431691E-16	0	Ldlrad3	0.031
1.5361972327027E-14	0.05827808218273	0.252	0.221	3.97168432542957E-10	0	Irx5	0.031
4.05090328158679E-29	0.404046224273702	0.141	0.11	1.04732053442145E-24	0	l7Rn6	0.031
1.58554136325138E-17	0.193174977947088	0.353	0.322	4.09925864055013E-13	0	Mrpl57	0.031
2.38816934746949E-14	0.160520707971127	0.348	0.317	6.17437303094762E-10	0	Raph1	0.031
1.16255259537571E-22	0.124598634135187	0.688	0.657	3.00566348008436E-18	0	Psmb2	0.0309999999999999
3.47700537526103E-16	0.154795949360692	0.444	0.414	8.98944969719988E-12	0	Denr	0.03
4.50953477224048E-14	0.147097008222324	0.276	0.246	1.16589512001505E-09	0	Gnb4	0.03
1.60108761440142E-15	0.130609550009627	0.545	0.515	4.13945191827343E-11	0	Rwdd1	0.03
4.80964098285043E-19	0.111533310277732	0.678	0.648	1.24348457970615E-14	0	Fkbp1a	0.03
5.9529600686358E-13	0.104429351065492	0.614	0.584	1.5390782961451E-08	0	Ndufa11	0.03
5.16652023809805E-13	0.101257630740684	0.503	0.473	1.33575214235787E-08	0	Hnrnpd	0.03
6.19203251826002E-28	0.434518589654476	0.14	0.11	1.60088808727095E-23	0	Tspan18	0.03
3.67549565770006E-27	0.374700257244036	0.138	0.108	9.50262647341773E-23	0	Mrpl19	0.03
7.66481497060908E-101	1.3231589890387	0.053	0.023	1.98166126250127E-96	0	Tmem215	0.03
1.6427122264771E-43	0.593242378231521	0.093	0.063	4.24706819033389E-39	0	Zbtb12	0.03
3.39566557663187E-35	0.518781888132949	0.104	0.074	8.77915378182403E-31	0	Nup43	0.03
1.40963522036654E-33	0.482431218017002	0.109	0.079	3.64447089873566E-29	0	Ecsit	0.03
7.46290385102769E-33	0.456825194774205	0.115	0.085	1.9294591616447E-28	0	Arhgef6	0.03
1.35980237865715E-24	0.330317117781576	0.152	0.122	3.5156330697802E-20	0	Ddx41	0.03
1.78185096663939E-23	0.329369169374767	0.162	0.132	4.60679748914949E-19	0	Maoa	0.03
5.61036779622187E-24	0.322199117573876	0.157	0.127	1.4505044900352E-19	0	2300009A05Rik	0.03
1.60173332157579E-22	0.306834110364698	0.174	0.144	4.14112132960204E-18	0	Nudt2	0.03
9.69916608325227E-21	0.291717008674626	0.193	0.163	2.50762239916404E-16	0	Vasp	0.03
1.32962990880871E-19	0.276758926233951	0.197	0.167	3.43762516623404E-15	0	Cetn2	0.03
3.75483985257506E-20	0.270829731433926	0.199	0.169	9.70776295484755E-16	0	Tmem222	0.03
1.94246163175724E-20	0.270631441647633	0.189	0.159	5.02204030274518E-16	0	Tmem70	0.03
3.26465590786538E-19	0.259161148188495	0.2	0.17	8.44044138419514E-15	0	Timm50	0.03
3.1422474785572E-19	0.258154044878668	0.236	0.206	8.12396663106178E-15	0	Gtf3c6	0.03
1.28068041638685E-18	0.24891990831537	0.257	0.227	3.31107114852656E-14	0	Mrpl41	0.03
1.04871810063121E-17	0.24611535170141	0.231	0.201	2.71135577737192E-13	0	En1	0.03
1.89652642459532E-17	0.223740437268034	0.23	0.2	4.90327941814875E-13	0	Rars	0.03
7.77943956204726E-22	0.197368753822332	0.161	0.131	2.0112963043717E-17	0	Insc	0.03
7.34060110471051E-16	0.0918301573990095	0.217	0.187	1.89783900961186E-11	0	Hk2	0.03
4.32318436855488E-26	0.351134195768934	0.142	0.112	1.11771608664618E-21	0	Ptp4a3	0.03
7.54490001724108E-16	0.193666463193256	0.283	0.253	1.95065845045751E-11	0	Luc7l	0.03
4.42098912448406E-15	0.14870037846549	0.436	0.406	1.14300252824411E-10	0	Commd1	0.03
2.09450565732243E-250	0.274834493806057	0.955	0.925	5.41513492644141E-246	0	Pfdn5	0.0299999999999999
1.03535256811966E-169	0.365944298902568	0.864	0.835	2.67680052961656E-165	0	Gapdh	0.029
1.78211500515951E-17	0.24149249332242	0.203	0.174	4.60748013433941E-13	0	Mrps9	0.029
4.82668850715155E-15	0.17849748446302	0.336	0.307	1.24789204663896E-10	0	Rrp1	0.029
2.48711348787496E-26	0.163208211599998	0.653	0.624	6.43018321155191E-22	0	Pcbp1	0.029
5.61912778148757E-29	0.119006357479342	0.8	0.771	1.4527692966258E-24	0	Ndufa13	0.029
3.15985973035753E-28	0.399294765020013	0.131	0.102	8.16950134686635E-24	0	Rabepk	0.029
2.58988095234602E-25	0.354997558796057	0.132	0.103	6.6958782141954E-21	0	Prr5l	0.029
6.14945504450502E-61	0.784253007782827	0.068	0.039	1.58988010720633E-56	0	Rasl11a	0.029
4.21076656803493E-52	0.745458009508574	0.075	0.046	1.08865158849975E-47	0	Rpl23a-ps3	0.029
1.02202739868018E-52	0.698894751007762	0.076	0.047	2.64234963654773E-48	0	Dnph1	0.029
2.16018136692182E-38	0.611041429545798	0.096	0.067	5.58493290603968E-34	0	Eno3	0.029
5.96635066329535E-39	0.561794072315717	0.094	0.065	1.54254030048838E-34	0	Mad2l2	0.029
7.47078263471087E-37	0.550822916084317	0.096	0.067	1.93149614237815E-32	0	0610011F06Rik	0.029
2.28229348712311E-31	0.466704465849346	0.107	0.078	5.90064158160809E-27	0	C1qtnf12	0.029
4.22258414846592E-32	0.459806534456193	0.11	0.081	1.09170690574438E-27	0	Fam213b	0.029
1.38204568254191E-22	0.330906125145427	0.161	0.132	3.57314090764386E-18	0	Ppil1	0.029
1.30961962946193E-22	0.324884127437607	0.153	0.124	3.38589059001088E-18	0	Ino80b	0.029
4.18318791546005E-21	0.30382375161642	0.169	0.14	1.08152140366304E-16	0	Polr1c	0.029
1.09962867963816E-20	0.296819744097713	0.158	0.129	2.84297998833649E-16	0	Kcnb2	0.029
2.77718333208565E-20	0.277844106702142	0.172	0.143	7.18012978677423E-16	0	Dtd1	0.029
3.35689489025811E-19	0.269652235105649	0.188	0.159	8.67891604927333E-15	0	Itpa	0.029
2.18534362342943E-19	0.259718646730921	0.186	0.157	5.64998740401445E-15	0	Smad6	0.029
1.05778009128378E-17	0.259113317853854	0.21	0.181	2.73478464800509E-13	0	Bola1	0.029
1.5170394948942E-17	0.233907372152189	0.213	0.184	3.92215391009948E-13	0	Meaf6	0.029
2.70211067566664E-19	0.229390135245919	0.169	0.14	6.98603694086853E-15	0	Acat2	0.029
4.17622324179794E-16	0.228509033851108	0.241	0.212	1.07972075693444E-11	0	Fcf1	0.029
1.27332231520942E-23	0.334891611100497	0.143	0.114	3.29204751374244E-19	0	Dimt1	0.029
1.52543226669422E-11	0.114590542531829	0.366	0.337	3.94385258231122E-07	0	Pkdcc	0.029
6.31829122766811E-09	0.0530474116727397	0.347	0.318	0.000163353101400131	0	Tsc22d3	0.029
3.06148150820476E-06	0.00390796023266848	0.378	0.407	0.0791515429131257	0	Ppp1r12a	0.029
0	0.696030954095224	0.993	0.965	0	0	Npm1	0.028
3.35874418373207E-21	0.404165817079955	0.271	0.243	8.68369721262088E-17	0	Ctnnd1	0.028
1.71081045974572E-15	0.212516872548805	0.279	0.251	4.42312936262659E-11	0	Mrps34	0.028
7.83752730552586E-13	0.162254172160712	0.311	0.283	2.02631430957066E-08	0	Zmat2	0.028
4.51233356794041E-13	0.15513509519999	0.315	0.287	1.16661872065531E-08	0	Ilf2	0.028
5.25007350582157E-11	0.109072420968784	0.436	0.408	1.35735400419511E-06	0	Rab34	0.028
4.85724253732186E-11	0.0948418783671554	0.311	0.283	1.25579148559919E-06	0	Maml3	0.028
3.31113721798993E-32	0.493566499540911	0.099	0.071	8.56061416339118E-28	0	Nr2c2ap	0.028
2.63547589290708E-28	0.433588687425389	0.116	0.088	6.81375937352197E-24	0	Timm8a1	0.028
8.12037204123946E-24	0.352875942108792	0.132	0.104	2.09944098754205E-19	0	Prelid2	0.028
2.23457475451528E-59	0.85333044001765	0.065	0.037	5.77726957032381E-55	0	1190007I07Rik	0.028
1.27544853520988E-42	0.648260073400833	0.079	0.051	3.29754464293162E-38	0	Entpd3	0.028
3.86746793652079E-43	0.634348008142382	0.081	0.053	9.99895160308086E-39	0	Msrb2	0.028
1.5485468410562E-42	0.626594883376697	0.083	0.055	4.0036130028667E-38	0	Fam58b	0.028
4.92321745967626E-32	0.460594237911257	0.107	0.079	1.2728486420247E-27	0	Ece2	0.028
3.36253389395941E-29	0.43277431682521	0.113	0.085	8.69349512944265E-25	0	Apoo	0.028
7.81952019546334E-20	0.360274207543877	0.213	0.185	2.02165875133509E-15	0	Alx1	0.028
7.25526211557379E-19	0.355923424232775	0.257	0.229	1.87577546736045E-14	0	Qsox1	0.028
4.94865310344831E-24	0.341159661126262	0.128	0.1	1.27942477336553E-19	0	Amot	0.028
4.95557974212948E-21	0.32052769628926	0.151	0.123	1.28121558653016E-16	0	Mrpl16	0.028
7.27749215122471E-21	0.303198898180307	0.154	0.126	1.88152282077764E-16	0	2310033P09Rik	0.028
7.99222586992606E-20	0.284058126698914	0.156	0.128	2.06631007641068E-15	0	2810001G20Rik	0.028
9.93257039589865E-18	0.273370245856265	0.187	0.159	2.56796675015564E-13	0	Phf6	0.028
4.38967526016486E-17	0.271706344081996	0.254	0.226	1.13490664176302E-12	0	Ptprf	0.028
6.07521488063572E-19	0.269601670683269	0.178	0.15	1.57068605523956E-14	0	Oxa1l	0.028
1.4496590415755E-19	0.2686146197957	0.164	0.136	3.74794848608931E-15	0	Fli1	0.028
6.71762318040893E-19	0.261303790562915	0.193	0.165	1.73677429706293E-14	0	Aasdhppt	0.028
4.8369592148109E-18	0.252090202386651	0.196	0.168	1.25054743539721E-13	0	Bloc1s2	0.028
1.70785379682752E-17	0.244934295773577	0.192	0.164	4.41548520631786E-13	0	Rbfa	0.028
2.85017813611213E-16	0.21591191047108	0.212	0.184	7.3688505531043E-12	0	Znrf3	0.028
2.39065633577482E-15	0.210869540250599	0.254	0.226	6.18080289051221E-11	0	Apip	0.028
3.50689912649178E-13	0.105271731741381	0.23	0.202	9.06673700163186E-09	0	Plcb1	0.028
2.85324278058931E-12	0.0491717946077359	0.238	0.21	7.37677388493561E-08	0	Gas6	0.028
1.3955205879763E-22	0.343943802280647	0.143	0.115	3.60797892815392E-18	0	Acads	0.028
8.84835771962871E-23	0.341654767029112	0.145	0.117	2.28765440483281E-18	0	Eif2b1	0.028
1.08327797103701E-13	0.195673148936943	0.292	0.264	2.80070686631908E-09	0	Mrps36	0.028
1.32064808935337E-14	0.192635177154987	0.345	0.317	3.4144035702142E-10	0	Eif3j1	0.028
3.68525449512189E-14	0.185531350945034	0.297	0.269	9.52785697168814E-10	0	Spag7	0.028
2.79647520807024E-14	0.175831836993525	0.291	0.263	7.2300070029448E-10	0	Dgcr6	0.028
1.08979898833459E-13	0.165988135972644	0.285	0.257	2.81756630444024E-09	0	Ube2e1	0.028
3.6256511752261E-14	0.156140248637311	0.409	0.381	9.37375854842955E-10	0	Sdhb	0.028
9.78584520919251E-13	0.151851429841271	0.37	0.342	2.53003242038463E-08	0	Mrpl18	0.028
2.10958891892867E-12	0.123098165634764	0.565	0.537	5.4541311909982E-08	0	Uqcc2	0.0279999999999999
1.48191665750024E-36	0.173554669225456	0.726	0.699	3.83134732630111E-32	0	Psma7	0.027
4.26670479452846E-13	0.167535473461573	0.323	0.296	1.10311385757739E-08	0	Lage3	0.027
5.59501854109779E-66	0.161666281958479	0.879	0.852	1.44653609361542E-61	0	Ndufa4	0.027
5.47442178525606E-23	0.366881854277391	0.131	0.104	1.4153570083601E-18	0	Tma16	0.027
1.08978077670735E-23	0.333847010414116	0.134	0.107	2.81751922009919E-19	0	Prmt3	0.027
3.59887382463245E-52	0.792606330843693	0.064	0.037	9.30452838620473E-48	0	Ctla4	0.027
4.82121435657876E-38	0.579252724149695	0.082	0.055	1.24647675974987E-33	0	Nle1	0.027
6.72081713106317E-31	0.456441957943451	0.094	0.067	1.73760006106507E-26	0	Mboat1	0.027
1.21980409930832E-28	0.443508463666328	0.107	0.08	3.15368151835173E-24	0	1700021F05Rik	0.027
3.47303174016958E-27	0.422866459174556	0.107	0.08	8.97917626103442E-23	0	Ddx39	0.027
1.15617440360203E-26	0.419857404191018	0.11	0.083	2.98917330307269E-22	0	Ccdc86	0.027
9.48995735004051E-25	0.38478755397079	0.119	0.092	2.45353357327947E-20	0	Sdhaf3	0.027
8.14737681398387E-24	0.355751142839276	0.12	0.093	2.10642280148739E-19	0	Asns	0.027
1.42521522033626E-20	0.299495971912425	0.151	0.124	3.68475143065735E-16	0	Trap1	0.027
7.52180811060183E-19	0.29525046252072	0.157	0.13	1.944688268915E-14	0	Mrpl45	0.027
2.30153510701928E-20	0.293856823866331	0.159	0.132	5.95038886568764E-16	0	Fam53a	0.027
2.33944740502402E-17	0.279715389315984	0.186	0.159	6.0484073209491E-13	0	Kremen1	0.027
1.46530478350236E-15	0.240344160993312	0.229	0.202	3.78839898726701E-11	0	Adrm1	0.027
1.60680988999217E-15	0.22114160546257	0.205	0.178	4.15424628958577E-11	0	Mrps10	0.027
8.26306771136141E-15	0.214421421224542	0.222	0.195	2.13633352609538E-10	0	Prkra	0.027
9.90818091998805E-11	0.0431084669816137	0.24	0.213	2.56166109505371E-06	0	St6galnac3	0.027
7.5109821076047E-23	0.352117707078796	0.143	0.116	1.94188931410012E-18	0	Gmpr2	0.027
6.81500078094084E-21	0.331665114403994	0.143	0.116	1.76195030190445E-16	0	Prpf31	0.027
7.58029265287327E-21	0.326474398734372	0.143	0.116	1.95980886247385E-16	0	Ctxn1	0.027
5.43751937197318E-14	0.195623532837763	0.287	0.26	1.40581625842994E-09	0	Sgta	0.027
4.20424657412809E-12	0.160679333885407	0.299	0.272	1.08696590927508E-07	0	Nsmce1	0.027
6.74674691443306E-12	0.145969363237359	0.368	0.341	1.74430394725752E-07	0	Ifi27	0.027
1.58438102875135E-11	0.140174629861065	0.356	0.329	4.09625871173374E-07	0	Txndc9	0.027
2.38737717735667E-12	0.134157161148543	0.415	0.388	6.17232495433793E-08	0	Hnrnpr	0.027
1.97958581435869E-16	0.251621185699116	0.167	0.141	5.11802116444296E-12	0	Tbc1d4	0.026
2.49711763528673E-13	0.198897221575673	0.278	0.252	6.45604793427032E-09	0	Gcsh	0.026
2.12983716347211E-13	0.188447807439497	0.33	0.304	5.5064810024408E-09	0	Psmb7	0.026
4.22318883067645E-14	0.179567372981419	0.371	0.345	1.09186324028309E-09	0	Psmc5	0.026
8.05113886958055E-16	0.166560524583713	0.45	0.424	2.08154144334136E-11	0	Dcun1d5	0.026
1.03210273299653E-13	0.16529469458723	0.405	0.379	2.66839840588923E-09	0	Commd3	0.026
2.12926206683686E-13	0.140854479115224	0.497	0.471	5.50499414760003E-09	0	Taf10	0.026
5.7574373953855E-11	0.126858462592274	0.373	0.347	1.48852786420297E-06	0	Luc7l3	0.026
2.26947696481724E-11	0.114923991770508	0.498	0.472	5.8675057448385E-07	0	Ndufv3	0.026
8.48297699003167E-09	0.0807257750724006	0.557	0.531	0.000219318887100279	0	Bcl7c	0.026
3.99416096110611E-09	0.0699921615942161	0.322	0.296	0.000103265037488437	0	Csrp1	0.026
4.21325628193833E-08	0.0656229084607557	0.546	0.52	0.00108929527913234	0	Tra2b	0.026
1.35895913334218E-22	0.402316982502574	0.129	0.103	3.51345294334286E-18	0	Fads3	0.026
1.94420899858995E-23	0.364716824698875	0.117	0.091	5.02655794495445E-19	0	Tmem216	0.026
5.54805438971471E-20	0.340581837500204	0.132	0.106	1.43439398191684E-15	0	Imp4	0.026
2.87571498387872E-19	0.318928873283042	0.137	0.111	7.43487351932005E-15	0	Ccdc115	0.026
4.28280200340323E-52	0.819323472562014	0.062	0.036	1.10727562995987E-47	0	Scube1	0.026
5.81004222694479E-97	1.3045241457876	0.044	0.018	1.50212831735431E-92	0	Mycn	0.026
1.30807403991122E-59	0.952552895312623	0.055	0.029	3.38189462278646E-55	0	Hist3h2ba	0.026
8.8933308140462E-45	0.698548097058663	0.071	0.045	2.29928174866351E-40	0	Arhgdig	0.026
7.709144285965E-38	0.608584773521084	0.074	0.048	1.99312216369339E-33	0	Spata24	0.026
1.08837307290147E-26	0.43237612056184	0.109	0.083	2.81387974267945E-22	0	Pus1	0.026
3.36703904571793E-25	0.413176406015497	0.108	0.082	8.70514274879913E-21	0	Pus7	0.026
2.06556773747961E-25	0.399121721681338	0.11	0.084	5.34031882847979E-21	0	Shisa2	0.026
1.27039741544673E-21	0.370220456354092	0.121	0.095	3.28448547789598E-17	0	Ftsj3	0.026
9.96457497460021E-16	0.349290697357445	0.218	0.192	2.57624121393314E-11	0	Fhod3	0.026
2.61603576455385E-18	0.275055049369151	0.144	0.118	6.76349886567753E-14	0	Ddx27	0.026
1.91599163446468E-21	0.25629502828916	0.123	0.097	4.95360477174498E-17	0	Gpm6b	0.026
6.39495450578401E-15	0.233997272867112	0.19	0.164	1.6533515379254E-10	0	Rbmx	0.026
1.98427677714542E-15	0.233176373516903	0.185	0.159	5.13014917963178E-11	0	Arfrp1	0.026
4.74812006909597E-15	0.227860418144091	0.18	0.154	1.22757896266407E-10	0	Ngdn	0.026
2.27587268693168E-14	0.221622533111143	0.21	0.184	5.88404124479316E-10	0	Hpcal1	0.026
1.23413161305635E-14	0.208410002952664	0.204	0.178	3.19072387239587E-10	0	2410002F23Rik	0.026
6.11272334032548E-13	0.194992101682295	0.235	0.209	1.58038349240775E-08	0	Hint2	0.026
8.78870883535614E-13	0.171909342304751	0.354	0.328	2.27223278229298E-08	0	Cbfb	0.026
2.42433233325182E-12	0.171786049430663	0.304	0.278	6.26786881438924E-08	0	Pnkd	0.026
4.40777196920111E-13	0.154164610911066	0.407	0.381	1.13958536491726E-08	0	Mrpl14	0.026
1.90005029995455E-11	0.137899924413246	0.289	0.263	4.9123900455025E-07	0	Irf1	0.026
3.83509299181626E-09	0.0819031440697759	0.356	0.33	9.91524942104175E-05	0	Tiparp	0.026
0	0.451222911244275	0.991	0.966	0	0	Btf3	0.025
3.40384914370358E-298	0.380183057632149	0.972	0.947	8.80031157613123E-294	0	Rpl23a	0.025
4.5420341900617E-16	0.270311602082144	0.167	0.142	1.17429751949855E-11	0	Gse1	0.025
8.76709765297945E-16	0.255806755762539	0.166	0.141	2.26664542720131E-11	0	Fam96b	0.025
3.81145015311726E-16	0.246882559163484	0.168	0.143	9.85412322586937E-12	0	Isy1	0.025
1.75807173137598E-14	0.216790263802667	0.2	0.175	4.54531865429945E-10	0	Faap20	0.025
4.51597331169052E-14	0.209889142084131	0.2	0.175	1.16755974000447E-09	0	Eid2	0.025
2.77860136155927E-12	0.189224046303109	0.307	0.282	7.18379596017533E-08	0	Zfp608	0.025
1.71426804499324E-11	0.163500960773217	0.275	0.25	4.43206860352553E-07	0	Osgep	0.025
4.14848864026942E-14	0.155325483847144	0.453	0.428	1.07255025305525E-09	0	Metap2	0.025
4.91436068544247E-11	0.14619149970671	0.309	0.284	1.2705588116143E-06	0	Naa20	0.025
1.01479354134006E-10	0.145678515366864	0.315	0.29	2.62364722178059E-06	0	Chrac1	0.025
2.57344975747763E-15	0.135106326387969	0.456	0.431	6.65339700298266E-11	0	Fabp5	0.025
9.8098236856077E-13	0.130316723060197	0.523	0.498	2.53623181567701E-08	0	Eva1b	0.025
1.1637298468339E-12	0.12254852738937	0.519	0.494	3.00870714600437E-08	0	Sf3b6	0.025
4.94827452410794E-11	0.118043576953251	0.46	0.435	1.27932689546287E-06	0	Rp9	0.025
9.61269211225601E-13	0.0985910015625945	0.624	0.599	2.48526541870267E-08	0	Ssb	0.025
1.65124888720301E-22	0.366206774952783	0.112	0.087	4.26913887297465E-18	0	Trub1	0.025
3.54879445652811E-21	0.357390559996125	0.114	0.089	9.17505318790778E-17	0	Rhod	0.025
1.25815853318457E-20	0.343730694367591	0.128	0.103	3.25284307169538E-16	0	Pes1	0.025
5.99501047393627E-19	0.321294756917267	0.138	0.113	1.54995000793148E-14	0	Drg2	0.025
2.39706069295126E-44	0.777528320369763	0.066	0.041	6.19736071555619E-40	0	Gsc	0.025
6.33598657919802E-39	0.629974590006034	0.072	0.047	1.63810597018586E-34	0	Fam134b	0.025
3.01843868473951E-35	0.597128288400124	0.075	0.05	7.80387137552553E-31	0	1110004E09Rik	0.025
1.88372998552668E-28	0.526767710073095	0.095	0.07	4.87019550458068E-24	0	Sostdc1	0.025
5.43077682703864E-28	0.453255852984389	0.094	0.069	1.40407304086257E-23	0	Bag2	0.025
1.21605522072592E-27	0.437234445465629	0.094	0.069	3.14398916766479E-23	0	Ppat	0.025
3.77471598789354E-25	0.416891571744787	0.102	0.077	9.75915071509997E-21	0	Mmd	0.025
5.17313286050797E-22	0.363113170568721	0.118	0.093	1.33746176975573E-17	0	Gtf2h4	0.025
1.1944010596102E-21	0.33519851480184	0.118	0.093	3.08800449951622E-17	0	Nexn	0.025
1.56654443825847E-18	0.309335527453025	0.143	0.118	4.05014399067345E-14	0	Fam103a1	0.025
8.22900653721081E-18	0.284292731477731	0.156	0.131	2.12752735013048E-13	0	Idh3a	0.025
7.71028700898127E-17	0.266931076307668	0.157	0.132	1.99341760330202E-12	0	Nudt16l1	0.025
6.74744286583266E-16	0.253972200582667	0.16	0.135	1.74448387853238E-11	0	Timm21	0.025
2.41920394560156E-15	0.245060525310218	0.181	0.156	6.25460988095828E-11	0	Psmg1	0.025
1.41625778696919E-14	0.22851857757698	0.184	0.159	3.66159288243015E-10	0	Dohh	0.025
8.56841696444993E-14	0.21296489755343	0.205	0.18	2.21527852198888E-09	0	Nabp2	0.025
8.79086209898212E-13	0.201506606804113	0.223	0.198	2.27278948707084E-08	0	Pmpcb	0.025
7.94469820875389E-12	0.169576439297022	0.258	0.233	2.05402227489123E-07	0	Rtcb	0.025
4.5973854710829E-12	0.176778069271926	0.294	0.269	1.18860803969377E-07	0	Glrx2	0.025
2.91956104086495E-11	0.167271750110977	0.287	0.262	7.54823311505225E-07	0	Emc6	0.025
5.28642690414507E-87	0.138695790762096	0.938	0.913	1.36675281179767E-82	0	Slc25a4	0.0249999999999999
4.55043425064848E-13	0.112223244118932	0.575	0.55	1.17646927116266E-08	0	Ube2i	0.0249999999999999
0	0.663415164878618	0.996	0.972	0	0	Rpl36a	0.024
1.72804724275279E-15	0.268375659507017	0.165	0.141	4.46769334141307E-11	0	Tsen15	0.024
8.34437381614986E-13	0.201458632906331	0.199	0.175	2.15735440642738E-08	0	Coq7	0.024
5.50592057282561E-12	0.200614329946197	0.333	0.309	1.42350070489833E-07	0	Igsf10	0.024
3.59386343737599E-11	0.166784813753639	0.274	0.25	9.29157453099188E-07	0	Ccs	0.024
9.37170215234405E-12	0.146340729828996	0.403	0.379	2.42295987446703E-07	0	Nol7	0.024
5.36546238677499E-15	0.142293257249718	0.623	0.599	1.38718664547681E-10	0	Uqcrq	0.024
1.09936515822292E-10	0.142170775579776	0.374	0.35	2.84229868006954E-06	0	Mrps17	0.024
1.33493915594185E-15	0.138167191162964	0.534	0.51	3.45135169377205E-11	0	Ndufa8	0.024
7.34655740475058E-56	0.0981892278693262	0.981	0.957	1.89937895142422E-51	0	Ifitm2	0.024
5.29719158673213E-36	0.589674645443034	0.068	0.044	1.36953591283373E-31	0	Grasp	0.024
1.8595447703596E-29	0.513435076337295	0.083	0.059	4.80766704928772E-25	0	Coq4	0.024
6.48100978383078E-30	0.502523940138408	0.083	0.059	1.67560026951161E-25	0	Dph5	0.024
1.49328671868739E-27	0.481344956976768	0.085	0.061	3.86074348249437E-23	0	Cdc42ep1	0.024
2.18619182132034E-21	0.348566762623378	0.114	0.09	5.65218033484161E-17	0	Polr1a	0.024
1.08918303459393E-18	0.316074349750502	0.128	0.104	2.81597381763914E-14	0	St6galnac4	0.024
3.57397490247931E-18	0.29821929468543	0.133	0.109	9.24015471287E-14	0	Snx15	0.024
3.8368039053721E-17	0.26943774427275	0.138	0.114	9.91967281694903E-13	0	Slc27a3	0.024
1.3037638443508E-38	0.0694660511549645	0.069	0.045	3.37075104318455E-34	0	Mmp9	0.024
8.53385724922255E-44	0.666740380610328	0.061	0.037	2.206343453214E-39	0	Hey1	0.024
6.12671779307166E-31	0.531405533622946	0.079	0.055	1.58400161822075E-26	0	Yars2	0.024
2.5097288081595E-26	0.444603253770329	0.094	0.07	6.48865286061558E-22	0	Chchd4	0.024
8.12904598368899E-23	0.396972112119636	0.102	0.078	2.10168354862295E-18	0	Fahd1	0.024
9.01315083424382E-22	0.373372335612187	0.109	0.085	2.3302600166854E-17	0	Trmt10c	0.024
5.1071416901383E-15	0.293356445497012	0.185	0.161	1.32040041256836E-10	0	Pxk	0.024
1.57688547227716E-16	0.272133871901096	0.146	0.122	4.07687970002538E-12	0	Pfkl	0.024
3.55892889263369E-15	0.259753325480148	0.151	0.127	9.20125475901515E-11	0	Ndufaf4	0.024
1.63701842372692E-14	0.253221237412685	0.18	0.156	4.23234743270358E-10	0	Pip4k2a	0.024
2.53402328449804E-13	0.220399712922041	0.188	0.164	6.55146379974124E-09	0	Aatf	0.024
9.42913564733961E-14	0.208184219840625	0.18	0.156	2.43780873026318E-09	0	Metap1d	0.024
2.11174228531151E-13	0.206371587073651	0.184	0.16	5.45969850444437E-09	0	Timm44	0.024
5.06824625283394E-12	0.194128871411229	0.219	0.195	1.31034438620769E-07	0	Pet100	0.024
9.50918098604963E-12	0.186660431820714	0.247	0.223	2.45850365213327E-07	0	Sf3a3	0.024
9.35200389645774E-12	0.171162241811887	0.225	0.201	2.41786708739018E-07	0	Ccdc85b	0.024
3.81557047651111E-11	0.167652765907989	0.248	0.224	9.86477590997182E-07	0	Pigyl	0.024
1.45981590658384E-11	0.166967053709315	0.354	0.33	3.77420804488185E-07	0	Psmc4	0.024
2.75482236161255E-10	0.138662343395801	0.345	0.321	7.12231773371309E-06	0	Psmd6	0.024
7.10076778424813E-10	0.129927151912725	0.355	0.331	1.83583250293951E-05	0	Eif1a	0.024
8.95767230506959E-11	0.129142652049823	0.43	0.406	2.31591659775269E-06	0	Psmc6	0.024
3.35444639144561E-13	0.122372297428188	0.564	0.54	8.67258570044348E-09	0	Ube2m	0.0239999999999999
2.16520108740349E-13	0.222454137444985	0.169	0.146	5.59791089137298E-09	0	Map2k6	0.023
2.65254169047885E-12	0.194555837924081	0.198	0.175	6.85788128656402E-08	0	Poldip2	0.023
2.38406726557197E-11	0.184778255780693	0.234	0.211	6.16376750840978E-07	0	Mrps25	0.023
5.65425720047171E-11	0.163687355251253	0.34	0.317	1.46185165660996E-06	0	Dnajc19	0.023
3.00686099993745E-09	0.112119174216387	0.448	0.425	7.77393842923828E-05	0	Sptssa	0.023
3.09641909907935E-06	0.014921094171001	0.308	0.285	0.0800548193875974	0	Slbp	0.023
6.49911404495028E-24	0.429835388939915	0.097	0.074	1.68028094518145E-19	0	Tsta3	0.023
4.98059802652863E-22	0.395084307864795	0.101	0.078	1.28768381377871E-17	0	Ctbp2	0.023
2.70324695281041E-21	0.38176496848549	0.1	0.077	6.98897467179603E-17	0	Sox12	0.023
5.08495661304075E-19	0.354234833406423	0.11	0.087	1.31466468273555E-14	0	Aen	0.023
9.47344118311776E-20	0.333942387754235	0.113	0.09	2.44926348348327E-15	0	Ankrd29	0.023
8.44549985317011E-23	0.30906851065788	0.095	0.072	2.1834995320386E-18	0	Tbx2	0.023
9.38702940745902E-17	0.294124117606613	0.132	0.109	2.42692258300445E-12	0	Bcat2	0.023
6.68395497067699E-17	0.284650581209789	0.126	0.103	1.72806971811883E-12	0	Plaur	0.023
2.99671680678956E-16	0.273814581766463	0.14	0.117	7.74771163227372E-12	0	Ntpcr	0.023
2.6509870632508E-53	0.867869033301405	0.049	0.026	6.85386195332862E-49	0	Shmt1	0.023
4.47702888338166E-40	0.715742852560729	0.059	0.036	1.15749104750949E-35	0	Gm10146	0.023
1.19480246086443E-40	0.687665166094864	0.06	0.037	3.08904228231891E-36	0	Cpne5	0.023
6.89812615848603E-37	0.680087309948902	0.063	0.04	1.78344153701498E-32	0	Rpp40	0.023
5.66359261277301E-28	0.502666239440652	0.078	0.055	1.46426523410633E-23	0	Dcbld1	0.023
5.95470028034451E-25	0.429403629198952	0.086	0.063	1.53952821048027E-20	0	Abcc1	0.023
1.32060403199527E-20	0.398296742811121	0.108	0.085	3.41428966432058E-16	0	Rpgrip1	0.023
1.59401159533075E-19	0.384022176367244	0.105	0.082	4.12115757856812E-15	0	Zfp444	0.023
9.50879846930897E-22	0.366089334679131	0.105	0.082	2.45840475625514E-17	0	Fam101b	0.023
2.61394982492915E-15	0.292815027884276	0.147	0.124	6.75810587737183E-11	0	Snai1	0.023
9.93150280319188E-14	0.25633565308218	0.18	0.157	2.56769073473723E-09	0	Gfer	0.023
3.61544228544378E-12	0.219334401216096	0.188	0.165	9.34736448478634E-08	0	Sf3b4	0.023
4.24579508283393E-12	0.216243969670003	0.186	0.163	1.09770786071588E-07	0	Pop5	0.023
2.00630580479392E-11	0.188315365894919	0.213	0.19	5.1871030277142E-07	0	Rpa3	0.023
2.51694028639756E-11	0.184678038248529	0.243	0.22	6.50729741645224E-07	0	Ndufa9	0.023
2.05501676583062E-11	0.181585955887387	0.256	0.233	5.31304034637847E-07	0	Emd	0.023
4.65410929762815E-11	0.178401897134441	0.213	0.19	1.20327341780878E-06	0	Psmg2	0.023
8.27107041650613E-11	0.17364259032422	0.248	0.225	2.13840254548349E-06	0	Nfu1	0.023
6.39002474940592E-11	0.172865538345339	0.24	0.217	1.65207699871141E-06	0	Polr2d	0.023
3.12326988191572E-10	0.162989821890603	0.302	0.279	8.07490195270489E-06	0	Hmox2	0.023
4.36479685505563E-10	0.158529118409726	0.287	0.264	1.12847457890608E-05	0	R3hdm4	0.023
2.76581021994463E-10	0.154102963486508	0.366	0.343	7.15072574264484E-06	0	Csnk2b	0.023
3.35620540364208E-11	0.136794454496672	0.414	0.391	8.67713345057623E-07	0	Psenen	0.023
6.36210411590639E-05	0.0406514540741433	0.488	0.465	1	0	Ncam1	0.023
1.63872636765294E-12	0.232784552170013	0.166	0.144	4.23676315092991E-08	0	Exosc1	0.022
1.73791557743691E-11	0.201214917577608	0.194	0.172	4.49320693390539E-07	0	Mrpl40	0.022
3.29636935264E-11	0.188216800266802	0.201	0.179	8.52243332431545E-07	0	Mthfd2l	0.022
6.20003454961478E-12	0.168135288250345	0.164	0.142	1.60295693245741E-07	0	Mcm7	0.022
4.56093116752738E-10	0.168095921327506	0.261	0.239	1.17918314405253E-05	0	Fam133b	0.022
1.41282151544077E-09	0.164017718132486	0.26	0.238	3.65270874602056E-05	0	Plekhj1	0.022
5.45680358975603E-10	0.160646736136703	0.226	0.204	1.41080200009552E-05	0	Mtfr1l	0.022
4.69767324932488E-09	0.132249742789229	0.317	0.295	0.000121453644188045	0	Sf3b3	0.022
1.52537619905372E-08	0.130465843659714	0.327	0.305	0.00039437076250335	0	Tmed1	0.022
7.36516634089758E-09	0.128579417461764	0.309	0.287	0.000190419010577566	0	Cops2	0.022
7.28130357697141E-10	0.128162326064048	0.451	0.429	1.88250822679019E-05	0	Mrpl54	0.022
2.45510773968078E-08	0.104329643724999	0.277	0.255	0.000634743555017069	0	Stox2	0.022
3.10755998921542E-13	0.0403361119254533	0.899	0.877	8.03428559611755E-09	0	Pfn1	0.022
1.4122352928221E-29	0.569063516152206	0.069	0.047	3.65119312606227E-25	0	Cirh1a	0.022
7.63729594493205E-25	0.484753320604101	0.082	0.06	1.97454649360273E-20	0	Pyurf	0.022
2.49425284230357E-24	0.471440682283061	0.081	0.059	6.44864129849164E-20	0	Comtd1	0.022
1.74891648923895E-24	0.448803212889609	0.082	0.06	4.52164869127838E-20	0	Zfp692	0.022
4.23348668795831E-23	0.421727728036855	0.085	0.063	1.09452564830474E-18	0	Map7	0.022
2.32435200705372E-18	0.344217517297279	0.111	0.089	6.00937967903668E-14	0	Mrps22	0.022
2.94575789224751E-18	0.308489648597635	0.109	0.087	7.61596245461672E-14	0	Rab40b	0.022
8.01597538864004E-20	0.293192591249611	0.098	0.076	2.072450276979E-15	0	Bcl11a	0.022
4.207787224165E-14	0.277197723208178	0.136	0.114	1.08788130893562E-09	0	Shmt2	0.022
4.19682654583498E-15	0.271236337784408	0.129	0.107	1.08504753516018E-10	0	Dtd2	0.022
1.03101770894179E-13	0.251350375396673	0.139	0.117	2.6655931846981E-09	0	Efna2	0.022
1.74515646876955E-14	0.250291225992299	0.139	0.117	4.5119275343568E-10	0	Umps	0.022
2.73818987824244E-46	0.813464935741357	0.049	0.027	7.07931611120801E-42	0	Cdca7l	0.022
1.61337913317486E-37	0.707885567034451	0.057	0.035	4.17123041091029E-33	0	Plekha2	0.022
1.57494489624314E-22	0.427723798507403	0.09	0.068	4.07186253474701E-18	0	Ccdc106	0.022
3.32812145529696E-21	0.392579416769621	0.092	0.07	8.60452521052476E-17	0	Zfp931	0.022
2.661740408544E-19	0.363477993481728	0.103	0.081	6.88166365224966E-15	0	Ndufaf6	0.022
1.31239138161371E-18	0.358767087077071	0.102	0.08	3.39305667802408E-14	0	Wdr83	0.022
2.54979669529135E-23	0.303325800739628	0.087	0.065	6.59224437600626E-19	0	Bmp5	0.022
2.98456190748234E-13	0.245553898803719	0.157	0.135	7.71628635560485E-09	0	Wdr75	0.022
2.06149741882076E-12	0.236502384251252	0.158	0.136	5.32979542661919E-08	0	0610037L13Rik	0.022
5.13126794208862E-13	0.235181525650485	0.162	0.14	1.32663801374759E-08	0	Nsun2	0.022
7.60423601417495E-13	0.228835682710718	0.148	0.126	1.96599917910479E-08	0	Eif2b3	0.022
5.66691396422172E-12	0.228143352973825	0.161	0.139	1.46512393630988E-07	0	Pop7	0.022
3.09632889929805E-12	0.222466413881744	0.16	0.138	8.00524873624517E-08	0	Tsr3	0.022
3.0091989139494E-11	0.200417653968149	0.18	0.158	7.77998287212479E-07	0	Zfp422	0.022
4.52434879774855E-11	0.190555672417875	0.207	0.185	1.16972513816991E-06	0	Mertk	0.022
1.16385048050463E-10	0.177977157579507	0.207	0.185	3.00901903229667E-06	0	Pmvk	0.022
2.86595348789306E-10	0.176940460633336	0.237	0.215	7.40963614759873E-06	0	Iah1	0.022
3.69677766882939E-11	0.176896597133807	0.184	0.162	9.55764898499151E-07	0	Galnt10	0.022
4.58068358586856E-10	0.173722444290987	0.215	0.193	1.18428993429046E-05	0	Rabggtb	0.022
1.31216186727419E-10	0.171365775191172	0.211	0.189	3.39246329165069E-06	0	Mtx1	0.022
4.20571677725114E-10	0.00234438328771303	0.192	0.17	1.08734601559051E-05	0	Nnat	0.022
1.0708569009651E-09	0.146663140627919	0.291	0.269	2.76859343175516E-05	0	Zcchc17	0.022
4.50861625668371E-16	0.122314569109823	0.707	0.685	1.16565764700301E-11	0	Eid1	0.0219999999999999
0	0.597769226049679	0.99	0.969	0	0	Rps6	0.021
0	0.534118635248042	0.978	0.957	0	0	Rpl38	0.021
5.21953544738549E-69	0.305583431932356	0.837	0.816	1.34945869456704E-64	0	Ptprd	0.021
3.47673841183669E-12	0.214251019308219	0.168	0.147	8.98875948996257E-08	0	Bckdhb	0.021
8.62566689863577E-12	0.213045528127258	0.163	0.142	2.23007991997329E-07	0	Cluap1	0.021
6.0259857785635E-11	0.207187648461135	0.17	0.149	1.55795836318981E-06	0	Hax1	0.021
5.45420429507286E-11	0.2012734464558	0.196	0.175	1.41012997844814E-06	0	Polr3k	0.021
2.35851656345434E-34	0.140963372424985	0.798	0.777	6.09770872315486E-30	0	Hnrnpk	0.021
1.26791117968613E-08	0.139321544850372	0.26	0.239	0.000327805756396051	0	Pmm1	0.021
1.62704618514491E-08	0.124305695863314	0.343	0.322	0.000420656520707364	0	Ccdc59	0.021
2.08766819704906E-08	0.123646113289354	0.278	0.257	0.000539745735665063	0	Lsm8	0.021
2.36791560106969E-08	0.108574949401001	0.444	0.423	0.000612200899500558	0	Cetn3	0.021
8.28394406988169E-20	0.386861563655798	0.093	0.072	2.14173089982721E-15	0	Sco2	0.021
4.23159960438975E-33	0.382241814295423	0.058	0.037	1.09403776171892E-28	0	Ppp1r1a	0.021
4.46128316851081E-18	0.364131820563595	0.099	0.078	1.15342015038679E-13	0	Rab3a	0.021
4.84452648207366E-19	0.349579687476334	0.097	0.076	1.25250387667533E-14	0	Nudt8	0.021
4.17892943441228E-17	0.344528739347168	0.11	0.089	1.08042041597295E-12	0	Alkbh6	0.021
3.20932391263369E-16	0.323540284417126	0.115	0.094	8.29738604372314E-12	0	Pno1	0.021
2.9043874348444E-16	0.313251329067497	0.108	0.087	7.50900327404671E-12	0	Vps37d	0.021
9.32229428229731E-15	0.279193347092053	0.124	0.103	2.41018596374515E-10	0	Ddx56	0.021
1.21651106547656E-13	0.26001476060224	0.13	0.109	3.14516770868309E-09	0	Ptcd3	0.021
3.9412004045964E-13	0.253668897124487	0.136	0.115	1.01895795260435E-08	0	Tmem161a	0.021
4.33705011505077E-16	0.246981639761174	0.117	0.096	1.12130093674523E-11	0	Spata13	0.021
9.76429037231074E-59	1.11120737668501	0.039	0.018	2.52445963285722E-54	0	Fam195a	0.021
6.70463441970905E-24	0.482075080493789	0.075	0.054	1.73341618287158E-19	0	1810024B03Rik	0.021
1.14760417501771E-22	0.413953994461443	0.079	0.058	2.96701583409078E-18	0	Egfl7	0.021
7.83587790294809E-20	0.442453544527253	0.09	0.069	2.0258878730282E-15	0	Slc66a2	0.021
6.45162058639094E-13	0.249200852516553	0.148	0.127	1.66800198640551E-08	0	Mdn1	0.021
9.84019973894913E-13	0.230513665863461	0.143	0.122	2.54408524050791E-08	0	Golm1	0.021
2.02337517469255E-12	0.229893239508054	0.15	0.129	5.23123417665013E-08	0	Trmt1	0.021
1.06875571006305E-12	0.224146745762699	0.152	0.131	2.76316101279702E-08	0	Nop14	0.021
4.71059219054415E-12	0.217799574686207	0.151	0.13	1.21787650494329E-07	0	Urm1	0.021
6.34978216182386E-11	0.211452553236194	0.187	0.166	1.64167268011794E-06	0	Emp2	0.021
6.28918879548472E-10	0.182461065908036	0.205	0.184	1.62600687118462E-05	0	Rnf126	0.021
4.57567453025027E-09	0.154251869536298	0.215	0.194	0.00011829948930509	0	Zfp622	0.021
8.79841373937146E-09	0.150711474196111	0.255	0.234	0.00022747418881771	0	Churc1	0.021
3.33061734544033E-08	0.12672724478108	0.358	0.337	0.000861097808490143	0	Higd2a	0.021
6.23880771246254E-42	0.0799526166692928	0.831	0.81	1.61298134598007E-37	0	Lmna	0.0209999999999999
0	0.309309129462827	0.986	0.966	0	0	Cox4i1	0.02
7.27520536728713E-12	0.23320316940891	0.139	0.119	1.88093159565842E-07	0	Tmem218	0.02
4.97489427118444E-10	0.204101503629206	0.198	0.178	1.28620916487202E-05	0	Srek1ip1	0.02
2.42478650656328E-09	0.191301978762136	0.227	0.207	6.26904303406871E-05	0	Vegfb	0.02
4.11284303536919E-09	0.158236095207894	0.234	0.214	0.000106333443836435	0	Ntmt1	0.02
7.68622331864797E-09	0.154911697344526	0.193	0.173	0.000198719617680325	0	Chchd6	0.02
6.29859213096012E-08	0.142136974691958	0.261	0.241	0.00162843800953843	0	Psmd9	0.02
2.11985216887704E-10	0.103263523383683	0.61	0.59	5.48066579741469E-06	0	Aldoa	0.02
1.34530065805382E-07	0.08612243014952	0.535	0.515	0.00347814032133234	0	Calm3	0.02
3.06923251967369E-17	0.374893168859162	0.095	0.075	7.93519375636436E-13	0	Mcts2	0.02
7.04200760212962E-15	0.30780521330975	0.113	0.093	1.82064064545459E-10	0	Fam173a	0.02
4.36494318701394E-15	0.30364423881511	0.115	0.095	1.12851241157058E-10	0	Wdr77	0.02
2.94564729236343E-14	0.295374216970643	0.112	0.092	7.61567650967642E-10	0	Prmt5	0.02
1.65016361557931E-14	0.294865837905928	0.111	0.091	4.26633301171875E-10	0	Rpp14	0.02
1.10060654247179E-13	0.272851490933824	0.127	0.107	2.84550815490656E-09	0	Nubp1	0.02
1.20468802753541E-13	0.272315806877454	0.124	0.104	3.11460042639004E-09	0	Prps1	0.02
2.08181235323468E-13	0.254466632636323	0.117	0.097	5.38231765805295E-09	0	1110051M20Rik	0.02
2.17916109524588E-37	0.77968070809344	0.048	0.028	5.6340030956487E-33	0	Gm10269	0.02
5.94792336482313E-37	0.762537972763571	0.049	0.029	1.53777610674137E-32	0	Fam167a	0.02
5.09313831240848E-33	0.671965024281127	0.055	0.035	1.31677997929009E-28	0	Gm10036	0.02
1.56096970251374E-27	0.593369166255229	0.061	0.041	4.03573106887903E-23	0	1810043G02Rik	0.02
1.44741958588912E-28	0.592325157366731	0.062	0.042	3.74215859735772E-24	0	Rpp38	0.02
1.47974219871045E-22	0.470050057381673	0.073	0.053	3.82572548054599E-18	0	Noa1	0.02
3.38378571867448E-16	0.348581540000821	0.105	0.085	8.74843959706099E-12	0	Nudt14	0.02
7.69042015654285E-15	0.336862281065081	0.102	0.082	1.98828122727259E-10	0	1500011K16Rik	0.02
2.10449893932069E-13	0.274088324667544	0.121	0.101	5.4409715577197E-09	0	Polr3h	0.02
1.37563988833546E-11	0.241054411567769	0.145	0.125	3.55657936730249E-07	0	Acd	0.02
1.12065751001615E-11	0.235895206443095	0.147	0.127	2.89734792639575E-07	0	Toporsos	0.02
5.5059116097867E-12	0.225963102156186	0.144	0.124	1.42349838759425E-07	0	Lysmd2	0.02
1.23833231771024E-09	0.185909643063506	0.175	0.155	3.20158437420806E-05	0	Ercc1	0.02
8.3941225456427E-10	0.172831506795317	0.172	0.152	2.17021644295046E-05	0	Rilpl2	0.02
4.50053051479695E-09	0.17245738908584	0.221	0.201	0.00011635671592956	0	Borcs8	0.02
3.07916690996099E-08	0.163109273666164	0.251	0.231	0.000796087812901314	0	Otub1	0.02
9.47604805585884E-09	0.126209809564284	0.19	0.17	0.000244993746436174	0	Sox11	0.02
9.33517418908294E-13	0.154696966190594	0.48	0.46	2.4135159348455E-08	0	Rai14	0.02
1.83079756808557E-152	0.206502903571023	0.953	0.933	4.73334403252843E-148	0	Chchd2	0.0199999999999999
5.34026141797252E-08	0.0855132504274544	0.577	0.557	0.00138067118700261	0	Lamtor2	0.0199999999999999
2.94666287039984E-09	0.197291835618507	0.17	0.151	7.61830218513176E-05	0	Ino80e	0.019
1.59056598571897E-09	0.195708809063683	0.319	0.3	4.11224929947782E-05	0	Tacc1	0.019
9.04055887384325E-09	0.185749954826016	0.198	0.179	0.000233734609124343	0	Mrps23	0.019
1.43022912040908E-08	0.164819889629727	0.232	0.213	0.000369771436790564	0	Cox17	0.019
6.26670717797676E-08	0.127004800168806	0.373	0.354	0.00162019447379411	0	Smim7	0.019
2.55967384269435E-07	0.118985914580822	0.342	0.323	0.00661778075290198	0	Eci2	0.019
5.7861813500773E-09	0.101612746158031	0.561	0.542	0.000149595932624899	0	Mrpl20	0.019
6.83761593226511E-07	0.077353999550219	0.494	0.475	0.0176779722312782	0	Rnf7	0.019
7.1772404827624E-85	1.64726312500674	0.028	0.009	1.85560375441339E-80	0	1810041L15Rik	0.019
1.11517127773117E-34	0.694171531089721	0.05	0.031	2.88316382144617E-30	0	Fam60a	0.019
4.62434441628225E-25	0.58275992437412	0.058	0.039	1.19557800538561E-20	0	Gm32618	0.019
3.35627442312636E-26	0.569563033096896	0.057	0.038	8.67731189355088E-22	0	Pus3	0.019
9.61650623347521E-24	0.52663112214063	0.064	0.045	2.48625152160268E-19	0	Gm5914	0.019
1.56977726572802E-18	0.405232860458412	0.081	0.062	4.05850214281321E-14	0	Dhodh	0.019
3.99519892211845E-19	0.402249092731946	0.08	0.061	1.0329187293245E-14	0	Cryz	0.019
8.43486422495628E-18	0.383537904907961	0.082	0.063	2.1807497967202E-13	0	Noc4l	0.019
2.25195349323569E-15	0.343275793639084	0.098	0.079	5.82220056141155E-11	0	Tsr2	0.019
6.31801429802368E-15	0.328495872742102	0.101	0.082	1.63345941661104E-10	0	Rtfdc1	0.019
2.67888834628654E-15	0.327540387463343	0.097	0.078	6.92599793048922E-11	0	Mrps27	0.019
1.63618834530365E-14	0.316228820152406	0.097	0.078	4.23020134794806E-10	0	Bop1	0.019
5.68035158554648E-14	0.308956162762052	0.1	0.081	1.46859809892719E-09	0	Pde3b	0.019
1.6173975871473E-13	0.277881556026943	0.114	0.095	4.18161972181063E-09	0	Ccdc53	0.019
9.80577122557995E-12	0.250479294933739	0.135	0.116	2.53518409266144E-07	0	Snrnp25	0.019
1.5985052913268E-13	0.2208478691395	0.109	0.09	4.13277558019632E-09	0	Hist1h2bc	0.019
9.18438718922432E-13	0.207214768743127	0.114	0.095	2.37453146390206E-08	0	Mcm3	0.019
1.07130647687864E-10	0.14288505526213	0.136	0.117	2.76975576532204E-06	0	Ak5	0.019
5.3443912437924E-142	2.52236462711978	0.024	0.005	1.38173891217009E-137	0	4930555F03Rik	0.019
2.06116766691338E-35	0.737999370449898	0.046	0.027	5.32894288603786E-31	0	Kcnip3	0.019
3.33788325305497E-38	0.801846166470881	0.044	0.025	8.62976336244831E-34	0	Rpl36-ps3	0.019
1.24506154947159E-28	0.644873674776872	0.052	0.033	3.21898213000385E-24	0	Smpdl3b	0.019
2.16411126944504E-30	0.613572736978409	0.052	0.033	5.5950932760232E-26	0	Hck	0.019
1.45260405350352E-16	0.338704112510486	0.088	0.069	3.75556251992801E-12	0	Pcdh10	0.019
2.04759684678394E-11	0.238024642838939	0.144	0.125	5.29385688767521E-07	0	Rrp7a	0.019
3.42744679389606E-10	0.211187593198467	0.172	0.153	8.86132094093888E-06	0	Adgra3	0.019
4.75307535663505E-10	0.207151481207591	0.153	0.134	1.22886010270442E-05	0	Surf1	0.019
1.79379736390061E-10	0.205874659789812	0.152	0.133	4.63768370462865E-06	0	Samd1	0.019
6.15072568913931E-10	0.196818934789856	0.154	0.135	1.59020861967008E-05	0	Irak1bp1	0.019
7.8793624663348E-10	0.194693473503849	0.178	0.159	2.0371303720462E-05	0	Laptm4b	0.019
9.40591832739048E-09	0.172733576958796	0.186	0.167	0.000243180612436354	0	1110059E24Rik	0.019
8.54966447397413E-09	0.168408666839436	0.182	0.163	0.000221043025310127	0	Prpf38a	0.019
2.23670814693154E-08	0.162368655139081	0.205	0.186	0.000578278524307681	0	Emc4	0.019
3.08592143599664E-08	0.153322624944989	0.215	0.196	0.000797834128062571	0	Aip	0.019
2.55562944229263E-08	0.151476294155238	0.237	0.218	0.000660732436010337	0	Cebpz	0.019
6.10208839899347E-08	0.150492568278326	0.246	0.227	0.00157763393467577	0	Yeats4	0.019
1.70217369405676E-07	0.137171615677996	0.252	0.233	0.00440079986861435	0	Samm50	0.019
2.55604491366052E-07	0.131696489134717	0.286	0.267	0.00660839851977791	0	Sdhd	0.019
1.33651113894436E-06	0.100233765117035	0.345	0.326	0.0345541589862675	0	Sumo3	0.019
3.74952642792425E-07	0.0850742091065867	0.472	0.453	0.00969402562675536	0	Rsrc2	0.019
0	0.573951898371813	0.994	0.976	0	0	Rps27	0.018
0	0.431825830381765	0.987	0.969	0	0	Rps17	0.018
6.25256563699112E-178	0.191804776617913	0.989	0.971	1.61653831978769E-173	0	Oaz1	0.018
4.78457834748407E-08	0.16057568920463	0.201	0.183	0.00123700488595853	0	Rhot1	0.018
5.38198594520853E-09	0.160561406177421	0.159	0.141	0.000139145864627421	0	0610007P14Rik	0.018
1.05143112356332E-07	0.158837419170112	0.193	0.175	0.00271837002686062	0	Ophn1	0.018
7.16029988091005E-08	0.1569313683269	0.198	0.18	0.00185122393121048	0	Rbm22	0.018
1.78487924293124E-07	0.155656326351468	0.195	0.177	0.00461462679467442	0	Parl	0.018
4.30932798436583E-07	0.140089094271502	0.273	0.255	0.0111413365707794	0	Ddt	0.018
7.34471562910706E-07	0.136584951663312	0.258	0.24	0.0189890277874934	0	Slc25a39	0.018
4.3197839875315E-07	0.127777358256568	0.332	0.314	0.0111683695213639	0	Eif6	0.018
7.12689944619493E-07	0.126933454717172	0.325	0.307	0.0184258858281924	0	Eif4a3	0.018
1.03664831147692E-06	0.112043510619401	0.266	0.248	0.0268015054449242	0	Fdps	0.018
2.00640975556346E-06	0.11055684940745	0.327	0.309	0.0518737178203376	0	Rnps1	0.018
2.55123742730616E-06	0.106579274749149	0.278	0.26	0.0659596924455734	0	Gmps	0.018
2.34353942684016E-08	0.103357938741472	0.497	0.479	0.000605898683415255	0	Snrnp70	0.018
3.0130788689032E-06	0.102769151787429	0.372	0.354	0.0779001410766234	0	Acp1	0.018
1.74288287522621E-08	0.100178168089774	0.544	0.526	0.000450604938560986	0	Drap1	0.018
5.99314250353786E-06	0.0938363988159583	0.323	0.305	0.154946706286468	0	Hnrnph3	0.018
5.10981523015178E-06	0.0930069356986827	0.368	0.35	0.132109162960344	0	Rnaseh2c	0.018
0.000102437088064218	0.0249289364919662	0.631	0.613	1	0	Top1	0.018
2.98382419247786E-19	0.43762046695232	0.07	0.052	7.71437906723227E-15	0	Asphd2	0.018
4.43111177623152E-60	1.22216614073301	0.032	0.014	1.1456196386269E-55	0	Pitx2	0.018
5.54452878588537E-35	0.878354003902371	0.042	0.024	1.4334824723028E-30	0	Gabrb3	0.018
1.76554838313333E-28	0.67310991556189	0.05	0.032	4.56464878975291E-24	0	Xrcc6bp1	0.018
2.42542724461069E-27	0.653662272734543	0.048	0.03	6.27069959821647E-23	0	Spa17	0.018
1.25028801853868E-25	0.652353868758899	0.056	0.038	3.23249464312991E-21	0	Sorcs1	0.018
1.0426480711449E-23	0.564532945432151	0.055	0.037	2.69566232313803E-19	0	Fhip1a	0.018
2.96677634180092E-24	0.559801963453641	0.056	0.038	7.67030355409211E-20	0	Polr1e	0.018
2.28709658414668E-24	0.558951917855221	0.055	0.037	5.91305950865282E-20	0	Wdr86	0.018
1.87855800670796E-22	0.511803782529568	0.063	0.045	4.85682387054276E-18	0	Hrsp12	0.018
4.47517102927136E-22	0.51077704462242	0.061	0.043	1.15701071790782E-17	0	AI413582	0.018
5.24305978999569E-16	0.395224739185064	0.08	0.062	1.35554067810549E-11	0	Adprhl2	0.018
4.11231174350564E-12	0.265081838811867	0.11	0.092	1.06319707816595E-07	0	Gpn1	0.018
1.08144405062955E-11	0.26211186695909	0.121	0.103	2.79596544849764E-07	0	B9d1	0.018
7.23218513570614E-11	0.262069656151825	0.131	0.113	1.86980914498547E-06	0	Scnm1	0.018
3.9701978352172E-12	0.258890860578931	0.112	0.094	1.02645494831706E-07	0	Ndnl2	0.018
2.01974765140245E-12	0.258667121430081	0.112	0.094	5.2218555779359E-08	0	Xrcc6	0.018
1.59995252224683E-10	0.25850243902838	0.133	0.115	4.13651725101696E-06	0	Bcl2l12	0.018
5.87197743329322E-12	0.217949215617361	0.116	0.098	1.51814104560363E-07	0	Kcnab1	0.018
3.72281521851523E-10	0.212054464682046	0.133	0.115	9.62496646594928E-06	0	2510002D24Rik	0.018
4.53476798615734E-36	0.789709953534019	0.043	0.025	1.17241891514112E-31	0	Ehd3	0.018
2.66442675133785E-19	0.414241963943889	0.075	0.057	6.88860892290889E-15	0	Rfng	0.018
1.3313361595529E-17	0.410349753556428	0.071	0.053	3.44203650690806E-13	0	Klf8	0.018
1.45217262594595E-11	0.211282715910051	0.118	0.1	3.75444710712066E-07	0	Gm266	0.018
4.47244487562514E-09	0.209244699329077	0.15	0.132	0.000115630589814412	0	Tmem123	0.018
9.99642771965431E-10	0.203696357279838	0.155	0.137	2.58447642263943E-05	0	Mphosph10	0.018
3.42275374583909E-09	0.188490825276544	0.177	0.159	8.84918753449239E-05	0	Apool	0.018
3.84728332625094E-09	0.184236274135882	0.172	0.154	9.94676631168918E-05	0	Gm14325	0.018
2.80349138412262E-08	0.179697450134091	0.172	0.154	0.000724814662451061	0	Utp18	0.018
8.79969323938889E-09	0.179578713691275	0.158	0.14	0.00022750726901116	0	Hmbs	0.018
1.72191275963123E-08	0.176746370004139	0.179	0.161	0.000445183324875059	0	Ppil3	0.018
2.94554457813925E-08	0.164631607054322	0.175	0.157	0.000761541095232121	0	Rbm4b	0.018
1.00496146348575E-07	0.149583411846901	0.216	0.198	0.00259822736769605	0	Dnttip2	0.018
5.31696593938988E-07	0.122105940462242	0.236	0.218	0.0137464837396986	0	Zrsr2	0.018
1.71078174272574E-08	0.191666870149169	0.169	0.152	0.000442305511764312	0	Kars	0.017
6.38933088965734E-08	0.175934970395199	0.16	0.143	0.00165189760821201	0	Tatdn1	0.017
4.00112340914917E-08	0.1700818246847	0.159	0.142	0.00103445044620143	0	Bcl2l11	0.017
2.2365037129738E-07	0.163084790009855	0.166	0.149	0.00578225669952245	0	Abhd11	0.017
6.32175803006293E-07	0.146798640034008	0.224	0.207	0.0163442732109247	0	Commd6	0.017
4.47969400462044E-07	0.1344756212363	0.221	0.204	0.0115818008795457	0	Slc25a17	0.017
1.15647680946381E-06	0.130513531637573	0.229	0.212	0.0298995514318774	0	Pdhb	0.017
4.38719963227747E-06	0.127666577485018	0.231	0.214	0.113426659292902	0	Trnau1ap	0.017
2.79650968379223E-07	0.116190331034471	0.431	0.414	0.00723009613647643	0	Psmd4	0.017
8.95972629602893E-07	0.111787976340434	0.202	0.185	0.0231644763657532	0	Amd1	0.017
9.17661047247761E-06	0.109361175902057	0.255	0.238	0.237252087155436	0	Chka	0.017
6.31999990733551E-06	0.0745089305309807	0.467	0.45	0.163397277604252	0	Tnrc6c	0.017
8.98896202853455E-06	0.0710097092778008	0.267	0.25	0.232400624285732	0	Pdgfrb	0.017
8.16507090390317E-18	0.421584447270835	0.07	0.053	2.11099743149513E-13	0	Ppif	0.017
2.9779062207792E-17	0.3961590080036	0.068	0.051	7.69907874320255E-13	0	Tmem204	0.017
2.03560409463345E-18	0.238185261885381	0.069	0.052	5.26285082626531E-14	0	Khdrbs2	0.017
1.52925920872343E-84	1.74620484363545	0.024	0.007	3.95374675823356E-80	0	Gm20619	0.017
2.6510810969168E-53	1.13407179317646	0.032	0.015	6.8541050679687E-49	0	Krt1	0.017
5.82357340958699E-34	0.801594280027714	0.039	0.022	1.50562666931462E-29	0	Ccbl2	0.017
1.33723690332236E-25	0.579207681660205	0.049	0.032	3.45729228984962E-21	0	Ptprv	0.017
1.31236526005464E-23	0.555869680475039	0.049	0.032	3.39298914334527E-19	0	Ube2cbp	0.017
1.88229696362258E-20	0.493684121210378	0.055	0.038	4.86649056974981E-16	0	Dnajc12	0.017
4.87426535141466E-20	0.488727888901452	0.062	0.045	1.26019256395475E-15	0	Wdr55	0.017
5.88349051771692E-19	0.473826456671131	0.066	0.049	1.52111763845053E-14	0	Hist3h2a	0.017
1.73410597328223E-18	0.473370202070743	0.066	0.049	4.48335758332388E-14	0	D2Wsu81e	0.017
1.3412671159706E-19	0.457770239039644	0.062	0.045	3.46771200163038E-15	0	Gm26694	0.017
2.51689452967922E-22	0.454914159907	0.057	0.04	6.50717911703266E-18	0	Grin2b	0.017
6.8773271082833E-16	0.375501492603672	0.082	0.065	1.77806415057556E-11	0	9430016H08Rik	0.017
1.84760046400366E-15	0.36638334222873	0.08	0.063	4.77678623963507E-11	0	Elp6	0.017
2.18947975023356E-14	0.357497964644725	0.082	0.065	5.66068094625386E-10	0	Ddit4l	0.017
1.43346765700389E-14	0.336789350743699	0.085	0.068	3.70608728041787E-10	0	Gemin2	0.017
1.58293429355172E-12	0.294178657874331	0.091	0.074	4.09251832254862E-08	0	Gm14305	0.017
2.77692751807362E-11	0.28882252727272	0.114	0.097	7.17946840522752E-07	0	Agbl3	0.017
9.18323979033338E-12	0.281267901613236	0.097	0.08	2.37423481539279E-07	0	Coasy	0.017
3.14492960928029E-11	0.266499394891318	0.108	0.091	8.13090101183327E-07	0	Arl6	0.017
9.19737620299842E-11	0.254051074965287	0.116	0.099	2.37788964352321E-06	0	Rpf1	0.017
3.64597083696134E-11	0.252814471150699	0.11	0.093	9.42629300187984E-07	0	3110082I17Rik	0.017
3.87806658637786E-12	0.241950841261342	0.108	0.091	1.00263533524213E-07	0	Rspo1	0.017
2.99038669238783E-10	0.225757777978818	0.132	0.115	7.73134575449949E-06	0	Nkiras2	0.017
5.4376963097884E-11	0.225075715940696	0.098	0.081	1.40586200393269E-06	0	Cd82	0.017
2.34946815692173E-10	0.223745032635832	0.129	0.112	6.07431497290545E-06	0	Agpat2	0.017
1.88708186861256E-09	0.220694249697676	0.124	0.107	4.87886146311092E-05	0	Mrpl39	0.017
6.32109049542109E-10	0.210150035218648	0.128	0.111	1.63425473668617E-05	0	Setd8	0.017
2.25046501137597E-10	0.198974548828432	0.111	0.094	5.81835224041143E-06	0	Prim1	0.017
2.54482377173288E-15	0.198768891443843	0.077	0.06	6.57938737943818E-11	0	Gfra1	0.017
3.54834431315605E-09	0.195055554209006	0.129	0.112	9.17388938723365E-05	0	Phyh	0.017
3.3361588981339E-40	0.881921293943246	0.038	0.021	8.62530521523538E-36	0	Pex11a	0.017
1.49738424611626E-29	0.604289723194455	0.045	0.028	3.87133722990898E-25	0	Fgf14	0.017
3.15978349888892E-16	0.377110498479415	0.075	0.058	8.16930425802742E-12	0	Nop2	0.017
2.4153716033572E-16	0.285390389785297	0.072	0.055	6.24470174331971E-12	0	F3	0.017
3.56118282795177E-09	0.216565281555872	0.142	0.125	9.20708208338652E-05	0	Ptrhd1	0.017
1.04260884826732E-08	0.209038703969641	0.151	0.134	0.000269556091631033	0	Myg1	0.017
3.20877557552652E-09	0.200449787281815	0.143	0.126	8.29596837296626E-05	0	Nt5c3	0.017
2.64440860942553E-08	0.186994391171605	0.155	0.138	0.000683685401880876	0	Rce1	0.017
7.20535357298055E-09	0.181889605996087	0.143	0.126	0.000186287211275839	0	Fbxl6	0.017
2.05263944610702E-07	0.165752488508023	0.188	0.171	0.00530689402396509	0	Mrpl3	0.017
4.66922535797276E-07	0.157318978597633	0.181	0.164	0.0120718152405028	0	Sdhaf1	0.017
2.28260994167586E-07	0.148042236574351	0.214	0.197	0.00590145974320878	0	Gtf3a	0.017
1.15119796226324E-06	0.136492736156331	0.238	0.221	0.0297630721163537	0	Abce1	0.017
0.000579177875791925	0.0227107209276722	0.352	0.335	1	0	Cd302	0.017
0	0.509496369166252	0.996	0.98	0	0	Rpl5	0.016
0	0.451516798150003	0.996	0.98	0	0	Rps15	0.016
5.59608362864626E-80	0.337685978178394	0.989	0.973	1.4468114613502E-75	0	Fth1	0.016
5.45707881383299E-08	0.202434065369877	0.137	0.121	0.00141087315652838	0	Fopnl	0.016
9.57548135502557E-08	0.195644372690467	0.332	0.316	0.00247564494952831	0	Ndufa4l2	0.016
3.28766623758272E-08	0.194223505762327	0.137	0.121	0.000849993229064636	0	Nt5m	0.016
1.03449906534314E-06	0.156016981391107	0.19	0.174	0.0267459388353816	0	Commd4	0.016
4.42293552816161E-07	0.149617507091959	0.166	0.15	0.011435057514509	0	Hdhd2	0.016
9.46777531145512E-07	0.148671181331947	0.169	0.153	0.0244779862902361	0	Tspan9	0.016
5.19451384959105E-06	0.144093312587075	0.258	0.242	0.134298961067327	0	Abi2	0.016
2.42487098613829E-06	0.141006070000601	0.202	0.186	0.0626926144756194	0	Mdp1	0.016
3.17430902597094E-07	0.118436932286467	0.164	0.148	0.00820685855574527	0	Cdk6	0.016
7.82563185547121E-06	0.117222052348073	0.202	0.186	0.202323885991353	0	St3gal5	0.016
6.97898825337844E-06	0.108519187828752	0.279	0.263	0.180434762302846	0	Cops8	0.016
1.4889645547628E-05	0.105039524212567	0.313	0.297	0.384956895988374	0	Timm17a	0.016
1.65735127320708E-07	0.098267930897705	0.492	0.476	0.00428491598174959	0	Bax	0.016
8.29106751116086E-07	0.0869665949808811	0.537	0.521	0.0214357259433553	0	Mrps24	0.016
2.34187628662424E-05	0.0625197078380784	0.258	0.242	0.605468695143832	0	Sertad1	0.016
0.00136107279953642	0.0292788838885393	0.488	0.472	1	0	Ctsz	0.016
1.04894584609326E-15	0.393634181807867	0.067	0.051	2.71194459048953E-11	0	Porcn	0.016
6.07561735008681E-34	0.833227732316836	0.035	0.019	1.57079010969144E-29	0	Lgals2	0.016
8.8353783117201E-102	2.09045233235072	0.022	0.006	2.28429870871211E-97	0	Gm19299	0.016
1.16395565218822E-56	1.29183160129751	0.027	0.011	3.00929094316742E-52	0	Fam131c	0.016
3.21441207020937E-28	0.70523294259578	0.041	0.025	8.31054096631931E-24	0	Cubn	0.016
1.04984431697591E-20	0.589430585409128	0.049	0.033	2.71426749710951E-16	0	Atp10d	0.016
1.07411692055686E-20	0.510542718455421	0.057	0.041	2.77702188640771E-16	0	3110062M04Rik	0.016
1.3163195537659E-18	0.483732219317182	0.054	0.038	3.40321257430636E-14	0	Acp6	0.016
3.2664121169115E-17	0.436239479075823	0.063	0.047	8.44498188706299E-13	0	Cdt1	0.016
6.09048974773604E-15	0.390950671632396	0.064	0.048	1.57463521937968E-10	0	Ptges3l	0.016
1.12977049540004E-13	0.34196520486107	0.078	0.062	2.92090863880727E-09	0	Mllt11	0.016
1.18611341723125E-11	0.304395607167194	0.083	0.067	3.06657762890968E-07	0	Zfp579	0.016
2.89758068429498E-11	0.298078491894161	0.095	0.079	7.49140510117624E-07	0	Dennd2c	0.016
5.70121402336607E-13	0.267064656712119	0.081	0.065	1.47399187360106E-08	0	Gadd45a	0.016
9.93999941930298E-11	0.261629146591833	0.102	0.086	2.56988744986659E-06	0	Cdkn2aipnl	0.016
1.87854389140914E-09	0.256576565287455	0.105	0.089	4.85678737684919E-05	0	Gcat	0.016
6.28884864114165E-11	0.251933170338233	0.107	0.091	1.62591892768076E-06	0	Dync2li1	0.016
3.77323022382907E-09	0.244518218352427	0.118	0.102	9.75530942068769E-05	0	1110008P14Rik	0.016
8.40223147983039E-10	0.237526965525658	0.106	0.09	2.17231292679535E-05	0	Rrp1b	0.016
6.43917775327415E-10	0.229852071682157	0.109	0.093	1.6647850163315E-05	0	Zc3hc1	0.016
4.5745850516583E-09	0.226573871979757	0.119	0.103	0.000118271321925574	0	Gart	0.016
1.28344018522532E-09	0.2242243810748	0.111	0.095	3.31820625488153E-05	0	9430038I01Rik	0.016
1.13700537556484E-08	0.218532146265273	0.114	0.098	0.000293961369798534	0	Nfkbil1	0.016
4.18836459477472E-09	0.217253727891066	0.12	0.104	0.000108285978233306	0	Aven	0.016
1.03692659491075E-09	0.217060008340711	0.122	0.106	2.68087001848225E-05	0	Ppp2r4	0.016
2.83855784544558E-09	0.216594342023781	0.117	0.101	7.338807453615E-05	0	Ikzf2	0.016
7.91022338293249E-09	0.215623752455258	0.12	0.104	0.000204510915342337	0	Saal1	0.016
4.25959705867782E-08	0.194318681094391	0.131	0.115	0.00110127622355056	0	Parp2	0.016
2.85323659598893E-08	0.193971022003222	0.129	0.113	0.000737675789526977	0	Rcc1	0.016
7.7697445448661E-13	0.166655091074096	0.081	0.065	2.00878975462968E-08	0	Slc26a7	0.016
5.72468684046357E-32	0.786962923096541	0.037	0.021	1.48006053573345E-27	0	Cracr2a	0.016
1.08715545872859E-33	0.780947561507804	0.037	0.021	2.8107317229969E-29	0	Stac	0.016
1.97278099652935E-26	0.645455974704249	0.044	0.028	5.10042798842698E-22	0	Zfp239	0.016
2.50399444570517E-12	0.322500066131449	0.086	0.07	6.47382723992614E-08	0	Pcgf6	0.016
8.80952106764447E-08	0.189818252085104	0.142	0.126	0.0022776135768288	0	Mkks	0.016
9.51226098685159E-08	0.161827733484667	0.149	0.133	0.00245929995554061	0	Ift57	0.016
1.74916848826588E-06	0.157400077220579	0.181	0.165	0.0452230020956262	0	Rara	0.016
5.76683006740088E-07	0.14094920531273	0.147	0.131	0.0149095624562582	0	Rfc4	0.016
4.59193563446577E-06	0.131472326231871	0.236	0.22	0.118719903893478	0	Pole4	0.016
5.51424853162006E-06	0.12022103618338	0.235	0.219	0.142565381536505	0	U2af2	0.016
6.71585413977821E-06	0.103199248861552	0.237	0.221	0.173631692929826	0	Thap3	0.016
1.35128623378263E-05	0.0114603072799042	0.185	0.169	0.34936154288216	0	Nup210l	0.016
6.34477274833452E-07	0.0999631022206665	0.483	0.467	0.0164037754635441	0	Hnrnpm	0.016
6.0137135170156E-68	0.286846071773595	0.703	0.687	1.55478549268921E-63	0	Col6a3	0.0159999999999999
0	0.708372282567951	0.996	0.981	0	0	Rpl36	0.015
0	0.55586981114917	0.996	0.981	0	0	Rpl7a	0.015
6.46189415745898E-08	0.209297997384938	0.117	0.102	0.00167065811546945	0	Rrp36	0.015
1.18203242968679E-07	0.207692310629322	0.117	0.102	0.00305602664371221	0	Zmynd19	0.015
2.21973317144058E-08	0.199999645718894	0.117	0.102	0.000573889814144246	0	Hscb	0.015
4.76858601846057E-08	0.195589051860806	0.135	0.12	0.0012328702292128	0	Carkd	0.015
2.25064698107784E-07	0.174709297556511	0.325	0.31	0.00581882270487864	0	Myh9	0.015
5.23549993777761E-07	0.168960208484648	0.137	0.122	0.0135358615391302	0	Lzic	0.015
1.6094918279583E-06	0.156777036446519	0.158	0.143	0.041611801720034	0	Cnpy3	0.015
1.19781992180402E-06	0.153454200353491	0.171	0.156	0.030968436258321	0	Got2	0.015
1.06460045442094E-05	0.134299543685549	0.275	0.26	0.27524180148599	0	Znhit1	0.015
1.1205215215543E-05	0.121741311761205	0.198	0.183	0.289699634182648	0	Akap8	0.015
2.68044315224397E-05	0.118899244452861	0.227	0.212	0.693001772581157	0	Mrpl2	0.015
1.17319098458868E-05	0.112569685415386	0.266	0.251	0.303316797155556	0	Kxd1	0.015
6.94866116194578E-06	0.106343826850768	0.37	0.355	0.179650685680946	0	Lamtor5	0.015
6.5308480265256E-05	0.101454389413228	0.276	0.261	1	0	Gipc1	0.015
1.88343838544335E-05	0.092025811107817	0.453	0.438	0.486944160172523	0	Ndufs4	0.015
9.59254852861174E-05	0.0889633913158936	0.221	0.206	1	0	Larp7	0.015
0.00013657466365166	0.0831254796212892	0.32	0.305	1	0	Nsmce4a	0.015
7.63445676724025E-05	0.076647174541759	0.341	0.326	1	0	Eif4e	0.015
4.91318664810863E-05	0.0606044550870524	0.396	0.381	1	0	Vmp1	0.015
0.00302014665568415	0.0418967782901283	0.49	0.475	1	0	Arpp19	0.015
1.71968256415854E-14	0.380141879495582	0.069	0.054	4.44606730137548E-10	0	Gm14295	0.015
4.4391095111207E-32	0.80960921011545	0.035	0.02	1.14768737300515E-27	0	Kcns3	0.015
4.00763487312581E-21	0.585994946884886	0.048	0.033	1.03613392009795E-16	0	Chrna7	0.015
3.50631969356818E-20	0.565756638802026	0.046	0.031	9.06523893575118E-16	0	Cisd3	0.015
1.82564782548601E-16	0.448070718822369	0.055	0.04	4.72002988801154E-12	0	Vsnl1	0.015
4.44893836642917E-16	0.44210908375956	0.059	0.044	1.1502285252566E-11	0	Gm15706	0.015
6.70815611298408E-15	0.395366121320064	0.064	0.049	1.73432668145091E-10	0	Fahd2a	0.015
1.11065621151586E-14	0.389144121992613	0.061	0.046	2.87149056925309E-10	0	Tst	0.015
1.89748313723417E-12	0.301477748635409	0.077	0.062	4.90575290300524E-08	0	Dnah2	0.015
5.49535052877925E-11	0.289731890661808	0.085	0.07	1.42076792571059E-06	0	Nutf2	0.015
3.78296466110878E-09	0.285993728362159	0.106	0.091	9.78047683483065E-05	0	Snhg7	0.015
9.44458718598122E-12	0.282178131135061	0.082	0.067	2.44180357106358E-07	0	Eepd1	0.015
9.85995299196087E-10	0.258447972427978	0.09	0.075	2.54919224654156E-05	0	Ftsj1	0.015
7.84894774538833E-09	0.237874220420419	0.109	0.094	0.00020292669500927	0	2700062C07Rik	0.015
6.92336252117921E-09	0.23095689052	0.1	0.085	0.000178996614622567	0	Nme6	0.015
2.16161091412615E-08	0.22388538075948	0.112	0.097	0.000558862885738175	0	Tfpt	0.015
7.0135265189804E-08	0.222529641316334	0.116	0.101	0.00181327714621719	0	Pinx1	0.015
2.00094854327319E-08	0.214953144080256	0.129	0.114	0.00051732523637785	0	Las1l	0.015
9.90856046237486E-09	0.195938716391342	0.107	0.092	0.00025617592219424	0	Tmem2	0.015
5.7718770362682E-08	0.184443718705682	0.132	0.117	0.00149226108895678	0	Cxx1a	0.015
1.03527062952003E-07	0.166126545119551	0.11	0.095	0.00267658868556108	0	Alx4	0.015
1.70671677207381E-22	0.592528961295473	0.044	0.029	4.41254554251962E-18	0	Mapkapk3	0.015
9.87353806765019E-12	0.330660982511352	0.071	0.056	2.55270453201028E-07	0	Bcs1l	0.015
4.46390475586199E-07	0.166866802914223	0.143	0.128	0.0115409793558056	0	Taf6l	0.015
4.17641445802522E-07	0.158172941879441	0.142	0.127	0.0107977019397784	0	Ndrg3	0.015
2.25974398185359E-06	0.15343125401342	0.15	0.135	0.0584234209068428	0	Dph6	0.015
2.40798622665839E-06	0.151964529326284	0.183	0.168	0.062256075904026	0	Pstk	0.015
4.10194435003489E-06	0.147260503513632	0.183	0.168	0.106051669225802	0	Nol11	0.015
3.811293658698E-06	0.142925731136353	0.179	0.164	0.0985371862519782	0	Jagn1	0.015
1.2941720730271E-06	0.123533030406003	0.142	0.127	0.0334595247760426	0	Mcm4	0.015
7.80311598579928E-06	0.123001701618197	0.212	0.197	0.201741760696855	0	Vezt	0.015
9.54181687411953E-06	0.122834018694208	0.215	0.2	0.246694133463486	0	Lyrm2	0.015
2.18015369115294E-05	0.118348842891796	0.204	0.189	0.56365693531068	0	Exosc7	0.015
1.92299806906506E-05	0.111542232411069	0.243	0.228	0.49717192077608	0	Commd7	0.015
3.48866892758146E-05	0.106083851854749	0.214	0.199	0.90196046453691	0	Maz	0.015
3.87926182083948E-05	0.110611842878495	0.283	0.268	1	0	Bola3	0.015
2.46948117348338E-05	0.109162506933611	0.291	0.276	0.638459662592393	0	Rbm42	0.015
2.74942997208531E-05	0.0871598185782703	0.415	0.4	0.710837624982937	0	Ewsr1	0.015
0	0.524790100882099	0.997	0.983	0	0	Rps25	0.014
0	0.47335241718578	0.995	0.981	0	0	Eef1b2	0.014
0	0.470186142238435	0.999	0.985	0	0	Ptma	0.014
6.43034668846777E-07	0.23529899684468	0.137	0.123	0.0166250183283646	0	Dmac1	0.014
2.62024913607754E-07	0.212148529474419	0.116	0.102	0.00677439211641488	0	Ccdc167	0.014
1.65942562825034E-07	0.192007787101185	0.1	0.086	0.00429027901927843	0	Atpaf1	0.014
9.87909095366536E-07	0.178371420798026	0.134	0.12	0.0255414017516064	0	Rnaseh2b	0.014
1.82657056605656E-141	0.175396750141469	0.99	0.976	4.72241554148262E-137	0	Actg1	0.014
1.61114117143096E-06	0.154955262312433	0.138	0.124	0.041654443846176	0	Ivd	0.014
3.29184193768781E-05	0.14539110864547	0.197	0.183	0.851072814569806	0	Dhrs4	0.014
1.65636255579065E-05	0.143518791848428	0.161	0.147	0.428235975174115	0	Ddx47	0.014
1.47461683031868E-05	0.136178227438913	0.189	0.175	0.381247435310592	0	2310011J03Rik	0.014
2.26972966623961E-05	0.135862125127597	0.186	0.172	0.58681590790959	0	Pttg1	0.014
1.32999775797287E-05	0.13418554314147	0.195	0.181	0.343857620346306	0	Ccnh	0.014
1.2072448608293E-06	0.132497057721671	0.336	0.322	0.0312121086318808	0	Nudt4	0.014
1.05845109052229E-05	0.124220771035801	0.171	0.157	0.273651944943633	0	Gtf2f1	0.014
1.00786158378102E-05	0.120970580124601	0.191	0.177	0.260572533870745	0	Rcc2	0.014
6.80561876560927E-05	0.120533255388827	0.28	0.266	1	0	Mrps18c	0.014
2.52082308368588E-05	0.115744827971438	0.222	0.208	0.651733600056146	0	2210016L21Rik	0.014
3.45281479519399E-05	0.104442417370657	0.221	0.207	0.892690737149454	0	Gtf2b	0.014
7.02743028883339E-05	0.0965473012741234	0.275	0.261	1	0	Sars	0.014
3.59480355794732E-05	0.094533295961027	0.203	0.189	0.9294005118717	0	Clybl	0.014
4.25108139693357E-05	0.0937329916251738	0.401	0.387	1	0	Gpi1	0.014
3.27881096624812E-06	0.0861715648671013	0.133	0.119	0.0847703787213789	0	Lrrc4	0.014
0.000221055571459639	0.0763955738587869	0.396	0.382	1	0	C1d	0.014
1.71350377560184E-34	0.0663817378133182	0.968	0.954	4.43009266144101E-30	0	Hspa8	0.014
1.64243384068222E-05	0.0655877091399696	0.714	0.7	0.424634845169982	0	Swi5	0.014
0.000818939885017426	0.0596549717227712	0.296	0.282	1	0	Ssrp1	0.014
0.000695295388086086	0.0576262914637147	0.451	0.437	1	0	Lsm6	0.014
2.67553007365791E-11	0.340530006797924	0.065	0.051	6.91731545243517E-07	0	Scrn2	0.014
3.40897472923055E-12	0.333379393350372	0.065	0.051	8.81356326495267E-08	0	Neurl2	0.014
6.90416184679339E-13	0.33059894769247	0.069	0.055	1.78500200386996E-08	0	Whrn	0.014
9.67013760500806E-26	0.771828400572763	0.035	0.021	2.50011737639878E-21	0	1700023F06Rik	0.014
4.13913687760115E-55	1.37722989228433	0.022	0.008	1.070132448335E-50	0	Tbx3	0.014
4.19625098968588E-39	1.0487397393767	0.026	0.012	1.08489873087339E-34	0	Aim2	0.014
5.91267124316077E-34	0.855622489371433	0.031	0.017	1.52866202320678E-29	0	Sox8	0.014
2.14338338367528E-19	0.659810246512147	0.045	0.031	5.54150340015406E-15	0	Caln1	0.014
6.34021345232349E-18	0.494091149899345	0.045	0.031	1.63919878596371E-13	0	Ppargc1b	0.014
1.95503748936339E-15	0.408165830005043	0.053	0.039	5.05455392500011E-11	0	Rasgrp2	0.014
3.45851639745537E-18	0.404726819824927	0.047	0.033	8.94164829398111E-14	0	Pdk4	0.014
1.08030793318282E-13	0.394782785957	0.064	0.05	2.79302813045086E-09	0	Dipk1b	0.014
2.82444307835447E-12	0.348427368956551	0.062	0.048	7.30231513477765E-08	0	Acot2	0.014
8.32651750421363E-11	0.333944043465114	0.079	0.065	2.15273783553939E-06	0	Mettl10	0.014
2.36871477435635E-11	0.325386408832128	0.076	0.062	6.12407517762091E-07	0	Intu	0.014
2.9332452057881E-11	0.317305427391116	0.077	0.063	7.58361215504455E-07	0	Hist1h1c	0.014
1.50680526872854E-11	0.317013871322018	0.075	0.061	3.89569434177078E-07	0	Gtf2h3	0.014
9.48769830813285E-11	0.306747908186346	0.076	0.062	2.45294952058467E-06	0	Nif3l1	0.014
9.18856498608277E-10	0.288133479972228	0.084	0.07	2.37561159150184E-05	0	Rnf122	0.014
9.69956234204362E-11	0.285687053669398	0.075	0.061	2.50772484791196E-06	0	Zfp932	0.014
5.17460755380179E-11	0.284024865112282	0.081	0.067	1.33784303695991E-06	0	Mthfd1	0.014
1.8966914600672E-10	0.28244012198796	0.086	0.072	4.90370610085773E-06	0	Fam192a	0.014
5.81621070813826E-09	0.280183415637802	0.082	0.068	0.000150372311648207	0	Snhg9	0.014
3.96884082465845E-10	0.276840979536417	0.081	0.067	1.0261041068072E-05	0	Tmem39b	0.014
1.82721206819064E-09	0.260998642454943	0.09	0.076	4.72407408110009E-05	0	Nipa1	0.014
8.64991211550223E-09	0.247380299617341	0.095	0.081	0.000223634827834195	0	Telo2	0.014
4.60926494763681E-09	0.241918947279754	0.094	0.08	0.000119167935956202	0	Tmem98	0.014
5.95562125849229E-08	0.241859182369914	0.095	0.081	0.0015397663201706	0	Pigf	0.014
1.23638227150745E-08	0.229293969019689	0.09	0.076	0.000319654272475537	0	Ttc27	0.014
8.58038465438886E-08	0.228332709707103	0.104	0.09	0.0022183726485457	0	Sdf2l1	0.014
7.68985723931744E-09	0.226601834163012	0.099	0.085	0.000198813569065313	0	Sgf29	0.014
2.63359210946891E-08	0.225646247901951	0.113	0.099	0.000680888903982091	0	Zpr1	0.014
1.01185900738422E-07	0.21788765438907	0.098	0.084	0.00261606027769116	0	Mccc2	0.014
3.75939365997781E-08	0.21730196495783	0.103	0.089	0.000971953636850662	0	Dmap1	0.014
6.55073767283114E-07	0.194883955126253	0.124	0.11	0.0169362771793376	0	Mospd3	0.014
8.10362561311065E-07	0.188110949662308	0.118	0.104	0.0209511136601363	0	Alkbh7	0.014
1.71489963569113E-06	0.173339148188312	0.131	0.117	0.0443370151811584	0	Ndufaf7	0.014
8.91107696793202E-07	0.164709446759127	0.128	0.114	0.0230386983928914	0	Rwdd4a	0.014
7.81479882644211E-10	0.0820809616890514	0.079	0.065	2.02043808858834E-05	0	Stmn2	0.014
2.16197883548784E-06	0.161305524517297	0.149	0.135	0.0558958008127025	0	Urod	0.014
5.72771859461261E-06	0.159805735899455	0.154	0.14	0.148084436545114	0	Farsb	0.014
6.2891398425529E-06	0.159364040675489	0.15	0.136	0.162599421489363	0	Triap1	0.014
6.20201437468554E-06	0.159261659653939	0.147	0.133	0.16034687964312	0	Yrdc	0.014
6.52258752851382E-06	0.143807717331161	0.172	0.158	0.168634977962196	0	Pqbp1	0.014
4.7287830322148E-06	0.140159120844274	0.148	0.134	0.122257956514881	0	Dhps	0.014
1.73045664391434E-05	0.133684765680184	0.217	0.203	0.447392260717614	0	Stk16	0.014
1.95315618972183E-05	0.130333554543359	0.212	0.198	0.504969001290681	0	Ebp	0.014
5.05449211878129E-05	0.109246270478804	0.236	0.222	1	0	Pgap2	0.014
4.22600811106513E-05	0.108500325620109	0.247	0.233	1	0	Dctn6	0.014
0.000140110263572003	0.103054928845337	0.212	0.198	1	0	Khsrp	0.014
4.08472289541948E-05	0.179946612877108	0.285	0.271	1	0	Syne1	0.014
7.55872518258441E-05	0.109376900513968	0.283	0.269	1	0	Plgrkt	0.014
2.2106464093825E-07	0.0903670785183826	0.567	0.553	0.00571540522681751	0	Brk1	0.0139999999999999
0	0.692703195383091	0.997	0.984	0	0	Rpl37	0.013
6.71728138347862E-70	0.223412074010381	0.844	0.831	1.73668592888456E-65	0	Cald1	0.013
8.52341206158734E-07	0.20652015497243	0.099	0.086	0.0220364295440279	0	Sergef	0.013
4.25932516386817E-07	0.202209254692718	0.101	0.088	0.0110120592786648	0	Tmem121	0.013
3.88263317213704E-06	0.163267427375089	0.137	0.124	0.100381598032431	0	March5	0.013
7.63725691057488E-06	0.154830767457471	0.139	0.126	0.197453640166003	0	Ascc1	0.013
1.77169656520318E-05	0.149824833081386	0.134	0.121	0.45805442996763	0	Gusb	0.013
4.66197758348736E-05	0.141660403389646	0.2	0.187	1	0	Dync2h1	0.013
1.95564704803637E-05	0.140493251724225	0.136	0.123	0.505612987799322	0	Mgat4b	0.013
5.45154927375397E-05	0.129063437881675	0.165	0.152	1	0	Ash2l	0.013
0.000132253784839905	0.119855614956124	0.25	0.237	1	0	Mrpl27	0.013
0.000148702548083131	0.119791321705601	0.189	0.176	1	0	Cdk17	0.013
8.43152993478953E-05	0.117843263465681	0.201	0.188	1	0	Cops7a	0.013
0.000239763074867234	0.112363624349608	0.192	0.179	1	0	Hdac3	0.013
9.10906652847858E-05	0.102790880335629	0.337	0.324	1	0	Erc1	0.013
7.31836971230951E-06	0.101120976297161	0.493	0.48	0.18920913054205	0	Vdac3	0.013
4.22522524022257E-06	0.0888526978019231	0.523	0.51	0.109238973360714	0	Rbm25	0.013
7.07556424967833E-05	0.0851358150331612	0.525	0.512	1	0	Ndufb7	0.013
7.86902989895995E-05	0.0753614835789956	0.502	0.489	1	0	Tmem14c	0.013
0.000260095288975218	0.0724997823258379	0.434	0.421	1	0	Tsen34	0.013
0.000787214841032717	0.0684104327199788	0.276	0.263	1	0	Klhdc10	0.013
0.000145532377772267	0.065377404759778	0.501	0.488	1	0	Psmd8	0.013
1.41896856659666E-05	0.0608182159100015	0.67	0.657	0.3668601332079	0	Akr1a1	0.013
0.00244818594752887	0.0526275272919411	0.446	0.433	1	0	Sap18	0.013
8.7994037113612E-14	0.584288742772898	0.056	0.043	2.27499783553532E-09	0	Nrtn	0.013
7.23337767279082E-14	0.461367743492194	0.049	0.036	1.87011746352334E-09	0	Sh3bgrl2	0.013
2.66066448953337E-12	0.377189421142148	0.056	0.043	6.87888197123957E-08	0	Mettl22	0.013
1.51449742294125E-11	0.374994887901023	0.056	0.043	3.91558163727231E-07	0	0610009L18Rik	0.013
4.05914581487971E-11	0.340245501947568	0.066	0.053	1.049451558979E-06	0	Acy1	0.013
6.29614502124913E-29	0.889638295883474	0.029	0.016	1.62780533379375E-24	0	Rpl13a-ps1	0.013
2.62928359637944E-27	0.877495228430206	0.028	0.015	6.79774981007942E-23	0	Palm3	0.013
3.10549368136549E-29	0.839428092575493	0.028	0.015	8.02894336380235E-25	0	Gm45025	0.013
5.76093136754856E-43	1.19753184765272	0.022	0.009	1.48943119576601E-38	0	Clec2g	0.013
3.74063478608043E-21	0.741969393410864	0.038	0.025	9.67103717593235E-17	0	Sp9	0.013
1.91845307052986E-21	0.663341544822544	0.036	0.023	4.95996856854789E-17	0	2610318N02Rik	0.013
6.21103296312082E-16	0.503014572274632	0.043	0.03	1.60580046228526E-11	0	B230217C12Rik	0.013
6.10432538369122E-15	0.472329241467049	0.046	0.033	1.57821228469953E-10	0	1600002K03Rik	0.013
2.96534153704111E-16	0.440463421668151	0.047	0.034	7.66659400986608E-12	0	Chst8	0.013
1.77038128905206E-13	0.429302802007047	0.051	0.038	4.57714378471519E-09	0	Gm6563	0.013
1.47285701514344E-12	0.405077409628038	0.051	0.038	3.80792452695184E-08	0	Fgfbp3	0.013
8.56597039533456E-12	0.369075391327839	0.059	0.046	2.2146459860098E-07	0	Fam173b	0.013
2.51494693616359E-11	0.360280512188761	0.061	0.048	6.50214380875734E-07	0	Cnp	0.013
2.90502267186839E-12	0.358906759268227	0.06	0.047	7.51064561584854E-08	0	Pop1	0.013
3.38330391388963E-12	0.357238417096865	0.054	0.041	8.74719393897025E-08	0	Slc2a3	0.013
1.48215728443053E-11	0.337349301716423	0.062	0.049	3.8319694431667E-07	0	RP24-127M20.8	0.013
3.84491164701987E-08	0.304044226961568	0.091	0.078	0.000994063457220518	0	Ksr1	0.013
1.20583564462128E-09	0.295962273795285	0.074	0.061	3.11756747560387E-05	0	Dchs2	0.013
1.38130286509357E-10	0.293915530226358	0.072	0.059	3.57122042741293E-06	0	Nfe2l3	0.013
2.5238988006476E-08	0.287755587447178	0.092	0.079	0.000652528795919431	0	Fam212a	0.013
1.90851338474228E-09	0.265395568348252	0.072	0.059	4.93427050491269E-05	0	Slc25a37	0.013
5.2321199528412E-09	0.25991399163572	0.081	0.068	0.000135271229260757	0	Tctex1d2	0.013
5.17456170807164E-09	0.257501198218716	0.076	0.063	0.000133783118400484	0	Plekhm3	0.013
2.096732391487E-06	0.254361447702185	0.127	0.114	0.0542089192495049	0	Snhg3	0.013
4.80118167657989E-09	0.251432551982332	0.086	0.073	0.000124129751066296	0	Naa25	0.013
1.62760773381134E-08	0.245437609973749	0.087	0.074	0.000420801703499583	0	2700097O09Rik	0.013
5.33655921794328E-08	0.243402253029963	0.091	0.078	0.00137971402020706	0	Zfp524	0.013
4.56958640829481E-08	0.240235586077904	0.087	0.074	0.00118142087000054	0	Hspbp1	0.013
5.49333695381453E-09	0.235685631121652	0.075	0.062	0.000142024733603921	0	Bex2	0.013
2.38158874156099E-08	0.232860466029522	0.083	0.07	0.000615735953243179	0	Nubpl	0.013
2.99561427084206E-07	0.23102309044847	0.109	0.096	0.00774486113583506	0	Ufd1l	0.013
1.50228827897702E-06	0.230001037818425	0.106	0.093	0.0388401611646719	0	Slc24a5	0.013
7.40400635603516E-08	0.224954124556429	0.098	0.085	0.00191423180328933	0	Dis3	0.013
5.7219733613289E-08	0.216578598179518	0.097	0.084	0.00147935899283797	0	Srfbp1	0.013
1.06038240743259E-08	0.215400106954516	0.079	0.066	0.000274151267617621	0	Dfna5	0.013
4.57093700145042E-07	0.20143528662641	0.095	0.082	0.0118177005235499	0	Fam220a	0.013
5.92728269176494E-07	0.200460573343255	0.103	0.09	0.0153243966712891	0	Pex11b	0.013
1.19220715031158E-06	0.195158191564716	0.103	0.09	0.0308233236641557	0	Pwp1	0.013
1.63066937515725E-06	0.194568519070482	0.118	0.105	0.0421593260253156	0	Lypla2	0.013
1.59874950544275E-06	0.192824141706213	0.12	0.107	0.0413340697137167	0	Msantd3	0.013
7.39136867840577E-07	0.185321652219811	0.124	0.111	0.0191096445811503	0	Tmem5	0.013
1.24473571864654E-06	0.184982865067584	0.112	0.099	0.0321813972698877	0	Ankrd54	0.013
1.80709215718996E-06	0.184139694207985	0.11	0.097	0.0467205606319892	0	Pdcd2l	0.013
1.49338921238268E-06	0.182607190002716	0.12	0.107	0.0386100846969418	0	Serhl	0.013
3.85646532179621E-07	0.177027097716723	0.094	0.081	0.00997050544297192	0	Prkar2b	0.013
1.80613346343185E-06	0.157148458764496	0.112	0.099	0.0466957745635671	0	Fgd6	0.013
1.02034793681353E-05	0.128597556044233	0.129	0.116	0.263800755583769	0	Rnaseh2a	0.013
2.25232570969798E-10	0.304969113470361	0.071	0.058	5.82316288985316E-06	0	Kat2a	0.013
2.39382423704343E-06	0.287461419851416	0.143	0.13	0.0618899318245208	0	Cnksr3	0.013
1.44583582040878E-05	0.172491839009252	0.147	0.134	0.373806393008487	0	Tbcc	0.013
0.000136165971130042	0.131000431192395	0.183	0.17	1	0	Isca2	0.013
4.38227672319404E-05	0.128530121219952	0.153	0.14	1	0	3830406C13Rik	0.013
8.60048073376227E-05	0.115198416836502	0.208	0.195	1	0	Sirt2	0.013
0.000152880906317069	0.0945622182813621	0.173	0.16	1	0	Mtif2	0.013
0	0.618144753337172	0.996	0.984	0	0	Rps28	0.012
0	0.484585580641996	0.998	0.986	0	0	Rpl10	0.012
8.94123736708972E-08	0.235437421402376	0.083	0.071	0.00231166750888738	0	Setd4	0.012
1.05801461038676E-06	0.209313616235895	0.085	0.073	0.0273539097369393	0	Zcchc10	0.012
1.25687514796363E-06	0.203231301880919	0.098	0.086	0.0324952500754517	0	Nelfcd	0.012
1.31276184992637E-140	0.199237594559448	0.973	0.961	3.39401448679965E-136	0	Cd63	0.012
9.52902819585683E-06	0.196045646630616	0.099	0.087	0.246363494975682	0	Ado	0.012
1.47353039101824E-06	0.187491626368471	0.099	0.087	0.0380966547293857	0	Shf	0.012
9.51266925322575E-06	0.177779546267046	0.114	0.102	0.245940550872898	0	Trmt6	0.012
1.56051637901743E-05	0.159412955854548	0.14	0.128	0.403455904631167	0	Rfc3	0.012
1.40034813750464E-05	0.152068663078852	0.117	0.105	0.36204600747045	0	Tfam	0.012
5.59535026194066E-05	0.152040848840872	0.137	0.125	1	0	Mrps30	0.012
5.95973403167293E-05	0.151098875974188	0.134	0.122	1	0	Coa6	0.012
3.405754286207E-05	0.142991791279698	0.135	0.123	0.880523713155958	0	Fxn	0.012
4.15369431626271E-05	0.140849515208281	0.154	0.142	1	0	Exosc3	0.012
5.21382627084756E-05	0.133319568826775	0.136	0.124	1	0	Zfp1	0.012
9.14328204367528E-05	0.129921185426363	0.153	0.141	1	0	Gnl2	0.012
0.000109343737228397	0.123764153792028	0.158	0.146	1	0	Mzt2	0.012
9.32348642804945E-16	0.11745197363598	0.86	0.872	2.4104941811079E-11	0	Ppic	0.012
0.000437871902091835	0.108505530270308	0.23	0.218	1	0	Timm22	0.012
0.000309480052086068	0.104091980998599	0.259	0.247	1	0	Emc8	0.012
4.03104218161479E-05	0.100115810685652	0.117	0.105	1	0	Flrt3	0.012
0.000645374768718328	0.093927383272892	0.258	0.246	1	0	Dnlz	0.012
0.000230311953339038	0.0937961038155031	0.3	0.288	1	0	Ggh	0.012
0.00068346238832894	0.0911473938410108	0.261	0.249	1	0	Ssbp4	0.012
0.000798830024981344	0.0876346199478695	0.272	0.26	1	0	Smco4	0.012
0.000438523275060735	0.07910573748358	0.203	0.191	1	0	Phtf2	0.012
0.00126748979247026	0.0758191741763581	0.316	0.304	1	0	Dnajc7	0.012
0.00145529457712028	0.0727670249204497	0.379	0.367	1	0	Cwc15	0.012
0.000381492015536822	0.0709504324403887	0.17	0.158	1	0	Fras1	0.012
0.00117908069912092	0.0678426607226781	0.393	0.381	1	0	Nono	0.012
0.00153196467837731	0.0665038222776269	0.438	0.426	1	0	Taldo1	0.012
0.00286969062275953	0.0597977812257744	0.311	0.299	1	0	Mrps28	0.012
7.86088587079294E-21	0.674995490446994	0.034	0.022	2.03235343303481E-16	0	A930005H10Rik	0.012
4.37692594739706E-18	0.637287933790227	0.035	0.023	1.13161043444003E-13	0	Rnmtl1	0.012
4.45745884470055E-09	0.385056282254572	0.07	0.058	0.000115243140970888	0	Srgn	0.012
7.10260373620831E-09	0.280865488031389	0.068	0.056	0.00018363071699593	0	Fastkd2	0.012
1.97327502217324E-09	0.269356405342956	0.067	0.055	5.1017052423267E-05	0	Gm37240	0.012
9.45683802550868E-10	0.262731950175809	0.066	0.054	2.44497090311501E-05	0	Jph1	0.012
2.3414428003025E-38	1.06440900094585	0.021	0.009	6.05356621590209E-34	0	Tbx3os1	0.012
7.6782786134665E-31	0.94592036944109	0.025	0.013	1.98514215272563E-26	0	Mtfp1	0.012
9.63474889137762E-58	1.8735561268953	0.017	0.005	2.49096797837677E-53	0	Gm26767	0.012
2.45617566860067E-28	1.07773618149993	0.027	0.015	6.35019657360018E-24	0	Hs3st6	0.012
6.70854876021188E-21	0.73581131819973	0.029	0.017	1.73442819646518E-16	0	Gm9922	0.012
1.7463034669626E-24	0.717463964300303	0.027	0.015	4.51489298348511E-20	0	Foxs1	0.012
8.75616558021617E-22	0.710556675669939	0.033	0.021	2.26381904910909E-17	0	Gm32036	0.012
3.63904199724992E-15	0.489603871164485	0.04	0.028	9.40837917968995E-11	0	Gm15886	0.012
5.92015668663277E-14	0.473646888802829	0.044	0.032	1.53059730976204E-09	0	B930041F14Rik	0.012
1.6668330081303E-13	0.456572172632197	0.046	0.034	4.30943005922007E-09	0	Snhg15	0.012
1.61165877308238E-13	0.448682061416366	0.047	0.035	4.16678259192718E-09	0	Zc3h8	0.012
6.61616852806668E-14	0.430146460774258	0.046	0.034	1.71054421124636E-09	0	Rasa4	0.012
1.06191267315391E-11	0.412555814891536	0.047	0.035	2.74546902517212E-07	0	Thg1l	0.012
4.48498881445218E-13	0.404980403766357	0.047	0.035	1.15954900808847E-08	0	Orai2	0.012
9.91376192373634E-12	0.390441517590007	0.052	0.04	2.56310400776279E-07	0	Nsun5	0.012
4.76392231289246E-11	0.347046886787954	0.059	0.047	1.23166447477522E-06	0	Lrfn4	0.012
5.33116460406736E-11	0.336827106665729	0.06	0.048	1.37831929673558E-06	0	Dus4l	0.012
1.56496481222704E-09	0.310309260310699	0.062	0.05	4.04606002553179E-05	0	Rpusd4	0.012
1.73197670136086E-08	0.287948821730849	0.071	0.059	0.000447785256369836	0	Wash1	0.012
1.51841764478088E-08	0.284535326962402	0.072	0.06	0.00039257169788165	0	Cluh	0.012
1.53412759827333E-08	0.270500878603722	0.071	0.059	0.000396633349257588	0	Gm15614	0.012
5.06663031397455E-08	0.269980331294001	0.073	0.061	0.00130992660137498	0	Larp6	0.012
5.65304933328101E-08	0.261828584208597	0.071	0.059	0.00146153937462647	0	Selenbp1	0.012
1.22155389857783E-07	0.2565113551945	0.075	0.063	0.00315820544938313	0	Nthl1	0.012
1.54999713156169E-07	0.24928083440797	0.076	0.064	0.0040073625839396	0	Mrpl47	0.012
3.21046270791832E-08	0.245453096953985	0.076	0.064	0.000830033028505202	0	Fggy	0.012
3.6978720641201E-07	0.232676328585543	0.082	0.07	0.0095604784345761	0	Srrd	0.012
4.15848315681945E-07	0.224281374460106	0.089	0.077	0.010751342353641	0	Wrap73	0.012
1.70093504576085E-07	0.221917961104655	0.094	0.082	0.00439759746731011	0	Dusp19	0.012
8.3957789177236E-07	0.211835940041553	0.094	0.082	0.0217064468138826	0	Asrgl1	0.012
1.22288462905491E-06	0.206065909894871	0.103	0.091	0.0316164591995857	0	Zcchc3	0.012
2.69105457085043E-07	0.203971601736951	0.079	0.067	0.00695745248747669	0	Pole2	0.012
1.36830235964903E-07	0.191906546456658	0.081	0.069	0.0035376089206366	0	Egr2	0.012
1.2901309209824E-05	0.181870684972366	0.113	0.101	0.33355044831079	0	Mrrf	0.012
1.0423963774691E-06	0.179032643772112	0.088	0.076	0.0269501159430861	0	Gm42439	0.012
2.10111664860644E-06	0.176181725430129	0.111	0.099	0.0543222698330709	0	B9d2	0.012
2.80014390389669E-05	0.172665779591959	0.127	0.115	0.723949204913451	0	Snta1	0.012
2.89725972210484E-06	0.16966502859594	0.113	0.101	0.0749057528552984	0	Znhit3	0.012
2.92875620070836E-06	0.148991213012196	0.094	0.082	0.075720062813114	0	Smim3	0.012
2.9813455278298E-05	0.147056284221237	0.121	0.109	0.770797072765115	0	Rrm2b	0.012
6.01434339905128E-05	0.15342943106983	0.146	0.134	1	0	Grhpr	0.012
4.31150391291433E-05	0.144236002643451	0.151	0.139	1	0	Cox11	0.012
0.000180545786716355	0.120078076687651	0.174	0.162	1	0	Ethe1	0.012
0.000151591738251371	0.118636546923051	0.179	0.167	1	0	Asf1a	0.012
0.000298377111756709	0.111138784741363	0.204	0.192	1	0	Eif2s3x	0.012
0.000157341929876121	0.106700030117536	0.182	0.17	1	0	Tsfm	0.012
0.000263200166533396	0.0949382012021309	0.175	0.163	1	0	Ppih	0.012
0.00206601799611221	0.0718654353198744	0.235	0.223	1	0	Podxl2	0.012
0.000259728911531961	0.0941201370578766	0.347	0.335	1	0	Chd6	0.012
0	0.62139760119712	0.999	0.988	0	0	Naca	0.011
0	0.604092715569208	0.999	0.988	0	0	Rpl22	0.011
2.38916336032989E-06	0.230202139449909	0.085	0.074	0.0617694295179689	0	Ccl27a	0.011
1.26155367630635E-05	0.209261174409395	0.099	0.088	0.326162087472243	0	Slmo2	0.011
1.10893817086894E-05	0.203321725552962	0.084	0.073	0.286704874696455	0	Ptges2	0.011
5.85986212217775E-06	0.193548976492484	0.084	0.073	0.151500875306784	0	Fbxo7	0.011
2.90317788526863E-06	0.192533567457426	0.085	0.074	0.0750587610457351	0	Zfp787	0.011
8.44217461492626E-06	0.182066746651934	0.097	0.086	0.218263982494303	0	Ccdc112	0.011
4.97066837969537E-64	0.178487553080187	0.915	0.904	1.28511660288644E-59	0	Eef2	0.011
1.24336795585349E-05	0.17503372260173	0.099	0.088	0.321460351306361	0	Mrpl37	0.011
1.42098842483545E-05	0.169853913765079	0.101	0.09	0.367382347356958	0	Bcap29	0.011
3.06732335495359E-05	0.167382303499901	0.114	0.103	0.793025780189701	0	Tprkb	0.011
5.35119428724011E-05	0.163414929238964	0.113	0.102	1	0	Gins4	0.011
4.16529283260754E-05	0.157623020266117	0.117	0.106	1	0	Ddx49	0.011
3.02068183599828E-06	0.140345734831874	0.571	0.582	0.0780967081878995	0	Colec12	0.011
8.01382569437669E-05	0.138981581493204	0.137	0.126	1	0	Ttc4	0.011
0.000689477522642672	0.120902930178262	0.156	0.145	1	0	Ciapin1	0.011
0.00155488369613814	0.111650520336704	0.247	0.236	1	0	Med29	0.011
0.000386165351289352	0.111320170899565	0.462	0.451	1	0	Ndufa1	0.011
0.000370974767981173	0.110309830902874	0.169	0.158	1	0	Auh	0.011
0.000367817644244059	0.109723587482826	0.308	0.297	1	0	Psmc2	0.011
0.000543978609299504	0.10478340687976	0.154	0.143	1	0	Lsg1	0.011
0.000259867320110643	0.104272735648843	0.134	0.123	1	0	Polg2	0.011
4.96938051248601E-19	0.104059608203053	0.824	0.813	1.28478363769813E-14	0	Atp5j	0.011
0.000575518141862503	0.100120917001375	0.2	0.189	1	0	Cmc1	0.011
0.00189496949022852	0.0951234932147125	0.268	0.257	1	0	Wtip	0.011
0.00109451640005431	0.0900973973661825	0.31	0.299	1	0	Cops5	0.011
0.00212009946227748	0.088111086620974	0.3	0.289	1	0	Tspan31	0.011
0.00175427946430892	0.0867679686543001	0.221	0.21	1	0	Rfx7	0.011
0.00116406425259914	0.082607919277446	0.33	0.319	1	0	Ddx24	0.011
0.0034351413171211	0.0786326202638408	0.265	0.254	1	0	Fnta	0.011
0.00044571467156943	0.0662488051389652	0.46	0.449	1	0	Ap2s1	0.011
0.000537702199068027	0.0650708848744252	0.166	0.155	1	0	Epb41	0.011
0.00484840507499537	0.0648470453276699	0.274	0.263	1	0	Ddx46	0.011
0.00567263146124115	0.0624686717986818	0.293	0.282	1	0	Pdlim2	0.011
0.00213680979771984	0.0545391663924285	0.496	0.485	1	0	Rbbp7	0.011
6.54304999096361E-09	0.0434535249085892	0.919	0.908	0.000169164014466373	0	Prdx1	0.011
7.37571296831409E-15	0.500712486650547	0.041	0.03	1.90691683082792E-10	0	Pcbd1	0.011
5.04664692133231E-13	0.465698069027716	0.041	0.03	1.30476009504126E-08	0	Cyria	0.011
1.16070384997688E-12	0.454345083364044	0.042	0.031	3.00088373373022E-08	0	AK010878	0.011
7.76400980474832E-12	0.390379459838615	0.05	0.039	2.00730709491963E-07	0	Trmt61a	0.011
2.52201045382105E-11	0.377183615719689	0.049	0.038	6.52040582730895E-07	0	Tsen54	0.011
2.28884390842388E-10	0.36787511316363	0.054	0.043	5.91757704083911E-06	0	5930412G12Rik	0.011
1.83422908503246E-09	0.357327250263414	0.049	0.038	4.74221587644292E-05	0	Chd3os	0.011
1.27386641078402E-09	0.318510976029438	0.055	0.044	3.293454218441E-05	0	Wdr73	0.011
4.05736667849293E-09	0.313021130050323	0.05	0.039	0.000104899158105756	0	Ninl	0.011
1.22852166631864E-09	0.312500219952238	0.057	0.046	3.17621991610022E-05	0	Mettl8	0.011
7.95415670575E-09	0.309842416286606	0.056	0.045	0.000205646767470461	0	Exosc2	0.011
1.10280466931816E-08	0.309348698480143	0.064	0.053	0.000285119119205518	0	Cpsf3l	0.011
7.54207050795756E-08	0.293545500682119	0.065	0.054	0.00194992690912735	0	Prosc	0.011
2.93678041622147E-08	0.278480313248813	0.069	0.058	0.000759275208809898	0	Msto1	0.011
2.95132339781994E-07	0.271440938174896	0.067	0.056	0.00763035151272367	0	Lipt2	0.011
4.83791708270661E-08	0.256722651768523	0.068	0.057	0.00125079508256297	0	Oxld1	0.011
2.96938175321475E-32	1.1570006439429	0.02	0.009	7.67703958476141E-28	0	C630043F03Rik	0.011
1.43011619548563E-74	1.99862498831842	0.015	0.004	3.69742241180855E-70	0	4930469K13Rik	0.011
3.24122284473397E-22	0.791761685520413	0.027	0.016	8.37985754277522E-18	0	Rpl13-ps3	0.011
5.0746286416835E-21	0.755051422974831	0.028	0.017	1.31199448902085E-16	0	Lrfn5	0.011
6.22495396569499E-19	0.678618731564244	0.028	0.017	1.60939959829078E-14	0	Gm42303	0.011
1.68207755751687E-17	0.606602597943848	0.032	0.021	4.3488433172041E-13	0	Gm13919	0.011
2.76546734709653E-16	0.603303480977893	0.03	0.019	7.14983927918337E-12	0	Gm3830	0.011
9.88213948322809E-16	0.592909184972251	0.032	0.021	2.55492834199379E-11	0	Tub	0.011
3.56851974984512E-14	0.452716419272157	0.04	0.029	9.22605096124956E-10	0	Rmi2	0.011
1.11924636724755E-12	0.492558567489341	0.036	0.025	2.89369955788182E-08	0	Gm27241	0.011
9.20770987909657E-15	0.46666105498257	0.036	0.025	2.38056131214163E-10	0	Gm35254	0.011
2.72604698192957E-11	0.465993748178605	0.044	0.033	7.04792186708071E-07	0	Fam49a	0.011
4.74260027743992E-12	0.417513180991668	0.043	0.032	1.22615187572932E-07	0	Lacc1	0.011
9.75652353757955E-11	0.384151176406352	0.046	0.035	2.52245159540582E-06	0	Polr1b	0.011
1.14709172210622E-09	0.360958804238231	0.052	0.041	2.96569093833341E-05	0	Gm6710	0.011
1.88311298653758E-11	0.352833237976864	0.046	0.035	4.86860031539425E-07	0	Pla2g16	0.011
1.60624801359858E-09	0.336814156570806	0.051	0.04	4.15279361435776E-05	0	Lhpp	0.011
5.6747457502155E-09	0.332463962861195	0.061	0.05	0.000146714876626072	0	Gm14164	0.011
3.6278976594255E-09	0.33156912050254	0.051	0.04	9.37956660867868E-05	0	D10Wsu102e	0.011
1.3170816940688E-08	0.282687072213727	0.06	0.049	0.000340518301184547	0	Surf6	0.011
2.46840616224533E-08	0.257946827378617	0.061	0.05	0.000638181729186908	0	Epb41l5	0.011
2.66229861403506E-06	0.23438609746611	0.079	0.068	0.0688310683672623	0	Psmc3ip	0.011
3.28798112811944E-07	0.232921127786073	0.076	0.065	0.00850074640864	0	Thoc5	0.011
2.74102935534786E-07	0.231614805820607	0.081	0.07	0.00708665729531635	0	Coq3	0.011
1.89620614429921E-07	0.230735560565301	0.077	0.066	0.00490245136547117	0	Mvd	0.011
3.49281555004856E-07	0.22527229250228	0.078	0.067	0.00903032532309555	0	Dzip1l	0.011
4.33383634586647E-06	0.209163410673142	0.086	0.075	0.112047004886032	0	Fam63b	0.011
4.93216630968038E-07	0.203128821033678	0.075	0.064	0.0127516227770477	0	Sept6	0.011
4.80881982294844E-06	0.198369106945567	0.09	0.079	0.124327227702509	0	Mettl5	0.011
6.2831803806734E-06	0.180909095779839	0.09	0.079	0.16244534556193	0	Hectd2	0.011
5.57552291586532E-05	0.179164439820054	0.11	0.099	1	0	Ap3s2	0.011
1.49072140093903E-05	0.178013939816211	0.096	0.085	0.385411110998776	0	Actr6	0.011
8.40167090782376E-06	0.174639117767881	0.088	0.077	0.217216799650876	0	Bcl7a	0.011
2.71863137898015E-05	0.16609723451208	0.105	0.094	0.702874956721529	0	Ngrn	0.011
1.60763762766827E-05	0.164637673903131	0.108	0.097	0.415638632257355	0	Zfp672	0.011
3.63295215978557E-05	0.161246405648055	0.105	0.094	0.93926345139096	0	Abt1	0.011
7.38821335688261E-05	0.156455650339705	0.118	0.107	1	0	Tmem101	0.011
3.80709632470078E-05	0.153087040650226	0.12	0.109	0.984286683788139	0	Zfp511	0.011
0.000207676365802794	0.152245999239511	0.119	0.108	1	0	Prkrip1	0.011
2.30451839416123E-05	0.149534373862413	0.121	0.11	0.595810185626445	0	Blvra	0.011
8.8226739333973E-05	0.137676223674597	0.128	0.117	1	0	Cbr3	0.011
7.92399216866968E-07	0.137650627110104	0.073	0.062	0.0204866893528786	0	Rrad	0.011
0.000165547783922512	0.13550150321498	0.118	0.107	1	0	Rrn3	0.011
3.62245787325159E-05	0.125790260673611	0.123	0.112	0.936550258550466	0	Tmem55a	0.011
2.87114116790673E-07	0.104312492624139	0.073	0.062	0.00742304837550605	0	Gm55122	0.011
0.000153011073489378	0.0800814157087593	0.121	0.11	1	0	Ankrd6	0.011
0.000450091448192672	0.044339871811423	0.126	0.115	1	0	Hunk	0.011
0.000133740103306107	0.177110340044636	0.178	0.167	1	0	Mindy2	0.011
0.000205907556026852	0.13922668087592	0.15	0.139	1	0	Lcmt1	0.011
0.000578627502637427	0.125057797870125	0.178	0.167	1	0	Ahsa2	0.011
0.000333492178107444	0.11272904167821	0.151	0.14	1	0	Tmem242	0.011
0.000365071180558646	0.103101227686531	0.149	0.138	1	0	Agtpbp1	0.011
0.000476411683880248	0.0968308169118908	0.151	0.14	1	0	Mthfd1l	0.011
0.000760561923745558	0.0805606252877324	0.147	0.136	1	0	Vwa8	0.011
0.000499601529408503	0.0777647700213007	0.172	0.161	1	0	Ldhb	0.011
8.12597739352431E-06	0.222034685108447	0.069	0.059	0.210089019532177	0	3110009E18Rik	0.01
1.55186646788863E-05	0.214124082911768	0.098	0.088	0.401219556607926	0	Coprs	0.01
0.000209115268211536	0.18942721035736	0.1	0.09	1	0	Tamalin	0.01
6.23414551699962E-06	0.178039856680342	0.084	0.074	0.161177598196508	0	Arhgap39	0.01
6.39207232389478E-05	0.167191659673712	0.101	0.091	1	0	Cxx1b	0.01
0.000100047103490651	0.138113463809975	0.114	0.104	1	0	Orc5	0.01
0.000374097487774446	0.130616126107206	0.137	0.127	1	0	Tmem29	0.01
0.000745458013665826	0.122712485151619	0.115	0.105	1	0	Hmces	0.01
0.00054959453620202	0.11996002293182	0.158	0.148	1	0	Dusp12	0.01
0.000554257034263052	0.117269341605517	0.129	0.119	1	0	Glmn	0.01
0.00223375993749829	0.115717772052394	0.201	0.191	1	0	Dnajb14	0.01
0.00167738679944641	0.113813969646029	0.131	0.121	1	0	Cdkn2aip	0.01
0.00218473274184468	0.111464284283872	0.196	0.186	1	0	Hars	0.01
0.00203022075868038	0.10679955414813	0.158	0.148	1	0	Yae1d1	0.01
0.00194725508282468	0.101386806418282	0.197	0.187	1	0	Mcrs1	0.01
0.00219847903376403	0.100253841548998	0.156	0.146	1	0	Katna1	0.01
0.00275426707162977	0.0930294994475518	0.255	0.245	1	0	Ap1s1	0.01
0.0024143331043878	0.090341567540253	0.163	0.153	1	0	Dnajc24	0.01
0.00424424918075455	0.0854980036865511	0.231	0.221	1	0	Prpf19	0.01
0.00314253493490025	0.0790281206359014	0.139	0.129	1	0	Ints7	0.01
0.00340842697187467	0.0740932682560893	0.159	0.149	1	0	Nfil3	0.01
0.00649933651043323	0.0725394203660705	0.272	0.262	1	0	Glod4	0.01
0.002934790246346	0.0719965108333827	0.198	0.188	1	0	Thoc1	0.01
0.00423156642976448	0.0706348742034995	0.196	0.186	1	0	Angptl4	0.01
0.00535691722297521	0.0663347558450378	0.354	0.344	1	0	Polr2m	0.01
0.00522406560999374	0.0658536286810949	0.203	0.193	1	0	Rfc2	0.01
0.00909725801641448	0.0590812364287749	0.271	0.261	1	0	Srsf1	0.01
1.23532349211716E-12	0.506609139152131	0.035	0.025	3.1938053565197E-08	0	3010003L21Rik	0.01
1.28183071537302E-10	0.431553148163233	0.04	0.03	3.31404513152542E-06	0	Ahcy	0.01
1.41945888737176E-09	0.415900543919244	0.046	0.036	3.66986900741095E-05	0	Ppp4r4	0.01
1.75876193745816E-10	0.415690982453101	0.041	0.031	4.54710311310433E-06	0	Jade2	0.01
6.61332424470107E-10	0.415300763047537	0.042	0.032	1.70980885022502E-05	0	RP23-218K15.3	0.01
2.56010339812393E-10	0.40805788236349	0.041	0.031	6.61889132550961E-06	0	C330006A16Rik	0.01
8.22809141635557E-10	0.379019668508662	0.042	0.032	2.12729075478457E-05	0	Pou2f3	0.01
7.06348965859184E-10	0.37098813409197	0.047	0.037	1.82619461633233E-05	0	Zfp566	0.01
4.80890498532656E-09	0.365741090847555	0.046	0.036	0.000124329429490633	0	Hmga1	0.01
1.14772808712796E-09	0.361937691408663	0.047	0.037	2.96733619646062E-05	0	Gm14327	0.01
1.52385436425261E-08	0.353094955015762	0.05	0.04	0.000393977307333869	0	Fxyd7	0.01
2.5666326811896E-09	0.352549494236961	0.049	0.039	6.63577213394759E-05	0	Snhg16	0.01
1.65075125984335E-08	0.349662834994965	0.047	0.037	0.000426785230719899	0	Rnf113a1	0.01
9.11337236056041E-10	0.345447904904611	0.05	0.04	2.35617129009929E-05	0	Rps6ka1	0.01
3.8756753153202E-08	0.338855061507839	0.049	0.039	0.00100201709602288	0	Pcgf1	0.01
7.28617517891351E-08	0.307297894454793	0.058	0.048	0.0018837677307563	0	1110012L19Rik	0.01
2.68135706512979E-07	0.272611840349791	0.055	0.045	0.00693238055618655	0	Dcxr	0.01
1.73994507067462E-07	0.271245126450556	0.063	0.053	0.00449845398572217	0	Gatc	0.01
1.05551479959098E-06	0.260337542444143	0.064	0.054	0.0272892796286253	0	Rita1	0.01
1.00477145131707E-06	0.25765179858587	0.058	0.048	0.0259773611023515	0	Zfp286	0.01
1.52273711553501E-06	0.247851864987115	0.067	0.057	0.0393688453850422	0	Ric8	0.01
4.09137067409115E-06	0.221491521745817	0.066	0.056	0.105778297407953	0	Dhrs13	0.01
4.11418248469344E-06	0.208476772507248	0.065	0.055	0.106368073959264	0	Mtss1l	0.01
7.51251218071158E-18	0.782585657223449	0.024	0.014	1.94228489920117E-13	0	2610316D01Rik	0.01
7.87085121242396E-20	0.775165923927935	0.023	0.013	2.03492987246009E-15	0	Glra1	0.01
1.43491723685717E-19	0.722365378333019	0.024	0.014	3.70983502417052E-15	0	Slc9a2	0.01
3.94893610489389E-68	2.08889686584868	0.013	0.003	1.02095794055927E-63	0	Gm16225	0.01
2.25308560833202E-44	1.57193057975173	0.015	0.005	5.82512753178161E-40	0	Apol6	0.01
2.77648056743521E-19	0.71559666924029	0.026	0.016	7.178312859047E-15	0	Aqp11	0.01
8.44683150746874E-17	0.670336090155938	0.027	0.017	2.18384381794097E-12	0	Rpl6l	0.01
6.39936878245342E-12	0.479033285353546	0.038	0.028	1.65449280501551E-07	0	Plpp2	0.01
4.41971139544344E-11	0.465054840637402	0.036	0.026	1.14267218417795E-06	0	Sinhcaf	0.01
1.38274901228442E-13	0.449907396771	0.036	0.026	3.57495929636013E-09	0	Dner	0.01
1.06059190688179E-08	0.340867689189325	0.051	0.041	0.000274205431605218	0	Gm16124	0.01
3.67043412946087E-08	0.310973790848078	0.051	0.041	0.000948954039830814	0	Pms1	0.01
1.18587232168726E-07	0.280996233211927	0.059	0.049	0.00306595430049024	0	Ccdc73	0.01
3.30042758678006E-06	0.266767924722287	0.074	0.064	0.0853292548286118	0	Cnih2	0.01
3.24548511481981E-07	0.262447797387346	0.06	0.05	0.00839087721585513	0	Ccdc137	0.01
1.56285901752261E-06	0.26005141570354	0.06	0.05	0.0404061570390297	0	Nprl2	0.01
7.00185394573151E-06	0.221371453143652	0.073	0.063	0.181025931912942	0	Gtpbp6	0.01
5.21723528701284E-06	0.216940645782986	0.079	0.069	0.13488640111043	0	Kdelc1	0.01
6.20045988445672E-06	0.214627691809357	0.073	0.063	0.160306689852744	0	Metrn	0.01
8.55965992338417E-06	0.207701529846219	0.074	0.064	0.221301447659174	0	1110032A03Rik	0.01
2.50706391922744E-05	0.204184896164967	0.079	0.069	0.648176305677063	0	Coq6	0.01
1.03008077921492E-05	0.200120889790186	0.075	0.065	0.266317084658224	0	Sirt5	0.01
3.12353473347656E-05	0.19114108836338	0.075	0.065	0.807558669993029	0	Gemin6	0.01
1.21366811683584E-05	0.189320225048786	0.087	0.077	0.313781754926738	0	Tsen2	0.01
[truncated: 72,664 more rows]
