# Supplementary material for: Spatiotemporal single-cell atlas of suture stem cell dynamics in craniosynostosis
Source: Stem Cell Res Ther. 2026 May 3;17:231. doi: 10.1186/s13287-026-04987-6 (PMC13312657; doi:10.1186/s13287-026-04987-6)
Supplement: Supplementary file 4 — Additional file 4. [file 13287_2026_4987_MOESM4_ESM.xlsx]

## Sheet: E14.5_CS_secretory_significant_
Communication_type	LR_pair	Ligand_gene	Receptor_gene	Sender_celltype	Receiver_celltype	Cell_pair	Strength	P_value	Network_weight	Is_significant	Significance_level
secretory	Nrg3:Erbb4	Nrg3	Erbb4	Neuron	Proliferating preosteoblast	Neuron → Proliferating preosteoblast	1148.84	0.02	1	TRUE	Medium
secretory	Nrg1:Erbb4	Nrg1	Erbb4	Pro-inflammatory dural fibroblast	Proliferating preosteoblast	Pro-inflammatory dural fibroblast → Proliferating preosteoblast	585.392	0.01	2	TRUE	High
secretory	Wnt16:Fzd5&Lrp6	Wnt16	Fzd5&Lrp6	Immature osteoblast	Axin2⁺-SuSC	Immature osteoblast → Axin2⁺-SuSC	327.392	0.04	1	TRUE	Medium
secretory	Ihh:Ptch1&Smo	Ihh	Ptch1&Smo	Glial cell	Pre-osteoblast	Glial cell → Pre-osteoblast	97.7262	0.01	3	TRUE	High
secretory	Wnt9a:Fzd2&Lrp6	Wnt9a	Fzd2&Lrp6	Pericyte	Pre-osteoblast	Pericyte → Pre-osteoblast	75.9058	0.04	3	TRUE	Medium
secretory	Wnt7b:Fzd2&Lrp6	Wnt7b	Fzd2&Lrp6	Glial cell	Pre-osteoblast	Glial cell → Pre-osteoblast	71.4837	0.02	3	TRUE	Medium
secretory	Sst:Sstr4	Sst	Sstr4	Chondrocyte	Neuron	Chondrocyte → Neuron	69.6756	0.01	1	TRUE	High
secretory	Hbegf:Egfr	Hbegf	Egfr	Ectocranial SM	Proliferating preosteoblast	Ectocranial SM → Proliferating preosteoblast	67.057	0.04	1	TRUE	Medium
secretory	Angptl4:Sdc3	Angptl4	Sdc3	Pericyte	Osteoclast	Pericyte → Osteoclast	64.9579	0.01	4	TRUE	High
secretory	Edn3:Ednrb	Edn3	Ednrb	Proliferating preosteoblast	Pro-inflammatory dural fibroblast	Proliferating preosteoblast → Pro-inflammatory dural fibroblast	59.5483	0.01	2	TRUE	High
secretory	Ucn2:Crhr2	Ucn2	Crhr2	Chondrocyte	Axin2⁺-SuSC	Chondrocyte → Axin2⁺-SuSC	57.1542	0.03	1	TRUE	Medium
secretory	Pdgfa:Pdgfrb	Pdgfa	Pdgfrb	Pre-osteoblast	Osteoclast	Pre-osteoblast → Osteoclast	44.3126	0.03	2	TRUE	Medium
secretory	Wnt11:Fzd1	Wnt11	Fzd1	Capillary endothelial cell	Pericyte	Capillary endothelial cell → Pericyte	42.3419	0.01	2	TRUE	High
secretory	Wnt11:Fzd5	Wnt11	Fzd5	Capillary endothelial cell	Pre-osteoblast	Capillary endothelial cell → Pre-osteoblast	35.5646	0.03	7	TRUE	Medium
secretory	Calca:Calcrl	Calca	Calcrl	Pre-osteoblast	Capillary endothelial cell	Pre-osteoblast → Capillary endothelial cell	35.468	0.03	3	TRUE	Medium
secretory	Wnt9a:Fzd5&Lrp6	Wnt9a	Fzd5&Lrp6	Inner dural fibroblast	Axin2⁺-SuSC	Inner dural fibroblast → Axin2⁺-SuSC	33.892	0.03	4	TRUE	Medium
secretory	Pdgfa:Pdgfrb	Pdgfa	Pdgfrb	Immature osteoblast	Osteoclast	Immature osteoblast → Osteoclast	32.8139	0.04	1	TRUE	Medium
secretory	Pthlh:Pth1r	Pthlh	Pth1r	Pericyte	Osteoclast	Pericyte → Osteoclast	29.4294	0.02	4	TRUE	Medium
secretory	Angpt1:Tek	Angpt1	Tek	Outer dural fibroblast	Capillary endothelial cell	Outer dural fibroblast → Capillary endothelial cell	28.4985	0.04	1	TRUE	Medium
secretory	Pgf:Flt1	Pgf	Flt1	Mmp13⁺-Pre-osteoblast	Pre-osteoblast	Mmp13⁺-Pre-osteoblast → Pre-osteoblast	27.7163	0.03	5	TRUE	Medium
secretory	Pdgfa:Pdgfrb	Pdgfa	Pdgfrb	Axin2⁺-SuSC	Osteoclast	Axin2⁺-SuSC → Osteoclast	26.9081	0.03	1	TRUE	Medium
secretory	Adm:Calcrl	Adm	Calcrl	Pre-osteoblast	Ectocranial SM	Pre-osteoblast → Ectocranial SM	25.1945	0.01	1	TRUE	High
secretory	Pgf:Flt1	Pgf	Flt1	Inner dural fibroblast	Glial cell	Inner dural fibroblast → Glial cell	25.0809	0.02	1	TRUE	Medium
secretory	Pdgfd:Pdgfrb	Pdgfd	Pdgfrb	Inner dural fibroblast	Osteoclast	Inner dural fibroblast → Osteoclast	21.1029	0.04	1	TRUE	Medium
secretory	Bmp6:Bmpr1a&Acvr2a	Bmp6	Bmpr1a&Acvr2a	Chondrocyte	Pre-osteoblast	Chondrocyte → Pre-osteoblast	19.0065	0.02	3	TRUE	Medium
secretory	Wnt5a:Fzd10	Wnt5a	Fzd10	Axin2⁺-SuSC	Pre-osteoblast	Axin2⁺-SuSC → Pre-osteoblast	18.0716	0.01	6	TRUE	High
secretory	Wnt11:Fzd1	Wnt11	Fzd1	Capillary endothelial cell	Mmp13⁺-Pre-osteoblast	Capillary endothelial cell → Mmp13⁺-Pre-osteoblast	17.2162	0.02	2	TRUE	Medium
secretory	Sema3c:Plxnd1	Sema3c	Plxnd1	Ectocranial SM	Glial cell	Ectocranial SM → Glial cell	17.01	0.01	1	TRUE	High
secretory	Penk:Oprl1	Penk	Oprl1	Pro-inflammatory dural fibroblast	Capillary endothelial cell	Pro-inflammatory dural fibroblast → Capillary endothelial cell	15.3492	0.01	1	TRUE	High
secretory	Wnt5a:Fzd8	Wnt5a	Fzd8	Axin2⁺-SuSC	Pre-osteoblast	Axin2⁺-SuSC → Pre-osteoblast	14.9083	0.01	6	TRUE	High
secretory	Ptn:Sdc1	Ptn	Sdc1	Pre-osteoblast	Naive B cell	Pre-osteoblast → Naive B cell	14.785	0.03	1	TRUE	Medium
secretory	Gas6:Mertk	Gas6	Mertk	Pericyte	Proliferating preosteoblast	Pericyte → Proliferating preosteoblast	14.7698	0.03	2	TRUE	Medium
secretory	Wnt5b:Fzd4	Wnt5b	Fzd4	Chondrocyte	Pericyte	Chondrocyte → Pericyte	14.7353	0.02	1	TRUE	Medium
secretory	Wnt11:Fzd2	Wnt11	Fzd2	Capillary endothelial cell	Pre-osteoblast	Capillary endothelial cell → Pre-osteoblast	14.6851	0.01	7	TRUE	High
secretory	Gdf5:Bmpr1a&Acvr2a	Gdf5	Bmpr1a&Acvr2a	Pre-osteoblast	Pre-osteoblast	Pre-osteoblast → Pre-osteoblast	13.8867	0.01	11	TRUE	High
secretory	Pdgfb:Pdgfrb	Pdgfb	Pdgfrb	Pre-osteoblast	Osteoclast	Pre-osteoblast → Osteoclast	13.6864	0.02	2	TRUE	Medium
secretory	Wnt11:Fzd9	Wnt11	Fzd9	Capillary endothelial cell	Pre-osteoblast	Capillary endothelial cell → Pre-osteoblast	13.5047	0.03	7	TRUE	Medium
secretory	Wnt11:Fzd4	Wnt11	Fzd4	Capillary endothelial cell	Inner dural fibroblast	Capillary endothelial cell → Inner dural fibroblast	13.4236	0.04	4	TRUE	Medium
secretory	Pomc:Oprd1	Pomc	Oprd1	Proliferating preosteoblast	Pre-osteoblast	Proliferating preosteoblast → Pre-osteoblast	13.2201	0.03	6	TRUE	Medium
secretory	Nppc:Npr2	Nppc	Npr2	Pre-osteoblast	Ligament-like mesenchyme	Pre-osteoblast → Ligament-like mesenchyme	13.0296	0.03	7	TRUE	Medium
secretory	Vegfa:Flt1	Vegfa	Flt1	Gli1⁺-SuSC	Glial cell	Gli1⁺-SuSC → Glial cell	12.9282	0.03	1	TRUE	Medium
secretory	Wnt11:Fzd10	Wnt11	Fzd10	Inner dural fibroblast	Pre-osteoblast	Inner dural fibroblast → Pre-osteoblast	12.3833	0.03	13	TRUE	Medium
secretory	Wnt5a:Mcam	Wnt5a	Mcam	Glial cell	Pre-osteoblast	Glial cell → Pre-osteoblast	11.282	0.02	3	TRUE	Medium
secretory	Wnt5a:Fzd5	Wnt5a	Fzd5	Axin2⁺-SuSC	Immature osteoblast	Axin2⁺-SuSC → Immature osteoblast	11.238	0.03	6	TRUE	Medium
secretory	Wnt5a:Fzd1	Wnt5a	Fzd1	Capillary endothelial cell	Pericyte	Capillary endothelial cell → Pericyte	10.7744	0.01	2	TRUE	High
secretory	Sema3c:Plxnd1	Sema3c	Plxnd1	Ectocranial SM	Ectocranial SM	Ectocranial SM → Ectocranial SM	9.9649	0.01	1	TRUE	High
secretory	Angptl4:Cdh11	Angptl4	Cdh11	Pericyte	Proliferating preosteoblast	Pericyte → Proliferating preosteoblast	9.9557	0.01	2	TRUE	High
secretory	Bdnf:Ntrk2	Bdnf	Ntrk2	Inner dural fibroblast	Pro-inflammatory dural fibroblast	Inner dural fibroblast → Pro-inflammatory dural fibroblast	9.7901	0.02	1	TRUE	Medium
secretory	Lgals9:Ighm	Lgals9	Ighm	Inner dural fibroblast	Pre-osteoblast	Inner dural fibroblast → Pre-osteoblast	9.6341	0.01	13	TRUE	High
secretory	Wnt5a:Fzd8	Wnt5a	Fzd8	Mmp13⁺-Pre-osteoblast	Pre-osteoblast	Mmp13⁺-Pre-osteoblast → Pre-osteoblast	9.5149	0.04	5	TRUE	Medium
secretory	Penk:Oprk1	Penk	Oprk1	Inner dural fibroblast	Pre-osteoblast	Inner dural fibroblast → Pre-osteoblast	9.3294	0.02	13	TRUE	Medium
secretory	Vegfa:Flt1	Vegfa	Flt1	Immature osteoblast	Immature osteoblast	Immature osteoblast → Immature osteoblast	9.242	0.03	2	TRUE	Medium
secretory	Vegfa:Flt1	Vegfa	Flt1	Ectocranial SM	Pericyte	Ectocranial SM → Pericyte	9.2359	0.04	4	TRUE	Medium
secretory	Fgf1:Fgfr2	Fgf1	Fgfr2	Pre-osteoblast	Axin2⁺-SuSC	Pre-osteoblast → Axin2⁺-SuSC	9.1097	0.03	8	TRUE	Medium
secretory	Sema3e:Plxnd1	Sema3e	Plxnd1	Pre-osteoblast	Glial cell	Pre-osteoblast → Glial cell	9.03	0.02	2	TRUE	Medium
secretory	Pdgfb:Pdgfrb	Pdgfb	Pdgfrb	Capillary endothelial cell	Inner dural fibroblast	Capillary endothelial cell → Inner dural fibroblast	8.8317	0.03	4	TRUE	Medium
secretory	Sst:Sstr4	Sst	Sstr4	Chondrocyte	Ligament-like mesenchyme	Chondrocyte → Ligament-like mesenchyme	8.7921	0.04	1	TRUE	Medium
secretory	Sema3e:Plxnd1	Sema3e	Plxnd1	Ligament-like mesenchyme	Pre-osteoblast	Ligament-like mesenchyme → Pre-osteoblast	8.5894	0.02	2	TRUE	Medium
secretory	Wnt5a:Fzd4	Wnt5a	Fzd4	Pre-osteoblast	Axin2⁺-SuSC	Pre-osteoblast → Axin2⁺-SuSC	8.4286	0.01	8	TRUE	High
secretory	Ptn:Sdc1	Ptn	Sdc1	Axin2⁺-SuSC	Naive B cell	Axin2⁺-SuSC → Naive B cell	8.3842	0.02	1	TRUE	Medium
secretory	Gzma:F2r	Gzma	F2r	Chondrocyte	Inner dural fibroblast	Chondrocyte → Inner dural fibroblast	8.223	0.02	3	TRUE	Medium
secretory	Wnt5a:Fzd5	Wnt5a	Fzd5	Immature osteoblast	Pre-osteoblast	Immature osteoblast → Pre-osteoblast	8.0957	0.03	1	TRUE	Medium
secretory	Ptn:Sdc3	Ptn	Sdc3	Proliferating preosteoblast	Osteoclast	Proliferating preosteoblast → Osteoclast	8.0891	0.03	2	TRUE	Medium
secretory	Ptn:Sdc3	Ptn	Sdc3	Capillary endothelial cell	Osteoclast	Capillary endothelial cell → Osteoclast	7.5214	0.04	2	TRUE	Medium
secretory	Penk:Oprk1	Penk	Oprk1	Pericyte	Pre-osteoblast	Pericyte → Pre-osteoblast	7.1607	0.04	3	TRUE	Medium
secretory	Spp1:Itga9&Itgb1	Spp1	Itga9&Itgb1	Inner dural fibroblast	Pre-osteoblast	Inner dural fibroblast → Pre-osteoblast	7.0739	0.01	13	TRUE	High
secretory	Angptl4:Sdc2	Angptl4	Sdc2	Outer dural fibroblast	Axin2⁺-SuSC	Outer dural fibroblast → Axin2⁺-SuSC	7.0449	0.04	1	TRUE	Medium
secretory	Wnt5b:Fzd10	Wnt5b	Fzd10	Inner dural fibroblast	Pre-osteoblast	Inner dural fibroblast → Pre-osteoblast	6.6321	0.02	13	TRUE	Medium
secretory	Ptn:Sdc2	Ptn	Sdc2	Pre-osteoblast	Pericyte	Pre-osteoblast → Pericyte	6.6274	0.01	5	TRUE	High
secretory	Wnt11:Fzd4	Wnt11	Fzd4	Inner dural fibroblast	Axin2⁺-SuSC	Inner dural fibroblast → Axin2⁺-SuSC	6.6222	0.04	4	TRUE	Medium
secretory	Igf1:Igf1r	Igf1	Igf1r	Ectocranial SM	Pericyte	Ectocranial SM → Pericyte	6.4691	0.04	4	TRUE	Medium
secretory	Wnt11:Fzd1	Wnt11	Fzd1	Pre-osteoblast	Glial cell	Pre-osteoblast → Glial cell	6.3856	0.02	2	TRUE	Medium
secretory	Wnt4:Fzd2&Lrp6	Wnt4	Fzd2&Lrp6	Chondrocyte	Inner dural fibroblast	Chondrocyte → Inner dural fibroblast	6.2819	0.03	3	TRUE	Medium
secretory	Mdk:Ptprz1	Mdk	Ptprz1	Axin2⁺-SuSC	Immature osteoblast	Axin2⁺-SuSC → Immature osteoblast	6.2682	0.04	6	TRUE	Medium
secretory	Angptl4:Cdh11	Angptl4	Cdh11	Pericyte	Osteoclast	Pericyte → Osteoclast	6.2516	0.03	4	TRUE	Medium
secretory	Wnt5a:Fzd10	Wnt5a	Fzd10	Proliferating preosteoblast	Pre-osteoblast	Proliferating preosteoblast → Pre-osteoblast	5.8354	0.02	6	TRUE	Medium
secretory	Angptl4:Sdc1	Angptl4	Sdc1	Pericyte	Pericyte	Pericyte → Pericyte	5.8235	0.04	1	TRUE	Medium
secretory	Mdk:Ptprz1	Mdk	Ptprz1	Pericyte	Immature osteoblast	Pericyte → Immature osteoblast	5.7744	0.02	2	TRUE	Medium
secretory	Pros1:Tyro3	Pros1	Tyro3	Ligament-like mesenchyme	Outer dural fibroblast	Ligament-like mesenchyme → Outer dural fibroblast	5.7539	0.02	2	TRUE	Medium
secretory	Pthlh:Pth1r	Pthlh	Pth1r	Axin2⁺-SuSC	Immature osteoblast	Axin2⁺-SuSC → Immature osteoblast	5.6098	0.02	6	TRUE	Medium
secretory	Wnt5b:Fzd3	Wnt5b	Fzd3	Pro-inflammatory dural fibroblast	Proliferating preosteoblast	Pro-inflammatory dural fibroblast → Proliferating preosteoblast	5.5765	0.02	2	TRUE	Medium
secretory	Tgfb2:Tgfbr1&Tgfbr2	Tgfb2	Tgfbr1&Tgfbr2	Outer dural fibroblast	Inner dural fibroblast	Outer dural fibroblast → Inner dural fibroblast	5.4701	0.01	1	TRUE	Medium
secretory	Mdk:Ptprz1	Mdk	Ptprz1	Capillary endothelial cell	Glial cell	Capillary endothelial cell → Glial cell	5.4481	0.02	2	TRUE	Medium
secretory	Fgf7:Fgfr2	Fgf7	Fgfr2	Pre-osteoblast	Gli1⁺-SuSC	Pre-osteoblast → Gli1⁺-SuSC	5.385	0.01	4	TRUE	Medium
secretory	Wnt5a:Fzd5	Wnt5a	Fzd5	Gli1⁺-SuSC	Ligament-like mesenchyme	Gli1⁺-SuSC → Ligament-like mesenchyme	5.3651	0.01	2	TRUE	Medium
secretory	Angptl4:Sdc1	Angptl4	Sdc1	Pro-inflammatory dural fibroblast	Pre-osteoblast	Pro-inflammatory dural fibroblast → Pre-osteoblast	5.2493	0.04	1	TRUE	Medium
secretory	Mdk:Sdc4	Mdk	Sdc4	Proliferating preosteoblast	Immature osteoblast	Proliferating preosteoblast → Immature osteoblast	5.2255	0.04	2	TRUE	Medium
secretory	Igf1:Igf1r	Igf1	Igf1r	Outer dural fibroblast	Pericyte	Outer dural fibroblast → Pericyte	5.1979	0.03	1	TRUE	Medium
secretory	Fgf1:Fgfr1	Fgf1	Fgfr1	Pre-osteoblast	Pre-osteoblast	Pre-osteoblast → Pre-osteoblast	5.1856	0.03	11	TRUE	Medium
secretory	Fgf1:Fgfr2	Fgf1	Fgfr2	Pre-osteoblast	Pre-osteoblast	Pre-osteoblast → Pre-osteoblast	5.0521	0.01	11	TRUE	Medium
secretory	Cxcl12:Ackr3	Cxcl12	Ackr3	Inner dural fibroblast	Proliferating preosteoblast	Inner dural fibroblast → Proliferating preosteoblast	5.0165	0.01	1	TRUE	Medium
secretory	Wnt5a:Fzd6	Wnt5a	Fzd6	Glial cell	Inner dural fibroblast	Glial cell → Inner dural fibroblast	4.8745	0.02	2	TRUE	Medium
secretory	Ptn:Sdc1	Ptn	Sdc1	Inner dural fibroblast	Naive B cell	Inner dural fibroblast → Naive B cell	4.758	0.01	1	TRUE	Medium
secretory	Igf2:Igf1r	Igf2	Igf1r	Pre-osteoblast	Pericyte	Pre-osteoblast → Pericyte	4.6486	0.04	5	TRUE	Medium
secretory	Angpt1:Tek	Angpt1	Tek	Pre-osteoblast	Ligament-like mesenchyme	Pre-osteoblast → Ligament-like mesenchyme	4.5374	0.02	7	TRUE	Medium
secretory	Fgf10:Fgfr2	Fgf10	Fgfr2	Pre-osteoblast	Gli1⁺-SuSC	Pre-osteoblast → Gli1⁺-SuSC	4.5015	0.01	4	TRUE	Medium
secretory	Mdk:Sdc1	Mdk	Sdc1	Glial cell	Naive B cell	Glial cell → Naive B cell	4.436	0.02	1	TRUE	Medium
secretory	Bmp2:Bmpr1a&Acvr2a	Bmp2	Bmpr1a&Acvr2a	Chondrocyte	Pre-osteoblast	Chondrocyte → Pre-osteoblast	4.3884	0.03	3	TRUE	Medium
secretory	Pros1:Axl	Pros1	Axl	Ligament-like mesenchyme	Ectocranial SM	Ligament-like mesenchyme → Ectocranial SM	4.3844	0.01	2	TRUE	Medium
secretory	Wnt5a:Fzd1	Wnt5a	Fzd1	Capillary endothelial cell	Mmp13⁺-Pre-osteoblast	Capillary endothelial cell → Mmp13⁺-Pre-osteoblast	4.3809	0.03	2	TRUE	Medium
secretory	Fgf2:Fgfr2	Fgf2	Fgfr2	Axin2⁺-SuSC	Mmp13⁺-Pre-osteoblast	Axin2⁺-SuSC → Mmp13⁺-Pre-osteoblast	4.3417	0.04	1	TRUE	Medium
secretory	Grn:Sort1	Grn	Sort1	Naive B cell	Ligament-like mesenchyme	Naive B cell → Ligament-like mesenchyme	4.3256	0.02	1	TRUE	Medium
secretory	Sema3c:Plxnd1	Sema3c	Plxnd1	Ectocranial SM	Inner dural fibroblast	Ectocranial SM → Inner dural fibroblast	4.3236	0.01	1	TRUE	Medium
secretory	Ptn:Sdc3	Ptn	Sdc3	Pericyte	Osteoclast	Pericyte → Osteoclast	4.2662	0.02	4	TRUE	Medium
secretory	Wnt11:Fzd2	Wnt11	Fzd2	Ligament-like mesenchyme	Ectocranial SM	Ligament-like mesenchyme → Ectocranial SM	4.2537	0.01	2	TRUE	Medium
secretory	Fgf2:Fgfr2	Fgf2	Fgfr2	Proliferating preosteoblast	Proliferating preosteoblast	Proliferating preosteoblast → Proliferating preosteoblast	4.2528	0.01	1	TRUE	Medium
secretory	Wnt5a:Fzd1	Wnt5a	Fzd1	Gli1⁺-SuSC	Ligament-like mesenchyme	Gli1⁺-SuSC → Ligament-like mesenchyme	4.2241	0.02	2	TRUE	Medium
secretory	Penk:Oprk1	Penk	Oprk1	Pre-osteoblast	Pre-osteoblast	Pre-osteoblast → Pre-osteoblast	4.217	0.03	11	TRUE	Medium
secretory	Pros1:Tyro3	Pros1	Tyro3	Ligament-like mesenchyme	Proliferating preosteoblast	Ligament-like mesenchyme → Proliferating preosteoblast	4.2039	0.04	1	TRUE	Medium
secretory	Nampt:Itga5&Itgb1	Nampt	Itga5&Itgb1	Axin2⁺-SuSC	Pre-osteoblast	Axin2⁺-SuSC → Pre-osteoblast	4.2019	0.03	6	TRUE	Medium
secretory	Ptn:Sdc2	Ptn	Sdc2	Axin2⁺-SuSC	Pre-osteoblast	Axin2⁺-SuSC → Pre-osteoblast	4.1569	0.01	6	TRUE	Medium
secretory	Wnt5b:Fzd5	Wnt5b	Fzd5	Inner dural fibroblast	Immature osteoblast	Inner dural fibroblast → Immature osteoblast	4.1454	0.02	4	TRUE	Medium
secretory	Wnt5a:Fzd8	Wnt5a	Fzd8	Pre-osteoblast	Pre-osteoblast	Pre-osteoblast → Pre-osteoblast	4.1368	0.03	11	TRUE	Medium
secretory	Fgf2:Fgfr2	Fgf2	Fgfr2	Pre-osteoblast	Pericyte	Pre-osteoblast → Pericyte	4.1276	0.03	5	TRUE	Medium
secretory	Angptl4:Sdc3	Angptl4	Sdc3	Pre-osteoblast	Pericyte	Pre-osteoblast → Pericyte	4.0814	0.01	5	TRUE	Medium
secretory	Mdk:Sdc4	Mdk	Sdc4	Inner dural fibroblast	Immature osteoblast	Inner dural fibroblast → Immature osteoblast	4.0759	0.04	4	TRUE	Medium
secretory	Penk:Oprd1	Penk	Oprd1	Proliferating preosteoblast	Pre-osteoblast	Proliferating preosteoblast → Pre-osteoblast	4.0619	0.01	6	TRUE	Medium
secretory	Mdk:Sdc4	Mdk	Sdc4	Neuron	Immature osteoblast	Neuron → Immature osteoblast	4.058	0.01	3	TRUE	Medium
secretory	Vegfb:Flt1	Vegfb	Flt1	Proliferating preosteoblast	Immature osteoblast	Proliferating preosteoblast → Immature osteoblast	4.0525	0.03	2	TRUE	Medium
secretory	Ptn:Ncl	Ptn	Ncl	Axin2⁺-SuSC	Pre-osteoblast	Axin2⁺-SuSC → Pre-osteoblast	4.023	0.01	6	TRUE	Medium
secretory	Ptn:Sdc2	Ptn	Sdc2	Pre-osteoblast	Gli1⁺-SuSC	Pre-osteoblast → Gli1⁺-SuSC	4.0222	0.02	4	TRUE	Medium

## Sheet: E18.5_CS_secretory_significant_
Communication_type	LR_pair	Ligand_gene	Receptor_gene	Sender_celltype	Receiver_celltype	Cell_pair	Strength	P_value	Network_weight	Is_significant	Significance_level
secretory	Edn1:Ednra	Edn1	Ednra	Capillary endothelial cell	Capillary endothelial cell	Capillary endothelial cell → Capillary endothelial cell	440.39	0.01	2	TRUE	High
secretory	Angptl4:Itgav&Itgb3	Angptl4	Itgav&Itgb3	Ligament-like mesenchyme	Pre-osteoblast	Ligament-like mesenchyme → Pre-osteoblast	138.594	0.03	7	TRUE	Medium
secretory	Sema3g:Nrp2&Plxna2	Sema3g	Nrp2&Plxna2	Proliferating preosteoblast	Capillary endothelial cell	Proliferating preosteoblast → Capillary endothelial cell	125.511	0.04	3	TRUE	Medium
secretory	Angpt2:Tek	Angpt2	Tek	Pericyte	Proliferating preosteoblast	Pericyte → Proliferating preosteoblast	79.6391	0.02	2	TRUE	Medium
secretory	Angptl4:Sdc3	Angptl4	Sdc3	Capillary endothelial cell	Pericyte	Capillary endothelial cell → Pericyte	64.8305	0.02	1	TRUE	Medium
secretory	Wnt10a:Fzd6&Lrp6	Wnt10a	Fzd6&Lrp6	Capillary endothelial cell	Chondrocyte	Capillary endothelial cell → Chondrocyte	63.7567	0.01	3	TRUE	High
secretory	Sema3f:Nrp2&Plxna2	Sema3f	Nrp2&Plxna2	Chondrocyte	Capillary endothelial cell	Chondrocyte → Capillary endothelial cell	53.4961	0.01	6	TRUE	High
secretory	Angptl4:Cdh5	Angptl4	Cdh5	Capillary endothelial cell	Axin2⁺-SuSC	Capillary endothelial cell → Axin2⁺-SuSC	50.0443	0.03	1	TRUE	Medium
secretory	Sema3d:Nrp2&Plxna2	Sema3d	Nrp2&Plxna2	Immature osteoblast	Capillary endothelial cell	Immature osteoblast → Capillary endothelial cell	47.4236	0.03	1	TRUE	Medium
secretory	Wnt16:Fzd6&Lrp5	Wnt16	Fzd6&Lrp5	Axin2⁺-SuSC	Pre-osteoblast	Axin2⁺-SuSC → Pre-osteoblast	46.9298	0.03	4	TRUE	Medium
secretory	Pdgfd:Pdgfrb	Pdgfd	Pdgfrb	Capillary endothelial cell	Pre-osteoblast	Capillary endothelial cell → Pre-osteoblast	44.636	0.02	2	TRUE	Medium
secretory	Angpt1:Tek	Angpt1	Tek	Axin2⁺-SuSC	Capillary endothelial cell	Axin2⁺-SuSC → Capillary endothelial cell	40.4732	0.03	1	TRUE	Medium
secretory	Vegfb:Flt1	Vegfb	Flt1	Pre-osteoblast	M2 Macrophage	Pre-osteoblast → M2 Macrophage	35.6845	0.01	2	TRUE	High
secretory	Angptl4:Sdc2	Angptl4	Sdc2	Ligament-like mesenchyme	Immature osteoblast	Ligament-like mesenchyme → Immature osteoblast	35.2536	0.01	2	TRUE	High
secretory	Pgf:Flt1	Pgf	Flt1	Pre-osteoblast	Capillary endothelial cell	Pre-osteoblast → Capillary endothelial cell	34.4251	0.02	4	TRUE	Medium
secretory	Wnt7b:Fzd6&Lrp6	Wnt7b	Fzd6&Lrp6	Pre-osteoblast	Chondrocyte	Pre-osteoblast → Chondrocyte	30.9195	0.03	4	TRUE	Medium
secretory	Angptl4:Cdh5	Angptl4	Cdh5	Capillary endothelial cell	Chondrocyte	Capillary endothelial cell → Chondrocyte	24.3906	0.01	3	TRUE	High
secretory	Angpt2:Tek	Angpt2	Tek	Chondrocyte	Capillary endothelial cell	Chondrocyte → Capillary endothelial cell	22.9513	0.01	6	TRUE	High
secretory	Vegfc:Kdr	Vegfc	Kdr	Capillary endothelial cell	Immature osteoblast	Capillary endothelial cell → Immature osteoblast	22.5615	0.02	2	TRUE	Medium
secretory	Mdk:Ncl	Mdk	Ncl	Pericyte	Pre-osteoblast	Pericyte → Pre-osteoblast	21.8955	0.01	6	TRUE	High
secretory	Vegfc:Flt4	Vegfc	Flt4	Chondrocyte	Capillary endothelial cell	Chondrocyte → Capillary endothelial cell	18.4427	0.04	6	TRUE	Medium
secretory	Cxcl12:Cxcr4	Cxcl12	Cxcr4	Pre-osteoblast	Capillary endothelial cell	Pre-osteoblast → Capillary endothelial cell	18.3586	0.03	4	TRUE	Medium
secretory	Ptn:Sdc4	Ptn	Sdc4	Pre-osteoblast	M2 Macrophage	Pre-osteoblast → M2 Macrophage	18.3082	0.01	2	TRUE	High
secretory	Wnt16:Fzd5&Lrp6	Wnt16	Fzd5&Lrp6	Chondrocyte	Pre-osteoblast	Chondrocyte → Pre-osteoblast	18.2828	0.02	7	TRUE	Medium
secretory	Mdk:Sdc2	Mdk	Sdc2	Pericyte	Pre-osteoblast	Pericyte → Pre-osteoblast	18.2744	0.02	6	TRUE	Medium
secretory	Gas6:Mertk	Gas6	Mertk	M2 Macrophage	Immature osteoblast	M2 Macrophage → Immature osteoblast	17.127	0.01	2	TRUE	High
secretory	Fgf2:Fgfr2	Fgf2	Fgfr2	M2 Macrophage	Immature osteoblast	M2 Macrophage → Immature osteoblast	16.9166	0.02	2	TRUE	Medium
secretory	Vegfa:Flt1	Vegfa	Flt1	Pericyte	Proliferating preosteoblast	Pericyte → Proliferating preosteoblast	16.8272	0.03	2	TRUE	Medium
secretory	Wnt9a:Fzd3&Lrp6	Wnt9a	Fzd3&Lrp6	Pre-osteoblast	Chondrocyte	Pre-osteoblast → Chondrocyte	16.7469	0.03	4	TRUE	Medium
secretory	Mdk:Itga4&Itgb1	Mdk	Itga4&Itgb1	Ligament-like mesenchyme	Chondrocyte	Ligament-like mesenchyme → Chondrocyte	16.4518	0.01	1	TRUE	High
secretory	Tnfsf9:Tnfrsf9	Tnfsf9	Tnfrsf9	Chondrocyte	Outer dural fibroblast	Chondrocyte → Outer dural fibroblast	15.2768	0.02	2	TRUE	Medium
secretory	Bmp8b:Acvr1&Bmpr2	Bmp8b	Acvr1&Bmpr2	Axin2⁺-SuSC	Chondrocyte	Axin2⁺-SuSC → Chondrocyte	15.2577	0.01	3	TRUE	High
secretory	Pomc:Mc3r	Pomc	Mc3r	Pre-osteoblast	Immature osteoblast	Pre-osteoblast → Immature osteoblast	14.4119	0.02	9	TRUE	Medium
secretory	Vegfc:Kdr	Vegfc	Kdr	Chondrocyte	Capillary endothelial cell	Chondrocyte → Capillary endothelial cell	13.3553	0.01	6	TRUE	High
secretory	Fgf9:Fgfr2	Fgf9	Fgfr2	Proliferating preosteoblast	Outer dural fibroblast	Proliferating preosteoblast → Outer dural fibroblast	13.2032	0.04	4	TRUE	Medium
secretory	Wnt2:Fzd10&Lrp6	Wnt2	Fzd10&Lrp6	Chondrocyte	Pre-osteoblast	Chondrocyte → Pre-osteoblast	12.6264	0.03	7	TRUE	Medium
secretory	Sema3c:Plxnd1	Sema3c	Plxnd1	Outer dural fibroblast	Capillary endothelial cell	Outer dural fibroblast → Capillary endothelial cell	12.4956	0.01	4	TRUE	High
secretory	Vegfa:Kdr	Vegfa	Kdr	Pericyte	Pre-osteoblast	Pericyte → Pre-osteoblast	11.8585	0.03	6	TRUE	Medium
secretory	Gas6:Axl	Gas6	Axl	Capillary endothelial cell	Capillary endothelial cell	Capillary endothelial cell → Capillary endothelial cell	11.649	0.03	2	TRUE	Medium
secretory	Ngf:Ngfr	Ngf	Ngfr	Pre-osteoblast	Capillary endothelial cell	Pre-osteoblast → Capillary endothelial cell	11.2641	0.03	4	TRUE	Medium
secretory	Hbegf:Egfr	Hbegf	Egfr	Chondrocyte	M2 Macrophage	Chondrocyte → M2 Macrophage	10.7359	0.01	2	TRUE	High
secretory	Wnt11:Fzd1	Wnt11	Fzd1	Pre-osteoblast	Axin2⁺-SuSC	Pre-osteoblast → Axin2⁺-SuSC	10.272	0.04	5	TRUE	Medium
secretory	Angptl2:Tlr4	Angptl2	Tlr4	Outer dural fibroblast	Capillary endothelial cell	Outer dural fibroblast → Capillary endothelial cell	10.167	0.02	4	TRUE	Medium
secretory	Sema3b:Nrp2&Plxna2	Sema3b	Nrp2&Plxna2	Pre-osteoblast	Proliferating preosteoblast	Pre-osteoblast → Proliferating preosteoblast	10.069	0.04	3	TRUE	Medium
secretory	Wnt16:Fzd6&Lrp5	Wnt16	Fzd6&Lrp5	Chondrocyte	Pre-osteoblast	Chondrocyte → Pre-osteoblast	9.4691	0.01	7	TRUE	High
secretory	Adipoq:Adipor1	Adipoq	Adipor1	Immature osteoblast	Gli1⁺-SuSC	Immature osteoblast → Gli1⁺-SuSC	9.2647	0.03	2	TRUE	Medium
secretory	Igf1:Igf1r	Igf1	Igf1r	Proliferating preosteoblast	Capillary endothelial cell	Proliferating preosteoblast → Capillary endothelial cell	8.6445	0.03	3	TRUE	Medium
secretory	Ngf:Ngfr	Ngf	Ngfr	Proliferating preosteoblast	Proliferating preosteoblast	Proliferating preosteoblast → Proliferating preosteoblast	8.5128	0.04	3	TRUE	Medium
secretory	Gas6:Tyro3	Gas6	Tyro3	Capillary endothelial cell	Proliferating preosteoblast	Capillary endothelial cell → Proliferating preosteoblast	8.4197	0.03	1	TRUE	Medium
secretory	Vegfa:Flt1	Vegfa	Flt1	Pericyte	Pre-osteoblast	Pericyte → Pre-osteoblast	8.362	0.01	6	TRUE	High
secretory	Wnt5a:Mcam	Wnt5a	Mcam	Outer dural fibroblast	Capillary endothelial cell	Outer dural fibroblast → Capillary endothelial cell	8.3019	0.02	4	TRUE	Medium
secretory	Wnt10b:Fzd1&Lrp6	Wnt10b	Fzd1&Lrp6	Outer dural fibroblast	Axin2⁺-SuSC	Outer dural fibroblast → Axin2⁺-SuSC	7.9648	0.03	1	TRUE	Medium
secretory	Mdk:Lrp1	Mdk	Lrp1	Pericyte	Gli1⁺-SuSC	Pericyte → Gli1⁺-SuSC	7.9113	0.04	1	TRUE	Medium
secretory	Sema3d:Nrp1&Plxna2	Sema3d	Nrp1&Plxna2	Immature osteoblast	Pre-osteoblast	Immature osteoblast → Pre-osteoblast	7.8821	0.04	12	TRUE	Medium
secretory	Vegfb:Flt1	Vegfb	Flt1	Proliferating preosteoblast	M2 Macrophage	Proliferating preosteoblast → M2 Macrophage	7.8251	0.04	1	TRUE	Medium
secretory	Adipoq:Adipor1	Adipoq	Adipor1	Immature osteoblast	M2 Macrophage	Immature osteoblast → M2 Macrophage	7.6049	0.03	1	TRUE	Medium
secretory	Igf1:Igf1r	Igf1	Igf1r	Outer dural fibroblast	Capillary endothelial cell	Outer dural fibroblast → Capillary endothelial cell	7.1424	0.01	4	TRUE	High
secretory	Wnt7b:Fzd8&Lrp5	Wnt7b	Fzd8&Lrp5	Pre-osteoblast	Pre-osteoblast	Pre-osteoblast → Pre-osteoblast	7.1307	0.03	5	TRUE	Medium
secretory	Sema3c:Nrp1&Plxna1	Sema3c	Nrp1&Plxna1	Proliferating preosteoblast	Pre-osteoblast	Proliferating preosteoblast → Pre-osteoblast	7.0834	0.02	11	TRUE	Medium
secretory	Ptn:Sdc4	Ptn	Sdc4	Axin2⁺-SuSC	Gli1⁺-SuSC	Axin2⁺-SuSC → Gli1⁺-SuSC	6.6182	0.01	1	TRUE	High
secretory	Mdk:Sdc2	Mdk	Sdc2	Pericyte	Immature osteoblast	Pericyte → Immature osteoblast	6.4686	0.01	3	TRUE	High
secretory	Wnt9a:Fzd1&Lrp6	Wnt9a	Fzd1&Lrp6	Chondrocyte	Axin2⁺-SuSC	Chondrocyte → Axin2⁺-SuSC	6.419	0.01	3	TRUE	High
secretory	Pros1:Tyro3	Pros1	Tyro3	M2 Macrophage	Chondrocyte	M2 Macrophage → Chondrocyte	6.3104	0.03	2	TRUE	Medium
secretory	Pdgfb:Pdgfra	Pdgfb	Pdgfra	Capillary endothelial cell	Chondrocyte	Capillary endothelial cell → Chondrocyte	6.1519	0.04	3	TRUE	Medium
secretory	Wnt5b:Fzd2	Wnt5b	Fzd2	Outer dural fibroblast	Pre-osteoblast	Outer dural fibroblast → Pre-osteoblast	5.7378	0.03	2	TRUE	Medium
secretory	Wnt5a:Fzd8	Wnt5a	Fzd8	Pre-osteoblast	Ectocranial SM	Pre-osteoblast → Ectocranial SM	5.7277	0.01	2	TRUE	Medium
secretory	Wnt9a:Fzd2&Lrp6	Wnt9a	Fzd2&Lrp6	Proliferating preosteoblast	Pre-osteoblast	Proliferating preosteoblast → Pre-osteoblast	5.6866	0.03	11	TRUE	Medium
secretory	Wnt10a:Fzd5&Lrp6	Wnt10a	Fzd5&Lrp6	Immature osteoblast	Pre-osteoblast	Immature osteoblast → Pre-osteoblast	5.6066	0.02	12	TRUE	Medium
secretory	Wnt10a:Fzd2&Lrp6	Wnt10a	Fzd2&Lrp6	Immature osteoblast	Pre-osteoblast	Immature osteoblast → Pre-osteoblast	5.6066	0.01	12	TRUE	Medium
secretory	Fgf10:Fgfr2	Fgf10	Fgfr2	Axin2⁺-SuSC	Immature osteoblast	Axin2⁺-SuSC → Immature osteoblast	5.4772	0.01	5	TRUE	Medium
secretory	Pdgfd:Pdgfrb	Pdgfd	Pdgfrb	Capillary endothelial cell	Immature osteoblast	Capillary endothelial cell → Immature osteoblast	5.4638	0.03	2	TRUE	Medium
secretory	Fgf9:Fgfr1	Fgf9	Fgfr1	Proliferating preosteoblast	Outer dural fibroblast	Proliferating preosteoblast → Outer dural fibroblast	5.2661	0.03	4	TRUE	Medium
secretory	Cxcl12:Ackr3	Cxcl12	Ackr3	Immature osteoblast	Osteoclast	Immature osteoblast → Osteoclast	5.2167	0.01	1	TRUE	Medium
secretory	Sema3c:Plxnd1	Sema3c	Plxnd1	Pre-osteoblast	Axin2⁺-SuSC	Pre-osteoblast → Axin2⁺-SuSC	5.1946	0.03	5	TRUE	Medium
secretory	Wnt2:Fzd7&Lrp6	Wnt2	Fzd7&Lrp6	Axin2⁺-SuSC	Immature osteoblast	Axin2⁺-SuSC → Immature osteoblast	5.1916	0.01	5	TRUE	Medium
secretory	Ptn:Sdc3	Ptn	Sdc3	Pre-osteoblast	Osteoclast	Pre-osteoblast → Osteoclast	5.1479	0.01	2	TRUE	Medium
secretory	Bmp6:Acvr1&Bmpr2	Bmp6	Acvr1&Bmpr2	Axin2⁺-SuSC	Pre-osteoblast	Axin2⁺-SuSC → Pre-osteoblast	5.1021	0.02	4	TRUE	Medium
secretory	Fgf2:Fgfr3	Fgf2	Fgfr3	Outer dural fibroblast	Chondrocyte	Outer dural fibroblast → Chondrocyte	5.0778	0.01	1	TRUE	Medium
secretory	Wnt5a:Fzd1	Wnt5a	Fzd1	Ligament-like mesenchyme	Pre-osteoblast	Ligament-like mesenchyme → Pre-osteoblast	5.0068	0.03	7	TRUE	Medium
secretory	Angpt2:Itga5&Itgb1	Angpt2	Itga5&Itgb1	Pre-osteoblast	Outer dural fibroblast	Pre-osteoblast → Outer dural fibroblast	4.9728	0.01	4	TRUE	Medium
secretory	Lgals9:Ptprc	Lgals9	Ptprc	Proliferating preosteoblast	Chondrocyte	Proliferating preosteoblast → Chondrocyte	4.9134	0.02	2	TRUE	Medium
secretory	Angpt2:Tek	Angpt2	Tek	Pre-osteoblast	Outer dural fibroblast	Pre-osteoblast → Outer dural fibroblast	4.9021	0.02	4	TRUE	Medium
secretory	Mdk:Ncl	Mdk	Ncl	Ligament-like mesenchyme	Pre-osteoblast	Ligament-like mesenchyme → Pre-osteoblast	4.8528	0.04	7	TRUE	Medium
secretory	Adipoq:Adipor1	Adipoq	Adipor1	Immature osteoblast	Pre-osteoblast	Immature osteoblast → Pre-osteoblast	4.8484	0.03	12	TRUE	Medium
secretory	Tnfsf11:Tnfrsf11b	Tnfsf11	Tnfrsf11b	Pre-osteoblast	Immature osteoblast	Pre-osteoblast → Immature osteoblast	4.7666	0.03	9	TRUE	Medium
secretory	Wnt5a:Fzd1	Wnt5a	Fzd1	Immature osteoblast	Axin2⁺-SuSC	Immature osteoblast → Axin2⁺-SuSC	4.6456	0.01	2	TRUE	Medium
secretory	Wnt16:Fzd7&Lrp6	Wnt16	Fzd7&Lrp6	Chondrocyte	Immature osteoblast	Chondrocyte → Immature osteoblast	4.6107	0.01	1	TRUE	Medium
secretory	Nampt:Insr	Nampt	Insr	Pre-osteoblast	Ligament-like mesenchyme	Pre-osteoblast → Ligament-like mesenchyme	4.5993	0.02	1	TRUE	Medium
secretory	Fgf1:Fgfr3	Fgf1	Fgfr3	Immature osteoblast	Chondrocyte	Immature osteoblast → Chondrocyte	4.3808	0.01	3	TRUE	Medium
secretory	Wnt10b:Fzd6&Lrp6	Wnt10b	Fzd6&Lrp6	Proliferating preosteoblast	Chondrocyte	Proliferating preosteoblast → Chondrocyte	4.3452	0.04	2	TRUE	Medium
secretory	Wnt5a:Fzd7	Wnt5a	Fzd7	Ligament-like mesenchyme	Pre-osteoblast	Ligament-like mesenchyme → Pre-osteoblast	4.3351	0.04	7	TRUE	Medium
secretory	Ptn:Sdc1	Ptn	Sdc1	Pre-osteoblast	Axin2⁺-SuSC	Pre-osteoblast → Axin2⁺-SuSC	4.3335	0.01	5	TRUE	Medium
secretory	Mdk:Sdc1	Mdk	Sdc1	Pericyte	Immature osteoblast	Pericyte → Immature osteoblast	4.2425	0.04	3	TRUE	Medium
secretory	Pros1:Axl	Pros1	Axl	M2 Macrophage	Chondrocyte	M2 Macrophage → Chondrocyte	4.206	0.03	2	TRUE	Medium
secretory	Ptn:Sdc1	Ptn	Sdc1	Pre-osteoblast	Outer dural fibroblast	Pre-osteoblast → Outer dural fibroblast	4.1951	0.01	4	TRUE	Medium
secretory	Bmp8a:Acvr1&Bmpr2	Bmp8a	Acvr1&Bmpr2	Immature osteoblast	Chondrocyte	Immature osteoblast → Chondrocyte	4.0551	0.01	3	TRUE	Medium
secretory	Mdk:Sdc2	Mdk	Sdc2	Ligament-like mesenchyme	Pre-osteoblast	Ligament-like mesenchyme → Pre-osteoblast	4.0502	0.04	7	TRUE	Medium

## Sheet: P3_CS_secretory_significant_onl
Communication_type	LR_pair	Ligand_gene	Receptor_gene	Sender_celltype	Receiver_celltype	Cell_pair	Strength	P_value	Network_weight	Is_significant	Significance_level
secretory	Ccl5:Ccr5	Ccl5	Ccr5	Arachnoid fibroblast	Arachnoid fibroblast	Arachnoid fibroblast → Arachnoid fibroblast	7719.35	0.04	2	TRUE	Medium
secretory	Tnfsf11:Tnfrsf11a	Tnfsf11	Tnfrsf11a	Mmp13⁺-Pre-osteoblast	Immature osteoblast	Mmp13⁺-Pre-osteoblast → Immature osteoblast	52.6207	0.02	1	TRUE	Medium
secretory	Mdk:Ncl	Mdk	Ncl	Gli1⁺-SuSC	Ligament-like mesenchyme	Gli1⁺-SuSC → Ligament-like mesenchyme	31.7987	0.01	5	TRUE	High
secretory	Lgals9:Ptprc	Lgals9	Ptprc	Ectocranial SM	Immature osteoblast	Ectocranial SM → Immature osteoblast	25.0958	0.02	3	TRUE	Medium
secretory	Mdk:Lrp1	Mdk	Lrp1	Gli1⁺-SuSC	Ligament-like mesenchyme	Gli1⁺-SuSC → Ligament-like mesenchyme	16.9821	0.01	5	TRUE	High
secretory	Postn:Itgav&Itgb5	Postn	Itgav&Itgb5	Gli1⁺-SuSC	Ligament-like mesenchyme	Gli1⁺-SuSC → Ligament-like mesenchyme	16.5778	0.02	5	TRUE	Medium
secretory	Mdk:Itga6&Itgb1	Mdk	Itga6&Itgb1	Gli1⁺-SuSC	Immature osteoblast	Gli1⁺-SuSC → Immature osteoblast	15.0585	0.02	1	TRUE	Medium
secretory	Mdk:Sdc4	Mdk	Sdc4	Gli1⁺-SuSC	Ligament-like mesenchyme	Gli1⁺-SuSC → Ligament-like mesenchyme	12.7232	0.01	5	TRUE	High
secretory	Tnfsf11:Tnfrsf11b	Tnfsf11	Tnfrsf11b	Capillary endothelial cell	Immature osteoblast	Capillary endothelial cell → Immature osteoblast	11.6707	0.03	1	TRUE	Medium
secretory	Wnt5a:Fzd1	Wnt5a	Fzd1	Ectocranial SM	Immature osteoblast	Ectocranial SM → Immature osteoblast	8.9714	0.02	3	TRUE	Medium
secretory	Mdk:Sdc2	Mdk	Sdc2	Gli1⁺-SuSC	Ligament-like mesenchyme	Gli1⁺-SuSC → Ligament-like mesenchyme	7.1032	0.04	5	TRUE	Medium
secretory	Wnt5a:Mcam	Wnt5a	Mcam	Ectocranial SM	Immature osteoblast	Ectocranial SM → Immature osteoblast	6.2965	0.02	3	TRUE	Medium
secretory	Spp1:Itgav&Itgb5	Spp1	Itgav&Itgb5	Arachnoid fibroblast	Ligament-like mesenchyme	Arachnoid fibroblast → Ligament-like mesenchyme	6.1369	0.03	1	TRUE	Medium
secretory	Ptn:Sdc4	Ptn	Sdc4	Arachnoid fibroblast	Arachnoid fibroblast	Arachnoid fibroblast → Arachnoid fibroblast	5.7529	0.04	2	TRUE	Medium
secretory	Wnt11:Fzd7	Wnt11	Fzd7	Ligament-like mesenchyme	Immature osteoblast	Ligament-like mesenchyme → Immature osteoblast	5.4499	0.01	1	TRUE	Medium
secretory	Wnt5a:Fzd2	Wnt5a	Fzd2	Pre-osteoblast	Pre-osteoblast	Pre-osteoblast → Pre-osteoblast	4.7166	0.01	2	TRUE	Medium
