# Supplementary material for: Spatiotemporal single-cell atlas of suture stem cell dynamics in craniosynostosis
Source: Stem Cell Res Ther. 2026 May 3;17:231. doi: 10.1186/s13287-026-04987-6 (PMC13312657; doi:10.1186/s13287-026-04987-6)
Supplement: Supplementary file 5 — Additional file 5. [file 13287_2026_4987_MOESM5_ESM.xlsx]

## Sheet: GSVA_Arachnoid_FB_E14.5_CSvsWT
Unnamed: 0	logFC	AveExpr	t	P.Value	adj.P.Val	B
Positive Regulation of Skeletal Muscle Cell Differentiation	1.28836	-0.136813	7.45228	0.000683247	0.522121	-1.29181
Regulation of Circadian Sleep Wake Cycle Wakefulness	1.2583	-0.18002	7.11816	0.000845078	0.522121	-1.36163
Regulation of Sperm Capacitation	-1.31439	0.0169555	-6.98775	0.000920297	0.522121	-1.39081
Skeletal Muscle Thin Filament Assembly	-1.30913	0.0879019	-6.8915	0.000980929	0.522121	-1.41309
Regulation of Nucleotide Binding Oligomerization Domain Containing 2-Signaling Pathway	1.19025	-0.0994336	6.64378	0.00116002	0.522121	-1.47352
De Novo Centriole Assembly Involved in Multi Ciliated Epithelial Cell Differentiation	1.14787	-0.076325	6.59012	0.00120376	0.522121	-1.48722
Purine Ribonucleoside Salvage	1.12423	-0.0382013	6.53679	0.00124916	0.522121	-1.50107
Hydrogen Sulfide Metabolic Process	-1.25942	0.00502873	-6.30842	0.00146797	0.522121	-1.56299
Regulation of Nucleotide Binding Oligomerization Domain Containing 1-Signaling Pathway	1.1881	-0.0834173	6.28644	0.00149132	0.522121	-1.56918
Oviduct Epithelium Development	-1.13022	0.0868982	-6.22667	0.00155709	0.522121	-1.58625
Multi Ciliated Epithelial Cell Differentiation	1.13554	-0.101057	6.20481	0.00158198	0.522121	-1.59257
De Novo Centriole Assembly	1.13586	0.019088	6.14908	0.00164762	0.522121	-1.60887
Positive Regulation of Chemokine c x c Motif Ligand 1-Production	-1.20115	0.131286	-6.12269	0.00167982	0.522121	-1.6167
Response to Immobilization Stress	1.08685	0.210144	6.04074	0.00178462	0.522121	-1.64141
Positive Regulation of Translation in Response to Stress	-1.08861	-0.124183	-6.01649	0.0018171	0.522121	-1.64884
Reversible Differentiation	-1.10176	0.0280911	-5.96513	0.00188822	0.522121	-1.66478
Heme b Metabolic Process	-1.10265	-0.0545211	-5.95834	0.00189787	0.522121	-1.66691
g Protein Coupled Receptor Signaling Pathway Coupled to Cgmp Nucleotide Second Messenger	-1.29093	-0.0178944	-5.95654	0.00190042	0.522121	-1.66747
Nucleoside Salvage	1.07954	-0.0483679	5.89215	0.00199498	0.522121	-1.68787
Epigenetic Programing of Male Pronucleus	1.14954	-0.190082	5.80964	0.00212434	0.522121	-1.71463
Terpenoid Catabolic Process	1.028	-0.0610093	5.79737	0.00214442	0.522121	-1.71867
Epoxygenase P450 Pathway	0.976036	0.0100226	5.76095	0.00220531	0.522121	-1.73076
Heme a Metabolic Process	-0.97992	-0.0545687	-5.68409	0.00234063	0.522121	-1.75673
Regulation of Very Low Density Lipoprotein Particle Remodeling	1.02615	0.0166164	5.65089	0.00240208	0.522121	-1.76814
Interphase	-1.28237	0.0543708	-5.64379	0.00241547	0.522121	-1.7706
Activation of Meiosis	1.05725	0.0091149	5.63113	0.00243955	0.522121	-1.77499
Fructose Catabolic Process	-1.29867	-0.0184264	-5.61495	0.00247076	0.522121	-1.78064
Regulation of Membrane Repolarization During Action Potential	-1.12593	-0.0287925	-5.60065	0.00249871	0.522121	-1.78565
Fatty Acid Beta Oxidation using Acyl Coa Oxidase	1.00013	-0.0925012	5.56573	0.00256858	0.522121	-1.79798
Positive Regulation of Chronic Inflammatory Response	-1.28569	-0.081877	-5.53906	0.00262348	0.522121	-1.8075
Protein o Linked Glycosylation via Serine	-1.12047	0.04957	-5.52744	0.00264783	0.522121	-1.81167
Regulation of Timing of Neuron Differentiation	1.03595	0.0241917	5.5217	0.00265994	0.522121	-1.81373
Glossopharyngeal Nerve Development	-1.09823	-0.0457256	-5.51488	0.00267445	0.522121	-1.8162
Positive Regulation of Golgi to Plasma Membrane Protein Transport	-0.999733	0.0730904	-5.46384	0.00278589	0.522121	-1.83478
Rhombomere Development	0.968904	0.160377	5.45011	0.0028168	0.522121	-1.83983
Oxalate Transport	-1.20968	0.00229038	-5.43814	0.00284407	0.522121	-1.84425
Spinal Cord Oligodendrocyte Cell Differentiation	1.02303	-0.0158082	5.37889	0.00298371	0.522121	-1.86639
Microglial Cell Mediated Cytotoxicity	-1.15254	0.0859388	-5.36762	0.00301116	0.522121	-1.87065
Positive Regulation of Tissue Remodeling	0.930687	0.00127831	5.30574	0.00316732	0.522121	-1.89431
Medulla Oblongata Development	-1.14033	0.0496966	-5.28488	0.00322209	0.522121	-1.90239
Positive Regulation of Tumor Necrosis Factor Mediated Signaling Pathway	-1.0394	-0.0238612	-5.25559	0.00330088	0.522121	-1.91384
Ph Reduction	-1.18133	-0.066578	-5.24565	0.00332811	0.522121	-1.91775
Vacuolar Transmembrane Transport	0.944199	-0.100891	5.16515	0.00355875	0.522121	-1.94986
Lipoxygenase Pathway	1.01771	0.0208765	5.16463	0.0035603	0.522121	-1.95008
Stomach Development	0.951765	0.0447936	5.13904	0.00363753	0.522121	-1.96046
Regulation of Translation Initiation in Response to Endoplasmic Reticulum Stress	-0.93487	-0.0533672	-5.1311	0.00366191	0.522121	-1.96371
Positive Regulation of Fc Receptor Mediated Stimulatory Signaling Pathway	-0.948945	0.00293679	-5.09355	0.00377971	0.522121	-1.97914
Protein Transport Within Lipid Bilayer	-0.906585	-0.00494314	-5.07006	0.00385568	0.522121	-1.9889
Pyruvate Transmembrane Transport	-0.969783	0.0701116	-5.04679	0.00393268	0.522121	-1.99864
Positive Regulation of Nucleotide Binding Domain Leucine Rich Repeat Containing Receptor Signaling Pathway	1.04758	-0.0763167	5.01016	0.0040576	0.522121	-2.01411
Positive Regulation of Nucleotide Binding Oligomerization Domain Containing 2-Signaling Pathway	1.04758	-0.0763167	5.01016	0.0040576	0.522121	-2.01411
Myofibroblast Contraction	0.899648	-0.0507544	5.00886	0.00406212	0.522121	-2.01467
Xenobiotic Export from Cell	-0.949562	-0.00689865	-4.99289	0.00411808	0.522121	-2.02148
Protein Localization to Paranode Region of Axon	1.07071	0.109996	4.9559	0.00425123	0.522121	-2.03738
Nitrogen Utilization	1.00082	-0.0201584	4.91203	0.00441569	0.522121	-2.05649
Negative Regulation of Hepatocyte Proliferation	-1.07707	-0.104325	-4.91156	0.00441749	0.522121	-2.0567
Gtp Biosynthetic Process	0.875525	0.0377566	4.90124	0.00445726	0.522121	-2.06124
Phosphatidylethanolamine Acyl Chain Remodeling	-1.00894	0.000414055	-4.85622	0.00463578	0.522121	-2.08121
Kynurenine Metabolic Process	0.898267	-0.0403919	4.85353	0.00464669	0.522121	-2.08241
Tryptophan Catabolic Process to Kynurenine	0.898267	-0.0403919	4.85353	0.00464669	0.522121	-2.08241
Negative Regulation of Protein Polyubiquitination	0.870949	-0.0394956	4.83259	0.00473279	0.522121	-2.09181
Attachment of Mitotic Spindle Microtubules to Kinetochore	-0.813615	0.0225745	-4.80366	0.00485478	0.522121	-2.10489
Maintenance of Protein Location in Extracellular Region	1.0605	0.0786333	4.7816	0.00495029	0.522121	-2.11495
Negative Regulation of Perk Mediated Unfolded Protein Response	-0.982757	-0.0663182	-4.76235	0.00503543	0.522121	-2.12379
Positive Regulation of Cell Fate Commitment	0.857727	0.0653932	4.76006	0.0050457	0.522121	-2.12485
Peripheral Nervous System Neuron Differentiation	-0.888849	0.086456	-4.74642	0.00510717	0.522121	-2.13115
Regulation of Nk t Cell Proliferation	0.838647	0.0568092	4.73904	0.00514084	0.522121	-2.13458
Thiamine Containing Compound Metabolic Process	-1.06143	-0.0539448	-4.72959	0.00518428	0.522121	-2.13897
Thiamine Diphosphate Metabolic Process	-1.06143	-0.0539448	-4.72959	0.00518428	0.522121	-2.13897
l Proline Transmembrane Transport	-1.13457	0.0146832	-4.72154	0.00522163	0.522121	-2.14272
Necroptotic Signaling Pathway	-0.944195	0.0459162	-4.71956	0.00523087	0.522121	-2.14364
Rna Splicing via Endonucleolytic Cleavage and Ligation	0.851606	0.0555095	4.71565	0.00524914	0.522121	-2.14547
c x c Chemokine Receptor Cxcr4 Signaling Pathway	-0.879517	0.198703	-4.70882	0.0052813	0.522121	-2.14867
Amp Salvage	0.963172	0.111724	4.69989	0.00532365	0.522121	-2.15286
Utp Metabolic Process	0.844041	0.0499972	4.68723	0.00538442	0.522121	-2.15883
Retrotransposon Silencing by Mrna Destabilization	-1.25946	-0.0567069	-4.68234	0.00540806	0.522121	-2.16113
Xenobiotic Detoxification by Transmembrane Export Across the Plasma Membrane	-0.915022	-0.0165391	-4.67275	0.00545486	0.522121	-2.16568
Positive Regulation of Atpase Coupled Calcium Transmembrane Transporter Activity	0.918971	0.051106	4.66077	0.00551393	0.522121	-2.17137
Plasmacytoid Dendritic Cell Activation	-0.86648	0.0766874	-4.64392	0.00559834	0.522121	-2.17941
Toll Like Receptor 2-Signaling Pathway	-0.866559	0.00872869	-4.63876	0.00562446	0.522121	-2.18188
Microtubule Nucleation by Microtubule Organizing Center	-1.05695	-0.000432759	-4.63406	0.0056484	0.522121	-2.18414
Mineralocorticoid Biosynthetic Process	0.888384	-0.0467947	4.63156	0.00566119	0.522121	-2.18534
Regulation of Nucleotide Binding Domain Leucine Rich Repeat Containing Receptor Signaling Pathway	0.904572	-0.0935189	4.61438	0.00574997	0.522121	-2.19362
Regulation of Mrna Cis Splicing via Spliceosome	0.999531	-0.0157216	4.61008	0.00577243	0.522121	-2.1957
Regulation of Translational Initiation by Eif2 Alpha Phosphorylation	-0.815112	-0.0431405	-4.59594	0.00584698	0.522121	-2.20256
Positive Regulation of Ampa Receptor Activity	0.970482	0.128314	4.58871	0.00588557	0.522121	-2.20608
Utp Biosynthetic Process	0.789372	0.0371598	4.57208	0.00597545	0.522121	-2.21421
Negative Regulation of Interferon Beta Production	-0.791343	-0.0117425	-4.5356	0.00617814	0.522121	-2.23219
Positive Regulation of Vitamin d Receptor Signaling Pathway	-1.03452	0.0950197	-4.52589	0.00623348	0.522121	-2.23701
Pyruvate Transport	-0.868834	0.0544567	-4.51509	0.00629567	0.522121	-2.24239
Glomerular Epithelial Cell Development	-1.00401	-0.0196078	-4.50271	0.00636784	0.522121	-2.24858
Protein Localization to Juxtaparanode Region of Axon	1.05882	0.12634	4.5001	0.00638315	0.522121	-2.24989
Lipid Droplet Disassembly	-0.854435	0.0322683	-4.49122	0.0064357	0.522121	-2.25435
Positive Regulation of Nitric Oxide Synthase Activity	-0.826635	-0.021677	-4.48703	0.00646063	0.522121	-2.25646
Damp Catabolic Process	1.06719	0.110517	4.48246	0.00648793	0.522121	-2.25876
Negative Regulation of Mirna Processing	-0.823976	0.0903703	-4.47389	0.00653959	0.522121	-2.26309
Positive Regulation of Potassium Ion Transmembrane Transporter Activity	-0.775326	0.0632806	-4.46231	0.00661015	0.522121	-2.26896
Regulation of Determination of Dorsal Identity	0.847856	0.0363796	4.4358	0.0067749	0.522121	-2.28247
Response to Muscle Activity Involved in Regulation of Muscle Adaptation	-1.18371	0.0522765	-4.41976	0.00687698	0.522121	-2.29071
Roundabout Signaling Pathway	0.763249	0.0137999	4.39103	0.0070642	0.522121	-2.30557
Sperm Mitochondrial Sheath Assembly	0.981613	-0.0136398	4.37852	0.00714756	0.522121	-2.31208
Positive Regulation of Attachment of Spindle Microtubules to Kinetochore	-0.760938	0.0111286	-4.37403	0.00717772	0.522121	-2.31442
Virion Attachment to Host Cell	-0.808853	0.0425021	-4.36327	0.00725072	0.522121	-2.32005
Response to Lead Ion	0.756332	-0.00772823	4.34247	0.00739422	0.522121	-2.33099
Mineralocorticoid Metabolic Process	0.733131	0.0299013	4.32581	0.00751159	0.522121	-2.33981
Positive Regulation of b Cell Differentiation	0.79197	0.0580845	4.31068	0.00761995	0.522121	-2.34785
Positive Regulation of Fever Generation	0.991968	0.195182	4.30343	0.0076726	0.522121	-2.35173
Skeletal Muscle Hypertrophy	0.990186	0.00583301	4.30182	0.00768431	0.522121	-2.35259
Mucosa Associated Lymphoid Tissue Development	0.881511	0.141846	4.29234	0.00775382	0.522121	-2.35766
Protein Maturation by 4fe 4s Cluster Transfer	0.807372	0.0441091	4.28687	0.00779432	0.522121	-2.3606
Positive Regulation of Ovarian Follicle Development	0.780988	-0.11231	4.28215	0.00782942	0.522121	-2.36314
Regulation of Ovarian Follicle Development	0.780988	-0.11231	4.28215	0.00782942	0.522121	-2.36314
Growth Hormone Receptor Signaling Pathway via Jak Stat	0.749073	0.0327683	4.27468	0.0078853	0.522121	-2.36716
Trunk Segmentation	0.863446	-0.0959002	4.26867	0.00793067	0.522121	-2.3704
Sequestering of Metal Ion	0.780739	0.01415	4.26853	0.00793175	0.522121	-2.37048
Positive Regulation of Cell Maturation	0.815986	0.0708108	4.25775	0.00801379	0.522121	-2.37631
Neuronal Signal Transduction	-1.06218	-0.0176268	-4.25479	0.00803653	0.522121	-2.37792
Rna Guanine N7 Methylation	0.972991	-0.0113331	4.24993	0.00807399	0.522121	-2.38056
Antibacterial Innate Immune Response	-1.01155	0.0550402	-4.24267	0.00813024	0.522121	-2.38451
Sensitization	0.848302	0.235327	4.23883	0.00816027	0.522121	-2.38661
Alditol Biosynthetic Process	-0.765619	-0.18829	-4.21402	0.00835696	0.523058	-2.40019
Glycerol Biosynthetic Process	-0.765619	-0.18829	-4.21402	0.00835696	0.523058	-2.40019
Positive Regulation of Interleukin 1-Alpha Production	-0.807479	0.0545488	-4.21125	0.00837928	0.523058	-2.40172
Negative Regulation of Retinoic Acid Receptor Signaling Pathway	0.821669	-0.00158562	4.18388	0.00860338	0.526391	-2.41685
Protoporphyrinogen Ix Metabolic Process	-0.790318	0.00911085	-4.18346	0.00860691	0.526391	-2.41708
C21 Steroid Hormone Biosynthetic Process	0.728851	0.00532441	4.17969	0.00863835	0.526391	-2.41918
Positive Regulation of Retinoic Acid Receptor Signaling Pathway	0.832256	-0.0569705	4.15658	0.00883387	0.530947	-2.43207
Bronchiole Development	0.95274	0.0838756	4.15454	0.00885142	0.530947	-2.43322
Negative Regulation of Protein Kinase c Signaling	0.849611	-0.129639	4.13711	0.0090026	0.534611	-2.44301
Indole Containing Compound Catabolic Process	0.8699	0.112431	4.12068	0.00914788	0.534611	-2.4523
Sulfate Transport	-0.707018	0.0619648	-4.10221	0.00931449	0.534611	-2.46279
Commitment of Neuronal Cell to Specific Neuron Type in Forebrain	1.01879	0.154137	4.08892	0.00943649	0.534611	-2.47038
Forebrain Neuron Fate Commitment	1.01879	0.154137	4.08892	0.00943649	0.534611	-2.47038
Regulation of Lymphangiogenesis	0.927257	-0.00596241	4.06716	0.00964027	0.534611	-2.48288
Negative Regulation of Cytosolic Calcium Ion Concentration	0.701251	-0.0919652	4.06051	0.00970354	0.534611	-2.48671
Negative Regulation of t Cell Migration	-1.10887	0.0174098	-4.0563	0.00974385	0.534611	-2.48915
Regulation of Retinoic Acid Receptor Signaling Pathway	0.70896	-0.014198	4.05617	0.00974509	0.534611	-2.48922
Peptidyl Lysine Monomethylation	-0.695733	-0.0425349	-4.03735	0.00992772	0.534611	-2.50014
Positive Regulation of Vascular Wound Healing	-0.839217	0.0220111	-4.01858	0.0101138	0.534611	-2.51109
Tetrahydrofolate Biosynthetic Process	-0.783307	0.074729	-4.01426	0.0101572	0.534611	-2.51362
Response to Lithium Ion	-0.696229	-0.00292343	-4.00681	0.0102325	0.534611	-2.51799
Regulation of Axon Guidance	0.843655	0.0701879	4.00543	0.0102466	0.534611	-2.5188
Dorsal Root Ganglion Development	0.808668	-0.0316893	4.00286	0.0102728	0.534611	-2.52032
Datp Metabolic Process	0.841402	0.102184	3.99227	0.0103814	0.534611	-2.52655
Prosthetic Group Metabolic Process	0.959406	-0.230558	3.98812	0.0104244	0.534611	-2.52901
Tryptophan Transport	0.834037	0.11978	3.98165	0.0104917	0.534611	-2.53283
Purine Nucleobase Metabolic Process	0.705849	0.0803614	3.97197	0.0105935	0.534611	-2.53857
Regulation of Germinal Center Formation	0.825854	0.00931812	3.95568	0.0107673	0.534611	-2.54827
Protein Delipidation	0.700614	-0.00768652	3.95534	0.0107709	0.534611	-2.54847
Mammary Duct Terminal End Bud Growth	0.732136	0.0183031	3.94387	0.0108953	0.534611	-2.55533
Regulation of Cholesterol Import	0.970014	0.0141968	3.94377	0.0108964	0.534611	-2.55539
Chitin Metabolic Process	-1.19525	-0.0287491	-3.91835	0.011178	0.534611	-2.57068
Vestibulocochlear Nerve Morphogenesis	0.919181	-0.154372	3.91092	0.0112619	0.534611	-2.57518
Regulation by Virus of Viral Protein Levels in Host Cell	0.667271	-0.0248455	3.91044	0.0112673	0.534611	-2.57546
Renal Control of Peripheral Vascular Resistance Involved in Regulation of Systemic Arterial Blood Pressure	-0.795443	-0.0187867	-3.90527	0.0113261	0.534611	-2.5786
Proline Transmembrane Transport	-0.828089	0.0656549	-3.90175	0.0113664	0.534611	-2.58074
Negative Regulation of Dendritic Spine Development	0.681497	-0.0630698	3.88641	0.0115438	0.534611	-2.59007
Negative Regulation of Erythrocyte Differentiation	0.804382	0.0561246	3.88577	0.0115512	0.534611	-2.59046
Mrna 3-End Processing by Stem Loop Binding and Cleavage	0.840332	0.00466031	3.87748	0.0116485	0.534611	-2.59553
Vacuole Fusion	0.870783	-0.0336057	3.87404	0.0116892	0.534611	-2.59763
Camkk Ampk Signaling Cascade	-0.837906	0.0155264	-3.87265	0.0117056	0.534611	-2.59848
Cortisol Metabolic Process	0.664432	0.00810662	3.87172	0.0117167	0.534611	-2.59906
Transcription Coupled Nucleotide Excision Repair	0.797042	-0.0966938	3.87011	0.0117357	0.534611	-2.60004
Basolateral Protein Secretion	-0.708395	0.0379473	-3.86668	0.0117765	0.534611	-2.60214
Protein Catabolic Process at Synapse	-0.746392	-0.115935	-3.85729	0.0118893	0.534611	-2.60792
Regulation of Atpase Coupled Calcium Transmembrane Transporter Activity	0.759908	0.0699234	3.84974	0.0119808	0.534611	-2.61257
Macrophage Inflammatory Protein 1-Alpha Production	-0.662757	0.379523	-3.84613	0.0120249	0.534611	-2.6148
Purine Deoxyribonucleoside Metabolic Process	0.99181	0.0532798	3.8445	0.0120448	0.534611	-2.61581
Positive Regulation of Peroxisome Proliferator Activated Receptor Signaling Pathway	0.783669	-0.0687205	3.84425	0.0120478	0.534611	-2.61596
Positive Regulation of Guanylate Cyclase Activity	-0.985478	0.0140844	-3.83273	0.0121899	0.534611	-2.6231
Regulation of Guanylate Cyclase Activity	-0.985478	0.0140844	-3.83273	0.0121899	0.534611	-2.6231
Gmp Salvage	0.692842	0.0784973	3.80282	0.0125679	0.534611	-2.64173
Regulation of Systemic Arterial Blood Pressure by Renin Angiotensin	-0.667133	0.0765492	-3.79727	0.0126396	0.534611	-2.64522
Cyclic Nucleotide Catabolic Process	-0.807683	0.0572072	-3.79713	0.0126413	0.534611	-2.6453
Somatic Motor Neuron Differentiation	-0.985732	-0.0470902	-3.79549	0.0126626	0.534611	-2.64633
i Kappab Phosphorylation	-0.642027	-0.0144605	-3.79102	0.0127207	0.534611	-2.64913
Negative Regulation of Delayed Rectifier Potassium Channel Activity	0.898555	0.0410871	3.78275	0.0128291	0.534611	-2.65434
Purine Nucleobase Biosynthetic Process	0.768052	0.127722	3.78115	0.0128502	0.534611	-2.65535
Ribosomal Small Subunit Export from Nucleus	0.736023	0.0510261	3.77975	0.0128686	0.534611	-2.65623
Regulation of Synaptic Vesicle Clustering	0.855611	-0.0633134	3.7795	0.0128719	0.534611	-2.65639
Primary Alcohol Biosynthetic Process	0.644983	-0.0497466	3.77865	0.0128832	0.534611	-2.65692
Monocyte Homeostasis	-0.673214	0.121214	-3.77826	0.0128883	0.534611	-2.65717
Negative Regulation of Mitotic Recombination	-1.05775	-0.0151009	-3.77788	0.0128934	0.534611	-2.65741
Negative Regulation of Dendritic Spine Morphogenesis	0.795924	-0.116507	3.77483	0.0129339	0.534611	-2.65934
Fructose Metabolic Process	-0.747925	-0.143627	-3.76531	0.013061	0.534611	-2.66535
Base Excision Repair Ap Site Formation	0.69906	-0.0578817	3.75448	0.0132075	0.534611	-2.67223
Spinal Cord Motor Neuron Differentiation	-0.65717	-0.0468022	-3.75071	0.0132591	0.534611	-2.67463
Nail Development	0.722038	-0.0405387	3.7445	0.0133442	0.534611	-2.67858
Pyrimidine Nucleobase Biosynthetic Process	0.63704	0.055105	3.74213	0.0133769	0.534611	-2.68009
Purine Nucleobase Catabolic Process	0.918086	-0.0759985	3.74046	0.0134	0.534611	-2.68116
Diacylglycerol Biosynthetic Process	0.656652	-0.000282468	3.73377	0.0134929	0.534611	-2.68543
Purine Nucleoside Biosynthetic Process	0.769173	-0.0251775	3.73007	0.0135447	0.534611	-2.6878
Deoxyguanosine Metabolic Process	0.890203	-0.0766014	3.72521	0.0136129	0.534611	-2.69091
Deoxyinosine Metabolic Process	0.890203	-0.0766014	3.72521	0.0136129	0.534611	-2.69091
Nucleobase Biosynthetic Process	0.690498	0.0432453	3.72449	0.0136231	0.534611	-2.69138
Glutamate Catabolic Process	0.96597	-0.0847653	3.72259	0.0136499	0.534611	-2.69259
Regulation of Translation in Response to Endoplasmic Reticulum Stress	-0.684199	-0.0206983	-3.71787	0.0137169	0.534611	-2.69563
Regulation of Attachment of Mitotic Spindle Microtubules to Kinetochore	-0.696072	0.0395408	-3.70438	0.0139101	0.539404	-2.70431
Regulation of Metaphase Plate Congression	-0.637641	0.0179602	-3.69005	0.014119	0.542946	-2.71358
Positive Regulation of Lysosome Organization	-0.982364	-0.090499	-3.68429	0.0142038	0.542946	-2.71732
Neuroblast Migration	0.77214	0.00427294	3.6673	0.0144578	0.542946	-2.72839
Very Long Chain Fatty Acid Catabolic Process	0.676548	0.0928593	3.66663	0.014468	0.542946	-2.72882
l Leucine Catabolic Process	0.817377	0.016	3.66395	0.0145086	0.542946	-2.73057
Pyruvate Family Amino Acid Catabolic Process	0.817377	0.016	3.66395	0.0145086	0.542946	-2.73057
Damp Metabolic Process	0.820294	0.183752	3.66241	0.0145319	0.542946	-2.73158
Positive Regulation of t Helper 17-Type Immune Response	0.711137	0.138418	3.6574	0.0146082	0.542946	-2.73486
Ferroptosis	0.728722	0.104219	3.65545	0.0146379	0.542946	-2.73613
Isoleucine Metabolic Process	0.684923	-0.107855	3.6484	0.0147463	0.544339	-2.74075
Purine Containing Compound Salvage	0.614852	-0.0238514	3.63952	0.0148842	0.546326	-2.74659
Response to Hyperoxia	-0.728439	0.0701899	-3.63336	0.0149807	0.546326	-2.75065
Spindle Assembly Involved in Female Meiosis i	-0.709145	-0.00952041	-3.62666	0.0150865	0.546326	-2.75508
Regulation of Gamma Delta t Cell Activation	0.721641	0.0858894	3.62548	0.0151053	0.546326	-2.75586
Short Chain Fatty Acid Catabolic Process	-0.881903	-0.0867568	-3.62229	0.0151559	0.546326	-2.75797
Premeiotic Dna Replication	0.733788	0.000736077	3.60637	0.0154119	0.552958	-2.76852
Mast Cell Differentiation	0.862554	0.0231695	3.58825	0.0157095	0.556891	-2.78061
Regulation of Aldosterone Metabolic Process	0.659929	-0.00409823	3.5845	0.015772	0.556891	-2.78312
Paranodal Junction Assembly	0.826294	-0.0283003	3.58405	0.0157794	0.556891	-2.78342
Response to Camptothecin	-0.725327	0.0296757	-3.58212	0.0158117	0.556891	-2.78471
Regulation of Bone Development	-0.829264	-0.0487911	-3.57759	0.0158877	0.557012	-2.78775
Positive Regulation of Voltage Gated Potassium Channel Activity	-0.902045	0.0240123	-3.56981	0.016019	0.559064	-2.79297
Cell Proliferation in Midbrain	-0.644283	-0.061635	-3.56181	0.0161554	0.559596	-2.79836
Apoptotic Process Involved in Heart Morphogenesis	-0.733049	0.0474219	-3.55677	0.0162422	0.559596	-2.80176
Pentose Phosphate Shunt Oxidative Branch	-0.736265	-0.131107	-3.55464	0.0162789	0.559596	-2.80319
Vascular Endothelial Growth Factor Receptor 2-Signaling Pathway	0.766683	-0.0360508	3.55193	0.0163258	0.559596	-2.80503
Nucleobase Containing Small Molecule Biosynthetic Process	0.67183	-0.0152968	3.5403	0.0165288	0.564037	-2.8129
Gamma Delta t Cell Differentiation	0.602043	0.134053	3.52795	0.0167478	0.566365	-2.82129
Retrograde Vesicle Mediated Transport Golgi to Endoplasmic Reticulum	0.600354	-0.034521	3.51835	0.0169201	0.566365	-2.82783
Sulfation	-0.607089	0.0228879	-3.51812	0.0169244	0.566365	-2.828
Base Excision Repair Gap Filling	-0.681616	-0.0424692	-3.5117	0.0170409	0.566365	-2.83238
Positive Regulation of Smooth Muscle Cell Chemotaxis	0.732458	-0.130298	3.50124	0.0172325	0.566365	-2.83955
C21 Steroid Hormone Metabolic Process	0.591566	0.0604617	3.50064	0.0172435	0.566365	-2.83996
Regulation of Growth Hormone Receptor Signaling Pathway	0.907017	0.0105792	3.49953	0.0172641	0.566365	-2.84072
Leukotriene Catabolic Process	0.865109	-0.0906556	3.49776	0.0172968	0.566365	-2.84194
Cellular Response to l Glutamate	-0.618043	-0.0216722	-3.49123	0.0174182	0.566365	-2.84643
Otolith Development	0.693857	0.0677961	3.48858	0.0174677	0.566365	-2.84825
Positive Regulation of Immature t Cell Proliferation	-0.910244	0.0968458	-3.48306	0.0175714	0.566365	-2.85205
Regulation of t Cell Activation via t Cell Receptor Contact with Antigen Bound to Mhc Molecule on Antigen Presenting Cell	-0.939188	-0.0556926	-3.47599	0.0177053	0.566365	-2.85694
Regulation of Osteoclast Proliferation	-0.835524	0.124372	-3.47453	0.0177331	0.566365	-2.85795
Oligodendrocyte Cell Fate Specification	0.814971	0.0437431	3.47448	0.0177342	0.566365	-2.85799
g Protein Coupled Receptor Signaling Pathway Coupled to Cyclic Nucleotide Second Messenger	-0.60271	0.175685	-3.47439	0.0177359	0.566365	-2.85805
Protein Sulfation	-0.85181	-0.0623371	-3.46943	0.0178306	0.566365	-2.86148
Positive Regulation of Mitochondrial Depolarization	-0.70791	-0.066479	-3.46834	0.0178516	0.566365	-2.86223
Positive Regulation of Epidermis Development	-0.618897	0.0366099	-3.46386	0.0179378	0.566365	-2.86534
Response to Inactivity	-0.807294	0.139312	-3.46072	0.0179986	0.566365	-2.86752
Regulation of Immature t Cell Proliferation	-0.90573	0.11263	-3.45449	0.0181199	0.567854	-2.87186
Negative Regulation of Bone Mineralization	-0.7157	0.107357	-3.44426	0.0183207	0.56821	-2.87898
Regulation of Skeletal Muscle Cell Differentiation	0.643652	-0.0207433	3.44235	0.0183585	0.56821	-2.88031
Behavioral Response to Ethanol	-0.707906	-0.0120995	-3.43982	0.0184089	0.56821	-2.88208
Regulation of Relaxation of Cardiac Muscle	0.82499	0.0547662	3.43889	0.0184272	0.56821	-2.88273
Positive Regulation of Apoptotic Cell Clearance	-0.848017	0.0678202	-3.43299	0.0185451	0.569508	-2.88686
Positive Regulation of Type b Pancreatic Cell Proliferation	0.821577	0.0570752	3.42898	0.0186257	0.569508	-2.88967
Negative Regulation of Hydrogen Peroxide Metabolic Process	0.713813	-0.0403679	3.42571	0.0186918	0.569508	-2.89196
Negative Regulation of Pinocytosis	-0.973949	-0.135867	-3.41243	0.0189626	0.572812	-2.9013
Hepatocyte Differentiation	-0.604602	0.103418	-3.41095	0.0189931	0.572812	-2.90234
Cd4 Positive or Cd8 Positive Alpha Beta t Cell Lineage Commitment	0.58691	0.0118504	3.40746	0.0190651	0.572812	-2.9048
Positive Regulation of Gastrulation	0.843052	0.168974	3.40196	0.0191794	0.572812	-2.90869
Protein Transport into Membrane Raft	-0.931374	0.0017239	-3.39995	0.0192212	0.572812	-2.91011
Fatty Acyl Coa Catabolic Process	-0.682029	0.0142526	-3.39606	0.0193026	0.572812	-2.91285
Melanin Metabolic Process	0.645322	-0.00680629	3.39361	0.019354	0.572812	-2.91459
Retinal Pigment Epithelium Development	0.751685	0.0229515	3.39157	0.0193971	0.572812	-2.91604
Motor Neuron Migration	0.61447	0.00523254	3.38051	0.0196321	0.576535	-2.92389
Amacrine Cell Differentiation	0.736649	0.00386814	3.37858	0.0196734	0.576535	-2.92526
Positive Regulation of Hydrogen Peroxide Mediated Programmed Cell Death	0.689323	-0.000489377	3.37196	0.0198159	0.577985	-2.92998
Positive Regulation of Epidermal Cell Differentiation	-0.614111	-0.00773392	-3.3693	0.0198734	0.577985	-2.93187
Cellular Response to Lithium Ion	-0.602978	-0.0129238	-3.36302	0.0200102	0.579766	-2.93635
Cellular Response to Brain Derived Neurotrophic Factor Stimulus	-0.640889	0.0815198	-3.35651	0.0201529	0.581708	-2.94101
Extrathymic t Cell Differentiation	-1.15968	0.0977016	-3.35207	0.0202511	0.582351	-2.94419
Protein Demethylation	0.782839	-0.011271	3.34735	0.0203561	0.583186	-2.94758
Loop of Henle Development	0.620955	0.120593	3.3416	0.0204845	0.584685	-2.95171
De Novo Pyrimidine Nucleobase Biosynthetic Process	0.70706	0.0198205	3.32791	0.0207945	0.590256	-2.96157
Norepinephrine Biosynthetic Process	-0.803401	0.0189267	-3.3262	0.0208335	0.590256	-2.96281
Regulation of Respiratory System Process	0.581748	-0.0349092	3.31901	0.0209987	0.592749	-2.968
Negative Regulation of Gluconeogenesis	-0.622933	-0.0925683	-3.31353	0.0211257	0.59415	-2.97197
Phenol Containing Compound Catabolic Process	-0.577354	0.165919	-3.29607	0.021536	0.601021	-2.98467
Granulocyte Colony Stimulating Factor Signaling Pathway	0.73832	0.00212904	3.29483	0.0215654	0.601021	-2.98557
Calmodulin Dependent Kinase Signaling Pathway	-0.736846	-0.00180293	-3.29317	0.0216048	0.601021	-2.98677
Regulation of Respiratory Gaseous Exchange by Nervous System Process	0.598587	-0.029578	3.28865	0.021713	0.601581	-2.99008
Leukotriene Biosynthetic Process	0.719468	0.0380309	3.27905	0.0219444	0.601581	-2.99709
Brain Renin Angiotensin System	-0.767802	-0.0386213	-3.27711	0.0219916	0.601581	-2.99851
Icosanoid Catabolic Process	0.757864	0.0783263	3.27573	0.0220253	0.601581	-2.99953
Positive Regulation of Neuron Maturation	0.727491	0.136386	3.27356	0.0220782	0.601581	-3.00112
Type Ii Pneumocyte Differentiation	0.600571	0.0583425	3.27227	0.0221096	0.601581	-3.00206
Positive Regulation of t Helper 17-Cell Differentiation	0.566951	0.0909827	3.26967	0.0221734	0.601581	-3.00397
Negative t Cell Selection	-0.588382	0.048729	-3.24947	0.0226755	0.613037	-3.01883
Regulation of t Helper 17-Cell Lineage Commitment	0.705134	-0.00731198	3.24162	0.0228741	0.614137	-3.02464
Response to Hydroxyurea	-0.804743	-0.0424672	-3.22734	0.0232406	0.614137	-3.03522
Apical Protein Localization	0.680636	0.00976487	3.2166	0.0235203	0.614137	-3.04321
Neuron Remodeling	-0.630267	-0.0308551	-3.214	0.0235888	0.614137	-3.04515
Negative Regulation of Skeletal Muscle Cell Differentiation	0.565987	0.0993437	3.20977	0.0237003	0.614137	-3.0483
Immature t Cell Proliferation	-0.64484	0.0810321	-3.20944	0.0237092	0.614137	-3.04855
Negative Regulation of Lamellipodium Assembly	0.624859	-0.02798	3.20619	0.0237953	0.614137	-3.05098
Regulation of b Cell Differentiation	0.5424	0.0439811	3.20576	0.0238068	0.614137	-3.0513
Very Low Density Lipoprotein Particle Assembly	-0.877728	0.0998427	-3.20283	0.0238847	0.614137	-3.05349
Purine Deoxyribonucleoside Monophosphate Metabolic Process	0.601641	0.0392409	3.20055	0.0239458	0.614137	-3.0552
Regulation of Toll Like Receptor 2-Signaling Pathway	-0.697687	0.0334271	-3.19874	0.0239943	0.614137	-3.05655
Post Embryonic Camera Type Eye Development	0.627768	0.0285508	3.19845	0.024002	0.614137	-3.05676
Positive Regulation of t Cell Mediated Immune Response to Tumor Cell	0.678371	-0.158952	3.19824	0.0240078	0.614137	-3.05693
Eyelid Development in Camera Type Eye	0.553299	-0.0369131	3.19716	0.0240367	0.614137	-3.05773
Protein Localization to Axon	0.71403	0.00256081	3.19334	0.0241396	0.614137	-3.06059
Response to Stimulus Involved in Regulation of Muscle Adaptation	-0.609284	0.0783584	-3.19234	0.0241667	0.614137	-3.06134
Protein Lipidation Involved in Autophagosome Assembly	-0.811408	-0.0520858	-3.19017	0.0242254	0.614137	-3.06297
Positive Regulation of Response to Tumor Cell	0.672566	-0.113631	3.1899	0.0242328	0.614137	-3.06317
Negative Regulation of Post Transcriptional Gene Silencing	-0.699574	0.0240334	-3.18765	0.0242938	0.614137	-3.06486
Regulation of Blood Volume by Renin Angiotensin	-0.874299	-0.0142539	-3.18537	0.0243561	0.614137	-3.06658
Regulation of Metalloendopeptidase Activity	-0.64242	0.13381	-3.17609	0.0246109	0.614137	-3.07356
Regulation of Exit from Mitosis	-0.650315	-0.0360691	-3.17559	0.0246246	0.614137	-3.07394
Tongue Morphogenesis	0.63698	-0.0111479	3.1693	0.0247992	0.614137	-3.07868
Negative Regulation of Vasoconstriction	-0.563544	-0.0178889	-3.16531	0.0249106	0.614137	-3.08169
Negative Regulation of Morphogenesis of an Epithelium	-0.642651	0.0184545	-3.16297	0.0249761	0.614137	-3.08346
Regulation of Inositol 1 4 5-Trisphosphate Sensitive Calcium Release Channel Activity	0.641163	-0.0594102	3.1564	0.0251614	0.614137	-3.08843
Membrane Raft Assembly	-0.581721	0.12347	-3.14088	0.025605	0.614137	-3.10022
Regulation of Endosome Size	0.559064	-0.0528326	3.13995	0.0256318	0.614137	-3.10092
Regulation of Protein Oligomerization	-0.78828	0.0178216	-3.13903	0.0256586	0.614137	-3.10163
Cell Proliferation in Hindbrain	0.531641	-0.0696154	3.13267	0.0258432	0.614137	-3.10647
Aldehyde Biosynthetic Process	0.61917	-0.0088249	3.13098	0.0258926	0.614137	-3.10776
Osteoblast Development	0.6431	-0.00750087	3.12939	0.0259392	0.614137	-3.10897
Cysteine Metabolic Process	-0.634499	0.0478303	-3.12774	0.0259877	0.614137	-3.11023
Eye Pigmentation	0.749152	0.103313	3.12529	0.0260595	0.614137	-3.1121
Regulation of Vesicle Size	0.535475	-0.0485705	3.12483	0.0260731	0.614137	-3.11245
Regulation of Vesicle Docking	-0.549741	-0.136835	-3.12371	0.0261061	0.614137	-3.11331
Negative Regulation of Platelet Aggregation	-0.610491	0.0428267	-3.12194	0.0261585	0.614137	-3.11466
Cortisol Biosynthetic Process	0.603678	-0.0416338	3.12088	0.02619	0.614137	-3.11548
Multivesicular Body Organization	0.648995	-0.0192372	3.11124	0.0264772	0.614137	-3.12286
Dna Ligation Involved in Dna Repair	-0.572952	-0.108133	-3.10933	0.0265346	0.614137	-3.12432
Regulation of Cortisol Biosynthetic Process	0.567363	-0.0323575	3.09789	0.0268807	0.614137	-3.13311
Parallel Actin Filament Bundle Assembly	0.891195	-0.0386386	3.09434	0.0269891	0.614137	-3.13584
Peptidyl Lysine Oxidation	-0.789556	-0.0974218	-3.09045	0.0271086	0.614137	-3.13884
Deoxyribonucleoside Triphosphate Metabolic Process	0.54551	-0.00512681	3.08791	0.0271869	0.614137	-3.1408
Negative Regulation of Platelet Activation	-0.616528	-0.00597425	-3.07554	0.0275722	0.614137	-3.15037
Substrate Dependent Cell Migration Cell Attachment to Substrate	-0.690857	-0.121921	-3.07414	0.0276161	0.614137	-3.15145
Epithelial Mesenchymal Cell Signaling	-0.944484	-0.00120894	-3.07256	0.0276659	0.614137	-3.15268
Positive Regulation of Sarcomere Organization	0.600514	0.298877	3.06975	0.0277545	0.614137	-3.15486
Glycosyl Compound Biosynthetic Process	0.536213	0.0137118	3.06686	0.0278459	0.614137	-3.15709
Natural Killer Cell Activation Involved in Immune Response	-0.583316	0.206778	-3.06176	0.0280083	0.614137	-3.16106
Natural Killer Cell Degranulation	-0.583316	0.206778	-3.06176	0.0280083	0.614137	-3.16106
Enucleate Erythrocyte Development	0.664942	-0.0635571	3.06088	0.0280363	0.614137	-3.16174
Oviduct Development	-0.690913	0.136841	-3.06006	0.0280626	0.614137	-3.16238
10-Formyltetrahydrofolate Metabolic Process	-0.781344	-0.0683532	-3.05986	0.028069	0.614137	-3.16253
Trna 3-End Processing	0.603828	0.00618436	3.05984	0.0280697	0.614137	-3.16255
Regulation of Podosome Assembly	0.559432	0.0621637	3.05896	0.0280977	0.614137	-3.16323
Regulation of Translation in Response to Stress	-0.528956	-0.0862725	-3.05859	0.0281098	0.614137	-3.16352
Attachment of Spindle Microtubules to Kinetochore	-0.56653	0.026992	-3.05788	0.0281326	0.614137	-3.16407
Response to Acidic Ph	0.775684	0.113745	3.05506	0.0282232	0.614137	-3.16627
Phagosome Lysosome Fusion	0.647968	0.0147928	3.05272	0.0282987	0.614137	-3.16809
Response to Nicotine	0.634893	0.0678181	3.05182	0.0283277	0.614137	-3.16879
Hypothalamus Cell Differentiation	0.566352	0.074895	3.05063	0.028366	0.614137	-3.16971
Hypothalamus Gonadotrophin Releasing Hormone Neuron Differentiation	0.566352	0.074895	3.05063	0.028366	0.614137	-3.16971
Lipid Phosphorylation	-0.581641	-0.0450532	-3.04992	0.0283892	0.614137	-3.17027
Regulation of Autophagic Cell Death	-0.793233	0.0892083	-3.04835	0.0284401	0.614137	-3.17149
Bile Acid Secretion	0.852675	-0.10162	3.04077	0.0286876	0.614137	-3.17741
Positive Regulation of Skeletal Muscle Cell Proliferation	0.743108	-0.0700013	3.03987	0.0287171	0.614137	-3.17812
Response to Lipoteichoic Acid	-0.694455	0.119291	-3.03671	0.0288212	0.614137	-3.18059
Presynaptic Membrane Assembly	0.711627	-0.0330404	3.03613	0.0288401	0.614137	-3.18104
Cartilage Morphogenesis	0.661119	-0.0336755	3.03379	0.0289174	0.614137	-3.18287
Autocrine Signaling	-0.875585	0.0760385	-3.02863	0.029089	0.614137	-3.18692
Plasma Membrane Repair	0.525908	-0.0188209	3.02134	0.029333	0.614137	-3.19264
Quinone Biosynthetic Process	-0.509992	-0.0431426	-3.01808	0.0294428	0.614137	-3.1952
Non Lytic Viral Release	0.669356	-0.0795118	3.01766	0.0294569	0.614137	-3.19553
Oxidative Demethylation	-0.771249	0.0414702	-3.01671	0.029489	0.614137	-3.19627
t Helper Cell Lineage Commitment	0.619934	0.000234112	3.0167	0.0294894	0.614137	-3.19628
Response to Fructose	-1.03051	0.0646604	-3.01668	0.0294901	0.614137	-3.1963
Negative Regulation of Neurotransmitter Transport	-0.696264	-0.0595036	-3.01332	0.0296041	0.614137	-3.19895
Melanocyte Proliferation	-0.750556	0.0623458	-3.01175	0.0296573	0.614137	-3.20018
Regulation of i Kappab Phosphorylation	-0.709568	0.0604834	-3.01157	0.0296637	0.614137	-3.20032
Serotonin Uptake	-0.614585	-0.00972844	-3.01065	0.0296947	0.614137	-3.20104
t Cell Lineage Commitment	0.521241	0.0109015	3.00851	0.0297678	0.614137	-3.20273
Positive Regulation of Synaptic Transmission Cholinergic	0.579186	0.147814	3.00081	0.0300323	0.614137	-3.2088
Positive Regulation of Urine Volume	0.899054	0.0700414	3.00046	0.0300446	0.614137	-3.20908
Regulation of Cd4 Positive Cd25 Positive Alpha Beta Regulatory t Cell Differentiation	0.862687	-0.0433718	2.99968	0.0300715	0.614137	-3.2097
Endocytosis Involved in Viral Entry into Host Cell	-0.508428	0.0523886	-2.99858	0.0301095	0.614137	-3.21056
Otic Vesicle Formation	0.669148	0.09603	2.99496	0.0302352	0.614137	-3.21343
Positive Regulation of Voltage Gated Calcium Channel Activity	-0.649808	0.184258	-2.99287	0.0303079	0.614137	-3.21508
Protein Homotrimerization	0.744405	-0.0896379	2.98994	0.0304104	0.614137	-3.2174
Negative Regulation of Tubulin Deacetylation	-0.609965	0.0315809	-2.98917	0.0304375	0.614137	-3.21801
Telomere Assembly	-0.64512	-0.0726328	-2.98809	0.0304754	0.614137	-3.21887
Olefinic Compound Biosynthetic Process	0.547278	-0.00975436	2.98433	0.0306076	0.614137	-3.22185
Positive Regulation of Eating Behavior	0.686315	0.0497658	2.98126	0.0307162	0.614137	-3.22429
l Leucine Metabolic Process	0.650901	-0.0531072	2.98038	0.0307473	0.614137	-3.22498
Retinal Cell Apoptotic Process	-0.518908	0.0736042	-2.97844	0.0308162	0.614137	-3.22652
Response to Oxygen Glucose Deprivation	0.595285	0.0607319	2.97794	0.0308338	0.614137	-3.22692
Water Transport	-0.510671	-0.0641268	-2.97718	0.030861	0.614137	-3.22753
Deadenylation Independent Decapping of Nuclear Transcribed Mrna	-0.751089	-0.0491429	-2.97622	0.030895	0.614137	-3.22828
Negative Regulation of Adenylate Cyclase Activating g Protein Coupled Receptor Signaling Pathway	0.591844	-0.0328412	2.97481	0.0309453	0.614137	-3.22941
Negative Regulation of Neurotransmitter Secretion	-0.539809	0.0250814	-2.97422	0.0309664	0.614137	-3.22987
Positive Regulation of Opsonization	0.942156	0.0154481	2.97352	0.0309913	0.614137	-3.23043
Regulation of Opsonization	0.942156	0.0154481	2.97352	0.0309913	0.614137	-3.23043
Central Nervous System Segmentation	0.66672	-0.0238244	2.971	0.0310816	0.614137	-3.23243
Tertiary Alcohol Metabolic Process	0.534434	0.00934071	2.97065	0.0310943	0.614137	-3.23272
Trna Aminoacylation for Mitochondrial Protein Translation	0.832824	-0.0615205	2.97008	0.0311148	0.614137	-3.23317
Response to Nematode	0.921531	0.130905	2.96782	0.0311959	0.61416	-3.23497
Regulation of Fermentation	-0.546268	-0.00317293	-2.96548	0.0312807	0.614253	-3.23684
Substrate Independent Telencephalic Tangential Migration	0.552998	-0.0318175	2.9543	0.0316876	0.620019	-3.24576
Regulation of Macrophage Apoptotic Process	0.623673	-0.104927	2.94954	0.0318625	0.620019	-3.24956
Maintenance of Protein Location in Mitochondrion	-0.69298	-0.0446595	-2.9494	0.0318675	0.620019	-3.24967
Lactate Transmembrane Transport	-0.752817	0.0479391	-2.9486	0.0318973	0.620019	-3.25032
Regulation of Glomerular Filtration	-0.51646	0.236101	-2.93887	0.0322587	0.625168	-3.25811
Phosphatidylserine Acyl Chain Remodeling	-0.773565	-0.0385878	-2.93642	0.0323505	0.625168	-3.26008
t Cell Mediated Immune Response to Tumor Cell	0.558639	-0.025048	2.93492	0.0324068	0.625168	-3.26128
Regulation of Toll Like Receptor 3-Signaling Pathway	-0.499412	-0.116372	-2.93107	0.032552	0.625168	-3.26438
Proline Transport	-0.567308	0.0546671	-2.92331	0.0328467	0.625168	-3.27062
Negative Regulation of Inflammasome Mediated Signaling Pathway	0.541006	-0.0193653	2.92311	0.0328544	0.625168	-3.27079
Heat Generation	0.598218	0.166963	2.91459	0.0331811	0.625168	-3.27765
Metallo Sulfur Cluster Assembly	0.542867	-0.0202613	2.91452	0.0331841	0.625168	-3.27771
Response to Endothelin	0.810033	0.0654238	2.91353	0.0332224	0.625168	-3.27851
Regulation of Receptor Catabolic Process	-0.494892	-0.0239074	-2.91207	0.0332785	0.625168	-3.27969
Male Genitalia Development	0.548386	0.0477922	2.91145	0.0333029	0.625168	-3.28019
Regulation of Sarcomere Organization	0.640109	0.0747562	2.91125	0.0333104	0.625168	-3.28035
Regulation of Lipoprotein Lipase Activity	-0.588753	0.0062772	-2.90979	0.033367	0.625168	-3.28153
Pyrimidine Nucleoside Metabolic Process	-0.557511	-0.0208208	-2.90479	0.0335618	0.625168	-3.28557
Negative Regulation of Glycogen Biosynthetic Process	0.741301	0.0329053	2.90383	0.0335995	0.625168	-3.28635
Negative Regulation of Keratinocyte Differentiation	0.564833	-0.0757174	2.90356	0.0336102	0.625168	-3.28658
Pyruvate Family Amino Acid Metabolic Process	0.60626	-0.0449109	2.89673	0.0338788	0.625168	-3.29211
Negative Regulation of Humoral Immune Response Mediated by Circulating Immunoglobulin	0.646003	-0.0481022	2.89512	0.0339421	0.625168	-3.29341
Pentose Phosphate Shunt Non Oxidative Branch	0.491984	0.0867182	2.88865	0.0341995	0.625168	-3.29867
Lymphoid Progenitor Cell Differentiation	0.547457	-0.0270464	2.88662	0.0342807	0.625168	-3.30032
Meiotic Cytokinesis	0.842342	-0.0156573	2.88636	0.0342912	0.625168	-3.30053
Positive Regulation of Triglyceride Lipase Activity	-0.711908	-0.00364892	-2.88404	0.034384	0.625168	-3.30241
Regulation of Sodium Ion Export Across Plasma Membrane	-0.630734	0.0349694	-2.88404	0.034384	0.625168	-3.30241
Regulation of Dna Damage Response Signal Transduction by P53 Class Mediator Resulting in Transcription of P21 Class Mediator	0.649915	0.00884659	2.8813	0.0344943	0.625168	-3.30464
Negative Regulation of Endothelial Cell Migration	0.506185	-0.0393033	2.87947	0.0345683	0.625168	-3.30614
Nadh Dehydrogenase Complex Assembly	0.574407	-0.0503686	2.87665	0.0346822	0.625168	-3.30843
Leukocyte Aggregation	0.542947	0.0108877	2.87605	0.0347067	0.625168	-3.30892
Meiotic Sister Chromatid Cohesion	-0.516595	0.124808	-2.87524	0.0347393	0.625168	-3.30958
Regulation of Systemic Arterial Blood Pressure by Hormone	-0.494504	0.0907218	-2.87494	0.0347515	0.625168	-3.30982
Regulation of Branching Involved in Mammary Gland Duct Morphogenesis	0.549645	-0.10519	2.87382	0.0347971	0.625168	-3.31074
t Helper 17-Cell Lineage Commitment	0.654415	0.0188776	2.87281	0.0348382	0.625168	-3.31156
Positive Regulation of Heat Generation	0.628444	0.159609	2.87219	0.0348635	0.625168	-3.31207
Negative Regulation of Striated Muscle Cell Apoptotic Process	0.509675	-0.0141296	2.87124	0.0349023	0.625168	-3.31284
Microglia Development	-0.670383	0.0812876	-2.86946	0.0349753	0.625168	-3.3143
Cardiac Muscle Tissue Regeneration	-0.653687	-0.206876	-2.86701	0.0350755	0.625168	-3.3163
Snrna Modification	0.614554	-0.0680912	2.86657	0.0350934	0.625168	-3.31665
Regulation of Serotonin Uptake	-0.751265	0.0858065	-2.86236	0.035267	0.626806	-3.3201
Negative Regulation of Blood Vessel Endothelial Cell Proliferation Involved in Sprouting Angiogenesis	0.651048	-0.0509069	2.85475	0.0355831	0.630515	-3.32633
Presynaptic Membrane Organization	0.671328	-0.0475764	2.85338	0.03564	0.630515	-3.32745
Ribosomal Large Subunit Export from Nucleus	0.594841	0.0502316	2.84974	0.0357926	0.630525	-3.33044
Negative Regulation of Dna Damage Response Signal Transduction by P53 Class Mediator	0.644099	0.0257759	2.84763	0.0358813	0.630525	-3.33217
Regulation of Relaxation of Muscle	0.602947	0.0708206	2.84735	0.0358932	0.630525	-3.3324
Positive Regulation of Receptor Catabolic Process	-0.797394	-0.0358672	-2.8445	0.0360134	0.630525	-3.33474
Fever Generation	0.700759	0.170864	2.84167	0.0361332	0.630525	-3.33706
Regulation of Fever Generation	0.700759	0.170864	2.84167	0.0361332	0.630525	-3.33706
Positive Regulation of Lipoprotein Particle Clearance	-0.54205	0.235312	-2.83909	0.0362428	0.63059	-3.33918
Cellular Response to Glucose Starvation	-0.482451	-0.0125989	-2.83772	0.0363012	0.63059	-3.34031
Postsynapse to Nucleus Signaling Pathway	0.570197	0.0048711	2.83039	0.0366154	0.631826	-3.34635
Plasminogen Activation	0.500531	0.052645	2.82996	0.0366342	0.631826	-3.34671
Regulation of Mast Cell Activation Involved in Immune Response	-0.866749	-0.0152179	-2.8299	0.0366366	0.631826	-3.34676
Response to Growth Hormone	0.569484	-0.00992314	2.82584	0.0368121	0.631826	-3.35011
Regulation of Plasminogen Activation	0.491749	0.0495283	2.82564	0.0368207	0.631826	-3.35027
Carbohydrate Phosphorylation	-0.496341	-0.056544	-2.82377	0.0369017	0.631826	-3.35181
Intermembrane Lipid Transfer	0.550498	-0.0769826	2.81993	0.0370689	0.631826	-3.35498
Negative Regulation of Transcription Regulatory Region Dna Binding	0.499536	0.022544	2.81939	0.0370925	0.631826	-3.35543
Regulation of Skeletal Muscle Tissue Growth	0.768332	0.17812	2.81892	0.037113	0.631826	-3.35582
Negative Regulation of Immature t Cell Proliferation	-0.913734	0.0566078	-2.81391	0.0373328	0.633286	-3.35996
Regulation of Hematopoietic Stem Cell Proliferation	-0.636586	-0.0619684	-2.81321	0.0373637	0.633286	-3.36054
Diapedesis	-0.578418	-0.0635206	-2.8108	0.0374701	0.63369	-3.36254
Negative Regulation of Lipid Catabolic Process	0.491595	-0.0211686	2.80778	0.0376039	0.634555	-3.36504
Regulation of Mitotic Spindle Assembly	0.546133	-0.0257165	2.8049	0.0377317	0.634789	-3.36743
Positive Regulation of Pinocytosis	0.484043	0.122813	2.80375	0.0377831	0.634789	-3.36838
Regulation of Inward Rectifier Potassium Channel Activity	-0.806215	-0.0781396	-2.80072	0.0379181	0.635568	-3.37089
Protein Localization to Cytoplasmic Stress Granule	0.533748	0.0495152	2.79753	0.0380616	0.635568	-3.37355
Ventral Midline Development	0.492412	-0.0967784	2.79583	0.0381378	0.635568	-3.37496
Pyrimidine Ribonucleoside Metabolic Process	-0.734395	0.0401282	-2.79533	0.0381606	0.635568	-3.37538
Endoplasmic Reticulum Plasma Membrane Tethering	0.793971	-0.0690664	2.78835	0.0384764	0.639442	-3.38118
Trna Threonylcarbamoyladenosine Modification	0.611211	-0.089117	2.78298	0.0387217	0.640204	-3.38565
Bone Marrow Development	-0.551973	-0.108064	-2.78105	0.0388104	0.640204	-3.38727
Regulation of Adenylate Cyclase Activating g Protein Coupled Receptor Signaling Pathway	0.485937	-0.00434774	2.78094	0.0388154	0.640204	-3.38736
Negative Regulation of Hair Follicle Development	-0.501978	-0.0313925	-2.78006	0.0388558	0.640204	-3.38809
Modulation by Host of Viral Rna Genome Replication	0.511573	-0.0923972	2.77689	0.0390021	0.641238	-3.39074
Peripheral Nervous System Myelin Maintenance	-0.633285	-0.0135511	-2.77422	0.0391254	0.641891	-3.39297
Interleukin 11-Mediated Signaling Pathway	0.69096	-0.0347841	2.76949	0.0393452	0.642794	-3.39692
Isoleucine Catabolic Process	0.739175	-0.173417	2.76806	0.039412	0.642794	-3.39811
Receptor Mediated Endocytosis of Virus by Host Cell	-0.53666	0.0509145	-2.76764	0.0394316	0.642794	-3.39847
Regulation of Myoblast Proliferation	-0.490416	0.0524125	-2.7626	0.039668	0.643143	-3.40268
Regulation of Systemic Arterial Blood Pressure by Circulatory Renin Angiotensin	-0.568484	0.0833254	-2.76214	0.0396897	0.643143	-3.40307
Purine Ribonucleotide Salvage	0.503356	4.33678e-05	2.75514	0.0400209	0.643143	-3.40894
Atrial Cardiac Muscle Tissue Development	-0.558495	0.0327145	-2.75277	0.0401335	0.643143	-3.41093
Negative Regulation of Fat Cell Proliferation	-0.866149	-0.133054	-2.75275	0.0401349	0.643143	-3.41095
Negative Regulation of Dna Templated Dna Replication	-0.714663	0.0819578	-2.75003	0.0402648	0.643143	-3.41323
Peptide Antigen Assembly with Mhc Protein Complex	-0.544207	-0.00319688	-2.74876	0.0403255	0.643143	-3.4143
Regulation of Snare Complex Assembly	-0.782722	0.0496833	-2.74871	0.0403279	0.643143	-3.41434
Seminiferous Tubule Development	0.523937	-0.00735166	2.74841	0.040342	0.643143	-3.41459
Mesodermal Cell Fate Specification	0.485909	-0.158723	2.74654	0.0404317	0.643143	-3.41616
Positive Regulation of Centriole Replication	-0.623787	0.0503002	-2.74606	0.0404552	0.643143	-3.41657
Negative Regulation of Meiotic Nuclear Division	-0.542141	-0.0740405	-2.74534	0.0404895	0.643143	-3.41717
Mammary Gland Alveolus Development	0.486018	0.0142311	2.74202	0.0406498	0.643143	-3.41997
Negative Regulation of Glucocorticoid Metabolic Process	0.648583	0.0469988	2.7418	0.0406603	0.643143	-3.42015
Mrna Alternative Polyadenylation	0.678216	-0.029421	2.74079	0.0407095	0.643143	-3.42101
Negative Regulation of Interleukin 10-Production	-0.791616	0.127317	-2.73538	0.0409725	0.645306	-3.42556
Dna Strand Invasion	-0.690973	0.0277583	-2.73254	0.041111	0.645306	-3.42795
Ovulation	0.47777	-0.00128794	2.73141	0.0411667	0.645306	-3.42891
Peptidyl l Cysteine s Palmitoylation	-0.629365	-0.0473443	-2.72974	0.0412482	0.645306	-3.43031
Negative Regulation of Extrinsic Apoptotic Signaling Pathway via Death Domain Receptors	0.462422	-0.121599	2.72937	0.0412666	0.645306	-3.43063
Cardiac Conduction System Development	0.509133	-0.0453174	2.72347	0.0415578	0.646405	-3.43562
Negative Regulation of Vesicle Fusion	-0.922732	0.175596	-2.72005	0.0417276	0.646405	-3.43851
Negative Regulation of t Cell Differentiation in Thymus	-0.476199	0.180296	-2.71956	0.0417522	0.646405	-3.43892
Regulation of Insulin Like Growth Factor Receptor Signaling Pathway	0.493524	-0.00493485	2.71752	0.0418538	0.646405	-3.44065
Positive Regulation of Chromatin Organization	-0.516973	-0.069858	-2.71359	0.0420504	0.646405	-3.44397
Regulation of Cell Cycle Checkpoint	-0.474688	-0.0729358	-2.7133	0.0420652	0.646405	-3.44422
Cholesterol Import	0.475328	0.0395428	2.71293	0.0420838	0.646405	-3.44454
Negative Regulation of Signal Transduction by P53 Class Mediator	0.476517	-0.00249604	2.71051	0.0422054	0.646405	-3.44659
n Glycan Processing	-0.71217	0.0161272	-2.70972	0.0422453	0.646405	-3.44726
t Helper 17-Cell Differentiation	0.467242	0.00851535	2.7081	0.0423272	0.646405	-3.44863
Nucleobase Metabolic Process	0.480672	0.0653249	2.7078	0.042342	0.646405	-3.44888
Regulation of Er to Golgi Vesicle Mediated Transport	0.582918	-0.0633753	2.7077	0.0423472	0.646405	-3.44897
Cerebral Cortex Regionalization	0.703442	0.0468545	2.69952	0.0427634	0.6502	-3.45592
Regulation of Amacrine Cell Differentiation	0.562203	-0.0576083	2.69948	0.0427652	0.6502	-3.45595
Very Long Chain Fatty Acid Metabolic Process	0.486561	0.0175954	2.69534	0.0429777	0.651929	-3.45947
Negative Regulation of Natural Killer Cell Mediated Immunity	0.489714	-0.0556029	2.69301	0.0430977	0.651929	-3.46145
b Cell Chemotaxis	-0.914814	-0.0123577	-2.69066	0.0432187	0.651929	-3.46345
Interleukin 27-Mediated Signaling Pathway	-0.468735	0.252344	-2.68831	0.0433407	0.651929	-3.46545
Negative Regulation of Nuclease Activity	-0.639581	-0.0935404	-2.68697	0.0434105	0.651929	-3.4666
Regulation of Synaptic Vesicle Transport	0.707084	-0.0323608	2.68559	0.0434823	0.651929	-3.46777
Pancreatic a Cell Differentiation	0.565761	0.0939711	2.6855	0.0434866	0.651929	-3.46785
Protein Folding in Endoplasmic Reticulum	-0.733391	0.0205328	-2.68286	0.0436243	0.651929	-3.4701
Positive Regulation of Telomere Capping	-0.490978	0.0485958	-2.68102	0.0437207	0.651929	-3.47167
Norrin Signaling Pathway	0.728419	-0.2468	2.6789	0.043832	0.651929	-3.47348
Retinal Cone Cell Development	-0.609136	0.0255425	-2.67793	0.0438833	0.651929	-3.47431
Positive Regulation of Glucose Import	0.456997	0.00681899	2.67765	0.0438978	0.651929	-3.47455
Dendritic Transport	0.463319	0.0328941	2.67412	0.0440842	0.653434	-3.47757
Regulation of Heat Generation	0.55531	0.163458	2.66737	0.0444426	0.657476	-3.48334
Positive Regulation of Prostaglandin Biosynthetic Process	-0.648517	0.0960013	-2.66445	0.0445987	0.658517	-3.48584
Negative Regulation of Lens Fiber Cell Differentiation	0.804648	0.0703895	2.66167	0.0447477	0.659284	-3.48822
Negative Regulation of Rig i Signaling Pathway	-0.667636	-0.050676	-2.65981	0.0448477	0.659284	-3.48981
Hematopoietic Stem Cell Migration	0.706139	-0.0579097	2.65869	0.0449083	0.659284	-3.49077
Maintenance of Postsynaptic Density Structure	-0.548003	0.0350928	-2.65623	0.0450414	0.659977	-3.49289
Skin Morphogenesis	-0.593266	0.0233571	-2.65343	0.0451931	0.660651	-3.49529
Alkanesulfonate Transmembrane Transport	-0.625027	-0.16073	-2.65141	0.0453029	0.660651	-3.49702
Protein Localization to Ciliary Transition Zone	-0.600822	-0.06854	-2.65063	0.0453456	0.660651	-3.49769
Synapse Pruning	-0.604899	0.0900919	-2.64585	0.0456072	0.66199	-3.5018
Leukotriene Metabolic Process	0.665582	0.00379194	2.64413	0.0457016	0.66199	-3.50328
Proton Motive Force Driven Atp Synthesis	0.616679	-0.0713624	2.64337	0.0457433	0.66199	-3.50393
Response to Zinc Ion	-0.555734	-0.0370745	-2.64267	0.0457823	0.66199	-3.50454
Positive Regulation of Secondary Heart Field Cardioblast Proliferation	0.716314	-0.0661183	2.63917	0.0459755	0.663533	-3.50755
Positive Regulation of Aggrephagy	-0.575265	-0.124419	-2.63563	0.0461719	0.665117	-3.5106
Regulation of Telomere Capping	-0.445339	-0.013885	-2.63353	0.0462888	0.665554	-3.51241
Negative Regulation of Viral Genome Replication	-0.486701	0.00825459	-2.63196	0.0463766	0.66557	-3.51377
Negative Regulation of Cholesterol Storage	-0.771667	-0.119236	-2.62756	0.0466235	0.667566	-3.51757
Immune Response to Tumor Cell	0.484269	-0.06273	2.62638	0.0466896	0.667566	-3.51858
Regulation of Activation of Janus Kinase Activity	0.543497	0.294697	2.61647	0.0472514	0.670894	-3.52715
Regulation of Isotype Switching to Ige Isotypes	-0.758655	0.0498237	-2.61625	0.0472644	0.670894	-3.52734
Dna Ligation	-0.49048	-0.0856174	-2.61615	0.0472701	0.670894	-3.52743
Regulation of Nad p h Oxidase Activity	-0.769302	0.112796	-2.61486	0.0473436	0.670894	-3.52854
Regulation of Lymphoid Progenitor Cell Differentiation	0.613634	-0.0357559	2.61459	0.0473593	0.670894	-3.52878
Mitotic Dna Replication	-0.474413	-0.0111174	-2.60701	0.0477949	0.67408	-3.53535
Pyrimidine Deoxyribonucleotide Biosynthetic Process	0.502016	0.0744664	2.60632	0.047835	0.67408	-3.53595
Positive Regulation of Translation in Response to Endoplasmic Reticulum Stress	-0.826817	0.02957	-2.60327	0.0480119	0.67408	-3.5386
Gamma Delta t Cell Activation	0.446336	0.125367	2.60236	0.0480644	0.67408	-3.53938
Tryptophan Metabolic Process	0.647738	0.0331069	2.59885	0.0482693	0.67408	-3.54243
Positive Regulation of Insulin Like Growth Factor Receptor Signaling Pathway	0.543428	0.0218687	2.59837	0.0482968	0.67408	-3.54284
Interstrand Cross Link Repair	-0.497966	0.0271686	-2.59602	0.0484345	0.67408	-3.54489
Cell Communication by Electrical Coupling	0.469868	-0.0506104	2.59282	0.0486225	0.67408	-3.54767
Forebrain Ventricular Zone Progenitor Cell Division	0.758303	-0.0767646	2.59273	0.0486283	0.67408	-3.54775
Ornithine Transport	-0.897459	0.030221	-2.58921	0.0488359	0.67408	-3.55081
Positive Regulation of Toll Like Receptor 3-Signaling Pathway	-0.523316	-0.00863795	-2.58906	0.0488446	0.67408	-3.55094
Toll Like Receptor 3-Signaling Pathway	-0.524226	-0.0408797	-2.58894	0.0488521	0.67408	-3.55105
Negative Regulation of Fertilization	-0.736498	0.0571496	-2.58871	0.0488657	0.67408	-3.55125
Ubiquitin Dependent Protein Catabolic Process via the Multivesicular Body Sorting Pathway	0.517623	-0.0272756	2.58779	0.04892	0.67408	-3.55205
Response to Indole 3-Methanol	-0.680528	0.0625216	-2.58705	0.0489636	0.67408	-3.55269
Estrogen Metabolic Process	-0.484209	-0.0303723	-2.58663	0.0489889	0.67408	-3.55306
Induction of Positive Chemotaxis	-0.506625	0.0893029	-2.58493	0.0490896	0.674258	-3.55454
Cardiolipin Acyl Chain Remodeling	0.705344	-0.086081	2.58089	0.0493311	0.676364	-3.55806
Water Soluble Vitamin Biosynthetic Process	-0.612272	0.0679187	-2.5772	0.0495519	0.676419	-3.56128
Positive Regulation of Lipid Storage	-0.48467	0.0223792	-2.5767	0.0495825	0.676419	-3.56172
Regulation of Glutamate Receptor Signaling Pathway	0.615926	0.134209	2.57642	0.0495994	0.676419	-3.56196
Histone Mrna Metabolic Process	0.46339	-0.020924	2.57283	0.0498155	0.676771	-3.56509
Male Mating Behavior	0.555829	0.0217131	2.5718	0.0498778	0.676771	-3.56599
Positive Regulation of l Glutamate Import Across Plasma Membrane	-0.808312	0.00606817	-2.57161	0.0498896	0.676771	-3.56616
Regulation of Hydrogen Peroxide Mediated Programmed Cell Death	0.433313	-0.0560464	2.5664	0.0502063	0.679866	-3.57072
Retinal Cell Programmed Cell Death	0.562744	0.0518223	2.56111	0.0505297	0.680835	-3.57534
Neural Fold Formation	0.546539	0.0104369	2.55928	0.0506425	0.680835	-3.57695
Regulation of Attachment of Spindle Microtubules to Kinetochore	-0.492248	0.0684302	-2.55927	0.050643	0.680835	-3.57695
Odontoblast Differentiation	0.471487	0.060068	2.55927	0.0506432	0.680835	-3.57696
Norepinephrine Metabolic Process	-0.711878	0.0039295	-2.55778	0.0507351	0.680835	-3.57826
Cellular Response to Nitric Oxide	0.531374	-0.072929	2.55605	0.0508415	0.680835	-3.57977
Anterograde Dendritic Transport	0.432104	0.0460828	2.55417	0.0509585	0.680835	-3.58143
Regulation of Protein Localization to Cilium	-0.533041	-0.00161447	-2.55299	0.0510315	0.680835	-3.58246
Fatty Acid Homeostasis	-0.48271	-0.154079	-2.55227	0.0510759	0.680835	-3.58309
Maintenance of Organelle Location	0.553202	-0.0087534	2.54503	0.0515285	0.685677	-3.58945
Cellular Response to Electrical Stimulus	0.660565	-0.00716404	2.54323	0.0516415	0.685992	-3.59103
Positive Regulation of Anoikis	-0.613637	-0.0183789	-2.53782	0.0519826	0.6869	-3.59578
Dendritic Transport of Ribonucleoprotein Complex	0.64294	0.0946887	2.53775	0.0519873	0.6869	-3.59584
Regulation of Dna Templated Dna Replication Initiation	-0.535013	0.0950836	-2.53656	0.052063	0.6869	-3.59689
Mitochondrial Translation	0.437829	-0.0573027	2.53621	0.0520847	0.6869	-3.5972
Nucleotide Binding Oligomerization Domain Containing 1-Signaling Pathway	0.572725	0.00959563	2.53398	0.0522265	0.6869	-3.59916
Sympathetic Neuron Projection Extension	0.588325	-0.0612589	2.53366	0.0522474	0.6869	-3.59945
Carbon Catabolite Regulation of Transcription from Rna Polymerase Ii Promoter	0.442694	-0.0461766	2.53227	0.0523361	0.6869	-3.60067
Positive Regulation of Calcium Ion Dependent Exocytosis	0.426729	0.0192398	2.52922	0.0525312	0.687847	-3.60336
Regulation of Centriole Replication	-0.502196	0.0248979	-2.52828	0.0525913	0.687847	-3.60418
Serotonin Production Involved in Inflammatory Response	-0.668395	0.0663963	-2.52625	0.0527218	0.687847	-3.60597
Behavioral Response to Nicotine	0.60137	0.112561	2.52419	0.0528545	0.687847	-3.60779
Regulation of Autophagosome Maturation	0.444342	0.0213463	2.52306	0.052927	0.687847	-3.60878
Regulation of Cell Communication by Electrical Coupling	0.530648	0.0166035	2.52277	0.0529458	0.687847	-3.60904
Glutamine Family Amino Acid Catabolic Process	0.483997	0.0417881	2.52021	0.0531118	0.688838	-3.6113
Atrial Cardiac Muscle Cell to Av Node Cell Communication	-0.543797	0.0813579	-2.51727	0.0533026	0.689883	-3.61389
Peptidyl Lysine Trimethylation	-0.849228	0.0383743	-2.51509	0.0534451	0.689883	-3.61582
Regulation of Rrna Processing	-0.535289	-0.0534156	-2.51483	0.0534619	0.689883	-3.61605
Regulation of Respiratory Gaseous Exchange	0.466742	-0.000276125	2.51078	0.0537271	0.692142	-3.61963
Granulocyte Macrophage Colony Stimulating Factor Signaling Pathway	0.723026	-0.0908884	2.50658	0.0540036	0.692828	-3.62334
Glucocorticoid Metabolic Process	0.446214	0.0185484	2.50275	0.0542575	0.692828	-3.62674
Demethylation	0.509799	-0.0573542	2.50251	0.0542736	0.692828	-3.62695
Cholesterol Storage	-0.537376	-0.0129562	-2.50179	0.0543212	0.692828	-3.62759
Peptidyl Tyrosine Dephosphorylation Involved in Inactivation of Protein Kinase Activity	-0.483985	0.0188576	-2.50179	0.0543214	0.692828	-3.62759
Regulation of Synaptic Activity	0.731995	-0.068689	2.50178	0.0543218	0.692828	-3.6276
Positive Regulation of Podosome Assembly	0.424795	0.0605765	2.50035	0.0544172	0.692843	-3.62887
Striated Muscle Cell Apoptotic Process	0.42729	-0.0261652	2.49899	0.054508	0.692843	-3.63007
Arachidonic Acid Metabolic Process	0.462325	0.0627275	2.4977	0.0545937	0.692843	-3.63121
Er Overload Response	-0.594154	0.0465422	-2.49221	0.0549623	0.693179	-3.63609
Negative Regulation of Fibroblast Migration	0.517888	0.00236156	2.49153	0.0550077	0.693179	-3.63668
Acylglycerol Transport	-0.80919	-0.113777	-2.48792	0.0552522	0.693179	-3.6399
Germinal Center Formation	0.449079	0.101158	2.48775	0.0552635	0.693179	-3.64005
Phosphatidylinositol Dephosphorylation	0.419863	-0.00229973	2.48487	0.0554591	0.693179	-3.64261
Pyrimidine Nucleoside Catabolic Process	-0.59366	0.0627709	-2.48269	0.0556073	0.693179	-3.64454
Neuronal Stem Cell Population Maintenance	0.427545	0.0845844	2.47942	0.0558304	0.693179	-3.64745
Regulation of Monooxygenase Activity	-0.51744	0.00225328	-2.47857	0.0558893	0.693179	-3.64821
Cell Differentiation in Spinal Cord	-0.467432	-0.0160946	-2.47612	0.0560572	0.693179	-3.65039
Regulation of Synaptic Vesicle Membrane Organization	0.46354	0.082519	2.47605	0.0560617	0.693179	-3.65045
Positive Regulation of Smooth Muscle Cell Migration	0.453443	-0.00960364	2.47596	0.056068	0.693179	-3.65053
Sclerotome Development	0.607471	0.103921	2.47493	0.0561392	0.693179	-3.65145
Negative Regulation of Myeloid Leukocyte Mediated Immunity	-0.619126	0.0376158	-2.4734	0.0562445	0.693179	-3.65281
Ribosomal Subunit Export from Nucleus	0.450365	0.00207181	2.47134	0.056387	0.693179	-3.65464
Response to Uv b	0.478988	-0.0823468	2.46956	0.0565107	0.693179	-3.65624
Glycoprotein Catabolic Process	0.431267	-0.0822429	2.46933	0.0565263	0.693179	-3.65644
Positive Regulation of Myotube Differentiation	0.417611	0.0399158	2.46916	0.0565385	0.693179	-3.65659
Negative Regulation of Type i Interferon Production	-0.433235	0.0276304	-2.46913	0.05654	0.693179	-3.65661
Anterior Posterior Axon Guidance	0.824326	-0.098099	2.4689	0.0565564	0.693179	-3.65682
Paracrine Signaling	-0.632873	0.016699	-2.46831	0.0565975	0.693179	-3.65735
Regulation of Microvillus Length	-0.861894	0.0916215	-2.46819	0.0566059	0.693179	-3.65746
Aim2 Inflammasome Complex Assembly	0.74814	0.200907	2.46738	0.0566617	0.693179	-3.65817
Coenzyme a Catabolic Process	-0.62436	0.0798189	-2.46688	0.0566966	0.693179	-3.65862
Response to Gonadotropin	0.50233	0.0498432	2.46083	0.0571195	0.69724	-3.66402
Ubiquinone Metabolic Process	-0.430338	-0.040269	-2.45875	0.057266	0.697918	-3.66588
Protein Localization to Condensed Chromosome	-0.490595	-0.0397361	-2.45728	0.0573695	0.698018	-3.66719
Release of Sequestered Calcium Ion into Cytosol by Endoplasmic Reticulum	0.421861	-0.00477562	2.45313	0.0576634	0.698018	-3.6709
Succinyl Coa Metabolic Process	-0.605959	-0.0594757	-2.45172	0.0577633	0.698018	-3.67216
Intraciliary Anterograde Transport	0.435127	-0.0656396	2.45054	0.0578471	0.698018	-3.67321
Activation of Cysteine Type Endopeptidase Activity Involved in Apoptotic Process by Cytochrome c	0.453528	-0.0288547	2.44999	0.0578866	0.698018	-3.67371
Positive Regulation of Protein Localization to Cell Cortex	-0.449571	0.0957565	-2.44788	0.0580369	0.698018	-3.6756
Regulation of Translational Initiation in Response to Stress	-0.517707	-0.0610988	-2.44722	0.0580841	0.698018	-3.67619
Vesicle Transport along Microtubule	0.441947	-0.0313814	2.44671	0.0581202	0.698018	-3.67664
Regulation of Fat Cell Proliferation	-0.476978	0.0184525	-2.44646	0.0581386	0.698018	-3.67687
Negative Regulation of Vascular Associated Smooth Muscle Cell Differentiation	-0.51552	0.0147478	-2.44583	0.0581834	0.698018	-3.67743
Nk t Cell Activation	-0.473264	0.0765414	-2.44415	0.0583042	0.698065	-3.67894
Mitochondrial Dna Replication	-0.440084	0.000520376	-2.442	0.0584583	0.698065	-3.68086
Detection of Lipopolysaccharide	-0.593508	-0.0220306	-2.44198	0.05846	0.698065	-3.68088
Negative Regulation of Cytokinesis	-0.608752	0.0166642	-2.4383	0.0587254	0.700145	-3.68417
Amino Acid Betaine Transport	-0.559158	0.0466968	-2.42922	0.0593868	0.704586	-3.69233
Metanephric Mesenchyme Development	0.514596	-0.0561706	2.42839	0.0594477	0.704586	-3.69307
Positive Regulation of Macrophage Derived Foam Cell Differentiation	-0.579708	0.0138829	-2.42817	0.0594638	0.704586	-3.69327
Adrenergic Receptor Signaling Pathway	0.564043	0.0798834	2.42815	0.0594649	0.704586	-3.69328
Complement Activation Lectin Pathway	-0.863955	0.0992267	-2.42681	0.0595634	0.704665	-3.69449
Cell Junction Disassembly	-0.436821	0.0172212	-2.42204	0.0599149	0.7061	-3.69878
Cellular Response to Cold	-0.485864	-0.0737206	-2.42057	0.0600235	0.7061	-3.7001
Respiratory Chain Complex Iii Assembly	0.441962	-0.154083	2.41963	0.0600931	0.7061	-3.70094
Locomotor Rhythm	0.446489	-0.00679076	2.41916	0.0601285	0.7061	-3.70137
Regulation of Collagen Catabolic Process	0.408776	0.0772818	2.41894	0.0601445	0.7061	-3.70156
Unidimensional Cell Growth	-0.430847	-0.0915498	-2.41464	0.0604647	0.708735	-3.70543
Regulation of Membrane Depolarization During Action Potential	0.684363	-0.0335627	2.41167	0.0606873	0.708735	-3.70811
Negative Regulation of Transforming Growth Factor Beta1 Production	-0.732911	-0.0379352	-2.41025	0.0607937	0.708735	-3.70939
Positive Regulation of Centriole Elongation	-0.79697	-0.0526228	-2.40859	0.0609184	0.708735	-3.71088
Response to Muscle Stretch	0.441313	-0.0707144	2.40802	0.0609614	0.708735	-3.7114
Tetrapyrrole Biosynthetic Process	-0.470193	-0.0331719	-2.40686	0.0610491	0.708735	-3.71245
Replicative Senescence	-0.428717	0.0702036	-2.40652	0.0610744	0.708735	-3.71275
Regulation of Branching Involved in Lung Morphogenesis	-0.557369	0.0956999	-2.403	0.0613413	0.708735	-3.71593
Rab Protein Signal Transduction	-0.412046	0.0254052	-2.40292	0.0613468	0.708735	-3.716
Radial Glia Guided Pyramidal Neuron Migration	0.580785	-0.00866117	2.40055	0.0615275	0.708735	-3.71814
Regulation of Anion Channel Activity	-0.502884	-0.0365139	-2.39565	0.0619013	0.708735	-3.72256
Deoxyribonucleoside Diphosphate Metabolic Process	0.544359	-0.0148883	2.39275	0.0621237	0.708735	-3.72518
Iron Ion Import Across Plasma Membrane	-0.703708	-0.170339	-2.3923	0.0621584	0.708735	-3.72559
Otic Vesicle Development	0.479639	0.1096	2.39124	0.06224	0.708735	-3.72655
Transcription Elongation by Rna Polymerase i	0.654118	-0.0401632	2.39054	0.0622937	0.708735	-3.72718
Fatty Acyl Coa Metabolic Process	-0.443167	0.0391259	-2.38962	0.0623655	0.708735	-3.72802
Guanine Nucleotide Transport	-0.66003	-0.0963893	-2.3892	0.0623974	0.708735	-3.72839
Respiratory System Process	0.40383	0.0340732	2.38916	0.062401	0.708735	-3.72843
Regulation of Mitotic Sister Chromatid Segregation	-0.436855	-0.0149057	-2.38911	0.0624041	0.708735	-3.72847
Regulation of Long Chain Fatty Acid Import into Cell	0.421908	0.00647751	2.38779	0.0625066	0.708735	-3.72967
Maintenance of Postsynaptic Specialization Structure	-0.606663	0.056856	-2.38699	0.0625687	0.708735	-3.73039
Mitochondrion Endoplasmic Reticulum Membrane Tethering	0.472273	-0.0679462	2.38592	0.0626515	0.708735	-3.73136
Branching Involved in Mammary Gland Duct Morphogenesis	0.471103	-0.0795976	2.38536	0.0626952	0.708735	-3.73187
Cellular Response to Hyperoxia	-0.682717	0.179763	-2.38464	0.0627512	0.708735	-3.73252
Zinc Ion Import Across Plasma Membrane	-0.567734	-0.0842066	-2.38459	0.0627548	0.708735	-3.73256
Pyrimidine Ribonucleoside Triphosphate Metabolic Process	0.447068	0.0340056	2.38396	0.0628041	0.708735	-3.73314
Regulation of Mast Cell Differentiation	0.663107	0.21101	2.38233	0.0629312	0.708735	-3.73461
Secretory Granule Localization	0.406381	-0.011406	2.38117	0.0630216	0.708735	-3.73566
Regulation of Dna Duplex Unwinding	0.586024	-0.0223904	2.37974	0.0631329	0.708735	-3.73695
Regulation of Skeletal Muscle Fiber Differentiation	0.462804	0.0317021	2.37895	0.063195	0.708735	-3.73767
Optic Nerve Morphogenesis	-0.535785	-0.00195231	-2.3785	0.0632304	0.708735	-3.73808
Catechol Containing Compound Metabolic Process	-0.487198	0.0541256	-2.37451	0.0635441	0.711212	-3.7417
Interleukin 33-Production	0.90743	0.146812	2.36992	0.0639068	0.714231	-3.74586
Lysosomal Membrane Organization	0.549672	0.0396537	2.36464	0.064327	0.715858	-3.75065
Regulation of Microtubule Nucleation	-0.42716	0.0216159	-2.36439	0.0643465	0.715858	-3.75087
Mitochondrial Gene Expression	0.401114	-0.0648811	2.36266	0.0644852	0.715858	-3.75245
Mammary Gland Duct Morphogenesis	0.426906	-0.0501004	2.36259	0.0644903	0.715858	-3.75251
Purine Nucleoside Monophosphate Catabolic Process	0.510164	0.0350474	2.36219	0.0645231	0.715858	-3.75288
Microtubule Nucleation	-0.433687	0.0472109	-2.36108	0.0646119	0.715858	-3.75389
Oxaloacetate Metabolic Process	0.503382	-0.0143756	2.3592	0.0647627	0.716106	-3.75559
Skeletal Muscle Tissue Growth	0.654848	0.134994	2.35848	0.0648207	0.716106	-3.75625
Protein to Membrane Docking	-0.421372	0.140362	-2.34776	0.0656903	0.723012	-3.766
Tricarboxylic Acid Metabolic Process	0.484024	-0.0553778	2.34746	0.065715	0.723012	-3.76628
Cell Fate Specification Involved in Pattern Specification	-0.54036	-0.0347017	-2.3435	0.0660393	0.723012	-3.76989
Multicellular Organismal Response to Stress	0.395377	0.0686814	2.34166	0.0661907	0.723012	-3.77156
Cell Proliferation Involved in Kidney Development	0.428503	0.100925	2.34063	0.0662755	0.723012	-3.7725
Nuclear Transcribed Mrna Catabolic Process Deadenylation Independent Decay	-0.506585	-0.0118834	-2.33924	0.0663897	0.723012	-3.77376
Iron Import into Cell	-0.492822	-0.11529	-2.33802	0.066491	0.723012	-3.77488
Secondary Metabolic Process	0.396676	0.0234477	2.33502	0.0667395	0.723012	-3.77761
Negative Regulation of Defense Response to Virus	-0.416492	0.0143614	-2.33383	0.0668389	0.723012	-3.77871
Positive Regulation of Antigen Processing and Presentation	-0.60389	0.146037	-2.33227	0.0669681	0.723012	-3.78012
Negative Regulation of Intestinal Absorption	-0.98425	0.0898644	-2.33098	0.0670763	0.723012	-3.78131
Pyrimidine Ribonucleoside Monophosphate Metabolic Process	-0.517405	0.0808809	-2.33065	0.0671039	0.723012	-3.78161
Negative Regulation of Transforming Growth Factor Beta Production	-0.614324	-0.0393361	-2.32992	0.0671647	0.723012	-3.78227
Positive Regulation of Circadian Sleep Wake Cycle Non Rem Sleep	0.625184	0.021203	2.32961	0.0671907	0.723012	-3.78255
Positive Regulation of Circadian Sleep Wake Cycle Sleep	0.625184	0.021203	2.32961	0.0671907	0.723012	-3.78255
Telomere Capping	-0.405618	-0.0387863	-2.32922	0.0672233	0.723012	-3.78291
Hemidesmosome Assembly	-0.565186	0.0162845	-2.32597	0.0674958	0.723012	-3.78588
Heart Valve Formation	0.495371	-0.0270519	2.32574	0.0675153	0.723012	-3.78609
Very Low Density Lipoprotein Particle Clearance	0.713075	-0.0965118	2.32573	0.0675166	0.723012	-3.7861
Arachidonic Acid Metabolite Production Involved in Inflammatory Response	0.628206	0.0429617	2.32436	0.0676313	0.723012	-3.78735
Copper Ion Import	0.572748	-0.122374	2.32433	0.0676341	0.723012	-3.78738
Positive Regulation of Gamma Delta t Cell Activation	0.620223	0.186469	2.32253	0.0677858	0.723012	-3.78902
Semicircular Canal Morphogenesis	0.418106	0.0749618	2.32127	0.0678926	0.723012	-3.79018
Mesenchymal Epithelial Cell Signaling	0.594583	-0.108866	2.32	0.0679999	0.723012	-3.79134
Notochord Morphogenesis	0.481994	-0.00935364	2.31971	0.068025	0.723012	-3.79161
Negative Regulation of Biomineral Tissue Development	-0.438701	0.0238863	-2.31904	0.0680816	0.723012	-3.79222
Prostate Glandular Acinus Development	-0.460021	-0.109514	-2.31828	0.0681462	0.723012	-3.79291
Regulation of Neutrophil Degranulation	-0.556753	0.0580641	-2.31705	0.0682509	0.723012	-3.79404
Peroxisome Proliferator Activated Receptor Signaling Pathway	0.490918	-0.0591014	2.31674	0.0682775	0.723012	-3.79432
Positive Regulation of Transforming Growth Factor Beta1 Production	0.775159	-0.00552371	2.31601	0.0683396	0.723012	-3.79499
Negative Regulation of Translational Elongation	0.726574	0.117364	2.31568	0.0683678	0.723012	-3.7953
Cgmp Metabolic Process	-0.491751	-0.0410565	-2.31461	0.0684592	0.723012	-3.79628
Fructose 2 6-Bisphosphate Metabolic Process	-0.545514	0.0323383	-2.31185	0.0686948	0.723887	-3.7988
Forebrain Neuron Differentiation	0.399958	0.0893227	2.31132	0.0687402	0.723887	-3.79928
Endolysosomal Toll Like Receptor Signaling Pathway	-0.411254	-0.0219949	-2.31034	0.0688249	0.723887	-3.80019
Common Myeloid Progenitor Cell Proliferation	-0.586656	-0.0431105	-2.30417	0.0693568	0.724356	-3.80584
Nuclear Transcribed Mrna Catabolic Process No Go Decay	-0.62565	-0.0466307	-2.3021	0.069536	0.724356	-3.80774
Positive Regulation of Torc1 Signaling	0.398622	-0.0692272	2.30198	0.0695469	0.724356	-3.80785
Regulation of Presynaptic Membrane Potential	-0.924603	0.0234814	-2.30138	0.0695985	0.724356	-3.8084
Negative Regulation of Response to Oxidative Stress	-0.479422	-0.119227	-2.30069	0.0696585	0.724356	-3.80903
Mammary Gland Epithelium Development	0.409932	-0.000588683	2.29926	0.0697832	0.724356	-3.81034
Cardiac Vascular Smooth Muscle Cell Differentiation	0.509363	0.0264966	2.29875	0.0698276	0.724356	-3.81081
Gmp Biosynthetic Process	0.479812	0.0535126	2.2982	0.0698758	0.724356	-3.81132
Regulation of Ampa Receptor Activity	0.481477	0.0671379	2.29763	0.0699257	0.724356	-3.81184
Regulation of Spindle Checkpoint	-0.428442	-0.0669347	-2.29743	0.0699427	0.724356	-3.81202
Membrane Repolarization During Action Potential	-0.390426	0.0619213	-2.29458	0.0701921	0.724356	-3.81464
Icosanoid Metabolic Process	0.387349	0.0281856	2.2944	0.0702081	0.724356	-3.8148
Negative Regulation of Dopamine Secretion	0.466959	0.0660171	2.29392	0.0702503	0.724356	-3.81524
Positive Regulation of Spindle Checkpoint	-0.66404	0.0510786	-2.29139	0.0704732	0.724356	-3.81757
Negative Regulation of Monooxygenase Activity	-0.585828	0.00269478	-2.29116	0.0704927	0.724356	-3.81778
Positive Regulation of Actin Filament Based Movement	0.710125	-0.10018	2.29011	0.0705858	0.724356	-3.81875
Regulation of Calcidiol 1-Monooxygenase Activity	-0.889148	-0.0260362	-2.2899	0.0706045	0.724356	-3.81894
Regulation of Fertilization	-0.536027	0.117987	-2.28858	0.0707204	0.724356	-3.82015
Mitochondrial Rna 3-End Processing	0.494111	-0.0817824	2.28834	0.0707421	0.724356	-3.82037
t Cell Activation via t Cell Receptor Contact with Antigen Bound to Mhc Molecule on Antigen Presenting Cell	-0.441718	-0.0797059	-2.28664	0.0708924	0.724356	-3.82193
Triglyceride Rich Lipoprotein Particle Clearance	-0.503377	-0.0627466	-2.28663	0.0708934	0.724356	-3.82194
Regulation of Sister Chromatid Cohesion	0.427449	0.00831744	2.28374	0.0711504	0.724356	-3.8246
t Tubule Organization	0.546829	-0.0569354	2.28341	0.0711797	0.724356	-3.82491
Negative Regulation of Circadian Rhythm	0.387225	-0.0810533	2.28321	0.0711975	0.724356	-3.82509
Receptor Mediated Endocytosis Involved in Cholesterol Transport	-0.478947	0.0403145	-2.28287	0.071228	0.724356	-3.82541
Benzene Containing Compound Metabolic Process	0.3952	0.0989324	2.28045	0.071444	0.725302	-3.82763
Lymphatic Endothelial Cell Differentiation	-0.519623	-0.00721882	-2.27971	0.07151	0.725302	-3.82831
Negative Regulation of Action Potential	0.655377	0.0893604	2.27863	0.0716069	0.725327	-3.82931
Planar Cell Polarity Pathway Involved in Axis Elongation	0.484769	-0.0331831	2.27336	0.0720802	0.728281	-3.83415
Copii Coated Vesicle Cargo Loading	0.453323	-0.0457436	2.27306	0.0721077	0.728281	-3.83444
Cranial Ganglion Development	0.71794	-0.00258706	2.27222	0.0721831	0.728281	-3.8352
Protein Localization to Golgi Membrane	0.525615	-0.0302096	2.26898	0.0724771	0.728611	-3.8382
Sperm Capacitation	-0.5683	-0.00869136	-2.26816	0.0725519	0.728611	-3.83895
Membrane Tubulation	-0.399012	0.103302	-2.26802	0.072564	0.728611	-3.83908
Positive Regulation of Schwann Cell Migration	-0.481924	0.0928341	-2.26741	0.0726197	0.728611	-3.83964
Regulation of Membrane Repolarization	-0.39198	0.00359168	-2.26663	0.0726903	0.728611	-3.84036
Phagolysosome Assembly	0.467875	0.00195077	2.26536	0.0728067	0.728826	-3.84153
Protein Maturation by Iron Sulfur Cluster Transfer	0.429292	-0.0772972	2.26206	0.0731084	0.730894	-3.84458
Distal Tubule Development	-0.452604	0.00126702	-2.26087	0.0732169	0.731027	-3.84567
Dense Core Granule Localization	0.383851	-0.0248432	2.25714	0.0735602	0.731883	-3.84912
Positive Regulation of Exit from Mitosis	-0.466596	-0.0567369	-2.25588	0.073677	0.731883	-3.85029
Pyramidal Neuron Development	0.408771	0.0710892	2.25494	0.0737635	0.731883	-3.85115
Ump Biosynthetic Process	-0.511799	0.0409059	-2.2548	0.0737771	0.731883	-3.85128
Endosomal Vesicle Fusion	-0.568458	0.00831497	-2.25434	0.0738195	0.731883	-3.85171
Sensory Perception of Temperature Stimulus	0.388608	0.0152119	2.25206	0.0740303	0.731883	-3.85381
Positive Regulation of Chemokine Production	-0.383106	0.0717332	-2.25075	0.0741524	0.731883	-3.85502
Protein Peptidyl Prolyl Isomerization	0.498111	-0.0811198	2.25014	0.0742091	0.731883	-3.85559
Peptide Cross Linking	-0.453029	-0.00225758	-2.24965	0.0742546	0.731883	-3.85604
Sulfur Amino Acid Metabolic Process	-0.381058	-0.0529593	-2.24964	0.0742559	0.731883	-3.85605
Pyrimidine Nucleoside Diphosphate Biosynthetic Process	0.630959	-0.00539059	2.24397	0.0747856	0.733958	-3.86129
Positive Regulation of Gastro Intestinal System Smooth Muscle Contraction	0.787625	0.0128872	2.24392	0.0747912	0.733958	-3.86134
Equilibrioception	0.510277	-0.0120298	2.2439	0.0747929	0.733958	-3.86136
Enucleate Erythrocyte Differentiation	0.422042	-0.0335092	2.2433	0.0748488	0.733958	-3.86191
Positive Regulation of Autophagosome Maturation	0.507199	-0.00806164	2.24192	0.0749787	0.734294	-3.86319
Regulation of Ketone Biosynthetic Process	0.459184	-0.00658259	2.24017	0.0751434	0.734608	-3.86481
Cell Cell Adhesion Involved in Gastrulation	0.654354	-0.102774	2.23955	0.0752022	0.734608	-3.86538
Negative Regulation of Phagocytosis	0.417702	0.114073	2.23517	0.0756168	0.735581	-3.86944
Protein Deglutamylation	-0.605751	0.28428	-2.23244	0.0758771	0.735581	-3.87197
Regulation of Peroxisome Proliferator Activated Receptor Signaling Pathway	0.593243	-0.103309	2.23212	0.0759079	0.735581	-3.87227
Negative Regulation of Insulin Like Growth Factor Receptor Signaling Pathway	0.523102	-0.0389843	2.23179	0.0759392	0.735581	-3.87257
Regulation of Polysaccharide Biosynthetic Process	0.433859	-0.0472258	2.23128	0.0759879	0.735581	-3.87305
Positive Regulation of Clathrin Dependent Endocytosis	0.596262	0.0235758	2.23084	0.07603	0.735581	-3.87345
Integrin Activation	-0.432425	0.0177561	-2.23046	0.0760656	0.735581	-3.8738
Mitochondrial Respiratory Chain Complex Assembly	0.428094	-0.0512483	2.23044	0.0760682	0.735581	-3.87383
Retinal Metabolic Process	0.41592	-0.087813	2.22862	0.076242	0.736334	-3.87551
Axis Elongation	0.428199	-0.0154739	2.22539	0.0765522	0.738402	-3.8785
Protein Targeting to Vacuole Involved in Autophagy	-0.385509	0.0185048	-2.22419	0.0766682	0.738516	-3.87962
Cardiac Pacemaker Cell Development	0.513701	-0.0418308	2.22087	0.0769886	0.738516	-3.8827
Pyrimidine Deoxyribonucleoside Metabolic Process	-0.385156	-0.166987	-2.22056	0.0770185	0.738516	-3.88298
Unsaturated Fatty Acid Metabolic Process	0.387536	0.0116091	2.21929	0.0771415	0.738516	-3.88416
Ovulation from Ovarian Follicle	0.417306	-0.0128033	2.21923	0.0771477	0.738516	-3.88422
Fear Response	0.404943	0.0357166	2.21823	0.0772451	0.738516	-3.88515
Adenohypophysis Development	0.662137	-0.00780191	2.21698	0.0773661	0.738516	-3.88631
Detection of Temperature Stimulus	0.380919	0.02025	2.21687	0.077377	0.738516	-3.88641
Negative Regulation of Macrophage Chemotaxis	0.637442	-0.24298	2.2156	0.0775004	0.738516	-3.88759
Positive Regulation of Calcium Mediated Signaling	0.469899	0.0462592	2.21365	0.0776911	0.738516	-3.8894
Delamination	-0.836557	0.207268	-2.21352	0.0777036	0.738516	-3.88952
Cgas Sting Signaling Pathway	-0.557365	-0.00237583	-2.21337	0.0777182	0.738516	-3.88966
Psychomotor Behavior	0.510096	-0.0602936	2.21114	0.0779376	0.739607	-3.89174
Copper Ion Transport	0.385103	-0.0601654	2.20917	0.0781305	0.739607	-3.89356
Polyol Transmembrane Transport	-0.882412	-0.135693	-2.20917	0.0781308	0.739607	-3.89357
Protein Localization to Membrane Raft	-0.542731	0.0634367	-2.20828	0.0782184	0.739607	-3.8944
Response to Amine	-0.576567	0.0506281	-2.20254	0.0787859	0.740221	-3.89973
Antigen Processing and Presentation of Exogenous Peptide Antigen via Mhc Class i	-0.581092	0.179491	-2.2023	0.0788097	0.740221	-3.89996
Cobalamin Metabolic Process	-0.508572	-0.165531	-2.2021	0.0788291	0.740221	-3.90014
l Lysine Transport	-0.787419	0.0205309	-2.20028	0.0790105	0.740221	-3.90184
Negative Regulation of Cell Division	-0.409085	0.104497	-2.19986	0.0790525	0.740221	-3.90223
Embryonic Neurocranium Morphogenesis	-0.421636	-0.0196591	-2.19787	0.0792504	0.740221	-3.90408
Homocysteine Metabolic Process	-0.376954	-0.0164915	-2.19707	0.0793311	0.740221	-3.90483
Regulation of Extrinsic Apoptotic Signaling Pathway in Absence of Ligand	0.378085	0.0190124	2.19646	0.0793921	0.740221	-3.90539
Somatic Diversification of t Cell Receptor Genes	0.633012	-0.0993712	2.19512	0.0795254	0.740221	-3.90663
Glycine Import Across Plasma Membrane	-0.497708	0.114049	-2.1925	0.0797889	0.740221	-3.90908
Regulation of Snrna Transcription by Rna Polymerase Ii	0.415023	-0.145706	2.19235	0.0798037	0.740221	-3.90922
Positive Regulation of Hematopoietic Stem Cell Proliferation	-0.538657	-0.0139158	-2.19189	0.0798509	0.740221	-3.90965
Positive Regulation of Rna Splicing	0.462175	-0.0436516	2.19134	0.0799053	0.740221	-3.91016
Neutrophil Activation	-0.476244	0.0676388	-2.19099	0.0799415	0.740221	-3.91049
Regulation of Integrin Activation	-0.424525	-0.0126532	-2.18822	0.0802212	0.740221	-3.91307
Regulation of Nitric Oxide Synthase Activity	-0.605311	0.0507045	-2.18691	0.0803538	0.740221	-3.91429
Negative Regulation of b Cell Mediated Immunity	0.386282	-0.0454606	2.1862	0.080426	0.740221	-3.91496
Adaptive Immune Memory Response	0.527072	-0.116539	2.18459	0.0805893	0.740221	-3.91646
Protein Polyglutamylation	0.485156	-0.0728031	2.18312	0.080739	0.740221	-3.91783
Positive Regulation of Mitotic Sister Chromatid Segregation	-0.576567	-0.025129	-2.18258	0.0807934	0.740221	-3.91832
Plasma Membrane Raft Assembly	-0.490117	0.183845	-2.18235	0.0808171	0.740221	-3.91854
Response to Interleukin 9	0.441078	0.0183621	2.18048	0.0810085	0.740221	-3.92029
Outer Mitochondrial Membrane Organization	0.588455	-0.0740531	2.17978	0.0810795	0.740221	-3.92094
Somatic Stem Cell Population Maintenance	0.40967	-0.00239556	2.17968	0.08109	0.740221	-3.92103
Positive Regulation of Monocyte Extravasation	0.416401	0.0204143	2.17914	0.0811448	0.740221	-3.92153
Vesicle Budding from Membrane	0.37494	-0.0413107	2.17889	0.081171	0.740221	-3.92177
Endoplasmic Reticulum Localization	0.389926	-0.0369237	2.17843	0.0812175	0.740221	-3.9222
Regulation of Protein Localization to Chromatin	-0.623922	-0.0185681	-2.17805	0.0812573	0.740221	-3.92256
Regulation of Translational Fidelity	-0.586778	-0.0175195	-2.17788	0.0812742	0.740221	-3.92271
Pigment Granule Localization	0.469342	0.033669	2.17759	0.0813041	0.740221	-3.92298
Fructose 6-Phosphate Metabolic Process	-0.381948	-0.0781042	-2.17715	0.0813494	0.740221	-3.9234
Amp Biosynthetic Process	0.40978	0.0928657	2.17681	0.0813844	0.740221	-3.92371
Nucleoside Bisphosphate Catabolic Process	-0.425593	0.0121051	-2.17513	0.0815571	0.740221	-3.92528
Mrna 3-End Processing	0.453037	-0.0151464	2.17186	0.0818939	0.740221	-3.92833
Uronic Acid Metabolic Process	-0.50097	0.0613467	-2.17148	0.0819335	0.740221	-3.92869
Nad Biosynthetic Process	-0.601991	0.0990155	-2.17049	0.0820359	0.740221	-3.92961
Neutrophil Apoptotic Process	-0.481326	0.106741	-2.16959	0.0821298	0.740221	-3.93046
Cyclic Nucleotide Transport	-0.505852	-0.0213348	-2.16813	0.0822813	0.740221	-3.93182
n Acylphosphatidylethanolamine Metabolic Process	-0.590549	-0.00337085	-2.1681	0.0822843	0.740221	-3.93185
Regulation of Microvillus Organization	-0.602506	0.112165	-2.16787	0.0823081	0.740221	-3.93206
Regulation of Glucagon Secretion	0.63211	0.111152	2.16705	0.0823937	0.740221	-3.93283
Negative Regulation of Dendritic Spine Maintenance	0.48928	0.000408671	2.16519	0.0825869	0.740221	-3.93456
Quinone Metabolic Process	-0.368813	-0.0470073	-2.16426	0.0826843	0.740221	-3.93543
Negative Regulation of Jun Kinase Activity	0.500827	-0.0917938	2.1642	0.0826904	0.740221	-3.93549
Phospholipid Dephosphorylation	0.374784	-0.00113293	2.16351	0.082763	0.740221	-3.93614
Binding of Sperm to Zona Pellucida	0.488694	-0.0561492	2.16298	0.082818	0.740221	-3.93663
Positive Regulation of Mitochondrial Translation	0.408498	-0.0970748	2.1624	0.0828793	0.740221	-3.93718
Cellular Response to Reactive Nitrogen Species	0.409247	-0.042741	2.16094	0.0830325	0.740221	-3.93854
Action Potential Initiation	0.70606	0.112906	2.1605	0.0830782	0.740221	-3.93895
Sperm Egg Recognition	0.5097	-0.0354242	2.16026	0.0831037	0.740221	-3.93918
Positive Regulation of Axon Extension	0.364943	0.0141357	2.15909	0.0832266	0.740456	-3.94027
Regulation of Intestinal Absorption	-0.527742	0.0160482	-2.15713	0.0834326	0.74143	-3.9421
Negative Regulation of Lymphocyte Migration	-0.506939	-0.0510037	-2.15615	0.0835366	0.741496	-3.94302
Regulation of Heart Rate by Chemical Signal	0.600385	-0.147118	2.15271	0.0839009	0.743869	-3.94624
Lipid Transport Across Blood Brain Barrier	0.429351	0.0437999	2.14743	0.0844625	0.746622	-3.95118
Serotonin Transport	-0.460006	0.0857587	-2.14664	0.0845476	0.746622	-3.95193
Positive Regulation of Thyroid Hormone Generation	-0.448677	0.0437765	-2.1456	0.084659	0.746622	-3.9529
Regulation of Thyroid Hormone Generation	-0.448677	0.0437765	-2.1456	0.084659	0.746622	-3.9529
Regulation of Cd40 Signaling Pathway	0.513265	0.0288766	2.1447	0.0847548	0.746622	-3.95374
Regulation of Heart Morphogenesis	-0.38855	-0.0693012	-2.14403	0.0848274	0.746622	-3.95437
Animal Organ Regeneration	0.3932	-0.0466863	2.14312	0.0849247	0.746622	-3.95522
Negative Regulation of t Helper 1-Type Immune Response	0.717649	0.132697	2.14252	0.0849893	0.746622	-3.95578
Negative Regulation of Macrophage Migration	-0.484672	-0.136654	-2.13819	0.0854562	0.749856	-3.95984
Trna Transport	0.529696	-0.0783453	2.1373	0.0855527	0.749856	-3.96068
Nmda Glutamate Receptor Clustering	0.700227	-0.130882	2.1354	0.0857585	0.750802	-3.96246
Regulation of Chondrocyte Development	-0.623038	-0.0178632	-2.13024	0.0863207	0.754179	-3.9673
Postsynaptic Density Assembly	0.439877	-0.0231395	2.12657	0.086723	0.754179	-3.97074
Negative Regulation of t Cell Receptor Signaling Pathway	-0.453867	0.00529206	-2.12609	0.0867757	0.754179	-3.97119
Regulation of Phosphatidylinositol Biosynthetic Process	-0.489489	0.186381	-2.12205	0.0872219	0.754179	-3.97499
Regulation of Amino Acid Transmembrane Transport	-0.602905	0.0712678	-2.12195	0.0872328	0.754179	-3.97509
Ribosomal Large Subunit Assembly	0.425101	-0.026157	2.12134	0.0873006	0.754179	-3.97566
Trna Transcription	0.683269	-0.0282136	2.12131	0.0873033	0.754179	-3.97568
Serotonin Secretion	-0.519208	0.143675	-2.11853	0.0876117	0.754179	-3.9783
Vesicle Cytoskeletal Trafficking	0.373808	-0.0279722	2.11844	0.0876216	0.754179	-3.97838
Astrocyte Activation	-0.428507	-0.0169589	-2.11781	0.0876924	0.754179	-3.97898
Thermoception	0.540493	0.0113131	2.11711	0.0877697	0.754179	-3.97963
Angiotensin Activated Signaling Pathway	-0.423187	0.0382973	-2.11645	0.087843	0.754179	-3.98025
Regulation of Neurotransmitter Receptor Activity	0.386117	0.0238051	2.11621	0.0878703	0.754179	-3.98048
Plasma Membrane Raft Organization	-0.422447	0.121932	-2.11598	0.0878958	0.754179	-3.9807
Myoblast Proliferation	-0.377961	0.0431108	-2.11562	0.0879359	0.754179	-3.98104
Detection of Virus	0.660574	-0.130382	2.11552	0.0879469	0.754179	-3.98113
Negative Regulation of Pancreatic Juice Secretion	0.55413	-0.0633911	2.11544	0.0879554	0.754179	-3.9812
Retinal Rod Cell Differentiation	0.370391	-0.0026233	2.11527	0.0879744	0.754179	-3.98136
Regulation of Endothelial Cell Chemotaxis	0.395171	-0.049311	2.11495	0.0880104	0.754179	-3.98166
Lung Secretory Cell Differentiation	0.47595	0.0217781	2.11297	0.0882323	0.755237	-3.98353
Positive Regulation of Protein Glycosylation	-0.79082	-0.0197841	-2.11184	0.0883586	0.755475	-3.98459
Aspartate Family Amino Acid Catabolic Process	0.605921	0.00196983	2.10985	0.0885822	0.756545	-3.98646
Negative Regulation of Protein Localization to Membrane	0.387292	-0.0255887	2.10765	0.0888292	0.757514	-3.98853
Endoplasmic Reticulum to Golgi Vesicle Mediated Transport	0.429835	-0.0719065	2.10666	0.0889412	0.757514	-3.98946
Pyrimidine Nucleoside Diphosphate Metabolic Process	0.518716	-0.0944957	2.10621	0.0889917	0.757514	-3.98988
Negative Regulation of Nuclear Division	-0.393521	-0.0160911	-2.10341	0.0893085	0.758938	-3.99252
Positive Regulation of Endothelial Cell Development	0.439023	-0.0348754	2.10299	0.0893566	0.758938	-3.99292
Regulation of Neutrophil Activation	-0.442262	0.04186	-2.10062	0.0896258	0.760383	-3.99515
Positive Regulation of Glucose Transmembrane Transport	0.365061	-0.0154942	2.09905	0.0898048	0.760599	-3.99663
Regulation of Postsynaptic Density Protein 95-Clustering	-0.430582	-0.12493	-2.09723	0.0900126	0.760599	-3.99834
Transport of Virus	-0.384754	0.0336353	-2.09721	0.090014	0.760599	-3.99835
Re Entry into Mitotic Cell Cycle	-0.521065	0.0430148	-2.09692	0.0900474	0.760599	-3.99863
Positive Regulation of Lamellipodium Assembly	0.488112	-0.0598028	2.0959	0.0901639	0.760745	-3.99959
Negative Regulation of Protein Sumoylation	0.524233	0.0328032	2.09463	0.09031	0.760783	-4.00079
Mitotic Metaphase Chromosome Alignment	-0.364053	0.0117037	-2.09327	0.0904662	0.760783	-4.00207
Negative Regulation of Dendritic Cell Apoptotic Process	0.407054	0.152333	2.09286	0.0905131	0.760783	-4.00245
Neutrophil Degranulation	-0.549138	0.0747719	-2.09241	0.0905647	0.760783	-4.00288
Cholangiocyte Proliferation	-0.512439	-0.0678353	-2.09037	0.0908004	0.761047	-4.00481
Positive Regulation of Metallopeptidase Activity	-0.454984	0.0210441	-2.08887	0.0909729	0.761047	-4.00621
Embryonic Brain Development	0.412611	0.0236768	2.08781	0.0910954	0.761047	-4.00721
Regulation of Torc2 Signaling	-0.568126	-0.0091535	-2.08617	0.0912852	0.761047	-4.00876
Negative Regulation of Toll Like Receptor 2-Signaling Pathway	-0.807695	-0.060789	-2.08462	0.0914653	0.761047	-4.01022
Trophoblast Giant Cell Differentiation	0.436752	-0.0199636	2.08406	0.0915311	0.761047	-4.01075
Negative Regulation of Myeloid Leukocyte Differentiation	0.417588	-0.0201684	2.08213	0.0917561	0.761047	-4.01257
Regulation of Protein Glycosylation	-0.698282	0.0307818	-2.08151	0.0918279	0.761047	-4.01315
Thyroid Stimulating Hormone Secreting Cell Differentiation	0.613425	-0.10917	2.07888	0.0921358	0.761047	-4.01564
Trigeminal Ganglion Development	0.695833	-0.0306625	2.07706	0.0923486	0.761047	-4.01735
Hematopoietic Stem Cell Migration to Bone Marrow	0.573441	-0.00361276	2.07522	0.0925652	0.761047	-4.01909
Nonassociative Learning	0.35281	0.169386	2.07411	0.0926962	0.761047	-4.02014
Regulation of Intestinal Lipid Absorption	-0.436847	-0.0282856	-2.07403	0.092706	0.761047	-4.02022
Regulation of Cell Cell Adhesion Mediated by Integrin	0.35729	0.246832	2.07374	0.0927396	0.761047	-4.02049
Post Anal Tail Morphogenesis	0.425155	0.00609897	2.07365	0.0927499	0.761047	-4.02057
Cell Cell Signaling Involved in Cardiac Conduction	-0.386926	-0.0165903	-2.07325	0.0927976	0.761047	-4.02095
Immune Complex Clearance	-0.536184	0.0705013	-2.07289	0.0928402	0.761047	-4.02129
Pyrimidine Ribonucleoside Diphosphate Metabolic Process	0.455926	-0.0642411	2.07204	0.0929401	0.761047	-4.02209
Sirna Mediated Retrotransposon Silencing by Heterochromatin Formation	0.583784	0.101886	2.07126	0.0930326	0.761047	-4.02283
Regulation of Lamellipodium Assembly	0.434246	-0.0339742	2.07038	0.0931374	0.761047	-4.02366
Syncytium Formation	-0.385747	-0.0061789	-2.0699	0.0931942	0.761047	-4.02412
Endothelial Cell Chemotaxis	0.357526	-0.0521715	2.06928	0.0932672	0.761047	-4.0247
Allantoin Metabolic Process	0.530914	0.100899	2.06738	0.0934928	0.761047	-4.02649
Purine Deoxyribonucleoside Monophosphate Catabolic Process	0.530914	0.100899	2.06738	0.0934928	0.761047	-4.02649
Negative Regulation of Response to Tumor Cell	0.634878	0.0258741	2.06621	0.0936328	0.761047	-4.0276
Intestine Smooth Muscle Contraction	0.625425	-0.0581773	2.06342	0.0939657	0.761047	-4.03024
Regulation of Gastro Intestinal System Smooth Muscle Contraction	0.625425	-0.0581773	2.06342	0.0939657	0.761047	-4.03024
Maintenance of Centrosome Location	0.534179	-0.0339448	2.06311	0.0940022	0.761047	-4.03052
Positive Regulation of Mast Cell Activation	-0.607497	0.0248063	-2.06298	0.0940185	0.761047	-4.03065
Purine Deoxyribonucleotide Metabolic Process	0.425851	0.0464605	2.06295	0.0940217	0.761047	-4.03068
Epinephrine Transport	-0.540587	-0.0728004	-2.06161	0.0941823	0.761047	-4.03195
Metaphase Chromosome Alignment	-0.358521	0.00879391	-2.06094	0.0942622	0.761047	-4.03258
Positive Regulation of Behavior	0.389208	-0.0275689	2.06075	0.0942853	0.761047	-4.03276
Viral Budding	0.518522	-0.0636461	2.05956	0.0944281	0.761047	-4.03388
Positive Regulation of Integrin Activation	-0.387678	0.0693913	-2.05918	0.0944741	0.761047	-4.03424
Retinoic Acid Biosynthetic Process	0.689298	-0.00788259	2.059	0.0944954	0.761047	-4.03441
Rrna Methylation	0.528126	0.0352462	2.05777	0.0946442	0.761047	-4.03558
Positive Regulation of Glycogen Biosynthetic Process	0.566794	-0.0838011	2.05672	0.0947707	0.761047	-4.03657
Negative Regulation of Antigen Receptor Mediated Signaling Pathway	-0.372462	-0.0229267	-2.05548	0.0949206	0.761047	-4.03774
Endonucleolytic Cleavage in 5-Ets of Tricistronic Rrna Transcript Ssu Rrna 5 8s Rrna Lsu Rrna	-0.420114	0.0733773	-2.05506	0.0949704	0.761047	-4.03813
Mitochondrial Genome Maintenance	-0.374556	-0.0183293	-2.05469	0.0950155	0.761047	-4.03849
Renal Tubular Secretion	-0.351451	0.142047	-2.05429	0.0950641	0.761047	-4.03887
Regulation of Protein Autoubiquitination	0.646477	-0.0403687	2.05419	0.0950765	0.761047	-4.03896
Sequestering of Iron Ion	0.65147	0.123637	2.05384	0.0951192	0.761047	-4.0393
Dtmp Biosynthetic Process	0.713309	0.110051	2.05273	0.0952528	0.761047	-4.04034
Regulation of Focal Adhesion Disassembly	-0.588836	-0.0128301	-2.0522	0.095318	0.761047	-4.04085
Diaphragm Development	-0.640164	-0.129011	-2.05216	0.0953218	0.761047	-4.04088
Positive Regulation of Extracellular Matrix Constituent Secretion	0.640587	0.079136	2.05157	0.0953941	0.761047	-4.04144
Mesendoderm Development	0.720146	-0.00516456	2.05039	0.0955381	0.761047	-4.04256
Modulation by Host of Viral Genome Replication	0.391434	-0.029027	2.05027	0.0955521	0.761047	-4.04267
Positive Regulation of Respiratory Burst	0.475471	-0.124714	2.04693	0.095959	0.761768	-4.04582
Chondrocyte Development Involved in Endochondral Bone Morphogenesis	0.501827	0.0604699	2.04679	0.0959766	0.761768	-4.04596
Pyrimidine Deoxyribonucleotide Catabolic Process	-0.412951	0.061019	-2.0466	0.0959996	0.761768	-4.04614
Pyrimidine Nucleotide Catabolic Process	-0.396379	0.0239283	-2.0457	0.0961099	0.761768	-4.04699
Enteroendocrine Cell Differentiation	0.402318	-0.0532519	2.04547	0.0961387	0.761768	-4.04721
Myoblast Fusion	-0.363336	-0.00399558	-2.04387	0.0963339	0.762528	-4.04872
Positive Regulation of Endothelial Cell Chemotaxis	0.452954	-0.0382152	2.04292	0.0964512	0.762669	-4.04962
Neuroblast Division	0.383335	-0.038343	2.03942	0.0968824	0.765171	-4.05294
Negative Regulation of Low Density Lipoprotein Receptor Activity	-0.548551	0.142458	-2.03807	0.0970492	0.765171	-4.05422
Negative Regulation of Protein Localization to Chromatin	-0.685905	-0.131825	-2.03793	0.0970665	0.765171	-4.05435
Smooth Muscle Cell Chemotaxis	0.459921	-0.0758272	2.0363	0.097268	0.765462	-4.05589
Blood Vessel Endothelial Cell Differentiation	-0.386762	0.0711149	-2.03602	0.0973027	0.765462	-4.05615
Sarcoplasmic Reticulum Calcium Ion Transport	0.351454	-0.036507	2.03436	0.0975099	0.765707	-4.05773
Macrophage Activation Involved in Immune Response	-0.37988	0.0879991	-2.03367	0.0975949	0.765707	-4.05838
Negative Regulation of Intrinsic Apoptotic Signaling Pathway by P53 Class Mediator	0.369713	-0.0197498	2.03315	0.0976604	0.765707	-4.05888
Positive Regulation of Cell Proliferation Involved in Kidney Development	0.354206	0.135734	2.03209	0.0977921	0.765707	-4.05988
Positive Regulation of Fatty Acid Beta Oxidation	0.451456	0.0356687	2.03147	0.0978691	0.765707	-4.06047
Positive Regulation of Feeding Behavior	0.396782	0.0272924	2.03023	0.0980245	0.765707	-4.06164
Glutathione Catabolic Process	0.704517	0.07952	2.03017	0.098032	0.765707	-4.0617
Regulation of Protein Localization to Lysosome	0.548696	0.00672888	2.02867	0.0982194	0.766011	-4.06312
Establishment of Centrosome Localization	0.392563	-0.0164422	2.02764	0.0983485	0.766011	-4.0641
Branching Involved in Prostate Gland Morphogenesis	-0.361504	-0.0663345	-2.02747	0.0983703	0.766011	-4.06426
Negative Regulation of Phosphoprotein Phosphatase Activity	0.358082	0.0292052	2.02433	0.0987647	0.766264	-4.06723
Positive Regulation of Germinal Center Formation	0.861337	0.199243	2.02423	0.0987778	0.766264	-4.06733
Establishment of Protein Localization to Mitochondrial Membrane	0.388692	-0.0468261	2.02225	0.0990277	0.766264	-4.06921
Regulation of Ribosome Biogenesis	-0.348355	-0.0905032	-2.02212	0.0990433	0.766264	-4.06933
Visceral Serous Pericardium Development	-0.518246	0.154274	-2.02059	0.0992371	0.766264	-4.07078
Glomerular Mesangial Cell Proliferation	0.343806	0.12528	2.01999	0.0993129	0.766264	-4.07135
Branch Elongation Involved in Mammary Gland Duct Branching	0.557216	-0.0857199	2.01886	0.099457	0.766264	-4.07243
Iodide Transport	-0.536325	0.10581	-2.01884	0.0994597	0.766264	-4.07245
Signal Peptide Processing	0.367913	0.0578056	2.01854	0.0994975	0.766264	-4.07273
Parathyroid Hormone Secretion	0.708373	0.0171579	2.01851	0.0995006	0.766264	-4.07275
Regulation of Parathyroid Hormone Secretion	0.708373	0.0171579	2.01851	0.0995006	0.766264	-4.07275
Striatum Development	0.358659	-0.000116867	2.01682	0.0997161	0.767052	-4.07436
Negative Regulation of Epithelial Cell Migration	0.377046	-0.00847039	2.01614	0.0998026	0.767052	-4.075
Growth Plate Cartilage Chondrocyte Differentiation	0.423441	-0.0308676	2.01142	0.100405	0.769962	-4.07948
Cytosolic Ribosome Assembly	-0.44984	-0.104523	-2.01106	0.100452	0.769962	-4.07982
Deoxyribonucleotide Biosynthetic Process	0.43323	0.0292352	2.01082	0.100482	0.769962	-4.08005
Positive Regulation of Platelet Derived Growth Factor Receptor Signaling Pathway	0.618873	0.0512562	2.00998	0.10059	0.77002	-4.08084
Relaxation of Cardiac Muscle	0.45357	-0.0127089	2.00664	0.101021	0.772547	-4.08402
Regulation of Atrial Cardiac Muscle Cell Membrane Depolarization	-0.398527	-0.101311	-2.00578	0.101131	0.772623	-4.08483
Neuronal Dense Core Vesicle Exocytosis	0.560263	-0.00181436	2.00353	0.101423	0.773314	-4.08698
Presynaptic Dense Core Vesicle Exocytosis	0.560263	-0.00181436	2.00353	0.101423	0.773314	-4.08698
Pyrimidine Deoxyribonucleoside Triphosphate Metabolic Process	-0.357156	-0.294153	-2.00111	0.101737	0.774934	-4.08927
Integrin Biosynthetic Process	0.447789	0.039399	1.9994	0.101959	0.775416	-4.0909
Protein Import	-0.482791	-0.0126641	-1.99907	0.102002	0.775416	-4.09121
Fat Cell Proliferation	-0.400257	0.0446987	-1.99668	0.102315	0.776388	-4.09348
Positive Regulation of Unsaturated Fatty Acid Biosynthetic Process	-0.422902	0.148694	-1.99479	0.102562	0.776388	-4.09527
Positive Regulation of Monooxygenase Activity	-0.425622	-0.055232	-1.99453	0.102595	0.776388	-4.09552
Myelin Assembly	0.417612	-0.00879138	1.99216	0.102907	0.776388	-4.09777
Tangential Migration from the Subventricular Zone to the Olfactory Bulb	0.404602	-0.0851906	1.9894	0.10327	0.776388	-4.10039
Negative Regulation of Glycogen Metabolic Process	0.485953	0.0275593	1.98922	0.103295	0.776388	-4.10057
Forebrain Neuron Development	0.345034	0.03061	1.98907	0.103314	0.776388	-4.10071
Inner Ear Receptor Cell Stereocilium Organization	0.341523	0.0236079	1.98776	0.103488	0.776388	-4.10196
Intracellular Oxygen Homeostasis	-0.679938	0.0748237	-1.98749	0.103523	0.776388	-4.10221
Postsynaptic Cytoskeleton Organization	0.401709	-0.0257326	1.98739	0.103536	0.776388	-4.1023
Programmed Cell Death in Response to Reactive Oxygen Species	0.363037	-0.0185043	1.98498	0.103856	0.776388	-4.1046
Forebrain Regionalization	0.496804	0.0161805	1.98481	0.103879	0.776388	-4.10476
Microtubule Anchoring at Microtubule Organizing Center	-0.507907	0.0164069	-1.98404	0.103981	0.776388	-4.10549
Folic Acid Containing Compound Biosynthetic Process	-0.370916	-0.00406773	-1.98398	0.103988	0.776388	-4.10555
Aspartate Transmembrane Transport	-0.369666	0.181625	-1.98325	0.104086	0.776388	-4.10624
Positive Regulation of Signal Transduction by P53 Class Mediator	0.460562	-0.0273832	1.98187	0.10427	0.776388	-4.10756
Ribosome Associated Ubiquitin Dependent Protein Catabolic Process	-0.53465	-0.0556366	-1.98122	0.104357	0.776388	-4.10818
Dense Core Granule Transport	0.371857	-0.0373107	1.98069	0.104427	0.776388	-4.10867
Detection of Temperature Stimulus Involved in Thermoception	0.750019	0.0974452	1.98057	0.104444	0.776388	-4.10879
Regulation of Glycogen Biosynthetic Process	0.47259	-0.0545217	1.97962	0.10457	0.776388	-4.1097
Regulation of Myeloid Dendritic Cell Activation	-0.579842	0.272976	-1.97921	0.104625	0.776388	-4.11009
Response to Interleukin 2	0.61952	0.0502211	1.97853	0.104716	0.776388	-4.11073
Positive Regulation of Neuron Differentiation	0.339753	0.0246419	1.97711	0.104907	0.776388	-4.11209
Ornithine Metabolic Process	0.58414	-0.0622941	1.97626	0.105021	0.776388	-4.11289
Gap Junction Assembly	-0.519037	0.0315495	-1.97605	0.105049	0.776388	-4.1131
Regulation of Cardiac Muscle Contraction by Regulation of the Release of Sequestered Calcium Ion	0.411302	-0.13256	1.97595	0.105062	0.776388	-4.11319
Cxcl12 Activated Cxcr4 Signaling Pathway	-0.67861	0.225084	-1.97585	0.105076	0.776388	-4.11329
Chronic Inflammatory Response	-0.382714	0.0416011	-1.97484	0.105211	0.776388	-4.11424
r Loop Processing	0.481449	-0.127812	1.97466	0.105236	0.776388	-4.11441
Cytidine Metabolic Process	-0.474135	0.0252268	-1.9724	0.105541	0.776388	-4.11657
Dna Synthesis Involved in Dna Repair	-0.400872	0.00169476	-1.96978	0.105895	0.776388	-4.11906
Thyroid Hormone Mediated Signaling Pathway	-0.526215	-0.09365	-1.96932	0.105957	0.776388	-4.11949
Spermatid Nucleus Elongation	0.593445	0.0192397	1.96866	0.106047	0.776388	-4.12013
Negative Regulation of Osteoclast Differentiation	0.435837	-0.0281146	1.96813	0.106119	0.776388	-4.12063
Nephron Tubule Formation	0.386336	0.0801275	1.96805	0.106129	0.776388	-4.1207
Regulation of Inclusion Body Assembly	-0.334329	-0.107635	-1.96775	0.10617	0.776388	-4.12099
Positive Regulation of Phagocytosis	-0.367309	0.0297547	-1.96775	0.10617	0.776388	-4.12099
Dendritic Cell Chemotaxis	-0.473187	0.00116235	-1.96633	0.106364	0.776388	-4.12234
Embryonic Cleavage	-0.503723	-0.102868	-1.96621	0.106381	0.776388	-4.12246
Regulation of Coagulation	-0.338462	0.0483136	-1.96589	0.106424	0.776388	-4.12276
Phosphate Ion Homeostasis	-0.35967	0.166798	-1.96549	0.106478	0.776388	-4.12314
Neurotransmitter Receptor Transport Postsynaptic Endosome to Lysosome	0.399645	0.0477094	1.9651	0.106532	0.776388	-4.12352
Positive Regulation of Ruffle Assembly	0.439974	-0.0545656	1.96488	0.106562	0.776388	-4.12373
Positive Regulation of Collateral Sprouting	0.460716	-0.0290246	1.96429	0.106642	0.776388	-4.12428
Substrate Dependent Cell Migration Cell Extension	-0.418126	0.0589348	-1.96334	0.106771	0.776388	-4.12519
Negative Regulation of Smooth Muscle Cell Chemotaxis	-0.33513	-0.0602294	-1.96195	0.106962	0.776388	-4.12651
Negative Regulation of Toll Like Receptor 4-Signaling Pathway	-0.479586	-0.0170161	-1.96189	0.106969	0.776388	-4.12657
Regulation of Collateral Sprouting	0.34517	-0.0292213	1.96179	0.106983	0.776388	-4.12666
Motor Neuron Axon Guidance	0.336185	0.0164046	1.96069	0.107134	0.776613	-4.12771
Tongue Development	0.366827	0.0654797	1.96009	0.107217	0.776613	-4.12828
Nitric Oxide Mediated Signal Transduction	-0.354833	-0.0775127	-1.95772	0.107543	0.778242	-4.13054
Positive Regulation of Macrophage Activation	0.361507	0.00577563	1.95549	0.107851	0.779267	-4.13267
Regulation of Platelet Activation	-0.362233	0.00281534	-1.95522	0.107888	0.779267	-4.13292
Diadenosine Polyphosphate Catabolic Process	0.452848	-0.0117793	1.95393	0.108065	0.779816	-4.13415
Lipid Glycosylation	-0.361582	0.0423373	-1.95138	0.108419	0.779835	-4.13658
Cardiac Septum Cell Differentiation	0.564327	0.00947747	1.95061	0.108526	0.779835	-4.13731
Positive Regulation of Skeletal Muscle Fiber Development	-0.566105	-0.0177432	-1.95024	0.108578	0.779835	-4.13767
Muscle Filament Sliding	0.502543	0.0799227	1.94743	0.108969	0.779835	-4.14034
Regulation of Systemic Arterial Blood Pressure Mediated by a Chemical Signal	-0.372806	0.066952	-1.94742	0.108971	0.779835	-4.14036
Positive Regulation of Protein Depolymerization	-0.3912	0.0161316	-1.94736	0.108979	0.779835	-4.14041
Extracellular Exosome Assembly	-0.411935	-0.162791	-1.94725	0.108994	0.779835	-4.14051
Positive Regulation of Hepatocyte Proliferation	0.354673	-0.129578	1.9438	0.109477	0.779835	-4.1438
Ubiquitin Dependent Protein Catabolic Process via the c End Degron Rule Pathway	0.377889	-0.0835214	1.94371	0.109489	0.779835	-4.14389
Positive Regulation of Sequestering of Triglyceride	-0.587339	-0.0102843	-1.94303	0.109585	0.779835	-4.14454
Extracellular Regulation of Signal Transduction	0.335803	0.114339	1.94109	0.109858	0.779835	-4.14639
g Quadruplex Dna Unwinding	-0.457465	0.0353851	-1.93997	0.110016	0.779835	-4.14746
Type Iv Hypersensitivity	0.328502	0.159503	1.93966	0.110059	0.779835	-4.14775
Positive Regulation of Er to Golgi Vesicle Mediated Transport	0.611127	-0.00879828	1.93966	0.110059	0.779835	-4.14775
Positive Regulation of Chromatin Binding	-0.353238	0.0421084	-1.93965	0.110061	0.779835	-4.14776
Telencephalon Regionalization	0.512559	0.0783243	1.93939	0.110097	0.779835	-4.14801
Regulation of Transcription from Rna Polymerase Ii Promoter by Glucose	0.330247	-0.0437148	1.93928	0.110114	0.779835	-4.14812
Short Term Synaptic Potentiation	0.395599	0.0167243	1.93925	0.110118	0.779835	-4.14815
Regulation of Cgmp Mediated Signaling	-0.443161	-0.0691586	-1.93879	0.110182	0.779835	-4.14858
Adenylate Cyclase Inhibiting Serotonin Receptor Signaling Pathway	-0.72322	0.115762	-1.93772	0.110334	0.779835	-4.1496
Diadenosine Polyphosphate Metabolic Process	0.509485	0.0389041	1.93521	0.11069	0.779835	-4.152
Copii Coated Vesicle Budding	0.347734	-0.0583257	1.9341	0.110847	0.779835	-4.15305
Protein Desumoylation	-0.506792	0.0564375	-1.93401	0.110859	0.779835	-4.15314
Neuroblast Differentiation	-0.333595	0.0462638	-1.93368	0.110906	0.779835	-4.15345
Negative Regulation of Sodium Ion Transport	0.446053	-0.039136	1.93352	0.11093	0.779835	-4.15361
Lung Morphogenesis	0.376455	0.038289	1.93262	0.111057	0.779835	-4.15447
Regulation of Lipid Catabolic Process	0.331784	0.0398598	1.93201	0.111144	0.779835	-4.15504
Ires Dependent Viral Translational Initiation	0.39617	-0.0249314	1.93189	0.111161	0.779835	-4.15516
Negative Regulation of Erad Pathway	-0.399021	0.0224054	-1.93161	0.111201	0.779835	-4.15543
Telomere Maintenance via Recombination	-0.421674	-0.114499	-1.93122	0.111256	0.779835	-4.1558
Establishment of Golgi Localization	0.664303	0.0318797	1.93044	0.111368	0.779835	-4.15654
Negative Regulation of Cgas Sting Signaling Pathway	-0.495647	0.0434475	-1.92884	0.111596	0.779835	-4.15807
Muscle Atrophy	0.507828	0.0587471	1.9282	0.111689	0.779835	-4.15868
Regulation of Erad Pathway	-0.371446	0.0191468	-1.92688	0.111878	0.779835	-4.15994
Ventral Spinal Cord Development	-0.388757	-0.000141677	-1.92675	0.111897	0.779835	-4.16007
Golgi Vesicle Budding	0.389068	-0.138258	1.92649	0.111933	0.779835	-4.16031
Positive Regulation of Keratinocyte Differentiation	-0.617615	-0.195305	-1.9255	0.112076	0.779835	-4.16126
Positive Regulation of Sister Chromatid Cohesion	0.472728	-0.0589244	1.92494	0.112156	0.779835	-4.16179
Regulation of Ligase Activity	-0.535491	-0.0494976	-1.92452	0.112217	0.779835	-4.16219
Polysaccharide Biosynthetic Process	0.369547	-0.0412101	1.92398	0.112294	0.779835	-4.1627
Otic Vesicle Morphogenesis	0.341673	0.170747	1.92368	0.112337	0.779835	-4.16299
Positive Regulation of Ubiquitin Protein Ligase Activity	0.376085	0.0785004	1.92304	0.11243	0.779835	-4.1636
Blood Coagulation Fibrin Clot Formation	-0.361717	0.061517	-1.92242	0.11252	0.779835	-4.1642
Fungiform Papilla Development	0.557003	-0.0264909	1.92227	0.112541	0.779835	-4.16434
Granulocyte Activation	-0.404393	0.0692939	-1.9184	0.113102	0.779835	-4.16804
Negative Regulation of Plasminogen Activation	0.642895	0.110587	1.91825	0.113123	0.779835	-4.16818
Positive Regulation of Skeletal Muscle Tissue Growth	0.637723	0.113735	1.91776	0.113194	0.779835	-4.16864
Positive Regulation of Cd4 Positive Alpha Beta t Cell Proliferation	-0.462064	0.00493477	-1.91767	0.113207	0.779835	-4.16873
Purkinje Myocyte to Ventricular Cardiac Muscle Cell Communication	-0.639251	0.0646932	-1.91702	0.113302	0.779835	-4.16935
Protein Localization to Cell Cortex	-0.47434	0.0523674	-1.91678	0.113336	0.779835	-4.16958
Glucan Biosynthetic Process	0.418966	-0.0616406	1.91608	0.113438	0.779835	-4.17024
Negative Regulation of Autophagic Cell Death	-0.621925	0.160157	-1.9152	0.113567	0.779835	-4.17109
Regulation of Voltage Gated Calcium Channel Activity	-0.323245	0.0755928	-1.91494	0.113604	0.779835	-4.17133
Positive Regulation of Gamma Aminobutyric Acid Secretion	0.690332	-0.0156388	1.91489	0.113612	0.779835	-4.17139
Coenzyme a Biosynthetic Process	-0.453234	0.00894265	-1.9146	0.113654	0.779835	-4.17166
Ganglion Development	0.381167	-0.0380167	1.91335	0.113836	0.780387	-4.17285
Prostate Gland Growth	0.518692	0.0424069	1.91171	0.114077	0.781339	-4.17442
Negative Regulation of Telomerase Activity	0.479004	-0.0428601	1.9104	0.114268	0.781954	-4.17567
Positive Regulation of Mrna Processing	0.435223	-0.0472519	1.90919	0.114445	0.78243	-4.17682
Synaptic Vesicle Recycling via Endosome	0.431888	0.0357103	1.90854	0.114542	0.78243	-4.17745
Negative Regulation of Oxidoreductase Activity	-0.450277	-0.00164295	-1.90762	0.114677	0.782658	-4.17832
Positive Regulation of Spindle Assembly	-0.460392	0.0660957	-1.90162	0.115564	0.787578	-4.18405
Vesicle Cargo Loading	0.4083	-0.0982401	1.90078	0.115687	0.787578	-4.18485
Regulation of Excretion	0.382152	0.0212412	1.90023	0.11577	0.787578	-4.18538
Aromatic Amino Acid Metabolic Process	0.324928	-0.0156229	1.89931	0.115906	0.787578	-4.18626
Positive Regulation of Glial Cell Migration	-0.396752	0.0691644	-1.89928	0.115911	0.787578	-4.18629
Negative Regulation of Cell Adhesion Mediated by Integrin	0.571116	-0.012643	1.89767	0.11615	0.788506	-4.18782
Actomyosin Contractile Ring Organization	-0.570619	0.0486728	-1.8962	0.11637	0.788927	-4.18923
Regulation of Cellular Response to Vascular Endothelial Growth Factor Stimulus	0.332772	0.0257736	1.89472	0.116592	0.788927	-4.19064
Neuron Fate Commitment	0.415332	0.0234426	1.894	0.1167	0.788927	-4.19133
Positive Regulation of Telomerase Activity	-0.33912	0.00403499	-1.89343	0.116785	0.788927	-4.19188
Neuron Neuron Synaptic Transmission	0.450844	-0.0502735	1.8921	0.116985	0.788927	-4.19315
Actin Nucleation	0.397003	0.0275034	1.89186	0.11702	0.788927	-4.19337
Positive Regulation of Pseudopodium Assembly	0.431985	-0.00585154	1.89164	0.117053	0.788927	-4.19358
Potassium Ion Export Across Plasma Membrane	0.605673	0.00213986	1.89159	0.117061	0.788927	-4.19363
Alkaloid Metabolic Process	0.744009	0.016315	1.89079	0.117181	0.788927	-4.1944
Terminal Button Organization	0.359247	-0.200181	1.89015	0.117279	0.788927	-4.19501
Facial Nerve Morphogenesis	0.512171	-0.0567792	1.8895	0.117376	0.788927	-4.19563
Protein Quality Control for Misfolded or Incompletely Synthesized Proteins	0.324612	0.0326746	1.88853	0.117522	0.788927	-4.19655
Leukocyte Tethering or Rolling	0.344031	0.0939214	1.88836	0.117548	0.788927	-4.19672
Dtmp Metabolic Process	0.404167	0.1015	1.88743	0.117688	0.789177	-4.1976
Microglial Cell Proliferation	-0.327937	0.132229	-1.88544	0.117989	0.790153	-4.19951
Negative Regulation of Alpha Beta t Cell Proliferation	-0.518776	0.0312453	-1.88511	0.118039	0.790153	-4.19982
Positive Regulation of Actin Filament Depolymerization	-0.353241	0.00428588	-1.884	0.118209	0.790465	-4.20089
l Amino Acid Catabolic Process	0.340217	0.0298553	1.88309	0.118347	0.790465	-4.20176
Dna Endoreduplication	-0.476704	0.0599964	-1.88216	0.118489	0.790465	-4.20265
Prepulse Inhibition	0.34464	-0.0473445	1.88185	0.118535	0.790465	-4.20294
Purine Nucleoside Monophosphate Biosynthetic Process	0.361477	0.0194689	1.88052	0.118738	0.790465	-4.20421
Microvillus Organization	-0.438173	0.0305637	-1.88012	0.118798	0.790465	-4.20459
Protein Processing Involved in Protein Targeting to Mitochondrion	0.499468	-0.0326221	1.88007	0.118807	0.790465	-4.20464
Regulation of Glucose Import	0.333497	-0.0403464	1.87872	0.119012	0.791148	-4.20593
Negative Regulation of Lymphocyte Mediated Immunity	0.322613	-0.013351	1.87593	0.11944	0.792765	-4.2086
Regulation of Heterotypic Cell Cell Adhesion	0.403906	-0.0110817	1.87579	0.119462	0.792765	-4.20873
Dichotomous Subdivision of an Epithelial Terminal Unit	0.459556	-0.00557205	1.87428	0.119693	0.793614	-4.21017
Dna Demethylation	0.592696	-0.123601	1.87337	0.119834	0.793864	-4.21105
Ceramide Transport	0.377785	0.076046	1.87265	0.119945	0.79391	-4.21173
Positive Regulation of Glomerular Mesangial Cell Proliferation	0.428218	0.11192	1.8718	0.120075	0.794088	-4.21254
Cranial Nerve Structural Organization	0.446788	-0.103352	1.87112	0.120181	0.794103	-4.2132
Complement Activation Alternative Pathway	0.692608	0.0796695	1.87039	0.120294	0.794166	-4.2139
Intestinal Absorption	-0.335039	-0.0300802	-1.86718	0.120791	0.795942	-4.21696
Regulation of Signal Transduction by P53 Class Mediator	0.40398	-0.0309332	1.86427	0.121244	0.795942	-4.21975
Rescue of Stalled Ribosome	-0.317113	-0.0313351	-1.86388	0.121304	0.795942	-4.22011
Regulation of Neurotransmitter Uptake	-0.519257	0.0992753	-1.86363	0.121343	0.795942	-4.22035
n Terminal Protein Amino Acid Acetylation	0.36983	0.0409499	1.86305	0.121434	0.795942	-4.22091
Negative Regulation of Creb Transcription Factor Activity	-0.508983	-0.0264482	-1.86228	0.121554	0.795942	-4.22165
Metanephric Tubule Morphogenesis	0.642103	0.0360912	1.86189	0.121616	0.795942	-4.22203
Positive Regulation of Endothelial Cell Differentiation	-0.318277	-0.0635472	-1.86133	0.121703	0.795942	-4.22256
Rrna Modification	0.364366	-0.059779	1.86113	0.121735	0.795942	-4.22275
Peptidyl Cysteine Modification	-0.346647	-0.0763479	-1.85942	0.122002	0.795942	-4.22438
Optic Cup Morphogenesis Involved in Camera Type Eye Development	0.535528	0.0478851	1.85932	0.122017	0.795942	-4.22448
Deoxyribonucleoside Monophosphate Biosynthetic Process	0.551926	0.0974514	1.85908	0.122056	0.795942	-4.22471
Regulation of Protein Complex Stability	-0.362369	-0.0133444	-1.85745	0.122311	0.795942	-4.22627
Retrograde Neuronal Dense Core Vesicle Transport	0.543125	0.0229614	1.85717	0.122356	0.795942	-4.22654
Negative Regulation of Clathrin Dependent Endocytosis	-0.338859	-0.0236456	-1.85683	0.122408	0.795942	-4.22686
Catechol Containing Compound Catabolic Process	-0.558357	0.0978527	-1.85636	0.122483	0.795942	-4.22731
Regulation of Synapse Pruning	-0.391472	0.0811967	-1.85627	0.122498	0.795942	-4.2274
Pyramidal Neuron Differentiation	0.335971	0.0784226	1.85583	0.122567	0.795942	-4.22782
Udp n Acetylglucosamine Biosynthetic Process	-0.381119	-0.0521027	-1.85557	0.122607	0.795942	-4.22806
Negative Regulation of Excitatory Postsynaptic Potential	0.431424	0.00943195	1.85539	0.122636	0.795942	-4.22824
Gonadotropin Secretion	0.417862	-0.00196356	1.85362	0.122915	0.796138	-4.22993
Progesterone Metabolic Process	0.332119	0.147309	1.85129	0.123284	0.796138	-4.23216
Gmp Metabolic Process	0.402711	0.0360152	1.85088	0.123348	0.796138	-4.23255
Growth Plate Cartilage Development	0.35086	-0.0561459	1.85074	0.123371	0.796138	-4.23268
Regulation of Kidney Size	-0.535837	-0.0617836	-1.85049	0.123412	0.796138	-4.23293
Regulation of Lysosomal Lumen Ph	0.40589	-0.00279465	1.84962	0.123549	0.796138	-4.23376
Regulation of Fatty Acid Oxidation	0.32013	0.0391306	1.84821	0.123774	0.796138	-4.23511
Linoleic Acid Metabolic Process	0.395064	0.0736424	1.8479	0.123823	0.796138	-4.2354
Negative Regulation of Protein Targeting to Membrane	0.455872	0.0102383	1.84782	0.123836	0.796138	-4.23548
Melanosome Assembly	-0.384695	0.0211958	-1.84694	0.123977	0.796138	-4.23632
Detection of Chemical Stimulus Involved in Sensory Perception of Taste	-0.772344	0.012095	-1.84587	0.124147	0.796138	-4.23735
Negative Regulation of Activation Induced Cell Death of t Cells	-0.550418	-0.151494	-1.84553	0.124201	0.796138	-4.23767
Positive Regulation of Ras Protein Signal Transduction	0.369333	-0.0461482	1.84541	0.12422	0.796138	-4.23778
Antibody Dependent Cellular Cytotoxicity	-0.740919	0.0920121	-1.84518	0.124257	0.796138	-4.23801
Negative Regulation of Cellular Response to Vascular Endothelial Growth Factor Stimulus	0.344669	0.0623807	1.8449	0.124302	0.796138	-4.23827
Dna Topological Change	-0.440909	-0.0508825	-1.84475	0.124325	0.796138	-4.23841
Natural Killer Cell Cytokine Production	-0.748983	0.0680859	-1.84256	0.124676	0.797013	-4.2405
Mirna Mediated Gene Silencing by Mrna Destabilization	-0.374089	-0.135991	-1.84211	0.124749	0.797013	-4.24094
Inflammatory Response to Wounding	-0.368829	0.0287792	-1.84117	0.1249	0.797013	-4.24184
Synaptic Vesicle Localization	0.335756	-0.00915598	1.84108	0.124915	0.797013	-4.24193
Negative Regulation of Camp Dependent Protein Kinase Activity	-0.333688	0.0745041	-1.84066	0.124981	0.797013	-4.24232
2Fe-2S Cluster Assembly	0.424951	-0.109745	1.83812	0.12539	0.798414	-4.24476
Nucleoside Triphosphate Biosynthetic Process	0.379545	-0.0183788	1.83781	0.125441	0.798414	-4.24505
Lung Cell Differentiation	0.346074	0.05952	1.83736	0.125513	0.798414	-4.24548
Positive Regulation of Dna Binding	0.440976	-0.0107191	1.83509	0.12588	0.800091	-4.24765
Spindle Checkpoint Signaling	-0.357679	-0.0386814	-1.83179	0.126416	0.801854	-4.25081
Embryonic Retina Morphogenesis in Camera Type Eye	-0.614486	0.136352	-1.83161	0.126445	0.801854	-4.25098
Terpenoid Biosynthetic Process	0.579701	0.0327852	1.83145	0.126471	0.801854	-4.25113
Transdifferentiation	0.549179	-0.174124	1.82847	0.126958	0.80413	-4.25399
Xenobiotic Transport Across Blood Brain Barrier	-0.555879	0.0266746	-1.82797	0.12704	0.80413	-4.25447
Cell Redox Homeostasis	0.450727	-0.0431248	1.8266	0.127264	0.804497	-4.25578
Positive Regulation of Dendritic Cell Cytokine Production	0.354699	0.0104065	1.82542	0.127456	0.804497	-4.2569
Regulation of Humoral Immune Response Mediated by Circulating Immunoglobulin	0.495042	-0.0705254	1.82491	0.12754	0.804497	-4.25739
Protein Auto Adp Ribosylation	-0.513793	-0.00219204	-1.82482	0.127556	0.804497	-4.25748
Glucose Import	0.341254	-0.0595057	1.82404	0.127683	0.804497	-4.25823
Negative Regulation of Myelination	0.343245	-0.00383953	1.82283	0.127882	0.804497	-4.25938
Regulation of Long Chain Fatty Acid Import Across Plasma Membrane	0.393709	0.0174616	1.82158	0.128089	0.804497	-4.26058
Positive Regulation of Vascular Endothelial Growth Factor Receptor Signaling Pathway	-0.380071	0.0489962	-1.82004	0.128343	0.804497	-4.26206
Membrane Repolarization	-0.35883	0.0325311	-1.81996	0.128355	0.804497	-4.26213
Positive Regulation of Cell Size	0.386649	0.00586563	1.81951	0.12843	0.804497	-4.26256
Retinal Bipolar Neuron Differentiation	0.396214	0.184468	1.8194	0.128449	0.804497	-4.26267
Cellular Response to Oxidised Low Density Lipoprotein Particle Stimulus	-0.453585	0.0376636	-1.81887	0.128537	0.804497	-4.26318
Positive Regulation of Myoblast Proliferation	-0.346266	0.0358027	-1.81854	0.128591	0.804497	-4.26349
Negative Regulation of Mast Cell Activation Involved in Immune Response	-0.677263	0.0257401	-1.81773	0.128725	0.804497	-4.26427
Motor Learning	-0.573961	-0.0824854	-1.81708	0.128832	0.804497	-4.26489
Cellular Glucuronidation	-0.773248	-0.0805953	-1.81579	0.129047	0.804497	-4.26612
Hypothalamus Development	0.440701	0.0801145	1.81516	0.129151	0.804497	-4.26672
Microautophagy	-0.342257	-0.0283847	-1.81503	0.129174	0.804497	-4.26685
Positive Regulation of Fatty Acid Biosynthetic Process	-0.392378	0.0559391	-1.81431	0.129292	0.804497	-4.26753
Regulation of Dendritic Cell Chemotaxis	-0.478249	-0.00134507	-1.81342	0.129441	0.804497	-4.26839
Formation of Anatomical Boundary	0.742997	0.00379174	1.81291	0.129525	0.804497	-4.26887
Atp Biosynthetic Process	0.399248	-0.0338393	1.81272	0.129558	0.804497	-4.26906
Negative Regulation of Hexokinase Activity	-0.64703	0.0463698	-1.81093	0.129856	0.804497	-4.27077
Quaternary Ammonium Group Transport	-0.465193	0.0497016	-1.81057	0.129917	0.804497	-4.27112
Regulation of Phospholipase A2 Activity	0.623143	0.00104887	1.81001	0.13001	0.804497	-4.27165
Srp Dependent Cotranslational Protein Targeting to Membrane Translocation	0.385107	-0.0245196	1.80999	0.130014	0.804497	-4.27167
Heme Biosynthetic Process	-0.347885	-0.0190801	-1.80993	0.130024	0.804497	-4.27173
Positive Regulation of Synaptic Vesicle Clustering	0.609589	-0.062671	1.80977	0.130051	0.804497	-4.27188
Facial Nerve Structural Organization	0.487806	-0.0775415	1.80825	0.130305	0.804497	-4.27333
Sodium Ion Export Across Plasma Membrane	-0.391808	0.0178149	-1.80763	0.130409	0.804497	-4.27393
Microvillus Assembly	-0.407645	0.0508574	-1.80742	0.130445	0.804497	-4.27413
Regulation of Immunological Synapse Formation	-0.644413	-0.108526	-1.80665	0.130574	0.804497	-4.27486
Negative Regulation of Endoplasmic Reticulum Unfolded Protein Response	-0.474438	-0.0321281	-1.80644	0.130609	0.804497	-4.27506
Maintenance of Sister Chromatid Cohesion	0.394428	-0.000991577	1.80614	0.13066	0.804497	-4.27535
Viral Translation	0.314576	-0.0503592	1.80487	0.130874	0.805171	-4.27657
Phagosome Acidification	-0.542285	0.123128	-1.80326	0.131147	0.805611	-4.27812
Regulation of Pigment Cell Differentiation	-0.324586	-0.0453337	-1.80306	0.13118	0.805611	-4.2783
Negative Regulation of Actin Nucleation	-0.600806	0.0736235	-1.80205	0.13135	0.805611	-4.27927
Virion Assembly	0.423392	-0.0414678	1.80196	0.131366	0.805611	-4.27936
Cellular Response to Zinc Ion	-0.455643	0.0256077	-1.8006	0.131595	0.806374	-4.28065
Cellular Response to Sodium Arsenite	-0.339479	0.20463	-1.79737	0.132145	0.808968	-4.28375
Regulation of Phosphatidylinositol Dephosphorylation	0.501263	-0.0179288	1.79687	0.132229	0.808968	-4.28422
Regulation of Angiotensin Levels in Blood	-0.661994	-0.0110483	-1.79573	0.132424	0.809301	-4.28532
Receptor Localization to Non Motile Cilium	0.51615	0.00475683	1.79443	0.132645	0.809301	-4.28656
Peptide Modification	-0.547457	0.0460076	-1.79423	0.132679	0.809301	-4.28675
Xenobiotic Transmembrane Transport	0.329028	0.0489359	1.79408	0.132705	0.809301	-4.28689
Synaptic Vesicle Clustering	0.433467	0.0457845	1.79298	0.132893	0.809806	-4.28795
Response to Estradiol	-0.334035	0.0064493	-1.79195	0.133069	0.80983	-4.28893
Ventricular System Development	0.356263	0.037817	1.79173	0.133108	0.80983	-4.28915
Microtubule Anchoring	-0.449038	0.0370228	-1.7908	0.133268	0.810158	-4.29003
Mast Cell Chemotaxis	0.331534	-0.0479189	1.78945	0.1335	0.810926	-4.29133
Negative Regulation of t Cell Mediated Cytotoxicity	-0.727656	-0.0688018	-1.78835	0.133689	0.811419	-4.29238
Negative Regulation of Protein Targeting to Mitochondrion	0.563509	-0.0616597	1.78665	0.133982	0.811419	-4.294
Dgmp Metabolic Process	0.355769	-0.00253967	1.78646	0.134016	0.811419	-4.29419
Urinary Tract Smooth Muscle Contraction	-0.342702	0.111304	-1.78552	0.134177	0.811419	-4.29508
Response to Hepatocyte Growth Factor	0.393583	0.031905	1.78451	0.134352	0.811419	-4.29605
Lung Saccule Development	-0.358052	0.00435961	-1.78281	0.134646	0.811419	-4.29768
Cellular Response to Magnesium Ion	0.455074	-0.0453623	1.78236	0.134724	0.811419	-4.29811
Skeletal Muscle Satellite Cell Differentiation	0.423797	0.0186007	1.78208	0.134773	0.811419	-4.29838
Regulation of Fatty Acid Beta Oxidation	0.402286	0.0620659	1.78205	0.134779	0.811419	-4.29841
Regulation of Lamellipodium Morphogenesis	-0.316271	0.012509	-1.78148	0.134878	0.811419	-4.29896
Regulation of Monoatomic Anion Transmembrane Transport	-0.394104	0.00648265	-1.78118	0.13493	0.811419	-4.29924
Positive Regulation of Oxidative Stress Induced Intrinsic Apoptotic Signaling Pathway	0.456959	0.0238946	1.78105	0.134953	0.811419	-4.29937
Positive Regulation of Transmission of Nerve Impulse	-0.349653	0.168109	-1.78068	0.135017	0.811419	-4.29972
Pyrimidine Ribonucleoside Triphosphate Biosynthetic Process	0.322079	0.0185389	1.78012	0.135114	0.811419	-4.30025
Positive Regulation of Adenylate Cyclase Activating g Protein Coupled Receptor Signaling Pathway	0.445847	-0.124662	1.77982	0.135166	0.811419	-4.30054
Response to Pain	0.321385	0.125344	1.77899	0.135312	0.811658	-4.30134
Luteinizing Hormone Secretion	0.497073	-0.0952353	1.77834	0.135424	0.811699	-4.30196
Embryonic Skeletal Joint Development	0.327475	0.045903	1.77683	0.135689	0.812651	-4.30341
Germ Cell Proliferation	0.310036	0.00448567	1.77607	0.135821	0.81281	-4.30413
Regulation of Cytoplasmic Translational Initiation	-0.306958	-0.0802625	-1.7752	0.135973	0.812983	-4.30496
Regulation of g Protein Coupled Receptor Internalization	-0.445646	-0.0636325	-1.77437	0.136118	0.812983	-4.30575
Regulation of t Cell Migration	-0.417077	0.0385315	-1.77409	0.136168	0.812983	-4.30602
Positive Regulation of Homotypic Cell Cell Adhesion	0.517858	0.0720428	1.76898	0.137067	0.81687	-4.31091
Regulation of Protein Lipidation	0.410215	-0.0343698	1.76669	0.137473	0.81687	-4.31311
Positive Regulation of the Force of Heart Contraction	0.525398	-0.0429788	1.76663	0.137483	0.81687	-4.31316
Regulation of Neutrophil Extravasation	0.40981	-0.021844	1.76607	0.137582	0.81687	-4.31369
Regulation of Ryanodine Sensitive Calcium Release Channel Activity	0.356355	-0.0257527	1.76585	0.137621	0.81687	-4.3139
Metanephric Nephron Tubule Morphogenesis	0.588024	0.0725812	1.76584	0.137624	0.81687	-4.31392
Regulation of Response to Nutrient Levels	0.383132	0.00151612	1.76559	0.137667	0.81687	-4.31415
Lateral Sprouting from an Epithelium	0.407274	0.0483967	1.7655	0.137683	0.81687	-4.31424
Response to Follicle Stimulating Hormone	0.341973	0.104081	1.7646	0.137843	0.81687	-4.3151
Negative Regulation of Hippocampal Neuron Apoptotic Process	-0.55537	0.109156	-1.76346	0.138047	0.81687	-4.31619
Regulation of Hippocampal Neuron Apoptotic Process	-0.55537	0.109156	-1.76346	0.138047	0.81687	-4.31619
Regulation of Branching Involved in Salivary Gland Morphogenesis by Mesenchymal Epithelial Signaling	0.618038	-0.0774136	1.76285	0.138155	0.81687	-4.31678
Corticospinal Tract Morphogenesis	-0.305817	0.00696963	-1.76216	0.138277	0.81687	-4.31743
Glutamatergic Neuron Differentiation	0.299792	0.104318	1.76113	0.138461	0.81687	-4.31842
Viral Budding via Host Escrt Complex	0.4746	-0.0731753	1.76017	0.138632	0.81687	-4.31934
Endothelial Cell Activation	0.352336	-0.03834	1.76015	0.138636	0.81687	-4.31936
Protein Localization to Early Endosome	0.329797	-0.0838942	1.75942	0.138766	0.81687	-4.32005
Negative Regulation of Neural Precursor Cell Proliferation	-0.350598	0.0305339	-1.7591	0.138824	0.81687	-4.32036
Synaptic Vesicle Transport	0.344323	-0.0207215	1.75744	0.139121	0.81687	-4.32195
Positive Regulation of Cell Cycle Checkpoint	-0.542087	0.0216169	-1.75692	0.139215	0.81687	-4.32245
Mirna Mediated Gene Silencing by Inhibition of Translation	0.41357	-0.0512646	1.75686	0.139226	0.81687	-4.32251
Meiotic Spindle Organization	-0.337369	0.00717616	-1.75588	0.139402	0.81687	-4.32344
Chemokine c x c Motif Ligand 1-Production	-0.562119	0.230845	-1.7552	0.139523	0.81687	-4.32409
Regulation of Vascular Associated Smooth Muscle Cell Differentiation	-0.389685	0.00561354	-1.75515	0.139533	0.81687	-4.32414
Amyloid Beta Clearance by Transcytosis	0.569932	-0.0839709	1.75512	0.139538	0.81687	-4.32417
Vesicle Localization	0.300243	-0.0163946	1.75486	0.139585	0.81687	-4.32442
Adenylate Cyclase Activating Adrenergic Receptor Signaling Pathway	0.50018	0.104469	1.75383	0.139771	0.816918	-4.3254
Response to Dietary Excess	0.407388	0.105048	1.75288	0.139942	0.816918	-4.32632
Cellular Response to Fatty Acid	0.52432	-0.0153445	1.75135	0.140217	0.816918	-4.32777
Negative Regulation of Lipopolysaccharide Mediated Signaling Pathway	-0.34624	-0.0526242	-1.75134	0.14022	0.816918	-4.32779
Limb Joint Morphogenesis	0.460713	0.0708962	1.75064	0.140347	0.816918	-4.32846
Amide Catabolic Process	0.411492	0.14509	1.75056	0.140361	0.816918	-4.32853
Cardiac Pacemaker Cell Differentiation	0.373274	-0.0230836	1.74981	0.140496	0.816918	-4.32924
Regulation of Protein Catabolic Process at Postsynapse Modulating Synaptic Transmission	0.327405	-0.128034	1.74966	0.140524	0.816918	-4.32939
Regulation of Dna Damage Checkpoint	-0.365487	-0.045485	-1.749	0.140643	0.816918	-4.33002
Cellular Response to Acidic Ph	0.642202	0.0783123	1.74844	0.140744	0.816918	-4.33055
Respiratory Gaseous Exchange by Respiratory System	0.298247	0.0201098	1.74814	0.140799	0.816918	-4.33084
Dopamine Metabolic Process	-0.403669	0.0492428	-1.74735	0.140943	0.816918	-4.3316
Nephric Duct Formation	-0.838056	0.0937076	-1.74717	0.140976	0.816918	-4.33178
Carbon Catabolite Regulation of Transcription	0.344944	-0.0527848	1.74454	0.141455	0.818144	-4.33429
Articular Cartilage Development	0.508123	-0.0551819	1.74429	0.141499	0.818144	-4.33452
Olefinic Compound Metabolic Process	0.331315	0.0615192	1.74378	0.141593	0.818144	-4.33501
Mammary Gland Branching Involved in Pregnancy	0.374174	0.0449008	1.74286	0.141761	0.818144	-4.33589
Ventricular Cardiac Muscle Cell Membrane Repolarization	-0.323262	-0.00525499	-1.74161	0.141991	0.818144	-4.33709
Cellular Response to Hydroperoxide	-0.359045	0.101361	-1.7416	0.141991	0.818144	-4.33709
Skeletal Myofibril Assembly	-0.511061	0.150397	-1.7401	0.142266	0.818144	-4.33853
Regulation of Glycogen Starch Synthase Activity	0.418512	-0.0811576	1.73977	0.142326	0.818144	-4.33884
Podosome Assembly	0.30802	-0.00292186	1.73956	0.142365	0.818144	-4.33905
Regulation of Syncytium Formation by Plasma Membrane Fusion	-0.337329	0.0273778	-1.73868	0.142527	0.818144	-4.33989
Regulation of Oxidoreductase Activity	-0.362255	-0.0203605	-1.73787	0.142676	0.818144	-4.34067
Regulation of Keratinocyte Proliferation	0.343136	-0.0132256	1.73786	0.142678	0.818144	-4.34068
Early Endosome to Golgi Transport	-0.342558	-0.0804149	-1.73762	0.142722	0.818144	-4.3409
Positive Regulation of Lymphocyte Anergy	-0.474703	-0.0270577	-1.73758	0.14273	0.818144	-4.34095
Negative Regulation of Superoxide Anion Generation	-0.336889	-0.102709	-1.73596	0.143028	0.818144	-4.34249
Negative Regulation of Adenylate Cyclase Activating Adrenergic Receptor Signaling Pathway	0.576037	0.0361988	1.7358	0.143058	0.818144	-4.34265
Regulation of Actomyosin Structure Organization	0.305216	-0.0212452	1.73562	0.143091	0.818144	-4.34282
Renal System Process Involved in Regulation of Systemic Arterial Blood Pressure	-0.388524	0.110734	-1.73554	0.143106	0.818144	-4.3429
Positive Regulation of Type b Pancreatic Cell Apoptotic Process	-0.40329	-0.0623086	-1.73436	0.143324	0.81858	-4.34402
Mitochondrial Dna Metabolic Process	-0.366414	0.00721436	-1.73383	0.14342	0.81858	-4.34452
Negative Regulation of Leukocyte Degranulation	-0.549303	0.0399072	-1.73272	0.143626	0.81858	-4.34558
Vesicle Targeting	0.298441	-0.0782165	1.73232	0.1437	0.81858	-4.34597
Branchiomotor Neuron Axon Guidance	0.34883	-0.16591	1.73224	0.143715	0.81858	-4.34605
Nucleolar Chromatin Organization	0.428138	-0.0473194	1.73154	0.143845	0.818714	-4.34672
Negative Regulation of Ribosome Biogenesis	-0.304979	-0.0458517	-1.73029	0.144078	0.819263	-4.34792
Regulation of Perk Mediated Unfolded Protein Response	-0.453774	-0.159774	-1.72987	0.144155	0.819263	-4.34831
Regulation of Cell Projection Size	-0.35701	0.072453	-1.72797	0.144509	0.820668	-4.35013
Protein Targeting to Peroxisome	-0.447354	-0.140218	-1.7268	0.144727	0.820959	-4.35124
Killing by Host of Symbiont Cells	0.427246	-0.0145652	1.72655	0.144774	0.820959	-4.35149
Regulation of Hexokinase Activity	-0.388949	-0.0159469	-1.72554	0.144963	0.821091	-4.35245
Somite Rostral Caudal Axis Specification	0.557356	-0.0388957	1.72485	0.145092	0.821091	-4.35311
Negative Regulation of Epidermal Growth Factor Activated Receptor Activity	-0.29693	-0.0639807	-1.72437	0.145182	0.821091	-4.35357
Negative Regulation of Response to Type Ii Interferon	-0.406774	0.0765566	-1.72379	0.145291	0.821091	-4.35413
Regulation of Synaptic Transmission Cholinergic	0.300668	0.150811	1.72356	0.145332	0.821091	-4.35434
Monosaccharide Catabolic Process	-0.342747	-0.0201355	-1.7222	0.145589	0.821622	-4.35565
Mitochondrial Rna Modification	0.458893	-0.0696906	1.72192	0.14564	0.821622	-4.35591
Regulation of Cardiac Muscle Cell Membrane Repolarization	-0.325637	-0.0468023	-1.72026	0.145954	0.822454	-4.3575
Fatty Acid Elongation Saturated Fatty Acid	0.616387	0.0590079	1.72	0.146002	0.822454	-4.35775
Protein Targeting to Mitochondrion	0.305999	-0.0608022	1.71803	0.146374	0.823604	-4.35963
Positive Regulation of Extracellular Matrix Organization	0.355855	-0.0639293	1.71755	0.146465	0.823604	-4.36009
Nucleolar Large Rrna Transcription by Rna Polymerase i	0.392063	-0.118799	1.71721	0.146528	0.823604	-4.36041
Retinal Blood Vessel Morphogenesis	0.586537	-0.0389326	1.71577	0.146801	0.824535	-4.36179
Osmosensory Signaling Pathway	-0.479966	0.0127032	-1.71458	0.147026	0.825042	-4.36292
Pituitary Gland Development	0.34392	0.0138895	1.71405	0.147127	0.825042	-4.36343
Reduction of Food Intake in Response to Dietary Excess	0.638255	0.0567865	1.71304	0.147318	0.825042	-4.36439
High Density Lipoprotein Particle Clearance	0.583675	0.0192882	1.71213	0.147492	0.825042	-4.36527
Peptidyl Tyrosine Dephosphorylation	-0.333238	0.0489192	-1.71207	0.147502	0.825042	-4.36532
Regulation of Mrna 3-End Processing	-0.365963	0.0208035	-1.71153	0.147605	0.825042	-4.36584
Smooth Muscle Cell Matrix Adhesion	0.492364	0.00386948	1.71133	0.147644	0.825042	-4.36603
Cenp a Containing Chromatin Assembly	-0.436419	0.0278389	-1.71073	0.147758	0.825078	-4.3666
Asymmetric Neuroblast Division	0.527919	-0.0539843	1.70956	0.14798	0.825629	-4.36772
Noradrenergic Neuron Development	-0.563957	0.171217	-1.70798	0.148283	0.825629	-4.36923
Galactose Catabolic Process	-0.421575	0.077715	-1.70783	0.148312	0.825629	-4.36937
Response to Corticosterone	-0.612885	-0.0627164	-1.70619	0.148626	0.825629	-4.37094
Erythrose 4-Phosphate Phosphoenolpyruvate Family Amino Acid Metabolic Process	0.336103	-0.00517005	1.70605	0.148653	0.825629	-4.37107
Positive Regulation of Fertilization	-0.451584	0.146772	-1.70577	0.148706	0.825629	-4.37134
Negative Regulation of Steroid Metabolic Process	0.304781	-0.0320743	1.70491	0.148872	0.825629	-4.37216
Negative Regulation of Vasculature Development	0.308111	-0.010133	1.70472	0.148907	0.825629	-4.37234
Establishment of Endothelial Intestinal Barrier	0.328357	0.0208282	1.70433	0.148983	0.825629	-4.37272
Amp Catabolic Process	0.489648	-0.0119946	1.70427	0.148994	0.825629	-4.37277
Neural Plate Pattern Specification	0.317503	-0.018613	1.70313	0.149213	0.825629	-4.37386
Regulation of Translation at Synapse Modulating Synaptic Transmission	0.395762	-0.0139043	1.70251	0.149333	0.825629	-4.37445
Response to Interleukin 17	-0.41589	0.0312418	-1.70231	0.149371	0.825629	-4.37465
Response to l Glutamate	-0.401087	-0.00255931	-1.7019	0.14945	0.825629	-4.37504
Regulation of Eating Behavior	-0.320177	-0.0134432	-1.69823	0.150159	0.825629	-4.37854
Apoptotic Process in Bone Marrow Cell	0.350619	-0.0660097	1.69733	0.150334	0.825629	-4.3794
Mrna Cis Splicing via Spliceosome	0.418623	-0.0104264	1.69703	0.150392	0.825629	-4.37969
Negative Regulation of Muscle Cell Apoptotic Process	0.341597	-0.030275	1.69701	0.150395	0.825629	-4.3797
Adiponectin Activated Signaling Pathway	0.313135	0.0231933	1.6967	0.150456	0.825629	-4.38
Purine Nucleoside Monophosphate Metabolic Process	0.302811	0.0315087	1.69602	0.150587	0.825629	-4.38065
Regulation of Clathrin Coat Assembly	0.422404	0.155589	1.69544	0.1507	0.825629	-4.3812
Regulation of Inflammasome Mediated Signaling Pathway	0.364911	0.0218772	1.69529	0.15073	0.825629	-4.38135
Cellular Response to Interferon Alpha	-0.37875	-0.0152611	-1.69525	0.150737	0.825629	-4.38138
Protein Trimerization	0.457297	-0.0352757	1.69364	0.151051	0.825629	-4.38292
Negative Regulation of Centriole Replication	-0.503912	-0.0224884	-1.69322	0.151132	0.825629	-4.38332
Positive Regulation of Protein K63 Linked Ubiquitination	-0.408086	0.0755593	-1.69312	0.151153	0.825629	-4.38342
Hydrogen Peroxide Catabolic Process	0.520103	-0.129028	1.69244	0.151285	0.825629	-4.38407
Positive Regulation of Arachidonic Acid Secretion	0.501853	-0.0242282	1.6915	0.151468	0.825629	-4.38496
Regulation of Positive Chemotaxis	-0.308283	-0.0212886	-1.69129	0.15151	0.825629	-4.38517
Regulation of Muscle Tissue Development	0.300173	0.000457322	1.6911	0.151546	0.825629	-4.38534
Positive Regulation of Calcineurin Mediated Signaling	0.437392	-0.0132894	1.69097	0.151572	0.825629	-4.38547
Paraxial Mesoderm Formation	-0.313572	-0.0451735	-1.69039	0.151686	0.825629	-4.38603
Negative Regulation of Muscle Tissue Development	0.372547	-0.0536108	1.69015	0.151732	0.825629	-4.38625
g Protein Coupled Glutamate Receptor Signaling Pathway	-0.413288	-0.0395753	-1.68949	0.151862	0.825629	-4.38688
Cytoplasmic Translational Elongation	0.407127	-0.0267298	1.68886	0.151985	0.825629	-4.38748
Intra Golgi Vesicle Mediated Transport	0.346175	-0.0397502	1.6876	0.152232	0.825629	-4.38868
Neurotrophin Trk Receptor Signaling Pathway	0.325906	-0.0521089	1.68729	0.152293	0.825629	-4.38898
Methylglyoxal Catabolic Process to d Lactate via s Lactoyl Glutathione	-0.471958	-0.0815794	-1.68697	0.152356	0.825629	-4.38928
Sulfur Amino Acid Biosynthetic Process	-0.459311	-0.0338603	-1.6868	0.152388	0.825629	-4.38944
Prostanoid Metabolic Process	0.289481	-0.00779282	1.68675	0.152398	0.825629	-4.38949
Intraciliary Transport Involved in Cilium Assembly	-0.571325	-0.020317	-1.68621	0.152504	0.825629	-4.39001
Phospholipid Homeostasis	-0.337542	-0.0322922	-1.686	0.152546	0.825629	-4.39021
Labyrinthine Layer Blood Vessel Development	0.301349	0.0107886	1.68583	0.152579	0.825629	-4.39037
Nuclear Pore Complex Assembly	-0.407248	-0.0229066	-1.6857	0.152605	0.825629	-4.3905
Regulation of Protein Localization to Endosome	0.315561	-0.0531014	1.68492	0.152759	0.825629	-4.39124
Positive Regulation of Receptor Binding	0.506438	0.067452	1.68393	0.152953	0.825629	-4.39218
Negative Regulation of Map Kinase Activity	0.355751	-0.0447085	1.68364	0.153011	0.825629	-4.39246
Tendon Development	-0.404155	0.079149	-1.68361	0.153018	0.825629	-4.39249
Regulation of Antimicrobial Humoral Response	0.422371	-0.0518405	1.68011	0.153709	0.828776	-4.39583
Phototransduction Visible Light	0.701206	0.126262	1.67775	0.154177	0.829617	-4.39808
Subtelomeric Heterochromatin Formation	0.363536	-0.0860726	1.67775	0.154178	0.829617	-4.39808
Thymocyte Migration	-0.719367	0.0340618	-1.67756	0.154215	0.829617	-4.39826
Base Excision Repair	-0.307596	-0.0270683	-1.67704	0.15432	0.829617	-4.39876
Forebrain Cell Migration	0.313715	0.0212185	1.67661	0.154405	0.829617	-4.39917
Insulin Like Growth Factor Receptor Signaling Pathway	0.356007	-0.0439909	1.67517	0.154691	0.829772	-4.40054
Secondary Heart Field Specification	-0.287868	-0.0624276	-1.67506	0.154714	0.829772	-4.40065
Negative Regulation of Coagulation	-0.35047	0.0393579	-1.67484	0.154758	0.829772	-4.40086
Viral Release from Host Cell	0.414668	-0.0338534	1.67393	0.15494	0.829855	-4.40173
Regulation of Superoxide Metabolic Process	-0.287426	-0.00595551	-1.67348	0.15503	0.829855	-4.40215
Retinoic Acid Metabolic Process	0.518388	0.046566	1.67314	0.155098	0.829855	-4.40248
Glucose Import in Response to Insulin Stimulus	0.521182	-0.0189292	1.67227	0.155271	0.829946	-4.4033
Negative Regulation of Anion Transmembrane Transport	-0.573507	0.00210851	-1.6714	0.155445	0.829946	-4.40413
Negative Regulation of Monoatomic Anion Transport	-0.573507	0.00210851	-1.6714	0.155445	0.829946	-4.40413
Striated Muscle Atrophy	0.336558	0.0721823	1.67089	0.155547	0.829946	-4.40462
Spongiotrophoblast Layer Development	0.465662	0.122931	1.66887	0.155954	0.830918	-4.40655
Regulation of Cholesterol Storage	-0.405065	-0.00944561	-1.66851	0.156026	0.830918	-4.40689
Presynaptic Active Zone Organization	0.370655	-0.0136778	1.66802	0.156124	0.830918	-4.40735
Erythrocyte Development	-0.293977	-0.029502	-1.6667	0.15639	0.830918	-4.40861
d Amino Acid Transport	-0.407421	0.269597	-1.66619	0.156494	0.830918	-4.4091
Positive Regulation of Granulocyte Chemotaxis	-0.288077	0.111722	-1.66595	0.156543	0.830918	-4.40933
Regulation of Toll Signaling Pathway	0.551327	-0.1144	1.66593	0.156546	0.830918	-4.40935
Positive Regulation of Interleukin 1-Beta Production	-0.345017	0.0440085	-1.66569	0.156595	0.830918	-4.40958
Positive Regulation of Cation Channel Activity	-0.302337	0.0935449	-1.66341	0.157055	0.832783	-4.41175
Dendrite Self Avoidance	0.430964	0.0629328	1.65983	0.157784	0.836068	-4.41516
Adenosine to Inosine Editing	-0.368597	0.10392	-1.65887	0.157979	0.836525	-4.41608
Pyrimidine Nucleotide Biosynthetic Process	0.280137	0.0475006	1.65802	0.158152	0.836864	-4.41689
Regulation of Lymphocyte Migration	-0.285558	0.030335	-1.65528	0.15871	0.83841	-4.41949
Regulation of Skeletal Muscle Tissue Development	0.350446	0.047273	1.6552	0.158727	0.83841	-4.41957
Neutrophil Activation Involved in Immune Response	-0.449162	0.109104	-1.65499	0.158772	0.83841	-4.41978
Regulation of Gonad Development	0.386602	-0.060678	1.65413	0.158946	0.838755	-4.42059
Lymphocyte Aggregation	0.554546	0.0429735	1.65257	0.159266	0.839505	-4.42207
Mitochondrial Trna Processing	0.43921	-0.0378374	1.65238	0.159307	0.839505	-4.42226
Positive Regulation of Macrophage Cytokine Production	-0.38728	0.0958553	-1.65123	0.159543	0.840172	-4.42335
Regulation of Cell Fate Commitment	0.291122	-0.00807181	1.65008	0.15978	0.840845	-4.42445
Co Transcriptional Mrna 3-End Processing Cleavage and Polyadenylation Pathway	0.612945	-0.084639	1.64834	0.160138	0.842152	-4.4261
Mating	0.287268	0.0820999	1.64644	0.160531	0.843439	-4.42791
Type b Pancreatic Cell Differentiation	0.318802	-0.0539345	1.646	0.160623	0.843439	-4.42833
Regulation of Microtubule Based Movement	0.280854	0.0660164	1.64556	0.160713	0.843439	-4.42875
Bone Trabecula Formation	0.369462	0.0496181	1.64467	0.160899	0.843608	-4.4296
Retinal Cone Cell Differentiation	-0.334665	0.0434976	-1.64435	0.160965	0.843608	-4.4299
Non Proteinogenic Amino Acid Catabolic Process	-0.290933	0.0182717	-1.64239	0.161372	0.843983	-4.43177
Liver Regeneration	0.299796	-0.0480495	1.64107	0.161647	0.843983	-4.43303
Regulation of Transcription by Rna Polymerase i	-0.307499	-0.0500712	-1.64009	0.161851	0.843983	-4.43396
Organelle Transport along Microtubule	0.294438	-0.0290758	1.63984	0.161903	0.843983	-4.43419
Positive Regulation of Myeloid Cell Apoptotic Process	0.284285	0.0176555	1.63973	0.161926	0.843983	-4.4343
Cardiac Muscle Adaptation	0.298207	0.0122032	1.63961	0.161951	0.843983	-4.43441
Negative Regulation of Epidermis Development	0.379137	0.0493807	1.63955	0.161963	0.843983	-4.43446
Negative Regulation of Cytokine Production Involved in Immune Response	0.331544	0.0448988	1.63934	0.162007	0.843983	-4.43467
Corpus Callosum Morphogenesis	0.400407	0.0190019	1.63925	0.162025	0.843983	-4.43475
Response to Testosterone	0.35948	-0.0368012	1.63809	0.162268	0.844676	-4.43585
Positive Regulation of Nitric Oxide Synthase Biosynthetic Process	-0.444177	0.0941925	-1.63699	0.162499	0.845303	-4.4369
Conditioned Place Preference	-0.656277	0.253112	-1.63593	0.162722	0.84589	-4.43791
Regulation of Antigen Processing and Presentation of Peptide Antigen	-0.624186	-0.136598	-1.63513	0.162889	0.846001	-4.43867
Proteoglycan Catabolic Process	0.498761	0.0130828	1.63422	0.16308	0.846001	-4.43953
Regulation of Actin Filament Bundle Assembly	0.289851	-0.025593	1.63326	0.163283	0.846001	-4.44045
Gtp Metabolic Process	0.372038	0.0203589	1.63312	0.163312	0.846001	-4.44058
Negative Regulation of Complement Activation Classical Pathway	0.523485	-0.132436	1.63299	0.16334	0.846001	-4.44071
Adenylate Cyclase Inhibiting g Protein Coupled Receptor Signaling Pathway	-0.327532	0.0767509	-1.63268	0.163404	0.846001	-4.441
Regulation of Tetrapyrrole Metabolic Process	0.496845	-0.0740576	1.63107	0.163745	0.846576	-4.44253
Response to Arsenic Containing Substance	-0.322965	0.0188101	-1.62963	0.164049	0.846576	-4.4439
Negative Regulation of Blood Vessel Endothelial Cell Migration	0.292927	-0.0568284	1.62924	0.16413	0.846576	-4.44427
Electron Transport Chain	0.354975	-0.0316348	1.62845	0.164299	0.846576	-4.44503
Positive Regulation of Bicellular Tight Junction Assembly	0.51484	0.0100016	1.62835	0.164319	0.846576	-4.44512
Regulation of Intrinsic Apoptotic Signaling Pathway in Response to Dna Damage by P53 Class Mediator	0.459374	-0.0619223	1.62702	0.164602	0.846576	-4.44639
Male Sex Determination	-0.278512	-0.0321654	-1.62637	0.164738	0.846576	-4.447
Negative Regulation of Cell Migration Involved in Sprouting Angiogenesis	0.341202	-0.0707319	1.62622	0.164772	0.846576	-4.44715
Calcineurin Mediated Signaling	0.292503	0.0052856	1.62505	0.16502	0.846576	-4.44825
Negative Regulation of Glomerular Filtration	-0.636893	0.0764866	-1.62425	0.16519	0.846576	-4.44901
Host Mediated Regulation of Intestinal Microbiota Composition	-0.617344	-0.0430852	-1.62352	0.165346	0.846576	-4.44971
Oxygen Metabolic Process	-0.498173	0.0116299	-1.62316	0.165423	0.846576	-4.45005
Regulation of Systemic Arterial Blood Pressure by Norepinephrine Epinephrine	0.525248	0.0521845	1.62233	0.1656	0.846576	-4.45084
Synaptic Transmission Cholinergic	0.29485	0.1027	1.62231	0.165605	0.846576	-4.45086
Hair Follicle Cell Proliferation	0.509059	0.113158	1.62184	0.165705	0.846576	-4.45131
Tolerance Induction	0.357587	-0.0629979	1.62178	0.165717	0.846576	-4.45136
Regulation of Protein K48 Linked Ubiquitination	-0.408677	0.0296599	-1.62139	0.1658	0.846576	-4.45173
Ovulation Cycle Process	0.27523	0.00694556	1.62097	0.165889	0.846576	-4.45213
Vesicle Tethering Involved in Exocytosis	0.498858	-0.0185983	1.62026	0.166043	0.846576	-4.45281
Estrogen Biosynthetic Process	-0.786517	0.205494	-1.61936	0.166236	0.846576	-4.45367
Negative Regulation of Steroid Hormone Biosynthetic Process	0.348664	-0.0927699	1.6191	0.16629	0.846576	-4.4539
Pyrimidine Nucleoside Monophosphate Catabolic Process	-0.425177	0.146343	-1.61908	0.166295	0.846576	-4.45393
Negative Regulation of Autophagosome Assembly	0.344856	-0.0515441	1.61824	0.166475	0.846576	-4.45472
Sympathetic Ganglion Development	0.331719	-0.0995372	1.6179	0.166548	0.846576	-4.45505
Regulation of t Circle Formation	-0.317843	-0.100296	-1.61767	0.166598	0.846576	-4.45527
Negative Regulation of Neuroblast Proliferation	-0.371471	0.0770851	-1.61733	0.166671	0.846576	-4.45559
Positive Regulation of Lamellipodium Organization	0.372784	-0.0364593	1.61691	0.166761	0.846576	-4.45599
Epigenetic Programming in the Zygotic Pronuclei	0.401837	-0.0362406	1.61688	0.166767	0.846576	-4.45601
Response to Interferon Alpha	-0.373978	-0.0292626	-1.61644	0.166861	0.846576	-4.45643
Regulation of Modification of Postsynaptic Actin Cytoskeleton	0.396136	-0.0409285	1.61632	0.166887	0.846576	-4.45654
Negative Regulation of Reactive Oxygen Species Biosynthetic Process	0.394516	-0.0421116	1.61578	0.167005	0.846576	-4.45706
Signal Transduction in Absence of Ligand	0.277018	-0.0498934	1.6156	0.167044	0.846576	-4.45724
Apoptotic Process Involved in Blood Vessel Morphogenesis	0.537706	0.043661	1.61251	0.167708	0.849384	-4.46016
Mammary Gland Formation	-0.423009	-0.0456654	-1.61039	0.168168	0.850413	-4.46218
Dcmp Catabolic Process	-0.400144	0.129028	-1.60987	0.16828	0.850413	-4.46267
Regulation of Synaptic Transmission Dopaminergic	-0.580012	0.096996	-1.60963	0.168334	0.850413	-4.4629
Alternative Mrna Splicing via Spliceosome	0.423298	-0.0187295	1.60953	0.168355	0.850413	-4.46299
Acrosome Reaction	-0.278861	0.0132637	-1.60862	0.168552	0.850563	-4.46386
Regulation of Type b Pancreatic Cell Development	0.317129	-0.0577931	1.60823	0.168637	0.850563	-4.46422
Farnesyl Diphosphate Metabolic Process	0.460819	-0.0213789	1.60786	0.168717	0.850563	-4.46457
Cilium Disassembly	0.335581	-0.109124	1.6073	0.168839	0.850621	-4.46511
Intracellular Potassium Ion Homeostasis	-0.428348	-0.0339706	-1.6059	0.169145	0.851199	-4.46644
Regulation of Spontaneous Synaptic Transmission	-0.494829	0.00635425	-1.60576	0.169176	0.851199	-4.46657
t Cell Differentiation Involved in Immune Response	0.282509	0.0112697	1.60469	0.169408	0.851584	-4.46758
3-Phosphoadenosine 5-Phosphosulfate Metabolic Process	-0.433215	0.035674	-1.60396	0.169568	0.851584	-4.46828
Tubulin Deacetylation	-0.370505	-0.0145867	-1.60302	0.169773	0.851584	-4.46917
Positive Regulation of Sodium Ion Transmembrane Transport	-0.315533	-0.0191251	-1.60263	0.169858	0.851584	-4.46954
Response to Magnesium Ion	0.298412	0.0263059	1.60232	0.169928	0.851584	-4.46984
Regulation of Dna Strand Elongation	0.412272	-0.00546831	1.60147	0.170113	0.851584	-4.47064
Dopamine Biosynthetic Process	-0.504957	0.0198601	-1.60131	0.170148	0.851584	-4.47079
Positive Regulation of Membrane Depolarization	-0.36898	0.00990976	-1.6007	0.170281	0.851584	-4.47137
Negative Regulation of Meiotic Cell Cycle	-0.295752	-0.180238	-1.60021	0.170389	0.851584	-4.47183
Regulation of Muscle Atrophy	0.434438	-0.00291163	1.59966	0.17051	0.851584	-4.47236
Regulation of Hematopoietic Stem Cell Differentiation	-0.333446	-0.0985363	-1.5992	0.170612	0.851584	-4.47279
Zinc Ion Import into Organelle	0.312868	-0.0717575	1.59905	0.170644	0.851584	-4.47293
Regulation of Collagen Fibril Organization	0.452814	0.0768147	1.59882	0.170694	0.851584	-4.47315
Mitotic Cell Cycle Phase	-0.451972	0.052771	-1.59813	0.170848	0.851798	-4.47381
Exit from Mitosis	-0.285205	-0.00871059	-1.59674	0.171154	0.852146	-4.47513
c Terminal Protein Lipidation	-0.271844	-0.0119722	-1.5967	0.171162	0.852146	-4.47516
Epithelial Tube Branching Involved in Lung Morphogenesis	0.315531	0.0710256	1.5963	0.17125	0.852146	-4.47554
Polar Body Extrusion after Meiotic Divisions	0.658741	-0.0145719	1.59491	0.171556	0.853115	-4.47685
Urinary Bladder Smooth Muscle Contraction	-0.321565	0.0864494	-1.59252	0.172087	0.855199	-4.47912
Neutrophil Differentiation	-0.391199	-0.0570351	-1.59132	0.172354	0.855244	-4.48026
Positive Regulation of Erad Pathway	-0.331768	0.0317127	-1.59099	0.172426	0.855244	-4.48057
Membrane Depolarization During Av Node Cell Action Potential	-0.554063	-0.00741872	-1.59074	0.172482	0.855244	-4.48081
Negative Regulation of Keratinocyte Proliferation	0.359004	0.00411568	1.59047	0.172541	0.855244	-4.48106
Regulation of Voltage Gated Sodium Channel Activity	-0.385886	-0.0316492	-1.58997	0.172653	0.855246	-4.48154
Endothelial Cell Fate Commitment	0.272768	0.122807	1.58611	0.173513	0.857755	-4.48519
Cytotoxic t Cell Differentiation	0.388656	-0.134129	1.58474	0.17382	0.857755	-4.48649
Regulation of Cytotoxic t Cell Differentiation	0.388656	-0.134129	1.58474	0.17382	0.857755	-4.48649
Regulation of Nucleobase Containing Compound Transport	-0.338078	0.00162622	-1.58375	0.174042	0.857755	-4.48743
Negative Regulation of Canonical Nf Kappab Signal Transduction	-0.279674	-0.0316823	-1.5836	0.174076	0.857755	-4.48757
Regulation of Neuron Differentiation	0.288941	0.0109371	1.58353	0.17409	0.857755	-4.48763
Behavioral Response to Cocaine	-0.274881	-0.0292739	-1.5835	0.174098	0.857755	-4.48766
Carbohydrate Import Across Plasma Membrane	0.577393	-0.140121	1.58322	0.174162	0.857755	-4.48793
Negative Regulation of Mitochondrial Calcium Ion Concentration	-0.29424	-0.070411	-1.5832	0.174165	0.857755	-4.48795
Regulation of Mast Cell Activation	-0.410382	0.0372705	-1.58015	0.174851	0.85941	-4.49084
Negative Regulation by Host of Viral Genome Replication	0.371872	-0.015928	1.57995	0.174895	0.85941	-4.49102
Inflammatory Cell Apoptotic Process	-0.288885	0.00584266	-1.57976	0.174939	0.85941	-4.4912
Positive Regulation of Neutrophil Migration	-0.285879	0.0900924	-1.57971	0.174949	0.85941	-4.49125
Protein Localization to Chromosome Centromeric Region	-0.339054	-0.0299055	-1.57716	0.175525	0.86169	-4.49366
Hepoxilin Metabolic Process	0.501665	-0.0156005	1.57509	0.175995	0.862266	-4.49563
Regulation of Protein Monoubiquitination	0.347116	-0.019713	1.57494	0.176027	0.862266	-4.49576
Modulation of Inhibitory Postsynaptic Potential	0.275016	0.0265407	1.57449	0.17613	0.862266	-4.49619
Regulation of Cardiac Muscle Contraction by Calcium Ion Signaling	0.324994	-0.121379	1.57389	0.176267	0.862266	-4.49676
Positive Regulation of Blood Circulation	0.32457	0.091774	1.57317	0.17643	0.862266	-4.49744
Dense Core Granule Exocytosis	0.318494	0.0445534	1.57291	0.176489	0.862266	-4.49768
Response to Epinephrine	0.503234	-0.0558708	1.57278	0.17652	0.862266	-4.49781
Lung Growth	0.42619	0.017397	1.57268	0.176541	0.862266	-4.4979
Risc Complex Assembly	0.306005	-0.00703816	1.5708	0.176969	0.863723	-4.49968
Anaphase Promoting Complex Dependent Catabolic Process	0.277408	0.0820779	1.57004	0.177142	0.863723	-4.5004
Cardiac Jelly Development	-0.577272	0.116819	-1.56967	0.177227	0.863723	-4.50075
Positive Regulation of Protein Deubiquitination	0.557302	0.130886	1.5694	0.177289	0.863723	-4.501
Hydrogen Peroxide Metabolic Process	0.426517	-0.0887623	1.56846	0.177504	0.863754	-4.50189
Short Term Memory	0.295541	-0.084985	1.56838	0.177521	0.863754	-4.50196
Constitutive Secretory Pathway	0.490545	-0.0218642	1.56714	0.177805	0.864378	-4.50313
t Cell Migration	-0.371481	0.0240651	-1.56684	0.177874	0.864378	-4.50342
Direct Ossification	-0.442293	0.0749203	-1.5662	0.178022	0.864429	-4.50403
g Protein Coupled Serotonin Receptor Signaling Pathway	-0.319324	0.19478	-1.56581	0.17811	0.864429	-4.50439
Opsonization	0.56219	0.0132794	1.5642	0.178479	0.865675	-4.50591
Sodium Ion Homeostasis	-0.297259	0.0668456	-1.56342	0.17866	0.865993	-4.50665
Negative Regulation of Calcium Ion Import	-0.345531	-0.060564	-1.5629	0.17878	0.865993	-4.50715
Mesenchymal Stem Cell Proliferation	-0.493968	-0.14122	-1.56239	0.178896	0.865993	-4.50762
Positive Regulation of t Cell Proliferation	-0.27208	0.078138	-1.56196	0.178996	0.865993	-4.50803
Positive Regulation of Leukocyte Migration	-0.267911	0.0392709	-1.5602	0.179401	0.866623	-4.50969
Negative Regulation of Myeloid Cell Differentiation	0.30098	-0.00411824	1.56019	0.179404	0.866623	-4.5097
Regulation of Dna Directed Dna Polymerase Activity	-0.283934	-0.0538296	-1.55955	0.179553	0.866623	-4.51031
Voluntary Skeletal Muscle Contraction	0.680196	-0.0575582	1.55888	0.179706	0.866623	-4.51094
Phenotypic Switching	-0.476016	0.126127	-1.55853	0.179787	0.866623	-4.51127
Positive Regulation of Oxidative Phosphorylation	-0.409379	0.0245279	-1.55804	0.179902	0.866623	-4.51174
Protein Localization to Photoreceptor Outer Segment	-0.665901	-0.0988636	-1.557	0.180143	0.866623	-4.51272
Regulation of Rna Binding	0.303562	-0.0794605	1.5568	0.180188	0.866623	-4.5129
Regulation of Lens Fiber Cell Differentiation	0.368178	-0.0705303	1.55663	0.180227	0.866623	-4.51306
Regulation of Dna Damage Response Signal Transduction by P53 Class Mediator	0.39994	0.0234266	1.55651	0.180255	0.866623	-4.51317
Penetration of Zona Pellucida	-0.556018	0.0336	-1.55537	0.18052	0.867356	-4.51425
Negative Regulation of Hippo Signaling	0.420753	0.00948558	1.55442	0.180742	0.867655	-4.51515
Vesicle Targeting Rough Er to Cis Golgi	0.280923	-0.0895246	1.55408	0.18082	0.867655	-4.51547
Glycine Transport	-0.373858	0.0762694	-1.55298	0.181077	0.867655	-4.51651
Neuronal Ion Channel Clustering	0.550042	-0.0110821	1.55237	0.18122	0.867655	-4.51709
Notochord Formation	0.730424	-0.0498907	1.55194	0.18132	0.867655	-4.51749
Cell Cycle Dna Replication Initiation	-0.302067	0.0326005	-1.55059	0.181635	0.867655	-4.51876
Actin Mediated Cell Contraction	0.288532	0.00035994	1.54907	0.181989	0.867655	-4.52019
Desmosome Organization	-0.565967	-0.0307792	-1.54767	0.182318	0.867655	-4.52151
Regulation of Superoxide Anion Generation	-0.269523	0.00961166	-1.54714	0.182442	0.867655	-4.52201
Negative Regulation of Ruffle Assembly	-0.541255	-0.0604195	-1.54625	0.182652	0.867655	-4.52285
Foregut Morphogenesis	0.381381	-0.0316389	1.54606	0.182698	0.867655	-4.52304
Regulation of Growth Rate	-0.571932	0.14286	-1.54605	0.182699	0.867655	-4.52304
Excitatory Synapse Assembly	0.316567	-0.0240297	1.54518	0.182905	0.867655	-4.52387
Apoptotic Chromosome Condensation	-0.508583	-0.0220298	-1.54471	0.183016	0.867655	-4.52431
Immune Response Inhibiting Cell Surface Receptor Signaling Pathway	-0.770234	0.0504521	-1.54457	0.183047	0.867655	-4.52443
Midbrain Dopaminergic Neuron Differentiation	0.367725	-0.00273005	1.54437	0.183094	0.867655	-4.52462
Intestinal Epithelial Cell Development	-0.287506	0.0441488	-1.54415	0.183147	0.867655	-4.52483
Positive Regulation of Neurotransmitter Secretion	0.332554	0.0330475	1.544	0.183181	0.867655	-4.52497
Negative Regulation of Homotypic Cell Cell Adhesion	-0.358095	-0.00323281	-1.54395	0.183193	0.867655	-4.52502
Positive Regulation of Nuclear Cell Cycle Dna Replication	0.473296	-0.0692139	1.54374	0.183244	0.867655	-4.52522
Synaptic Vesicle Membrane Organization	0.268239	0.0217923	1.54371	0.183249	0.867655	-4.52524
c Terminal Protein Amino Acid Modification	-0.364394	0.0477291	-1.54275	0.183477	0.867655	-4.52615
Glyceraldehyde 3-Phosphate Biosynthetic Process	0.451303	-0.0443744	1.54273	0.183482	0.867655	-4.52617
Cell Proliferation Involved in Metanephros Development	0.483477	0.0672541	1.54268	0.183492	0.867655	-4.52621
p Body Assembly	0.36807	0.00119607	1.54217	0.183614	0.867655	-4.5267
Positive Regulation of Viral Transcription	0.37964	-0.0449743	1.542	0.183653	0.867655	-4.52686
Membrane Raft Organization	-0.299249	0.0237314	-1.5417	0.183725	0.867655	-4.52714
Positive Regulation of Inflammasome Mediated Signaling Pathway	0.333423	0.0651387	1.54141	0.183794	0.867655	-4.52742
Lymphocyte Migration	-0.287001	0.0231242	-1.54113	0.18386	0.867655	-4.52768
Positive Regulation of Filopodium Assembly	0.277108	0.0236077	1.54049	0.184011	0.867837	-4.52828
Mda 5-Signaling Pathway	-0.563557	-0.106908	-1.53963	0.184214	0.868179	-4.52909
Positive Regulation of Transcription by Rna Polymerase Iii	-0.332906	0.000548471	-1.53915	0.184329	0.868179	-4.52955
Aerobic Electron Transport Chain	0.390351	-0.0589831	1.53875	0.184423	0.868179	-4.52992
Regulation of Urine Volume	0.469965	0.07711	1.53777	0.184657	0.868224	-4.53085
Nucleoside Catabolic Process	-0.315479	0.0614913	-1.53741	0.184741	0.868224	-4.53118
Positive Regulation of Glycogen Metabolic Process	0.451467	-0.0503601	1.53643	0.184976	0.868224	-4.53211
Calcium Ion Regulated Exocytosis of Neurotransmitter	0.295368	0.0567279	1.53631	0.185004	0.868224	-4.53222
Negative Regulation of Protein Localization to Cell Periphery	0.309333	-0.0202711	1.53582	0.185121	0.868224	-4.53268
Positive Regulation of Astrocyte Differentiation	0.264276	0.00719236	1.53512	0.185287	0.868224	-4.53334
Positive Regulation of Protein Localization to Early Endosome	0.302207	-0.0251283	1.53505	0.185303	0.868224	-4.5334
Leukotriene Transport	0.335634	0.166634	1.53491	0.185337	0.868224	-4.53354
Positive Regulation of Calcium Ion Transmembrane Transport via High Voltage Gated Calcium Channel	-0.557682	0.0563042	-1.53366	0.185635	0.868728	-4.53471
Protein Localization to Microtubule Organizing Center	-0.270449	-0.0507446	-1.53351	0.185671	0.868728	-4.53485
Dendrite Extension	0.375934	0.0182215	1.5312	0.186224	0.870785	-4.53703
Tetrahydrofolate Metabolic Process	-0.428216	-0.0354666	-1.52943	0.186648	0.871626	-4.53869
Pyrimidine Nucleoside Triphosphate Metabolic Process	0.266748	-0.0051641	1.52911	0.186724	0.871626	-4.53899
Drinking Behavior	-0.486511	0.047651	-1.52903	0.186745	0.871626	-4.53907
Negative Regulation of Single Stranded Viral Rna Replication via Double Stranded Dna Intermediate	-0.316272	-0.0923494	-1.52524	0.187658	0.873418	-4.54264
Sulfur Compound Transport	-0.364713	-0.0277246	-1.52502	0.187709	0.873418	-4.54283
Positive Regulation of Oligodendrocyte Differentiation	0.350122	-0.0119634	1.52475	0.187774	0.873418	-4.54309
Amyloid Beta Clearance by Cellular Catabolic Process	0.273091	0.0426773	1.52403	0.187948	0.873418	-4.54377
Sensory Perception of Sour Taste	0.594574	0.106481	1.52386	0.187989	0.873418	-4.54392
Negative Regulation of Transmission of Nerve Impulse	0.583044	0.144424	1.52337	0.188108	0.873418	-4.54438
Histidine Catabolic Process	0.581958	0.149295	1.52318	0.188153	0.873418	-4.54456
Positive Regulation of Lipid Catabolic Process	0.270431	0.0460002	1.52302	0.188192	0.873418	-4.54471
Negative Regulation of Circadian Sleep Wake Cycle Sleep	0.576262	0.168915	1.52272	0.188266	0.873418	-4.545
Xanthine Metabolic Process	0.576262	0.168915	1.52272	0.188266	0.873418	-4.545
Cell Substrate Junction Disassembly	-0.452185	0.0182238	-1.52138	0.18859	0.873659	-4.54626
b Cell Lineage Commitment	0.445558	0.0271578	1.52135	0.188599	0.873659	-4.54629
Negative Regulation of Photoreceptor Cell Differentiation	0.412681	0.156974	1.52056	0.188789	0.873659	-4.54703
Regulation of Photoreceptor Cell Differentiation	0.412681	0.156974	1.52056	0.188789	0.873659	-4.54703
Trna Threonylcarbamoyladenosine Metabolic Process	0.355908	-0.0424104	1.51973	0.18899	0.873659	-4.5478
Positive Regulation of Fatty Acid Oxidation	0.370736	0.022366	1.51949	0.189049	0.873659	-4.54803
Negative Regulation of Relaxation of Muscle	0.701868	-0.0677484	1.51843	0.189307	0.873659	-4.54903
Epidermis Morphogenesis	0.304047	0.0441092	1.5177	0.189485	0.873659	-4.54971
Uv Protection	0.264456	-0.197274	1.51727	0.189591	0.873659	-4.55012
Positive Regulation of Dna Demethylation	0.584953	0.0864897	1.51688	0.189685	0.873659	-4.55048
Mesangial Cell Development	-0.481485	0.00977653	-1.51627	0.189835	0.873659	-4.55106
Negative Regulation of Signaling Receptor Activity	-0.301014	-0.0431678	-1.51587	0.18993	0.873659	-4.55143
Response to Interleukin 15	0.289329	0.0424388	1.51574	0.189963	0.873659	-4.55155
Regulation of Intrinsic Apoptotic Signaling Pathway by P53 Class Mediator	0.348698	-0.0261619	1.51562	0.189992	0.873659	-4.55167
Regulation of Endothelial Cell Development	0.387066	-0.0707494	1.51471	0.190214	0.873659	-4.55252
Regulation of Neuron Maturation	0.493999	-0.0280039	1.51469	0.190219	0.873659	-4.55254
Positive Regulation of Osteoblast Proliferation	0.370787	0.00681116	1.51356	0.190496	0.873659	-4.5536
Progesterone Biosynthetic Process	0.305022	0.128022	1.51332	0.190554	0.873659	-4.55382
Mitotic Sister Chromatid Cohesion Centromeric	0.531979	0.026418	1.51326	0.190569	0.873659	-4.55388
Citrate Metabolic Process	0.43744	-0.0144755	1.51316	0.190594	0.873659	-4.55398
Positive Regulation of Neurotransmitter Transport	0.330045	0.0610951	1.51264	0.190721	0.873721	-4.55446
Positive Regulation of Cell Growth	0.263269	0.00494809	1.51045	0.191259	0.875256	-4.55652
Mitochondrial Electron Transport Nadh to Ubiquinone	0.344156	-0.0492311	1.51035	0.191284	0.875256	-4.55661
Detection of Temperature Stimulus Involved in Sensory Perception of Pain	0.297129	0.0114763	1.50831	0.191786	0.875543	-4.55853
Genitalia Development	0.287256	-0.00552094	1.50812	0.191834	0.875543	-4.55871
Negative Regulation of Lamellipodium Organization	-0.401008	-0.0753771	-1.50792	0.191882	0.875543	-4.55889
Positive Regulation of Lymphocyte Migration	-0.287569	0.0184893	-1.50783	0.191905	0.875543	-4.55898
Optic Nerve Development	-0.394606	-0.0133343	-1.50778	0.191917	0.875543	-4.55903
Omega Hydroxylase P450 Pathway	0.431689	0.239283	1.5069	0.192135	0.876016	-4.55985
Cd4 Positive Alpha Beta t Cell Differentiation	0.260337	0.0235814	1.50572	0.192425	0.876817	-4.56095
Cellular Response to Oxygen Levels	0.266256	-0.00101781	1.50462	0.192697	0.877172	-4.56198
Positive Regulation of Endoplasmic Reticulum Unfolded Protein Response	0.298492	-0.0865958	1.5036	0.19295	0.877172	-4.56294
Regulation of Lysosome Size	0.359866	-0.0459701	1.5027	0.193174	0.877172	-4.56379
t Helper 17-Type Immune Response	0.286803	0.0314958	1.50227	0.193281	0.877172	-4.56419
Gdp Mannose Metabolic Process	0.358979	-0.0690679	1.50211	0.19332	0.877172	-4.56434
Positive Regulation of Syncytium Formation by Plasma Membrane Fusion	-0.362494	0.0619828	-1.50192	0.193367	0.877172	-4.56452
Extracellular Matrix Constituent Secretion	0.259016	-0.0141714	1.50189	0.193374	0.877172	-4.56454
Regulation of Arachidonic Acid Secretion	0.506872	0.0226529	1.50172	0.193417	0.877172	-4.5647
Amino Acid Neurotransmitter Reuptake	-0.603408	-0.0515249	-1.50085	0.193632	0.877633	-4.56551
Forebrain Generation of Neurons	0.284438	0.0339972	1.50004	0.193836	0.878035	-4.56628
Sodium Ion Import Across Plasma Membrane	0.292122	-0.0621622	1.49667	0.194675	0.8808	-4.56943
Parathyroid Gland Development	-0.69554	0.179734	-1.49582	0.194888	0.8808	-4.57022
Neuropeptide Signaling Pathway	0.254947	0.0815235	1.49577	0.194902	0.8808	-4.57028
Regulation of Cell Proliferation Involved in Kidney Development	0.265101	0.110541	1.49576	0.194905	0.8808	-4.57029
Negative Regulation of Centrosome Duplication	-0.278204	0.00259496	-1.49444	0.195233	0.881765	-4.57152
Chromosome Localization	-0.261121	0.0120278	-1.49221	0.195794	0.883776	-4.5736
Response to Fatty Acid	0.391405	0.0164655	1.49151	0.195972	0.884061	-4.57427
Negative Regulation of Nitric Oxide Synthase Activity	-0.513664	0.0316488	-1.49082	0.196143	0.884314	-4.5749
Positive Regulation of Signaling Receptor Activity	0.290616	0.0134531	1.48962	0.196446	0.884706	-4.57602
Mitochondrial Rna Catabolic Process	-0.283656	-0.0236901	-1.48934	0.196516	0.884706	-4.57629
Mitochondrial Electron Transport Ubiquinol to Cytochrome c	0.429694	-0.0935826	1.48911	0.196576	0.884706	-4.57651
Golgi Disassembly	-0.395866	0.0152847	-1.48826	0.19679	0.88515	-4.5773
Catechol Containing Compound Biosynthetic Process	-0.461296	0.0346123	-1.48759	0.19696	0.885397	-4.57793
Atrial Cardiac Muscle Tissue Morphogenesis	-0.628151	0.198669	-1.48711	0.19708	0.885421	-4.57837
Interleukin 4-Mediated Signaling Pathway	0.412506	0.106683	1.48565	0.197451	0.886492	-4.57974
Organic Acid Transmembrane Transport	-0.251681	0.0476036	-1.48471	0.197689	0.886492	-4.58062
Response to Retinoic Acid	-0.265103	-0.0254568	-1.48395	0.197882	0.886492	-4.58133
Positive Regulation of Transcription by Rna Polymerase i	-0.266813	-0.0259398	-1.48392	0.197889	0.886492	-4.58135
Regulation of Protein Adp Ribosylation	-0.583287	-0.15123	-1.48389	0.197896	0.886492	-4.58138
Negative Regulation of Synaptic Transmission Gabaergic	0.363748	0.0236957	1.4829	0.198149	0.887105	-4.58231
Regulation of Neutrophil Apoptotic Process	-0.364261	0.0616891	-1.48153	0.198498	0.887154	-4.58359
Synaptic Transmission Dopaminergic	-0.295869	0.0435323	-1.48114	0.198598	0.887154	-4.58396
Retrotransposon Silencing by Heterochromatin Formation	0.282549	0.0731322	1.48107	0.198616	0.887154	-4.58402
l Glutamine Import Across Plasma Membrane	-0.316076	-0.0137374	-1.48101	0.198631	0.887154	-4.58408
Regulation of Glucocorticoid Metabolic Process	0.312189	-0.00763194	1.48017	0.198844	0.887154	-4.58486
Epithelial Cell Maturation	-0.40254	-0.0114359	-1.48014	0.198853	0.887154	-4.58489
Mesenchymal Cell Apoptotic Process	0.431616	0.0233982	1.47869	0.199222	0.88739	-4.58624
Nucleotide Sugar Metabolic Process	-0.253556	-0.100636	-1.47847	0.19928	0.88739	-4.58645
l Arginine Import Across Plasma Membrane	-0.514098	0.0313528	-1.47821	0.199345	0.88739	-4.58669
Pyrimidine Ribonucleotide Catabolic Process	-0.299731	0.073312	-1.47733	0.199572	0.88739	-4.58751
Neurotrophin Production	-0.585352	0.0749567	-1.47722	0.1996	0.88739	-4.58762
Regulation of Platelet Aggregation	-0.296216	0.0828711	-1.47632	0.199829	0.88739	-4.58845
Pigment Granule Maturation	-0.46058	0.0469949	-1.47559	0.200017	0.88739	-4.58913
Positive Regulation of Vascular Endothelial Growth Factor Signaling Pathway	0.254949	-0.0368275	1.47522	0.200113	0.88739	-4.58948
Branch Elongation of an Epithelium	0.353852	-4.34113e-05	1.47467	0.200252	0.88739	-4.58999
Chemokine Production	-0.273455	0.0776555	-1.47382	0.200473	0.88739	-4.59079
Protein Localization to Chromatin	-0.27831	-0.0645007	-1.4738	0.200478	0.88739	-4.59081
Regulation of Smooth Muscle Cell Chemotaxis	0.29038	-0.0812367	1.4732	0.20063	0.88739	-4.59136
Branching Involved in Blood Vessel Morphogenesis	0.260631	-0.00337349	1.47311	0.200656	0.88739	-4.59145
Lymphocyte Chemotaxis	-0.255884	-0.0152615	-1.47175	0.201005	0.88739	-4.59271
Arginine Catabolic Process	0.444825	0.0863134	1.47131	0.201118	0.88739	-4.59312
Self Proteolysis	0.575424	-0.0841483	1.47055	0.201315	0.88739	-4.59384
Positive Regulation of Tumor Necrosis Factor Superfamily Cytokine Production	-0.294283	0.0439321	-1.46994	0.201471	0.88739	-4.5944
Maintenance of Dna Repeat Elements	-0.402629	-0.0522479	-1.46939	0.201616	0.88739	-4.59492
Clustering of Voltage Gated Potassium Channels	0.478167	0.158245	1.46938	0.201618	0.88739	-4.59493
Positive Regulation of Alcohol Biosynthetic Process	0.344289	0.0337967	1.46774	0.202042	0.88739	-4.59645
Protection from Non Homologous End Joining at Telomere	-0.357811	-0.0431428	-1.46768	0.202057	0.88739	-4.59651
Regulation of Sodium Proton Antiporter Activity	-0.382936	0.00553374	-1.46747	0.202111	0.88739	-4.5967
Adherens Junction Maintenance	-0.459388	0.00240134	-1.46672	0.202308	0.88739	-4.59741
Negative Regulation of Response to Endoplasmic Reticulum Stress	-0.387553	0.00503243	-1.46638	0.202394	0.88739	-4.59772
Dicarboxylic Acid Transport	-0.324873	0.0870328	-1.46624	0.202432	0.88739	-4.59785
Peptidyl Lysine Hydroxylation	0.457572	-0.068916	1.46563	0.202588	0.88739	-4.59841
Coenzyme a Metabolic Process	-0.351391	0.0152016	-1.46441	0.202907	0.88739	-4.59955
Myofibroblast Differentiation	-0.315517	0.060966	-1.46361	0.203114	0.88739	-4.6003
Regulation of Triglyceride Biosynthetic Process	-0.339276	-0.0103596	-1.4636	0.203117	0.88739	-4.60031
Plasma Cell Differentiation	0.388542	-0.011302	1.46337	0.203177	0.88739	-4.60052
Regulation of Dendrite Extension	0.397158	0.0231182	1.46281	0.203324	0.88739	-4.60104
Pre b Cell Differentiation	-0.338228	0.0437399	-1.4623	0.203457	0.88739	-4.60152
Negative Regulation by Host of Viral Process	0.403327	0.0549381	1.46186	0.203571	0.88739	-4.60193
Hyaluronan Catabolic Process	0.456603	-0.0514417	1.46166	0.203625	0.88739	-4.60212
Regulation of Endothelial Cell Migration	0.256327	-0.00745393	1.4616	0.203639	0.88739	-4.60217
Golgi Vesicle Transport	0.249112	-0.0592495	1.46002	0.204053	0.88739	-4.60364
Negative Regulation of Dephosphorylation	0.281687	-0.0228986	1.45802	0.204576	0.88739	-4.6055
Diencephalon Development	0.307858	-0.0311547	1.45791	0.204606	0.88739	-4.60561
Protein Localization to Chromosome	-0.249814	-0.0357782	-1.45764	0.204677	0.88739	-4.60586
Glucuronate Catabolic Process to Xylulose 5-Phosphate	-0.344733	0.063197	-1.45734	0.204754	0.88739	-4.60613
Response to Parathyroid Hormone	0.380281	0.0554089	1.45708	0.204822	0.88739	-4.60637
Dna Replication Initiation	-0.26676	-0.0185437	-1.45695	0.204857	0.88739	-4.6065
Adhesion of Symbiont to Host	0.279357	0.164169	1.45676	0.204906	0.88739	-4.60667
Positive Regulation of Dna Methylation Dependent Heterochromatin Formation	-0.348505	-0.101998	-1.45635	0.205015	0.88739	-4.60706
Regulation of Mrna Processing	0.349453	-0.0422415	1.45619	0.205056	0.88739	-4.6072
Positive Regulation of Smoothened Signaling Pathway	-0.270953	-0.0255017	-1.45615	0.205068	0.88739	-4.60724
Astral Microtubule Organization	-0.321552	-0.0204168	-1.45512	0.205339	0.88739	-4.6082
Negative Regulation of Inflammatory Response to Antigenic Stimulus	0.305559	0.0690483	1.45468	0.205454	0.88739	-4.60861
Xenobiotic Transport	-0.268883	-0.0317511	-1.45431	0.205551	0.88739	-4.60895
Regulation of Small Intestine Smooth Muscle Contraction	0.491171	-0.154243	1.45386	0.205669	0.88739	-4.60937
Small Intestine Smooth Muscle Contraction	0.491171	-0.154243	1.45386	0.205669	0.88739	-4.60937
Detoxification of Cadmium Ion	-0.447732	0.0406687	-1.45369	0.205715	0.88739	-4.60953
Nuclear Pore Organization	-0.382558	-0.0026104	-1.45333	0.205811	0.88739	-4.60986
Negative Regulation of Synaptic Plasticity	-0.423508	-0.058123	-1.45285	0.205936	0.88739	-4.61031
Protein o Linked Glycosylation	-0.251109	-0.0334087	-1.45167	0.206248	0.88739	-4.6114
Establishment of Skin Barrier	-0.320744	-0.00169633	-1.45136	0.206329	0.88739	-4.61169
Pancreatic Juice Secretion	0.430899	0.0222718	1.45128	0.206351	0.88739	-4.61177
Positive Regulation of Monocyte Chemotaxis	-0.284183	0.107255	-1.4506	0.206532	0.88739	-4.6124
Cellular Response to Cgmp	0.500978	-0.0602907	1.4502	0.206637	0.88739	-4.61277
Response to Cgmp	0.500978	-0.0602907	1.4502	0.206637	0.88739	-4.61277
Negative Regulation of Ubiquitin Protein Transferase Activity	-0.320156	-0.0142713	-1.4499	0.206716	0.88739	-4.61305
Somatotropin Secreting Cell Differentiation	0.622758	0.025471	1.44976	0.206755	0.88739	-4.61318
Spontaneous Synaptic Transmission	-0.395797	-0.0131726	-1.44934	0.206865	0.88739	-4.61357
Collagen Activated Signaling Pathway	0.43041	0.0126809	1.44914	0.206918	0.88739	-4.61375
Dna Strand Elongation Involved in Dna Replication	-0.300316	-0.0338034	-1.44887	0.206989	0.88739	-4.614
Subpallium Development	0.268856	-0.00502175	1.44836	0.207126	0.88739	-4.61448
Galactose Metabolic Process	-0.353701	0.0451062	-1.44809	0.207197	0.88739	-4.61473
Positive Regulation of Neuromuscular Junction Development	-0.269116	-0.0223289	-1.44807	0.207202	0.88739	-4.61475
Purine Ribonucleoside Catabolic Process	0.452013	0.116452	1.44761	0.207325	0.88739	-4.61518
Proprioception	0.517877	0.0354348	1.44677	0.207548	0.88739	-4.61596
Erbb2 Signaling Pathway	0.244779	-0.0245092	1.4462	0.2077	0.88739	-4.61649
Organic Hydroxy Compound Catabolic Process	-0.298349	0.0399772	-1.44602	0.207746	0.88739	-4.61665
Regulation of High Voltage Gated Calcium Channel Activity	0.351175	0.121181	1.44586	0.207788	0.88739	-4.6168
Glomerular Epithelium Development	-0.429552	0.0476946	-1.44585	0.207793	0.88739	-4.61681
Ire1 Mediated Unfolded Protein Response	-0.277458	0.0238695	-1.44584	0.207796	0.88739	-4.61682
Response to Nitric Oxide	0.387493	-0.0603512	1.44557	0.207867	0.88739	-4.61707
Vesicle Coating	0.285035	-0.0923937	1.44526	0.207948	0.88739	-4.61735
Negative Regulation of Guanyl Nucleotide Exchange Factor Activity	0.570795	-0.100049	1.44494	0.208035	0.88739	-4.61765
Thrombopoietin Mediated Signaling Pathway	-0.470176	-0.0955903	-1.4435	0.20842	0.88739	-4.61899
Cardiac Endothelial Cell Differentiation	0.533284	-0.168024	1.44338	0.20845	0.88739	-4.6191
Dopamine Receptor Signaling Pathway	-0.252559	0.0133305	-1.44336	0.208457	0.88739	-4.61912
Detection of Calcium Ion	0.329852	0.00682111	1.44278	0.20861	0.88739	-4.61965
Sperm Mitochondrion Organization	0.331875	-0.0582446	1.44273	0.208624	0.88739	-4.6197
Retinol Metabolic Process	-0.346351	0.127852	-1.44244	0.208703	0.88739	-4.61997
Immunological Memory Process	0.390568	-0.113313	1.44232	0.208734	0.88739	-4.62008
Relaxation of Muscle	0.27906	0.0184043	1.4419	0.208845	0.88739	-4.62047
Positive Regulation of Osteoblast Differentiation	0.277031	-0.0140088	1.44128	0.209011	0.887605	-4.62105
Response to Activity	-0.256593	0.0179321	-1.44081	0.209137	0.887648	-4.62148
Smooth Muscle Cell Migration	0.301333	-0.0103888	1.43934	0.209533	0.888568	-4.62285
Negative Regulation of Voltage Gated Potassium Channel Activity	0.311347	0.0228718	1.43914	0.209585	0.888568	-4.62303
Mammary Gland Epithelial Cell Proliferation	0.276491	0.025594	1.4381	0.209867	0.88927	-4.624
Negative Regulation of Collagen Metabolic Process	-0.355828	0.00415225	-1.43565	0.210525	0.891122	-4.62627
Regulation of Cellular Response to Macrophage Colony Stimulating Factor Stimulus	0.520664	0.00778826	1.43561	0.210536	0.891122	-4.6263
Negative Regulation of Rho Protein Signal Transduction	-0.259633	-0.0425377	-1.43339	0.211136	0.892964	-4.62836
Regulation of Acrosome Reaction	-0.350568	0.101135	-1.43314	0.211204	0.892964	-4.62859
Bundle of His Development	0.631504	-0.146248	1.43207	0.211491	0.893195	-4.62958
His Purkinje System Development	0.631504	-0.146248	1.43207	0.211491	0.893195	-4.62958
Regulation of Platelet Derived Growth Factor Receptor Beta Signaling Pathway	0.288035	0.172154	1.4313	0.211701	0.893591	-4.6303
l Glutamate Transmembrane Transport	-0.381978	0.140156	-1.42952	0.212183	0.894545	-4.63194
Regulation of Neuron Projection Regeneration	0.302447	-0.0261713	1.42935	0.212229	0.894545	-4.6321
Cellular Metabolic Compound Salvage	0.250476	-0.0384908	1.42918	0.212277	0.894545	-4.63226
Regulation of Protein Localization to Cell Cortex	-0.39116	0.106041	-1.42691	0.212893	0.895626	-4.63435
Negative Regulation of Phosphatase Activity	0.277755	-0.0443777	1.42547	0.213288	0.895626	-4.63569
Regulation of Toll Like Receptor 4-Signaling Pathway	-0.300882	-0.0166389	-1.42528	0.213338	0.895626	-4.63586
Energy Reserve Metabolic Process	0.253698	-0.0435899	1.42496	0.213426	0.895626	-4.63616
Neutrophil Mediated Immunity	-0.309935	-0.00356569	-1.42447	0.213559	0.895626	-4.63661
Cd4 Positive Alpha Beta t Cell Proliferation	-0.396325	0.00273052	-1.42432	0.213601	0.895626	-4.63675
Regulation of Axon Regeneration	0.286308	-0.0138218	1.42416	0.213646	0.895626	-4.6369
Positive Regulation of P38mapk Cascade	0.266594	0.00655965	1.42412	0.213654	0.895626	-4.63693
Positive Regulation of Stress Activated Protein Kinase Signaling Cascade	0.291455	0.016111	1.42354	0.213814	0.895626	-4.63747
Response to Redox State	0.44363	0.0676772	1.42329	0.213883	0.895626	-4.6377
Mast Cell Proliferation	-0.275935	0.0767946	-1.42256	0.214083	0.895626	-4.63838
Double Strand Break Repair via Break Induced Replication	0.287613	-0.0144815	1.42201	0.214234	0.895626	-4.63889
Lactate Metabolic Process	-0.362395	-0.0984686	-1.42151	0.21437	0.895626	-4.63935
Positive Regulation of Interleukin 1-Production	-0.280486	0.0489498	-1.42068	0.214597	0.895626	-4.64011
Plasma Lipoprotein Particle Assembly	-0.392419	-0.0146259	-1.42068	0.214597	0.895626	-4.64011
Protein Localization to Endoplasmic Reticulum Exit Site	-0.389608	-0.0401656	-1.42048	0.214653	0.895626	-4.6403
Positive Regulation of Tor Signaling	0.252234	-0.0611009	1.41986	0.214824	0.895626	-4.64087
Scarna Localization to Cajal Body	0.411712	-0.00174209	1.41979	0.214843	0.895626	-4.64094
Anterior Head Development	0.322334	-0.0249765	1.4196	0.214894	0.895626	-4.64111
Mitotic Sister Chromatid Cohesion	0.248202	-0.118429	1.41926	0.214988	0.895626	-4.64143
Toll Signaling Pathway	0.34278	-0.0102221	1.4186	0.21517	0.895626	-4.64204
Dehydroascorbic Acid Transport	0.495494	-0.0681267	1.41855	0.215184	0.895626	-4.64208
Negative Regulation of Systemic Arterial Blood Pressure	-0.315376	-0.0209115	-1.41834	0.21524	0.895626	-4.64227
Complement Activation	-0.351899	0.0511402	-1.41801	0.215333	0.895626	-4.64258
Muscle Cell Migration	0.290564	-0.00846825	1.4166	0.21572	0.896475	-4.64388
Positive Regulation of Protein Exit from Endoplasmic Reticulum	0.415678	-0.0795702	1.41642	0.21577	0.896475	-4.64405
Positive Regulation of Small Gtpase Mediated Signal Transduction	0.249775	-0.0168363	1.41572	0.215962	0.896787	-4.64469
Regulation of Cell Fate Specification	0.328263	-0.0462687	1.41381	0.216493	0.89827	-4.64646
Cell Proliferation in Bone Marrow	-0.249829	-0.0139194	-1.41359	0.216554	0.89827	-4.64666
Positive Regulation of Neurotrophin Trk Receptor Signaling Pathway	0.2927	-0.0283307	1.41278	0.216778	0.89861	-4.64741
Exocyst Localization	-0.461205	-0.0880622	-1.41245	0.216869	0.89861	-4.64771
Regulation of l Glutamate Import Across Plasma Membrane	-0.547533	0.02776	-1.41061	0.217379	0.899567	-4.6494
Cytoplasmic Microtubule Organization	-0.249504	0.00765295	-1.41054	0.217399	0.899567	-4.64947
Establishment of Pigment Granule Localization	0.300501	0.0196713	1.41035	0.217452	0.899567	-4.64965
Histamine Production Involved in Inflammatory Response	0.337253	-0.219156	1.40856	0.217949	0.900986	-4.65129
Cellular Response to Hypoxia	0.276643	0.00219539	1.4072	0.218328	0.900986	-4.65254
Axo Dendritic Transport	0.249359	-0.0184271	1.40701	0.218381	0.900986	-4.65272
Negative Regulation of Bone Remodeling	0.27914	0.064322	1.40698	0.218391	0.900986	-4.65275
Regulation of Peptidyl Cysteine s Nitrosylation	-0.302671	-0.142236	-1.40641	0.218548	0.900986	-4.65327
Pentose Metabolic Process	-0.462936	0.00161456	-1.4062	0.218609	0.900986	-4.65347
Cellular Response to Nicotine	0.266468	-0.0419326	1.40617	0.218616	0.900986	-4.65349
Intermediate Filament Organization	-0.292727	0.00682073	-1.40488	0.218978	0.901991	-4.65468
Dna Templated Dna Replication Maintenance of Fidelity	-0.285764	-0.0391706	-1.40384	0.219267	0.902542	-4.65564
Negative Regulation of Eating Behavior	-0.474755	-0.055909	-1.40354	0.219354	0.902542	-4.65592
Positive Regulation of Gtpase Activity	-0.249611	-0.0107204	-1.40314	0.219464	0.902542	-4.65628
Kidney Mesenchyme Development	0.349406	-0.112423	1.40253	0.219635	0.90276	-4.65684
Regulation of Receptor Binding	-0.2419	0.0527499	-1.40116	0.22002	0.903587	-4.6581
Defense Response to Gram Positive Bacterium	0.236584	0.0450475	1.40098	0.220071	0.903587	-4.65827
Pigment Accumulation	-0.426966	0.028268	-1.40029	0.220264	0.903601	-4.6589
Maturation of 5 8s Rrna from Tricistronic Rrna Transcript Ssu Rrna 5 8s Rrna Lsu Rrna	0.237551	-0.0373559	1.40013	0.22031	0.903601	-4.65905
Positive Regulation of Transcription Regulatory Region Dna Binding	0.425833	-0.0214963	1.39839	0.220801	0.90374	-4.66065
Nuclear Membrane Organization	0.240464	-0.04356	1.39784	0.220957	0.90374	-4.66116
Response to Glycoprotein	-0.256624	-0.0167202	-1.39705	0.221178	0.90374	-4.66188
Regulation of Mitochondrial Atp Synthesis Coupled Electron Transport	0.383353	-0.0609779	1.39685	0.221236	0.90374	-4.66207
Negative Regulation of Phosphatidylinositol 3-Kinase Protein Kinase b Signal Transduction	0.265652	-0.0105138	1.39674	0.221265	0.90374	-4.66217
Peptidyl Proline Modification	0.355523	-0.0427485	1.39656	0.221317	0.90374	-4.66234
Dna Biosynthetic Process	-0.238993	-0.0460956	-1.39648	0.22134	0.90374	-4.66241
Primitive Erythrocyte Differentiation	0.567533	-0.173281	1.39625	0.221405	0.90374	-4.66262
Regulation of Development Heterochronic	0.276318	0.0369252	1.39538	0.221652	0.90374	-4.66342
Cardiac Chamber Formation	-0.344679	0.0637093	-1.39476	0.221827	0.90374	-4.66399
Positive Regulation of Protein Targeting to Mitochondrion	-0.286557	-0.107244	-1.39467	0.221853	0.90374	-4.66407
Regulation of Translation at Synapse	0.361889	0.00862006	1.39463	0.221865	0.90374	-4.66411
Tetrapyrrole Metabolic Process	-0.269206	-0.0466782	-1.39222	0.222548	0.90374	-4.66632
Positive Regulation of Axonogenesis	0.235313	-0.00953485	1.39193	0.222629	0.90374	-4.66658
Negative Regulation of Dna Recombination	-0.24721	-0.0174106	-1.39109	0.222869	0.90374	-4.66736
Positive Regulation of t Helper 1-Cell Differentiation	-0.325814	-0.159115	-1.39095	0.222908	0.90374	-4.66749
Positive Regulation of Nucleobase Containing Compound Transport	0.546008	0.0381508	1.39051	0.223034	0.90374	-4.66789
Positive Regulation of Telomere Maintenance in Response to Dna Damage	0.384901	-0.0185256	1.39038	0.223072	0.90374	-4.66801
Amino Acid Import Across Plasma Membrane	-0.283092	0.0743797	-1.39035	0.223078	0.90374	-4.66803
Positive Regulation of Protein Localization to Cell Periphery	-0.245276	0.0029184	-1.39021	0.223119	0.90374	-4.66816
Lipoprotein Catabolic Process	0.234855	-0.0219837	1.39019	0.223126	0.90374	-4.66819
Response to Iron Ion	0.242874	-0.0573627	1.38918	0.223413	0.90374	-4.66911
Regulation of Serotonin Secretion	-0.418267	0.313636	-1.38908	0.22344	0.90374	-4.6692
Regulation of Asymmetric Cell Division	0.430206	0.188288	1.38883	0.223513	0.90374	-4.66943
Activation of Cysteine Type Endopeptidase Activity	-0.334096	-0.0571045	-1.38838	0.22364	0.90374	-4.66984
Negative Regulation of Chondrocyte Differentiation	-0.310817	0.0475828	-1.38815	0.223706	0.90374	-4.67005
Regulation of Pro b Cell Differentiation	0.481692	-0.0175235	1.38733	0.22394	0.90374	-4.67081
l Alpha Amino Acid Transmembrane Transport	-0.253977	0.0626176	-1.38713	0.223997	0.90374	-4.67099
Deoxyribonucleoside Catabolic Process	0.325042	0.0688455	1.38691	0.224061	0.90374	-4.67119
Cellular Response to Interleukin 2	0.518495	0.0488511	1.3869	0.224064	0.90374	-4.6712
Rna 3-End Processing	0.28152	-0.0301428	1.38684	0.224082	0.90374	-4.67126
Positive Regulation of Heart Rate	0.278247	0.0949757	1.38674	0.22411	0.90374	-4.67135
Negative Regulation of Macrophage Cytokine Production	0.236043	-0.0137283	1.38559	0.224438	0.903848	-4.6724
Auditory Receptor Cell Stereocilium Organization	-0.287006	0.0432165	-1.3854	0.224493	0.903848	-4.67257
Regulation of Membrane Hyperpolarization	-0.293584	0.0247326	-1.38443	0.224771	0.903848	-4.67347
Calcium Ion Import into Sarcoplasmic Reticulum	-0.492852	-0.176314	-1.38443	0.224772	0.903848	-4.67347
Operant Conditioning	-0.563376	-0.100075	-1.38429	0.224811	0.903848	-4.67359
Regulation of Steroid Hormone Biosynthetic Process	0.281659	-0.0586163	1.38418	0.224844	0.903848	-4.6737
Negative Regulation of Fatty Acid Oxidation	0.288993	0.0512964	1.38327	0.225104	0.904117	-4.67453
l Glutamate Import Across Plasma Membrane	-0.393289	0.143545	-1.38289	0.225214	0.904117	-4.67488
Positive Regulation of Cell Cell Adhesion Mediated by Cadherin	-0.425587	0.0283466	-1.38271	0.225264	0.904117	-4.67504
Response to Molecule of Fungal Origin	0.637593	-0.0438702	1.38078	0.225821	0.905881	-4.67681
Regulation of Mesoderm Development	0.546307	0.116627	1.37954	0.226177	0.906785	-4.67794
Neural Crest Cell Migration Involved in Autonomic Nervous System Development	0.324902	-0.124873	1.37915	0.226291	0.906785	-4.6783
Establishment of Meiotic Spindle Localization	0.491349	0.150627	1.37877	0.226401	0.906785	-4.67865
Negative Regulation of Signal Transduction in Absence of Ligand	0.251527	0.0429337	1.37602	0.227194	0.908362	-4.68116
Positive Regulation of Protein Localization to Cilium	-0.468617	-0.0835134	-1.37572	0.227281	0.908362	-4.68144
Negative Regulation of Carbohydrate Metabolic Process	-0.236916	-0.0418868	-1.37557	0.227325	0.908362	-4.68158
Regulation of Mrna Splicing via Spliceosome	0.37017	-0.046528	1.37489	0.227522	0.908362	-4.68219
Atrioventricular Valve Development	0.275205	-0.0904873	1.37473	0.22757	0.908362	-4.68235
Positive Regulation of Arp2 3-Complex Mediated Actin Nucleation	0.465681	0.0111042	1.37386	0.227821	0.908362	-4.68314
Nadph Regeneration	-0.232194	-0.0697411	-1.37368	0.227874	0.908362	-4.6833
Cap Dependent Translational Initiation	-0.262011	-0.0405817	-1.37352	0.22792	0.908362	-4.68345
Regulation of Calcineurin Mediated Signaling	0.311366	0.0158336	1.37312	0.228039	0.908362	-4.68382
Regulation of Membrane Depolarization During Cardiac Muscle Cell Action Potential	0.526277	-0.115986	1.37261	0.228186	0.908362	-4.68428
Mitotic Recombination	-0.336133	-0.0881669	-1.37259	0.228193	0.908362	-4.68431
Cardiac Muscle Cell Membrane Repolarization	-0.233196	-0.00973014	-1.37213	0.228326	0.908362	-4.68473
Positive Regulation of Muscle Adaptation	0.252445	0.0166729	1.37206	0.228345	0.908362	-4.68479
Limb Bud Formation	0.26216	0.101874	1.37042	0.228823	0.908362	-4.68628
Protein Deglycosylation	-0.346734	-0.00952202	-1.3704	0.22883	0.908362	-4.6863
Interferon Beta Production	-0.256335	0.0103431	-1.3703	0.22886	0.908362	-4.6864
Myoblast Fate Commitment	-0.503372	-0.0262007	-1.37028	0.228863	0.908362	-4.68641
Regulation of Eosinophil Migration	-0.536031	0.161782	-1.37007	0.228924	0.908362	-4.6866
Reelin Mediated Signaling Pathway	0.237775	0.0843467	1.36874	0.229314	0.908923	-4.68782
Cholesterol Efflux	-0.254723	-0.0322868	-1.36803	0.22952	0.908923	-4.68846
Regulation of Lipoprotein Metabolic Process	0.260289	-0.0449237	1.36764	0.229637	0.908923	-4.68883
Gastro Intestinal System Smooth Muscle Contraction	0.492726	-0.0732669	1.36728	0.22974	0.908923	-4.68915
Regulation of Somatostatin Secretion	0.449519	-0.0550237	1.36579	0.230178	0.908923	-4.69051
Somatostatin Secretion	0.449519	-0.0550237	1.36579	0.230178	0.908923	-4.69051
Positive Regulation of Mast Cell Proliferation	-0.324335	0.0621567	-1.36491	0.230435	0.908923	-4.69131
Positive Regulation of Chromosome Segregation	-0.320349	0.0438729	-1.36472	0.230492	0.908923	-4.69149
Quinolinate Metabolic Process	-0.266976	0.135184	-1.36464	0.230514	0.908923	-4.69156
Mitotic G1 s Transition Checkpoint Signaling	-0.302824	0.0176766	-1.36415	0.230659	0.908923	-4.69201
Regulation of Antigen Processing and Presentation of Peptide or Polysaccharide Antigen via Mhc Class Ii	-0.423636	0.0359933	-1.36356	0.230832	0.908923	-4.69254
Long Chain Fatty Acid Metabolic Process	0.273546	0.0474456	1.36302	0.230991	0.908923	-4.69304
Maintenance of Apical Basal Cell Polarity	-0.370008	0.0290631	-1.36299	0.230999	0.908923	-4.69306
Microtubule Based Protein Transport	-0.234892	-0.0161034	-1.3623	0.231204	0.908923	-4.69369
Amino Acid Activation	0.257617	-0.0378685	1.36201	0.231288	0.908923	-4.69395
Fibrinolysis	0.306265	0.0692203	1.36122	0.23152	0.908923	-4.69467
Intestinal Epithelial Cell Differentiation	-0.231369	0.0263688	-1.36071	0.231672	0.908923	-4.69514
Activation Induced Cell Death of t Cells	-0.364825	-0.000584389	-1.36051	0.23173	0.908923	-4.69532
Anoikis	-0.32273	-0.0366302	-1.36051	0.231732	0.908923	-4.69533
Pronephros Development	0.43757	-0.0521711	1.36024	0.231811	0.908923	-4.69557
Thyroid Gland Development	0.246059	-0.00140488	1.35977	0.23195	0.908923	-4.696
Protein Hexamerization	0.266553	-0.065429	1.35976	0.231951	0.908923	-4.69601
Negative Regulation of Axon Regeneration	0.3491	0.00579553	1.35953	0.232021	0.908923	-4.69622
Protein Localization to Phagophore Assembly Site	0.263704	-0.0730847	1.35905	0.232162	0.908923	-4.69665
Axon Regeneration	0.311384	-0.04078	1.35902	0.232171	0.908923	-4.69668
Regulation of Gastric Acid Secretion	0.480231	0.111857	1.35827	0.232394	0.908923	-4.69737
Regulation of Mesodermal Cell Differentiation	0.404691	-0.0691885	1.35686	0.232812	0.908923	-4.69865
Phosphatidylinositol Mediated Signaling	0.329201	-0.0387289	1.35679	0.232832	0.908923	-4.69871
Protein Localization to Ciliary Membrane	-0.256395	-0.0298927	-1.35668	0.232864	0.908923	-4.69881
Neuron Projection Regeneration	0.302085	-0.0447509	1.35614	0.233023	0.908923	-4.6993
Regulation of Response to Food	0.457101	-0.0133331	1.35537	0.233254	0.908923	-4.70001
Positive Regulation of t Cell Apoptotic Process	-0.345989	0.0655446	-1.35506	0.233346	0.908923	-4.70029
Positive Regulation of Lipopolysaccharide Mediated Signaling Pathway	0.429281	-0.201384	1.35397	0.233669	0.908923	-4.70128
Deoxyribonucleotide Catabolic Process	-0.293974	0.0585184	-1.35375	0.233734	0.908923	-4.70148
Pro b Cell Differentiation	0.455126	-0.0186908	1.35357	0.233787	0.908923	-4.70164
Regulation of Cell Migration Involved in Sprouting Angiogenesis	0.23924	-0.0256758	1.35354	0.233798	0.908923	-4.70168
Regulation of Regulatory Ncrna Processing	-0.320305	-0.00923007	-1.35319	0.233903	0.908923	-4.70199
Oxidative Phosphorylation	0.321601	-0.065281	1.35318	0.233904	0.908923	-4.702
Response to Potassium Ion	-0.346812	0.0235319	-1.3527	0.234046	0.908923	-4.70243
Positive Regulation of Developmental Growth	0.272864	-0.000254727	1.35266	0.23406	0.908923	-4.70248
Photoreceptor Cell Maintenance	-0.238749	-0.0118853	-1.35046	0.234717	0.908923	-4.70448
Positive Regulation of Axon Extension Involved in Axon Guidance	0.380975	-0.0844715	1.35036	0.234746	0.908923	-4.70457
Negative Regulation of Gastric Acid Secretion	0.456735	0.0202472	1.34932	0.235055	0.908923	-4.70551
Cerebellar Cortex Formation	0.227709	-0.00769316	1.34916	0.235103	0.908923	-4.70565
Double Strand Break Repair Involved in Meiotic Recombination	0.379991	0.118998	1.34888	0.235188	0.908923	-4.70591
Vesicle Tethering	0.333711	-0.0561794	1.34858	0.235277	0.908923	-4.70618
Positive Regulation of Cgmp Mediated Signaling	-0.505329	0.0360076	-1.34844	0.235319	0.908923	-4.70631
Gastric Acid Secretion	-0.415969	0.0849146	-1.34834	0.235349	0.908923	-4.7064
Definitive Hemopoiesis	-0.309399	-0.0331981	-1.34791	0.235478	0.908923	-4.70679
Regulation of Chronic Inflammatory Response	-0.454619	0.0192921	-1.3476	0.235571	0.908923	-4.70707
Neurotrophin Signaling Pathway	0.245238	0.000875784	1.34759	0.235575	0.908923	-4.70708
Cotranslational Protein Targeting to Membrane	0.35129	-0.0211654	1.34725	0.235676	0.908923	-4.70739
Neuromuscular Process Controlling Posture	0.248489	0.0692587	1.34671	0.235839	0.908923	-4.70788
g Protein Coupled Opioid Receptor Signaling Pathway	-0.502928	0.179788	-1.34668	0.235847	0.908923	-4.70791
Endothelial Cell Migration	0.232004	-0.0176742	1.34632	0.235955	0.908923	-4.70823
Glucose 6-Phosphate Metabolic Process	-0.260154	-0.0804706	-1.34625	0.235976	0.908923	-4.7083
Regulation of Wnt Protein Secretion	-0.45857	-0.0191406	-1.34593	0.236073	0.908923	-4.70859
Primitive Hemopoiesis	0.505506	-0.106223	1.34577	0.236122	0.908923	-4.70874
Negative Regulation of Execution Phase of Apoptosis	-0.40038	-0.078545	-1.34572	0.236134	0.908923	-4.70877
Collagen Activated Tyrosine Kinase Receptor Signaling Pathway	0.354426	0.0448088	1.34561	0.236168	0.908923	-4.70888
Trigeminal Nerve Morphogenesis	0.333013	-0.159009	1.34422	0.236585	0.909145	-4.71014
Regulation of Termination of Dna Templated Transcription	-0.463799	0.00232078	-1.34402	0.236645	0.909145	-4.71032
Xenophagy	-0.256025	0.0633772	-1.34369	0.236745	0.909145	-4.71062
Regulation of Dephosphorylation	0.241944	-0.0469851	1.34329	0.236867	0.909145	-4.71099
[truncated: 5,679 more rows]

## Sheet: GSVA_Arachnoid_FB_E18.5_CSvsWT
Unnamed: 0	logFC	AveExpr	t	P.Value	adj.P.Val	B
Substrate Independent Telencephalic Tangential Migration	1.31488	-0.0497184	6.84974	0.000700829	0.680775	-2.15716
Extrathymic t Cell Differentiation	1.35275	-0.0964377	6.83109	0.0007104	0.680775	-2.15998
Establishment of Blood Retinal Barrier	1.33437	-0.0559391	6.62897	0.000824539	0.680775	-2.19168
Trachea Cartilage Development	1.24795	0.0145752	6.52344	0.000892552	0.680775	-2.2091
Microtubule Severing	-1.13191	0.0380405	-5.97334	0.0013728	0.680775	-2.31081
Prostate Glandular Acinus Morphogenesis	1.12694	-0.0245358	5.84954	0.0015189	0.680775	-2.3365
Spongiotrophoblast Layer Developmental Growth	1.24319	-0.00172712	5.81203	0.00156666	0.680775	-2.34451
Positive Regulation of Toll Like Receptor 9-Signaling Pathway	-1.1436	-0.018003	-5.8028	0.00157869	0.680775	-2.3465
Regulation of Corticosterone Secretion	-1.0769	0.069378	-5.7163	0.00169667	0.680775	-2.36544
Corticosterone Secretion	-1.05833	0.119003	-5.6725	0.0017603	0.680775	-2.37526
Cellular Response to Histamine	-1.12109	-0.0467506	-5.66049	0.00177822	0.680775	-2.37797
Response to Histamine	-1.12109	-0.0467506	-5.66049	0.00177822	0.680775	-2.37797
Negative Regulation of Receptor Recycling	-1.11264	-0.0583314	-5.65808	0.00178184	0.680775	-2.37852
Skeletal Myofibril Assembly	-1.12216	0.0836943	-5.65621	0.00178466	0.680775	-2.37895
Positive Regulation of Chemokine c c Motif Ligand 5-Production	-1.12427	0.0826937	-5.64684	0.00179885	0.680775	-2.38108
Regulation of Fermentation	1.05047	-0.0131329	5.5876	0.00189165	0.680775	-2.39473
Gastric Motility	-1.07102	-0.0206337	-5.5796	0.00190461	0.680775	-2.39659
Chitin Metabolic Process	1.30299	-0.104629	5.53264	0.00198272	0.680775	-2.40765
Sensory Perception of Sweet Taste	-1.11092	0.128644	-5.50335	0.00203334	0.680775	-2.41464
Regulation of Interleukin 1-Mediated Signaling Pathway	-1.04539	0.0683455	-5.4677	0.00209696	0.680775	-2.42325
Dedifferentiation	1.14392	0.0680219	5.38383	0.00225589	0.680775	-2.44395
Positive Regulation of Respiratory Burst	-1.01586	-0.0340474	-5.37565	0.00227213	0.680775	-2.446
Glutathione Catabolic Process	-1.12555	0.0433329	-5.18667	0.00268751	0.680775	-2.49516
Melanocyte Proliferation	1.09455	-0.0668468	5.16082	0.00275089	0.680775	-2.50215
Positive Regulation of Dna Demethylation	1.13252	-0.104233	5.15343	0.00276933	0.680775	-2.50416
Cgmp Biosynthetic Process	-0.986004	0.07314	-5.08582	0.00294472	0.680775	-2.52281
Synaptic Vesicle Budding	1.04161	-0.0477995	5.07508	0.00297374	0.680775	-2.52581
Positive Regulation of Cilium Movement	-1.03767	0.267524	-4.98119	0.003242	0.680775	-2.55259
Post Embryonic Appendage Morphogenesis	-1.00134	-0.105988	-4.95297	0.00332798	0.680775	-2.56083
Positive Regulation of Snrna Transcription by Rna Polymerase Ii	-1.02026	-0.0467728	-4.90619	0.00347638	0.680775	-2.57466
Positive Regulation of Protein Localization to Early Endosome	-0.949246	0.0286534	-4.90398	0.00348355	0.680775	-2.57532
Regulation of t Cell Costimulation	-1.12912	0.196385	-4.88574	0.00354362	0.680775	-2.58078
Negative Regulation of Glutamate Secretion	-1.02782	0.268643	-4.88308	0.00355248	0.680775	-2.58158
Positive Regulation of Sequestering of Triglyceride	-0.965451	0.0377277	-4.86391	0.00361707	0.680775	-2.58737
Regulation of Monoatomic Anion Transmembrane Transport	-0.990455	-0.0507386	-4.81529	0.00378699	0.680775	-2.60224
Establishment of Left Right Asymmetry	1.09867	0.246551	4.80929	0.0038086	0.680775	-2.60409
Regulation of Response to Drug	-1.03721	0.260202	-4.78062	0.00391379	0.680775	-2.613
Histidine Metabolic Process	1.09824	-0.00879189	4.76386	0.0039768	0.680775	-2.61825
Positive Regulation of Dendritic Spine Maintenance	0.917527	0.0982616	4.75415	0.00401387	0.680775	-2.62131
Macrophage Inflammatory Protein 1-Alpha Production	-1.01624	0.185484	-4.75377	0.00401534	0.680775	-2.62143
Ip 10-Production	-1.1486	-0.106483	-4.73831	0.00407516	0.680775	-2.62632
g Protein Coupled Glutamate Receptor Signaling Pathway	-0.880421	0.0595036	-4.73353	0.00409388	0.680775	-2.62784
Myeloid Dendritic Cell Chemotaxis	-0.969315	0.221306	-4.69632	0.00424289	0.680775	-2.63975
Trachea Development	0.911096	-0.0242657	4.67141	0.00434617	0.680775	-2.64782
Meiotic Sister Chromatid Cohesion Centromeric	-0.965453	0.106659	-4.63678	0.0044945	0.680775	-2.65916
Cd4 Positive Cd25 Positive Alpha Beta Regulatory t Cell Differentiation	1.04289	0.0232294	4.62287	0.00455572	0.680775	-2.66375
Retinal Cone Cell Differentiation	-0.953121	0.140172	-4.60473	0.004637	0.680775	-2.66978
Regulation of Antimicrobial Humoral Response	-1.23737	-0.0346454	-4.59905	0.00466281	0.680775	-2.67168
Peptidyl Lysine Hydroxylation	0.92439	-0.0210112	4.59563	0.00467841	0.680775	-2.67282
Fermentation	1.0119	-0.0148559	4.58739	0.00471627	0.680775	-2.67558
Glucose Catabolic Process to Lactate	1.0119	-0.0148559	4.58739	0.00471627	0.680775	-2.67558
Positive Regulation of Apoptotic Cell Clearance	-0.958839	0.210367	-4.58645	0.00472057	0.680775	-2.6759
Uv Damage Excision Repair	-0.890648	-0.0199791	-4.57706	0.00476422	0.680775	-2.67906
Regulation of Toll Like Receptor 9-Signaling Pathway	-1.00905	-0.031639	-4.56434	0.00482399	0.680775	-2.68335
Fructose 2 6-Bisphosphate Metabolic Process	-0.883998	0.221508	-4.47057	0.00529236	0.680775	-2.71565
Ventral Midline Development	-0.858059	-0.0459548	-4.43668	0.0054743	0.680775	-2.7276
Positive Regulation of Thymocyte Apoptotic Process	0.940223	-0.0108943	4.43527	0.00548198	0.680775	-2.7281
Cardiac Septum Cell Differentiation	0.937926	-0.00872312	4.43456	0.00548591	0.680775	-2.72835
Positive Regulation of Synaptic Vesicle Endocytosis	0.88177	-0.0727086	4.42634	0.00553118	0.680775	-2.73127
Protein Transport to Vacuole Involved in Ubiquitin Dependent Protein Catabolic Process via the Multivesicular Body Sorting Pathway	-0.926692	0.0027456	-4.42468	0.00554041	0.680775	-2.73187
t Cell Homeostatic Proliferation	1.04963	-0.0654974	4.39581	0.00570325	0.680775	-2.74221
Dermatan Sulfate Catabolic Process	0.821825	-0.0492305	4.38562	0.00576198	0.680775	-2.74589
Early Endosome to Recycling Endosome Transport	0.999829	-0.000158394	4.35974	0.00591438	0.680775	-2.75529
Regulation of Apoptotic Cell Clearance	-0.859024	0.220104	-4.33771	0.00604775	0.680775	-2.76337
Negative Regulation of Macrophage Differentiation	0.874989	-0.00824236	4.3374	0.0060497	0.680775	-2.76349
Endoplasmic Reticulum Tubular Network Formation	-0.953778	0.0447458	-4.31506	0.00618849	0.680775	-2.77175
Negative Regulation of Translational Elongation	0.996499	-0.0832736	4.31038	0.00621799	0.680775	-2.77348
Prostate Gland Growth	0.848016	0.0356959	4.30767	0.00623519	0.680775	-2.77449
Positive Regulation of Lymphocyte Apoptotic Process	0.798514	-0.0123825	4.2794	0.00641761	0.680775	-2.78507
Trachea Morphogenesis	0.927687	-0.0728295	4.27478	0.00644801	0.680775	-2.78681
Epigenetic Programing of Female Pronucleus	0.996739	0.0391262	4.26796	0.00649319	0.680775	-2.78938
Cellular Glucuronidation	1.23113	0.0481416	4.26521	0.00651145	0.680775	-2.79042
Negative Regulation of Monocyte Differentiation	1.04873	0.0158535	4.25574	0.00657502	0.680775	-2.79401
Positive Regulation of Toll Like Receptor 7-Signaling Pathway	-0.814124	-0.0354729	-4.24457	0.00665079	0.680775	-2.79825
Synaptic Vesicle Budding from Presynaptic Endocytic Zone Membrane	0.960263	-0.0771722	4.24407	0.00665426	0.680775	-2.79845
Cap Dependent Translational Initiation	0.821899	-0.0521089	4.1386	0.00742179	0.728293	-2.83943
Regulation of Cilium Beat Frequency	0.79732	0.00918929	4.13385	0.00745866	0.728293	-2.84131
Short Term Synaptic Potentiation	-0.82061	0.0237214	-4.12596	0.00752042	0.728293	-2.84445
Negative Regulation of Chronic Inflammatory Response	0.790227	0.196728	4.1247	0.00753029	0.728293	-2.84495
Negative Regulation of Non Canonical Wnt Signaling Pathway	0.862573	0.0122723	4.10543	0.00768374	0.728293	-2.85265
Peptide Antigen Assembly with Mhc Class i Protein Complex	0.888272	-0.1144	4.09631	0.00775755	0.728293	-2.85632
Positive Regulation of Enamel Mineralization	1.1299	0.0620508	4.09317	0.00778314	0.728293	-2.85758
Positive Regulation of Gonad Development	0.767404	-0.0516312	4.06088	0.00805209	0.744382	-2.87067
Skeletal Muscle Thin Filament Assembly	-0.945535	0.134978	-4.02681	0.00834738	0.756959	-2.88465
Cartilage Morphogenesis	0.747994	0.0422154	4.0124	0.00847593	0.756959	-2.89061
Regulation of Metanephros Development	1.08214	-0.125184	3.99492	0.00863491	0.756959	-2.89789
Collagen Catabolic Process	0.759133	0.0378245	3.9675	0.0088912	0.756959	-2.9094
Erythrose 4-Phosphate Phosphoenolpyruvate Family Amino Acid Metabolic Process	0.801179	-0.0516317	3.94501	0.00910782	0.756959	-2.91893
Establishment or Maintenance of Microtubule Cytoskeleton Polarity	0.964823	0.0377053	3.92616	0.009294	0.756959	-2.92697
Intracellular Potassium Ion Homeostasis	0.792078	-0.0131434	3.91117	0.00944514	0.756959	-2.93341
Negative Regulation of Epithelial Cell Differentiation Involved in Kidney Development	0.931123	-0.0300512	3.90669	0.00949083	0.756959	-2.93534
Iris Morphogenesis	-0.748242	0.0589536	-3.88792	0.00968507	0.756959	-2.94346
Cerebral Cortex Regionalization	0.946783	0.206168	3.88783	0.009686	0.756959	-2.9435
Negative Regulation of Fertilization	0.799387	0.00226669	3.87709	0.00979913	0.756959	-2.94818
Positive Regulation of Complement Activation	-0.956565	0.133499	-3.86828	0.00989313	0.756959	-2.95203
Regulation of Metalloendopeptidase Activity	0.973684	0.0528427	3.85001	0.0100912	0.756959	-2.96004
Positive Regulation of Sequestering of Calcium Ion	0.726009	-0.07894	3.83154	0.010296	0.756959	-2.9682
Galactose Catabolic Process	-0.736061	-0.0233779	-3.8214	0.0104105	0.756959	-2.97271
Positive Regulation of Interleukin 23-Production	0.900424	-0.137449	3.81581	0.0104742	0.756959	-2.9752
Toll Like Receptor 9-Signaling Pathway	-0.89223	0.0218614	-3.80839	0.0105594	0.756959	-2.97851
l Cystine Transport	0.987863	0.0192443	3.79696	0.0106923	0.756959	-2.98363
Response to Interleukin 12	-0.754777	-0.0244385	-3.79671	0.0106953	0.756959	-2.98374
Negative Regulation of Telomere Maintenance in Response to Dna Damage	-0.74716	-0.117961	-3.79241	0.0107457	0.756959	-2.98567
Positive Regulation of Necroptotic Process	-0.803297	-0.0333923	-3.78951	0.0107799	0.756959	-2.98698
Response to Molecule of Fungal Origin	0.834067	0.00962083	3.78388	0.0108467	0.756959	-2.98952
Dna Strand Resection Involved in Replication Fork Processing	-0.777091	0.0960954	-3.78366	0.0108492	0.756959	-2.98961
Regulation of Synaptic Vesicle Endocytosis	0.717903	-0.0501358	3.7792	0.0109025	0.756959	-2.99163
Rna Capping	0.987761	-0.0954759	3.77506	0.0109522	0.756959	-2.9935
Negative Regulation of Nuclease Activity	-0.875742	0.160478	-3.75763	0.011164	0.756959	-3.00141
Regulation of Phospholipid Catabolic Process	-0.890249	0.0418243	-3.74075	0.0113737	0.756959	-3.00912
Snrna Transport	0.860335	-0.0392118	3.73828	0.0114048	0.756959	-3.01025
Heparan Sulfate Proteoglycan Biosynthetic Process Polysaccharide Chain Biosynthetic Process	-0.856412	-0.141833	-3.7288	0.0115248	0.756959	-3.01461
Regulation of Protein Localization to Endosome	-0.747823	-0.0172834	-3.71449	0.0117087	0.756959	-3.0212
Renal Sodium Ion Absorption	-0.829177	0.155415	-3.69832	0.0119206	0.756959	-3.02871
Random Inactivation of x Chromosome	-0.786892	-0.0732787	-3.69549	0.0119581	0.756959	-3.03002
Trna Pseudouridine Synthesis	0.689536	-0.0928519	3.69009	0.01203	0.756959	-3.03254
Positive Regulation of Transcription of Notch Receptor Target	0.834266	0.0519172	3.68513	0.0120965	0.756959	-3.03485
Positive Regulation of Secondary Heart Field Cardioblast Proliferation	0.926568	-0.0483879	3.68029	0.0121619	0.756959	-3.03712
Positive Regulation of Synaptic Vesicle Recycling	0.70893	-0.0532605	3.6763	0.0122159	0.756959	-3.03899
Intestinal Lipid Absorption	-0.748525	0.0361043	-3.67311	0.0122595	0.756959	-3.04049
Maintenance of Animal Organ Identity	-0.956228	-0.0165429	-3.66677	0.0123463	0.756959	-3.04346
Leukotriene Transport	-0.918724	0.169673	-3.65647	0.012489	0.756959	-3.04831
Regulation of Postsynaptic Neurotransmitter Receptor Activity	-0.754371	0.0736721	-3.65372	0.0125275	0.756959	-3.04961
Threonine Metabolic Process	0.737911	-0.0819587	3.64657	0.012628	0.756959	-3.053
Positive Regulation of Aspartic Type Peptidase Activity	0.813548	-0.012058	3.64538	0.0126449	0.756959	-3.05356
Protein Deneddylation	0.882548	-0.089559	3.64363	0.0126696	0.756959	-3.05439
Positive Regulation of Inclusion Body Assembly	0.852549	-0.0642663	3.64115	0.0127048	0.756959	-3.05557
Negative Regulation of Cell Fate Specification	1.12166	0.141202	3.63855	0.0127418	0.756959	-3.0568
Negative Regulation of Glycogen Biosynthetic Process	0.701683	0.147692	3.62985	0.0128665	0.756959	-3.06094
Phospholipase c Activating Dopamine Receptor Signaling Pathway	-0.806529	-0.103155	-3.61274	0.0131159	0.756959	-3.06912
Indole Containing Compound Biosynthetic Process	1.03441	-0.143995	3.60816	0.0131837	0.756959	-3.07132
Serotonin Biosynthetic Process	1.03441	-0.143995	3.60816	0.0131837	0.756959	-3.07132
Interleukin 23-Production	0.876375	-0.156879	3.6078	0.013189	0.756959	-3.0715
Regulation of Pre Mirna Processing	-0.748864	-0.08803	-3.60491	0.0132319	0.756959	-3.07288
Basic Amino Acid Transmembrane Transport	0.683049	-0.060155	3.5983	0.0133307	0.756959	-3.07607
Dna Strand Elongation Involved in Dna Replication	-0.696776	-0.0947099	-3.59259	0.0134167	0.756959	-3.07882
Positive Regulation of Protein Glycosylation	0.72595	-0.0686739	3.54283	0.014193	0.768946	-3.10307
Aromatic Amino Acid Metabolic Process	0.792149	-0.0736508	3.53512	0.0143177	0.768946	-3.10686
Regulation of Isoprenoid Metabolic Process	-1.02347	0.0639845	-3.53249	0.0143606	0.768946	-3.10816
Regulation of Cellular Amino Acid Metabolic Process	0.668314	-0.0882313	3.52333	0.0145108	0.768946	-3.11268
Negative Regulation of Hematopoietic Stem Cell Differentiation	-0.747886	-0.0873051	-3.51059	0.0147229	0.768946	-3.119
Positive Regulation of Cellular Ph Reduction	-1.00618	-0.0185843	-3.50899	0.0147497	0.768946	-3.1198
Negative Regulation of Defense Response to Virus	0.6831	-0.0324944	3.50504	0.0148163	0.768946	-3.12177
Trna Transport	-0.78586	-0.0415774	-3.49376	0.0150082	0.768946	-3.1274
Uronic Acid Metabolic Process	0.95418	-0.0245524	3.49194	0.0150394	0.768946	-3.1283
Positive Regulation of Antigen Processing and Presentation	-0.677861	0.167288	-3.49165	0.0150445	0.768946	-3.12845
Intermediate Filament Organization	-0.688273	0.0987975	-3.48406	0.0151755	0.768946	-3.13225
Ventricular Compact Myocardium Morphogenesis	0.705279	-0.122135	3.47459	0.0153409	0.768946	-3.13702
Response to Rapamycin	0.901978	-0.0752609	3.46627	0.0154878	0.768946	-3.14121
Activation of Phospholipase A2 Activity	1	0.0174252	3.46288	0.015548	0.768946	-3.14292
Membrane Repolarization During Atrial Cardiac Muscle Cell Action Potential	-0.824583	0.151086	-3.44718	0.0158308	0.768946	-3.15088
Tyrosine Catabolic Process	1.03976	-0.145351	3.4447	0.0158761	0.768946	-3.15214
Aromatic Amino Acid Family Catabolic Process	1.06489	-0.15789	3.43795	0.0159998	0.768946	-3.15558
l Phenylalanine Catabolic Process	1.06489	-0.15789	3.43795	0.0159998	0.768946	-3.15558
Negative Regulation of Lyase Activity	-0.773079	-0.00288406	-3.43085	0.0161311	0.768946	-3.1592
Regulation of Trna Metabolic Process	0.833948	0.0802836	3.4304	0.0161394	0.768946	-3.15943
Regulation of Collagen Catabolic Process	0.714338	-0.0711125	3.42526	0.0162353	0.768946	-3.16206
Negative Regulation of Vesicle Fusion	0.835572	-0.047045	3.41924	0.0163486	0.768946	-3.16515
Regulation of Nuclear Transcribed Mrna Catabolic Process Nonsense Mediated Decay	0.721557	-0.0953992	3.41825	0.0163671	0.768946	-3.16566
Regulation of Protein Glycosylation	0.709877	-0.0342124	3.41267	0.016473	0.768946	-3.16853
Negative Regulation of Granulocyte Differentiation	0.762148	-0.0696607	3.41038	0.0165165	0.768946	-3.1697
Central Nervous System Maturation	0.737808	-0.0393191	3.40567	0.0166068	0.768946	-3.17213
Positive Regulation of t Cell Apoptotic Process	0.821949	0.00618342	3.40273	0.0166631	0.768946	-3.17364
Synaptic Vesicle Cytoskeletal Transport	0.674148	-0.0472448	3.39936	0.0167283	0.768946	-3.17539
Endothelial Cell Activation	0.70176	-0.115381	3.39909	0.0167335	0.768946	-3.17553
Protein o Linked Glycosylation via Serine	-0.757253	0.0918635	-3.38455	0.0170176	0.768946	-3.18306
Positive Regulation of Lipopolysaccharide Mediated Signaling Pathway	-0.83552	-0.129706	-3.37658	0.0171757	0.768946	-3.1872
Synaptic Vesicle Endosomal Processing	0.632461	-0.116139	3.37625	0.0171821	0.768946	-3.18737
Glomerular Mesangial Cell Proliferation	-0.722336	-0.12893	-3.36991	0.0173092	0.768946	-3.19068
Spindle Elongation	-0.685823	0.074112	-3.36483	0.0174117	0.768946	-3.19334
Regulation of Dna Demethylation	0.787756	-0.15188	3.34455	0.0178275	0.768946	-3.20398
Regulation of Protein Folding	0.692926	-0.147724	3.34295	0.0178608	0.768946	-3.20482
Negative Regulation of Iron Ion Transmembrane Transport	0.936138	-0.0329966	3.34181	0.0178845	0.768946	-3.20542
Negative Regulation of Iron Ion Transport	0.936138	-0.0329966	3.34181	0.0178845	0.768946	-3.20542
Cellular Response to Interleukin 12	-0.880088	0.0358367	-3.33981	0.0179263	0.768946	-3.20648
Thyroid Gland Development	0.667825	-0.0592197	3.33222	0.0180856	0.768946	-3.21048
Mitotic Nuclear Membrane Organization	0.640306	-0.125205	3.33105	0.0181104	0.768946	-3.2111
Mitotic Dna Replication Checkpoint Signaling	-0.709308	0.0612639	-3.32518	0.0182351	0.768946	-3.21421
Dopamine Biosynthetic Process	0.710646	-0.0608073	3.31422	0.0184701	0.768946	-3.22003
Positive Regulation of Myeloid Leukocyte Mediated Immunity	-0.683804	-0.00694575	-3.30243	0.0187269	0.768946	-3.22631
t Cell Proliferation Involved in Immune Response	0.862168	-0.0372276	3.30074	0.0187641	0.768946	-3.22722
Positive Regulation of Arachidonic Acid Secretion	-0.783763	-0.0139656	-3.29211	0.0189551	0.768946	-3.23184
Regulation of Arachidonic Acid Secretion	-0.783763	-0.0139656	-3.29211	0.0189551	0.768946	-3.23184
l Phenylalanine Metabolic Process	0.694241	-0.14913	3.29125	0.0189742	0.768946	-3.2323
Negative Regulation of Morphogenesis of an Epithelium	0.664286	-0.0354248	3.28428	0.01913	0.768946	-3.23604
Brush Border Assembly	0.994539	-0.0167566	3.28378	0.0191413	0.768946	-3.23631
Positive Regulation of Peptidyl Lysine Acetylation	0.644398	-0.015443	3.28213	0.0191785	0.768946	-3.2372
Regulation of Mda 5-Signaling Pathway	0.817589	-0.0546458	3.27459	0.0193493	0.768946	-3.24126
Negative Regulation of Telomere Capping	-0.738946	-0.0127054	-3.2659	0.0195481	0.768946	-3.24595
Chemorepulsion of Axon	0.75253	-0.000795656	3.26505	0.0195678	0.768946	-3.24641
Positive Regulation of Cgmp Mediated Signaling	-0.739524	0.0317092	-3.26327	0.0196088	0.768946	-3.24737
Cellular Response to Caffeine	-0.608738	0.150509	-3.26284	0.0196188	0.768946	-3.2476
Lysosomal Membrane Organization	0.639779	-0.121449	3.26115	0.0196579	0.768946	-3.24852
Glomerular Mesangium Development	-0.668663	-0.0362307	-3.26092	0.0196632	0.768946	-3.24864
Negative Regulation of Phospholipase Activity	-0.843	0.163753	-3.25605	0.0197765	0.768946	-3.25129
Negative Regulation of Lipoprotein Metabolic Process	-0.627733	-0.0363744	-3.25275	0.0198536	0.768946	-3.25308
Negative Regulation of Monocyte Chemotactic Protein 1-Production	0.718718	-0.0243919	3.2454	0.0200265	0.768946	-3.25707
Intracellular Glutamate Homeostasis	0.681319	0.102783	3.22464	0.0205242	0.768946	-3.26841
Protection from Non Homologous End Joining at Telomere	-0.616108	-0.0462354	-3.22374	0.0205461	0.768946	-3.26891
Plasma Membrane Raft Assembly	-0.653389	-0.0547671	-3.21749	0.0206988	0.768946	-3.27234
Reversible Differentiation	0.929504	0.0172009	3.21554	0.0207467	0.768946	-3.27341
Leukotriene Biosynthetic Process	-0.629641	0.0864503	-3.21511	0.0207574	0.768946	-3.27365
Regulation of Vesicle Docking	0.807147	-0.0494116	3.21065	0.0208672	0.768946	-3.2761
Heparan Sulfate Proteoglycan Catabolic Process	0.781111	-0.0577115	3.20624	0.0209769	0.768946	-3.27854
Positive Regulation of Unsaturated Fatty Acid Biosynthetic Process	-0.856988	0.0393834	-3.20174	0.0210892	0.768946	-3.28102
Negative Regulation of Cardiac Muscle Cell Differentiation	0.684225	-0.00812836	3.20153	0.0210945	0.768946	-3.28114
Protein Localization to Perinuclear Region of Cytoplasm	0.806349	0.00313275	3.20064	0.0211167	0.768946	-3.28162
Proteoglycan Catabolic Process	0.786528	-0.0654222	3.19966	0.0211414	0.768946	-3.28217
Regulation of Cilium Beat Frequency Involved in Ciliary Motility	0.644281	-0.0726335	3.19692	0.0212103	0.768946	-3.28368
Neuron Glial Cell Signaling	-1.04892	0.0641672	-3.19382	0.0212887	0.768946	-3.2854
Dorsal Aorta Development	0.796659	-0.00486827	3.18954	0.0213973	0.768946	-3.28777
Venous Blood Vessel Morphogenesis	-0.630425	-0.0195903	-3.18713	0.0214585	0.768946	-3.28911
Cellular Response to Nitric Oxide	0.628083	0.0113555	3.18091	0.021618	0.768946	-3.29256
Positive Regulation of Uterine Smooth Muscle Contraction	-0.857122	0.0984872	-3.17615	0.021741	0.768946	-3.29522
Myosin Filament Assembly	-0.837596	0.137075	-3.17515	0.0217669	0.768946	-3.29577
Localization of Cell	-0.846011	-0.020847	-3.16787	0.0219567	0.768946	-3.29984
Positive Regulation of Hyaluronan Biosynthetic Process	-0.884762	0.255924	-3.16722	0.0219739	0.768946	-3.3002
Cardiac Muscle Cell Fate Commitment	0.859143	0.0838216	3.16599	0.0220059	0.768946	-3.30088
Protein Localization to Early Endosome	-0.599014	-0.0238342	-3.16266	0.0220936	0.768946	-3.30275
Organelle Inheritance	0.655439	-0.0956681	3.15976	0.0221704	0.768946	-3.30437
Neuron Neuron Synaptic Transmission	0.610895	-0.0793793	3.15821	0.0222113	0.768946	-3.30524
Clathrin Coated Vesicle Cargo Loading	0.770305	-0.011761	3.15556	0.0222818	0.768946	-3.30673
Protein to Membrane Docking	0.645504	-0.140317	3.15308	0.0223478	0.768946	-3.30812
Regulation of Phospholipase c Activating g Protein Coupled Receptor Signaling Pathway	0.679199	0.171514	3.14474	0.0225721	0.769994	-3.31281
Positive Regulation of Proteoglycan Biosynthetic Process	-0.662615	-0.0232335	-3.14448	0.022579	0.769994	-3.31295
Positive Regulation of Protein Kinase c Signaling	-0.639393	0.0559562	-3.1378	0.0227603	0.772742	-3.31672
Threonine Catabolic Process	0.849353	-0.0676275	3.12474	0.0231192	0.779623	-3.3241
Peptide Antigen Assembly with Mhc Protein Complex	0.8411	-0.137558	3.12305	0.0231662	0.779623	-3.32506
Mitotic Spindle Elongation	-0.604904	0.0485149	-3.11142	0.0234921	0.783457	-3.33167
Long Chain Fatty Acid Catabolic Process	-0.856542	0.124213	-3.10581	0.023651	0.783457	-3.33486
Negative Regulation of Syncytium Formation by Plasma Membrane Fusion	-0.910462	0.192923	-3.09968	0.0238258	0.783457	-3.33836
Apoptotic Process Involved in Heart Morphogenesis	0.744571	-0.0744702	3.09075	0.0240836	0.783457	-3.34347
Tachykinin Receptor Signaling Pathway	-0.915474	0.076864	-3.08992	0.0241075	0.783457	-3.34394
Xylulose 5-Phosphate Metabolic Process	0.829646	-0.0560833	3.08824	0.0241565	0.783457	-3.34491
Spermine Metabolic Process	-0.612054	-0.0299167	-3.08355	0.0242933	0.783457	-3.3476
Trachea Formation	0.771523	-0.0712696	3.07971	0.0244063	0.783457	-3.34981
Regulation of Synaptic Vesicle Clustering	0.701559	-0.0735463	3.07814	0.0244525	0.783457	-3.35071
Catechol Containing Compound Biosynthetic Process	0.664165	-0.0301951	3.06903	0.0247228	0.783457	-3.35595
Development of Secondary Sexual Characteristics	0.754346	0.00919011	3.06339	0.024892	0.783457	-3.35921
Nad Biosynthetic Process	-0.700783	0.0559824	-3.06215	0.0249292	0.783457	-3.35993
Detection of External Biotic Stimulus	-0.599538	0.0724517	-3.057	0.0250849	0.783457	-3.36291
Negative Regulation of Lipase Activity	-0.723198	0.0910382	-3.05609	0.0251128	0.783457	-3.36344
Regulation of Chronic Inflammatory Response	0.762141	0.132595	3.0529	0.02521	0.783457	-3.36529
Granulocyte Colony Stimulating Factor Signaling Pathway	-0.712393	0.0277185	-3.04888	0.025333	0.783457	-3.36762
Negative Regulation of Isoprenoid Metabolic Process	-0.96739	-0.00452052	-3.03857	0.0256514	0.783457	-3.37361
Cell Quiescence	0.759945	-0.110796	3.03694	0.025702	0.783457	-3.37456
Cellular Response to Ether	0.759754	-0.0114476	3.03662	0.0257121	0.783457	-3.37475
Regulation of Chondrocyte Development	-0.81816	0.0256175	-3.03648	0.0257164	0.783457	-3.37483
Cranial Ganglion Development	0.614121	-0.0445792	3.03602	0.0257307	0.783457	-3.3751
Cut Metabolic Process	-0.966852	0.0448902	-3.03363	0.0258056	0.783457	-3.37649
Regulation of Metallopeptidase Activity	0.743356	-0.0775129	3.03333	0.025815	0.783457	-3.37667
Positive Regulation of Prostaglandin Biosynthetic Process	-0.803261	0.0517464	-3.03182	0.0258623	0.783457	-3.37755
Epithelial to Mesenchymal Transition Involved in Endocardial Cushion Formation	0.578953	-0.0299771	3.02956	0.0259332	0.783457	-3.37887
Prenylation	-0.634715	0.0325298	-3.02951	0.0259349	0.783457	-3.3789
Autophagosome Membrane Docking	0.621173	-0.17395	3.02048	0.0262208	0.788989	-3.38418
Activation of Protein Kinase b Activity	0.572127	-0.0472421	3.01102	0.0265245	0.791248	-3.38973
Ventricular Trabecula Myocardium Morphogenesis	0.609155	-0.0380568	3.00904	0.0265882	0.791248	-3.39089
Cellular Response to Ethanol	0.596204	-0.00374187	3.00852	0.0266052	0.791248	-3.3912
Interleukin 1-Mediated Signaling Pathway	-0.646847	0.00657172	-2.9994	0.0269024	0.796995	-3.39657
Mammary Gland Formation	0.815195	0.0143031	2.98864	0.0272576	0.797128	-3.40293
Vasculogenesis Involved in Coronary Vascular Morphogenesis	0.573374	0.0222479	2.98659	0.027326	0.797128	-3.40414
Eye Pigmentation	-0.605821	-0.106358	-2.96463	0.0280692	0.797128	-3.41719
Regulation of Peptidyl Serine Phosphorylation of Stat Protein	0.853351	-0.102113	2.95662	0.0283458	0.797128	-3.42197
Regulation of t Cell Chemotaxis	-0.709386	0.0779636	-2.9555	0.0283849	0.797128	-3.42264
Protein Auto Adp Ribosylation	-0.60452	0.025875	-2.95178	0.0285145	0.797128	-3.42487
Lipid Digestion	-0.663612	0.0628529	-2.94705	0.0286802	0.797128	-3.4277
Regulation of Cd4 Positive Cd25 Positive Alpha Beta Regulatory t Cell Differentiation	0.936443	-0.000494805	2.94623	0.0287092	0.797128	-3.42819
l Lysine Transmembrane Transport	0.623863	0.0475756	2.9405	0.0289117	0.797128	-3.43163
Fucosylation	-0.558096	-0.136584	-2.9354	0.0290934	0.797128	-3.4347
Positive Regulation of Sodium Ion Transmembrane Transport	0.579947	0.0174118	2.92942	0.0293077	0.797128	-3.4383
Primary Amino Compound Metabolic Process	0.586208	-0.103389	2.92309	0.0295369	0.797128	-3.44212
Telomeric Loop Formation	-0.820281	0.133321	-2.92176	0.0295851	0.797128	-3.44292
Synaptic Vesicle Transport	0.570462	-0.0533316	2.92022	0.0296414	0.797128	-3.44385
Regulation of Skeletal Muscle Acetylcholine Gated Channel Clustering	0.600349	-0.0778985	2.9194	0.0296712	0.797128	-3.44435
Regulation of Trna Stability	0.740211	0.0711799	2.91602	0.029795	0.797128	-3.44639
Renal Sodium Ion Transport	-0.571086	0.16251	-2.9159	0.0297992	0.797128	-3.44646
Stem Cell Fate Specification	0.838742	0.0929671	2.91473	0.0298422	0.797128	-3.44717
Negative Regulation of Atpase Coupled Calcium Transmembrane Transporter Activity	-0.834563	-0.127714	-2.91256	0.0299221	0.797128	-3.44849
Regulation of Calcium Ion Binding	-0.834563	-0.127714	-2.91256	0.0299221	0.797128	-3.44849
Immature t Cell Proliferation	-0.604845	0.0804432	-2.9053	0.0301908	0.797128	-3.45289
Positive Regulation of Megakaryocyte Differentiation	-0.74556	-0.0483224	-2.90272	0.0302871	0.797128	-3.45446
Sensory Perception of Taste	-0.727484	0.0754506	-2.90151	0.0303323	0.797128	-3.45519
Spinal Cord Motor Neuron Cell Fate Specification	-0.687738	-0.0762313	-2.9008	0.0303588	0.797128	-3.45562
Ventral Spinal Cord Interneuron Differentiation	-0.687738	-0.0762313	-2.9008	0.0303588	0.797128	-3.45562
Norepinephrine Biosynthetic Process	0.646303	0.0325555	2.9004	0.0303738	0.797128	-3.45586
n Terminal Peptidyl Methionine Acetylation	0.675827	0.0514668	2.89952	0.0304068	0.797128	-3.4564
Basic Amino Acid Transport	0.592879	-0.051494	2.89688	0.0305061	0.797128	-3.45801
Membrane Repolarization During Cardiac Muscle Cell Action Potential	-0.758058	0.117803	-2.89584	0.0305454	0.797128	-3.45864
Pyruvate Biosynthetic Process	0.7771	0.0417303	2.8956	0.0305543	0.797128	-3.45879
Positive Regulation of Skeletal Muscle Tissue Growth	0.550756	0.0133693	2.89414	0.0306094	0.797128	-3.45968
Regulation of Skeletal Muscle Tissue Growth	0.550756	0.0133693	2.89414	0.0306094	0.797128	-3.45968
Receptor Localization to Non Motile Cilium	0.907046	-0.159149	2.88964	0.03078	0.797128	-3.46242
Negative Regulation of Programmed Necrotic Cell Death	-0.587053	0.0546924	-2.88517	0.0309502	0.797128	-3.46515
Pulmonary Artery Morphogenesis	-0.543209	-0.0877053	-2.88472	0.0309676	0.797128	-3.46542
Carbohydrate Import Across Plasma Membrane	-0.964954	-0.0809699	-2.88442	0.0309788	0.797128	-3.4656
Positive Regulation of Interferon Alpha Production	-0.613991	0.0196576	-2.88365	0.0310083	0.797128	-3.46607
Mesenchymal Cell Proliferation Involved in Lung Development	0.726711	-0.134672	2.88325	0.0310236	0.797128	-3.46632
n Terminal Protein Amino Acid Modification	0.545408	-0.0639716	2.88238	0.0310571	0.797128	-3.46685
Protein Localization to Ciliary Membrane	0.668137	-0.0996765	2.87925	0.0311774	0.797128	-3.46876
Amyloid Beta Clearance by Transcytosis	0.620519	-0.129322	2.87832	0.0312134	0.797128	-3.46934
Endocardial Cushion Development	0.547987	-0.0606372	2.87656	0.0312813	0.797128	-3.47041
Detection of Lipopolysaccharide	-0.569613	-0.0164077	-2.86912	0.0315707	0.797128	-3.47498
Protein o Linked Mannosylation	0.598423	-0.0262523	2.86843	0.0315976	0.797128	-3.4754
n Terminal Protein Amino Acid Acetylation	0.695404	-0.0157024	2.86351	0.0317906	0.797128	-3.47842
Ectodermal Placode Development	0.545412	-0.0226344	2.86054	0.0319079	0.797128	-3.48025
Ventricular Cardiac Muscle Tissue Morphogenesis	0.571557	-0.0190798	2.85866	0.0319824	0.797128	-3.48141
Positive Regulation of Natural Killer Cell Proliferation	0.669775	-0.104884	2.85828	0.0319973	0.797128	-3.48164
Regulation of Natural Killer Cell Proliferation	0.669775	-0.104884	2.85828	0.0319973	0.797128	-3.48164
Negative Regulation of Amino Acid Transport	-0.784327	0.0733397	-2.85362	0.032183	0.799158	-3.48451
Glucuronate Catabolic Process to Xylulose 5-Phosphate	0.881589	-0.0521008	2.84601	0.032488	0.804074	-3.48921
Bergmann Glial Cell Differentiation	0.617898	-0.131413	2.84348	0.0325905	0.804074	-3.49078
Stomach Development	-0.793467	0.0442835	-2.83539	0.0329197	0.804497	-3.49579
Negative Regulation of Neuron Maturation	0.795996	-0.116242	2.8353	0.0329234	0.804497	-3.49584
Cholesterol Import	-0.736995	0.0279612	-2.83479	0.0329442	0.804497	-3.49616
Protein Localization to Nucleoplasm	-0.610605	-0.0624273	-2.83277	0.0330271	0.804497	-3.49741
Regulation of Odontogenesis	0.595671	-0.0119414	2.81642	0.0337056	0.81283	-3.50758
Prostaglandin Transport	-0.551068	0.00600295	-2.81498	0.033766	0.81283	-3.50847
Synaptic Vesicle Localization	0.527784	-0.0394257	2.8073	0.034091	0.81283	-3.51327
Thelarche	0.620894	-0.109652	2.80532	0.0341751	0.81283	-3.51451
Positive Regulation of Fat Cell Proliferation	0.640852	0.0284542	2.80449	0.0342104	0.81283	-3.51503
Negative Regulation of Glycogen Metabolic Process	0.553731	0.100537	2.80083	0.0343672	0.81283	-3.51732
Tricarboxylic Acid Transport	0.722311	0.0635783	2.79938	0.0344295	0.81283	-3.51823
Distal Tubule Development	-0.565212	0.176938	-2.79451	0.0346395	0.81283	-3.52128
Sperm Dna Condensation	0.556271	-0.146777	2.78965	0.0348501	0.81283	-3.52433
Response to Ether	0.646273	-0.0792785	2.78809	0.0349181	0.81283	-3.52531
Regulation of Aspartic Type Peptidase Activity	0.738564	-0.0182706	2.78777	0.034932	0.81283	-3.52551
Maternal Process Involved in Parturition	-0.949308	-0.0185071	-2.78351	0.0351185	0.81283	-3.52819
Dna Ligation Involved in Dna Repair	-0.577825	-0.0100912	-2.78285	0.0351475	0.81283	-3.52861
Osteoclast Proliferation	0.555682	-0.0161563	2.77967	0.0352876	0.81283	-3.53061
Presynaptic Endocytosis	0.5236	-0.0509868	2.77842	0.0353427	0.81283	-3.5314
Positive Regulation of Developmental Pigmentation	0.538708	-0.132937	2.77823	0.035351	0.81283	-3.53152
Ornithine Transport	0.551694	-0.115657	2.77807	0.0353585	0.81283	-3.53162
Thalamus Development	0.673872	-0.101453	2.77095	0.0356745	0.81283	-3.53611
Protein Localization to Cytoplasmic Stress Granule	-0.528213	-0.054858	-2.76743	0.0358321	0.81283	-3.53834
Myeloid Dendritic Cell Cytokine Production	-0.816834	-0.177297	-2.76622	0.0358866	0.81283	-3.5391
Hindbrain Maturation	0.709571	-0.0259788	2.76391	0.0359905	0.81283	-3.54056
Regulation of Gamma Aminobutyric Acid Secretion	-0.535649	0.133264	-2.76244	0.0360571	0.81283	-3.5415
Glutamine Family Amino Acid Biosynthetic Process	0.535715	0.0486446	2.76143	0.0361029	0.81283	-3.54214
Regulation of Amine Metabolic Process	0.584776	-0.0684753	2.75749	0.0362814	0.81283	-3.54463
Indole Containing Compound Metabolic Process	0.658629	-0.0973841	2.75746	0.0362827	0.81283	-3.54465
Regulation of Alternative Mrna Splicing via Spliceosome	0.533798	-0.0255025	2.75681	0.0363123	0.81283	-3.54506
Chemokine c x c Motif Ligand 12-Signaling Pathway	-0.706231	0.0198606	-2.75327	0.0364739	0.81283	-3.54731
Nls Bearing Protein Import into Nucleus	-0.572227	-0.00375234	-2.75314	0.0364798	0.81283	-3.54739
Peptide Antigen Assembly with Mhc Class Ii Protein Complex	0.794626	-0.0922254	2.75178	0.036542	0.81283	-3.54825
Serotonin Metabolic Process	0.613147	-0.10453	2.74381	0.0369096	0.81283	-3.55333
Negative Regulation of Skeletal Muscle Cell Differentiation	-0.760396	0.0697992	-2.74192	0.0369971	0.81283	-3.55453
Regulation of Grooming Behavior	-0.831757	0.193162	-2.74139	0.0370217	0.81283	-3.55486
Negative Regulation of Protein Kinase Activity by Regulation of Protein Phosphorylation	0.513211	-0.179031	2.73547	0.0372985	0.81283	-3.55864
Pore Complex Assembly	-0.570887	0.0329495	-2.73534	0.0373045	0.81283	-3.55873
Cell Junction Disassembly	0.526673	0.0102073	2.73188	0.037467	0.81283	-3.56093
Receptor Diffusion Trapping	-0.660574	0.0066891	-2.72815	0.0376431	0.81283	-3.56332
Positive Regulation of Nuclear Cell Cycle Dna Replication	-0.712255	0.00745682	-2.72713	0.0376913	0.81283	-3.56397
Allantoin Metabolic Process	0.566944	0.0319398	2.72197	0.0379369	0.81283	-3.56727
Purine Deoxyribonucleoside Monophosphate Catabolic Process	0.566944	0.0319398	2.72197	0.0379369	0.81283	-3.56727
Cellular Response to Electrical Stimulus	0.821887	-0.0651026	2.72168	0.0379508	0.81283	-3.56746
Regulation of Branching Involved in Lung Morphogenesis	0.793136	0.0248175	2.72145	0.0379618	0.81283	-3.5676
Peptide Cross Linking	-0.512737	0.0818536	-2.72046	0.038009	0.81283	-3.56824
Germ Cell Proliferation	-0.616452	0.140511	-2.72012	0.0380253	0.81283	-3.56846
Synaptic Vesicle to Endosome Fusion	0.693896	-0.190332	2.71767	0.0381429	0.81283	-3.57003
Skeletal Muscle Hypertrophy	-0.814882	0.0531345	-2.71425	0.0383076	0.81283	-3.57222
Base Excision Repair Ap Site Formation	-0.698545	0.000802128	-2.71372	0.0383333	0.81283	-3.57256
Skeletal Muscle Satellite Cell Activation	-0.633634	-0.0234644	-2.70768	0.0386262	0.81283	-3.57644
Regulation of Pigmentation	0.505452	-0.0217846	2.7037	0.0388202	0.81283	-3.579
Regulation of Necroptotic Process	-0.604261	0.0685712	-2.70149	0.0389287	0.81283	-3.58043
Adhesion of Symbiont to Host	-0.638038	0.0602245	-2.70059	0.0389731	0.81283	-3.58101
c x c Chemokine Receptor Cxcr4 Signaling Pathway	-0.542859	-0.0878941	-2.69917	0.0390429	0.81283	-3.58192
Regulation of Isotype Switching to Ige Isotypes	0.513714	0.0462335	2.69836	0.039083	0.81283	-3.58245
Nitrogen Utilization	0.664165	0.0087572	2.69345	0.0393257	0.81283	-3.58561
Phenotypic Switching	0.583196	0.0623914	2.69254	0.0393711	0.81283	-3.5862
Regulation of Androgen Receptor Signaling Pathway	0.528431	-0.0180617	2.68629	0.0396828	0.81283	-3.59024
Regulation of Thymocyte Apoptotic Process	0.579984	0.0664785	2.68626	0.0396846	0.81283	-3.59026
Presynaptic Membrane Assembly	0.578615	-0.0846849	2.68297	0.0398496	0.81283	-3.59239
Dna Strand Elongation	-0.541242	-0.0316201	-2.68222	0.0398878	0.81283	-3.59288
Response to Parathyroid Hormone	0.804624	0.0177764	2.6821	0.0398937	0.81283	-3.59295
Positive Regulation of Synaptic Vesicle Exocytosis	0.723071	-0.0909919	2.68075	0.0399618	0.81283	-3.59383
Regulation of Protein Kinase c Signaling	-0.513665	0.0896448	-2.67931	0.0400346	0.81283	-3.59476
Detection of Biotic Stimulus	-0.588027	0.0010962	-2.67877	0.0400622	0.81283	-3.59511
Positive Regulation of Male Gonad Development	0.511047	-0.0186742	2.67282	0.0403649	0.81283	-3.59897
Regulation of Polyamine Transmembrane Transport	0.839636	-0.0458837	2.67182	0.0404156	0.81283	-3.59962
Gamma Aminobutyric Acid Biosynthetic Process	-0.749035	-0.0632521	-2.66934	0.0405429	0.81283	-3.60123
Apoptotic Process in Bone Marrow Cell	0.652618	-0.124463	2.66877	0.0405721	0.81283	-3.6016
Regulation of Ligase Activity	-0.654911	0.0732579	-2.6682	0.0406013	0.81283	-3.60197
Retrotransposon Silencing by Heterochromatin Formation	0.573375	0.226485	2.66807	0.0406083	0.81283	-3.60206
Renal System Vasculature Morphogenesis	0.545679	-0.161184	2.6667	0.0406786	0.81283	-3.60295
Courtship Behavior	-0.662878	-0.0410842	-2.65946	0.0410534	0.816154	-3.60766
Regulation of Microvillus Assembly	0.627261	0.0791902	2.65938	0.0410576	0.816154	-3.60771
Dna Ligation	-0.494818	0.0109603	-2.65177	0.0414556	0.819135	-3.61268
Gastrulation with Mouth Forming Second	0.611344	-0.0360156	2.65087	0.0415027	0.819135	-3.61326
Post Embryonic Hemopoiesis	-0.628423	-0.0876314	-2.64666	0.0417253	0.819135	-3.61602
Endocardial Cushion Morphogenesis	0.538052	-0.0491479	2.6445	0.0418396	0.819135	-3.61743
Negative Regulation of Natural Killer Cell Activation	-0.642226	-0.0393947	-2.64437	0.0418464	0.819135	-3.61751
Negative Regulation of Cyclase Activity	-0.840527	-0.0644289	-2.64015	0.0420714	0.819135	-3.62028
Positive Regulation of Atp Biosynthetic Process	0.509946	-0.0107215	2.63935	0.0421139	0.819135	-3.6208
Negative Regulation of Superoxide Anion Generation	0.66999	-0.0128899	2.63726	0.0422259	0.819135	-3.62217
Activation of Transmembrane Receptor Protein Tyrosine Kinase Activity	0.949887	0.184531	2.63551	0.04232	0.819135	-3.62332
Pre b Cell Differentiation	0.740683	-0.0605195	2.63453	0.0423726	0.819135	-3.62396
Left Ventricular Cardiac Muscle Tissue Morphogenesis	0.537826	-0.0115272	2.63281	0.0424656	0.819135	-3.62509
Negative Regulation of Anion Transmembrane Transport	-0.76368	-0.018266	-2.63201	0.0425083	0.819135	-3.62561
Positive Regulation of Skeletal Muscle Fiber Development	0.566523	0.222403	2.62701	0.0427796	0.819135	-3.6289
Response to Hepatocyte Growth Factor	0.546966	0.0435892	2.62446	0.0429184	0.819135	-3.63058
Amine Catabolic Process	-0.5093	0.115939	-2.6228	0.0430091	0.819135	-3.63167
Leukotriene Metabolic Process	-0.493413	0.130061	-2.6228	0.0430094	0.819135	-3.63167
Regulation of Synaptic Vesicle Recycling	0.516575	-0.0697789	2.62164	0.0430727	0.819135	-3.63243
Regulation of Barbed End Actin Filament Capping	0.731256	0.0293191	2.62061	0.0431292	0.819135	-3.63311
Positive Regulation of Hematopoietic Stem Cell Proliferation	-0.523923	-0.153065	-2.61031	0.0436986	0.8279	-3.6399
Positive Regulation of Interleukin 1-Alpha Production	-0.64722	0.124884	-2.60662	0.0439045	0.829752	-3.64234
Saliva Secretion	0.711427	0.138253	2.59713	0.0444384	0.836458	-3.64862
Negative Regulation of Cytokine Production Involved in Inflammatory Response	-0.496736	0.0269526	-2.59645	0.0444774	0.836458	-3.64907
Positive Regulation of Synaptic Vesicle Clustering	0.758557	-0.158958	2.58629	0.0450574	0.83876	-3.65581
Regulation of Electron Transfer Activity	0.500247	-0.143141	2.58574	0.0450894	0.83876	-3.65618
Negative Regulation of Transmission of Nerve Impulse	-0.926667	-0.0639827	-2.58555	0.0451003	0.83876	-3.65631
Vesicle Transport along Microtubule	0.48943	-0.0278002	2.58346	0.0452209	0.83876	-3.6577
Regulation of Peptidyl Lysine Acetylation	0.506112	-0.0401545	2.58105	0.0453599	0.83876	-3.65929
Atrioventricular Canal Development	0.754943	0.021128	2.5792	0.0454673	0.83876	-3.66053
Cerebellar Cortex Formation	0.493305	-0.0420552	2.57711	0.0455887	0.83876	-3.66192
Phenol Containing Compound Biosynthetic Process	0.580773	-0.0375818	2.57668	0.0456138	0.83876	-3.6622
Positive Regulation of Steroid Hormone Secretion	0.500546	-0.0334957	2.57578	0.0456666	0.83876	-3.6628
Glyceraldehyde 3-Phosphate Metabolic Process	0.537266	-0.0273356	2.57533	0.0456929	0.83876	-3.66311
Diacylglycerol Biosynthetic Process	0.715884	0.00863213	2.56486	0.0463087	0.839732	-3.67009
b Cell Selection	0.76357	-0.0944015	2.56347	0.046391	0.839732	-3.67102
Regulation of Early Endosome to Late Endosome Transport	0.492048	-0.0811295	2.56275	0.046434	0.839732	-3.6715
Negative Regulation of Cholesterol Storage	0.593805	-0.0741651	2.56113	0.04653	0.839732	-3.67258
Positive Regulation of Transcription Regulatory Region Dna Binding	0.525281	-0.118309	2.55985	0.0466066	0.839732	-3.67344
Positive Regulation of Protein Kinase a Signaling	-0.533228	-0.00289083	-2.55768	0.0467361	0.839732	-3.67489
Negative Regulation of Tubulin Deacetylation	-0.583318	0.154056	-2.55592	0.0468418	0.839732	-3.67607
Regulation of Hair Follicle Maturation	0.483122	-0.0694236	2.55498	0.0468982	0.839732	-3.6767
Positive Regulation of Microtubule Polymerization or Depolymerization	-0.552921	0.0373986	-2.55119	0.0471264	0.839732	-3.67924
Deoxyribonucleoside Monophosphate Biosynthetic Process	-0.569411	0.0202253	-2.55057	0.0471634	0.839732	-3.67965
Muscle Filament Sliding	0.850483	-0.0842565	2.54777	0.0473329	0.839732	-3.68153
Positive Regulation of Keratinocyte Differentiation	0.473589	0.0283826	2.54642	0.047415	0.839732	-3.68244
Oxalate Transport	-0.855849	-0.066745	-2.54367	0.0475823	0.839732	-3.68428
Endocardial Cushion Formation	0.478118	-0.0417245	2.54323	0.0476097	0.839732	-3.68458
Positive Regulation of Metallopeptidase Activity	0.57742	0.0306811	2.54208	0.0476794	0.839732	-3.68535
Amino Sugar Catabolic Process	0.483474	-0.111623	2.54158	0.0477105	0.839732	-3.68569
Toll Like Receptor 7-Signaling Pathway	-0.612193	-0.0191646	-2.53996	0.0478096	0.839732	-3.68678
Branching Involved in Prostate Gland Morphogenesis	0.60143	-0.0501003	2.53901	0.0478681	0.839732	-3.68742
Positive Regulation of Skeletal Muscle Acetylcholine Gated Channel Clustering	0.618258	-0.0902449	2.53575	0.0480681	0.839732	-3.68961
Negative Regulation of Mirna Metabolic Process	0.550714	-0.0522149	2.53285	0.0482478	0.839732	-3.69156
Nucleotide Excision Repair Dna Gap Filling	-0.794183	0.218563	-2.53141	0.0483369	0.839732	-3.69253
Response to Insecticide	0.787024	-0.00611377	2.52945	0.0484588	0.839732	-3.69385
Clathrin Dependent Endocytosis	0.519647	-0.0353689	2.52727	0.0485944	0.839732	-3.69532
Interferon Alpha Production	-0.526284	0.0287477	-2.52727	0.0485945	0.839732	-3.69532
Vesicle Budding from Membrane	0.514608	-0.0656374	2.52715	0.0486021	0.839732	-3.6954
Iodide Transport	-0.726017	0.0530561	-2.52709	0.0486057	0.839732	-3.69544
Natural Killer Cell Degranulation	0.574415	0.0952556	2.52541	0.0487103	0.839732	-3.69657
Dolichol Metabolic Process	0.595631	-0.0958159	2.52208	0.0489196	0.839732	-3.69883
Polyprenol Metabolic Process	0.595631	-0.0958159	2.52208	0.0489196	0.839732	-3.69883
Dolichol Linked Oligosaccharide Biosynthetic Process	0.555306	-0.113806	2.51977	0.0490649	0.839849	-3.70039
Nonassociative Learning	-0.714522	0.189646	-2.51766	0.0491983	0.839849	-3.70181
Striatum Development	0.525667	-0.0511779	2.51676	0.0492548	0.839849	-3.70242
Regulation of Sodium Ion Export Across Plasma Membrane	0.728071	-0.072581	2.51119	0.0496091	0.843319	-3.70619
Positive Regulation of Filopodium Assembly	0.619687	-0.0521931	2.50934	0.0497272	0.843319	-3.70744
Response to Fatty Acid	0.47231	-0.0320769	2.50747	0.0498469	0.843319	-3.70871
Vein Smooth Muscle Contraction	0.486302	0.164895	2.50517	0.0499944	0.843319	-3.71026
Negative Regulation of Mast Cell Activation	-0.764452	0.14374	-2.50233	0.0501778	0.843319	-3.71219
Mesenchymal Stem Cell Differentiation	0.492152	0.0456357	2.49923	0.0503781	0.843319	-3.7143
Inner Cell Mass Cell Proliferation	-0.520213	-0.0475619	-2.49837	0.0504343	0.843319	-3.71488
Methionine Metabolic Process	0.48115	0.00669892	2.49832	0.0504373	0.843319	-3.71491
Positive Regulation of Monoatomic Anion Transport	-0.792944	0.0576675	-2.49624	0.0505725	0.843319	-3.71633
n Acetylneuraminate Catabolic Process	0.55469	-0.0440699	2.4961	0.0505815	0.843319	-3.71642
Synaptic Vesicle Recycling	0.504087	-0.0358397	2.49445	0.0506895	0.843319	-3.71755
Thymus Development	0.554867	-0.0384627	2.49226	0.0508324	0.843319	-3.71903
Response to Interleukin 9	0.563261	0.245316	2.49143	0.0508871	0.843319	-3.7196
Ovulation	0.551165	0.0877889	2.48819	0.0510998	0.845019	-3.7218
Telencephalon Regionalization	0.626451	0.0712749	2.47938	0.0516836	0.850393	-3.72781
Regulation of Unsaturated Fatty Acid Biosynthetic Process	-0.642805	0.0369	-2.47915	0.0516988	0.850393	-3.72797
Regulation of Endosome to Plasma Membrane Protein Transport	-0.531803	0.0521404	-2.4762	0.0518957	0.850393	-3.72998
Regulation of Release of Cytochrome c from Mitochondria	0.47805	-0.0168223	2.47088	0.0522538	0.850393	-3.73362
Parathyroid Gland Development	0.715424	-0.0864408	2.47069	0.0522665	0.850393	-3.73375
Epithelial Cell Proliferation Involved in Lung Morphogenesis	0.477593	-0.0124487	2.47027	0.0522945	0.850393	-3.73403
Spinal Cord Patterning	-0.658495	-0.0256175	-2.46761	0.0524747	0.850393	-3.73585
Trophectodermal Cell Proliferation	0.548109	-0.133301	2.46553	0.052616	0.850393	-3.73728
Positive Regulation of Cell Cell Adhesion Mediated by Integrin	0.606884	0.118466	2.46337	0.0527629	0.850393	-3.73876
Regulation of Inhibitory Synapse Assembly	-0.77019	0.149258	-2.46275	0.0528052	0.850393	-3.73918
Blood Vessel Maturation	0.519718	-0.0463705	2.46257	0.0528175	0.850393	-3.73931
Cardiac Cell Fate Commitment	0.586071	-0.00167133	2.46252	0.0528206	0.850393	-3.73934
Thyroid Stimulating Hormone Secreting Cell Differentiation	-0.678805	0.0129448	-2.46169	0.0528776	0.850393	-3.73991
Positive Regulation of Hydrogen Peroxide Mediated Programmed Cell Death	0.678466	-0.0963557	2.46004	0.0529901	0.850393	-3.74104
Extracellular Matrix Disassembly	0.478975	-0.0263486	2.45862	0.0530872	0.850393	-3.74201
Oligopeptide Transmembrane Transport	-0.525454	0.0362981	-2.45452	0.0533693	0.851715	-3.74482
Cellular Response to Testosterone Stimulus	-0.466438	0.00190724	-2.45411	0.0533978	0.851715	-3.7451
Fatty Acid Elongation Saturated Fatty Acid	-0.626204	-0.0341217	-2.45259	0.0535027	0.851715	-3.74615
Manchette Assembly	-0.902666	-0.077956	-2.44838	0.0537949	0.854317	-3.74904
Aspartate Family Amino Acid Metabolic Process	0.476073	-0.070381	2.44703	0.0538889	0.854317	-3.74997
Cellular Response to Reactive Nitrogen Species	0.559169	-0.0126245	2.4447	0.0540518	0.855133	-3.75157
Positive Regulation of Cell Proliferation Involved in Heart Morphogenesis	0.54132	-0.149434	2.43962	0.0544085	0.859004	-3.75507
Regulation of Respiratory Burst Involved in Inflammatory Response	-0.553242	-0.0359453	-2.43663	0.0546194	0.860563	-3.75713
Oligopeptide Transport	-0.550623	0.108762	-2.43344	0.0548453	0.862352	-3.75933
Regulation of t Cell Activation via t Cell Receptor Contact with Antigen Bound to Mhc Molecule on Antigen Presenting Cell	0.500129	-0.0681637	2.42563	0.0554028	0.869337	-3.76472
Cellular Response to Aldehyde	0.487529	-0.0900395	2.42379	0.0555354	0.869639	-3.76599
Development of Secondary Female Sexual Characteristics	0.641703	0.0213234	2.41964	0.055835	0.87255	-3.76886
Cardiac Muscle Cell Myoblast Differentiation	0.487073	0.0551805	2.41775	0.0559721	0.872825	-3.77017
Regulation of Granulocyte Differentiation	0.469578	-0.0431854	2.41601	0.0560988	0.872825	-3.77138
Hematopoietic Stem Cell Migration to Bone Marrow	-0.618513	-0.0774312	-2.41417	0.0562327	0.872825	-3.77265
Positive Regulation of Tolerance Induction	-0.783776	-0.0306151	-2.41314	0.0563076	0.872825	-3.77336
Loop of Henle Development	-0.699668	0.0871402	-2.40773	0.0567044	0.874358	-3.77711
Hexose Phosphate Transport	-0.54678	0.0330852	-2.405	0.0569058	0.874358	-3.77901
Negative Regulation of Transcription Regulatory Region Dna Binding	0.466789	-0.0336456	2.40485	0.056917	0.874358	-3.77911
Prostate Glandular Acinus Development	0.534491	0.034032	2.4016	0.0571572	0.874358	-3.78137
Chondrocyte Development Involved in Endochondral Bone Morphogenesis	0.76048	0.030757	2.40128	0.0571814	0.874358	-3.78159
Regulation of Programmed Necrotic Cell Death	-0.507332	0.0118012	-2.40079	0.0572175	0.874358	-3.78193
Pharyngeal Arch Artery Morphogenesis	0.52817	-0.0832978	2.39945	0.057317	0.874358	-3.78286
Presynaptic Membrane Organization	0.535231	-0.0582374	2.39534	0.0576244	0.874358	-3.78572
Sequestering of Iron Ion	0.493167	-0.0889521	2.39277	0.057817	0.874358	-3.78751
Cell Fate Specification Involved in Pattern Specification	-0.761069	-0.0938852	-2.39273	0.0578202	0.874358	-3.78754
Positive Regulation of Membrane Potential	0.510333	0.04537	2.39115	0.0579385	0.874358	-3.78864
Negative Regulation of Triglyceride Metabolic Process	0.504394	-0.00450986	2.39043	0.0579932	0.874358	-3.78914
Regulation of Asymmetric Cell Division	-0.751951	0.183665	-2.38968	0.0580493	0.874358	-3.78966
Lacrimal Gland Development	0.673729	-0.140303	2.38784	0.0581885	0.874358	-3.79094
Negative Regulation of Peptidyl Serine Phosphorylation	0.458037	-0.00542389	2.38589	0.0583362	0.874358	-3.7923
Isotype Switching to Iga Isotypes	0.633804	-0.0445951	2.38387	0.0584898	0.874358	-3.79371
Bone Marrow Development	0.612998	-0.131417	2.38293	0.0585614	0.874358	-3.79437
Protein Import into Peroxisome Matrix Receptor Recycling	-0.533195	0.0205228	-2.38142	0.0586762	0.874358	-3.79542
Negative Regulation of Membrane Depolarization	0.684796	0.194532	2.37913	0.0588514	0.874358	-3.79702
Subpallium Development	0.458399	-0.0542369	2.37869	0.058885	0.874358	-3.79732
Aspartate Family Amino Acid Biosynthetic Process	0.45521	-0.0728771	2.37796	0.0589412	0.874358	-3.79784
Protein Processing Involved in Protein Targeting to Mitochondrion	0.80522	0.0156757	2.37719	0.0590001	0.874358	-3.79837
Glomerular Epithelium Development	0.513194	-0.0820963	2.3748	0.0591843	0.874358	-3.80004
Axonemal Central Apparatus Assembly	-0.890533	-0.0608385	-2.37458	0.0592007	0.874358	-3.80019
Negative Regulation of Transcription by Competitive Promoter Binding	0.481422	-0.155107	2.37308	0.0593167	0.874358	-3.80124
Negative Regulation of Nucleotide Catabolic Process	0.530548	0.0816921	2.37153	0.0594366	0.874358	-3.80233
Regulation of Sprouting of Injured Axon	0.681053	-0.0290037	2.37093	0.0594832	0.874358	-3.80275
Detection of Mechanical Stimulus Involved in Sensory Perception of Sound	0.60339	0.161209	2.3661	0.0598587	0.874449	-3.80613
Intestinal Epithelial Structure Maintenance	0.812443	-0.143779	2.36345	0.060065	0.874449	-3.80798
Positive Regulation of Glomerulus Development	0.659875	-0.120609	2.35996	0.0603393	0.874449	-3.81043
Outer Mitochondrial Membrane Organization	0.649494	-0.0591375	2.35968	0.0603613	0.874449	-3.81063
Muscle Cell Fate Commitment	0.694091	0.0467294	2.35745	0.0605367	0.874449	-3.81219
Carbon Dioxide Transport	0.678794	0.194061	2.35477	0.0607485	0.874449	-3.81407
Negative Regulation of Fatty Acid Oxidation	0.643731	-0.0621225	2.34934	0.0611805	0.874449	-3.81789
Regulation of Retinal Cell Programmed Cell Death	-0.580685	-0.00383849	-2.34883	0.0612206	0.874449	-3.81824
b Cell Lineage Commitment	0.662179	-0.0345764	2.34838	0.0612567	0.874449	-3.81856
Regulation of Nk t Cell Activation	-0.515969	0.0841004	-2.34818	0.0612727	0.874449	-3.8187
Gas Transport	0.528976	0.0995842	2.348	0.0612877	0.874449	-3.81883
Positive Regulation of Release of Cytochrome c from Mitochondria	0.494743	-0.0018838	2.34793	0.061293	0.874449	-3.81888
Release of Cytochrome c from Mitochondria	0.444801	-0.028931	2.34697	0.0613693	0.874449	-3.81955
Regulation of Phospholipid Transport	-0.471857	0.0433398	-2.34656	0.0614023	0.874449	-3.81984
Glyceraldehyde 3-Phosphate Biosynthetic Process	0.583237	-0.0222078	2.34387	0.0616186	0.874449	-3.82173
Detection of Molecule of Bacterial Origin	-0.468396	0.0192805	-2.34214	0.0617575	0.874449	-3.82295
Telomere Maintenance via Recombination	-0.516226	0.0458063	-2.33754	0.0621293	0.874449	-3.82618
Regulation of Epinephrine Secretion	-0.650922	-0.0345759	-2.33605	0.0622506	0.874449	-3.82724
Negative Regulation of Nuclear Transcribed Mrna Catabolic Process Nonsense Mediated Decay	0.499724	-0.0702978	2.33464	0.0623656	0.874449	-3.82823
Hydrogen Sulfide Metabolic Process	-0.569477	0.00247527	-2.33373	0.0624396	0.874449	-3.82887
Negative Regulation of Oocyte Maturation	-0.686204	0.028486	-2.33129	0.0626391	0.874449	-3.8306
Response to Bacterial Lipoprotein	-0.483835	0.218418	-2.33105	0.0626583	0.874449	-3.83076
Regulation of Serine Type Peptidase Activity	-0.757815	0.164186	-2.32842	0.0628742	0.874449	-3.83262
Regulation of Postsynaptic Membrane Organization	-0.623234	0.0119692	-2.32624	0.0630533	0.874449	-3.83416
Regulation of Defense Response to Fungus	-0.44961	0.023945	-2.325	0.0631554	0.874449	-3.83503
Negative Regulation of Protein Folding	0.465659	-0.106318	2.32456	0.0631917	0.874449	-3.83534
Negative Regulation of Release of Cytochrome c from Mitochondria	0.482702	-0.0561544	2.32302	0.0633189	0.874449	-3.83643
Relaxation of Cardiac Muscle	0.507554	0.0582957	2.32243	0.0633683	0.874449	-3.83685
Positive Regulation of Heterotypic Cell Cell Adhesion	-0.455519	0.0747701	-2.32159	0.0634378	0.874449	-3.83744
Negative Regulation of P38mapk Cascade	-0.589398	-0.00877158	-2.32128	0.063463	0.874449	-3.83766
Cop9 Signalosome Assembly	0.507802	-0.104507	2.32114	0.063475	0.874449	-3.83776
Spindle Assembly Involved in Female Meiosis i	-0.589265	0.145609	-2.31979	0.063587	0.874449	-3.83871
Amine Biosynthetic Process	0.472236	-0.0378551	2.31732	0.0637931	0.874449	-3.84046
Trigeminal Ganglion Development	0.523098	-0.00923859	2.31721	0.0638022	0.874449	-3.84054
Regulation of Monocyte Differentiation	0.51536	-0.0321081	2.31683	0.0638336	0.874449	-3.84081
Regulation of Hydrogen Peroxide Mediated Programmed Cell Death	0.449225	-0.0113927	2.31539	0.0639538	0.874449	-3.84183
Rhythmic Synaptic Transmission	0.576444	0.025246	2.31506	0.0639816	0.874449	-3.84206
Receptor Guanylyl Cyclase Signaling Pathway	-0.544387	0.127772	-2.31391	0.0640777	0.874449	-3.84287
Regulation of Glomerulus Development	0.51856	-0.0851806	2.31369	0.0640965	0.874449	-3.84303
Regulation of Mitochondrial Transcription	0.480962	0.056166	2.31036	0.0643763	0.874449	-3.84539
Regulation of Serotonin Uptake	-0.687368	0.0264924	-2.30642	0.0647087	0.874449	-3.84818
Positive Regulation of Sodium Ion Transport	0.440173	-0.014458	2.30608	0.0647376	0.874449	-3.84842
Glyoxylate Metabolic Process	0.660944	-0.0848091	2.30442	0.0648784	0.874449	-3.8496
Amide Catabolic Process	0.473432	0.0220047	2.30432	0.0648872	0.874449	-3.84967
Dorsal Root Ganglion Development	0.732145	-0.0136887	2.29893	0.0653461	0.874449	-3.85349
Cellular Response to Insulin Like Growth Factor Stimulus	0.580402	0.0529234	2.29765	0.0654554	0.874449	-3.8544
Negative Regulation of Cardiac Muscle Contraction	0.474811	0.102806	2.29642	0.0655613	0.874449	-3.85528
n Terminal Protein Lipidation	0.54049	-0.0484889	2.29612	0.0655871	0.874449	-3.85549
Regulation of Intestinal Lipid Absorption	-0.556832	-0.00848708	-2.29487	0.0656949	0.874449	-3.85638
Positive Regulation of Keratinocyte Proliferation	-0.585317	0.0843814	-2.29288	0.0658661	0.874449	-3.85779
Amacrine Cell Differentiation	-0.591631	0.20022	-2.29183	0.0659571	0.874449	-3.85854
Oocyte Construction	-0.60038	0.008377	-2.29135	0.065998	0.874449	-3.85888
Nadp Catabolic Process	-0.755909	0.0328991	-2.28982	0.0661307	0.874449	-3.85997
Regulation of Odontogenesis of Dentin Containing Tooth	0.57076	-0.00593285	2.28946	0.0661614	0.874449	-3.86022
Positive Regulation of t Cell Mediated Immune Response to Tumor Cell	0.48863	-0.132189	2.28914	0.0661898	0.874449	-3.86046
Magnesium Ion Homeostasis	0.48639	-0.0241139	2.2873	0.0663495	0.874449	-3.86176
Positive Regulation of b Cell Apoptotic Process	0.672724	-0.0399389	2.28694	0.0663803	0.874449	-3.86202
Cardiac Vascular Smooth Muscle Cell Development	-0.712665	0.0228983	-2.28649	0.0664194	0.874449	-3.86234
Positive Regulation of Platelet Aggregation	-0.451285	0.166737	-2.28519	0.066533	0.874449	-3.86326
Ventricular Cardiac Muscle Tissue Development	0.525246	-0.0122976	2.28502	0.0665481	0.874449	-3.86339
Negative Regulation of Glucose Import	0.456071	-0.0892432	2.28449	0.0665942	0.874449	-3.86376
Amygdala Development	-0.437866	-0.0584788	-2.28183	0.0668266	0.874449	-3.86566
Alternative Mrna Splicing via Spliceosome	0.43204	-0.0509005	2.28081	0.0669166	0.874449	-3.86639
Necroptotic Process	-0.434697	-0.00057356	-2.27903	0.0670725	0.874449	-3.86765
Response to Nicotine	0.454811	0.0555033	2.27753	0.0672044	0.874449	-3.86872
Sequestering of Triglyceride	-0.524667	0.0628979	-2.27722	0.0672319	0.874449	-3.86894
Immune Response Regulating Cell Surface Receptor Signaling Pathway Involved in Phagocytosis	0.523447	-0.151712	2.27714	0.067239	0.874449	-3.869
Regulation of Fc Gamma Receptor Signaling Pathway Involved in Phagocytosis	0.523447	-0.151712	2.27714	0.067239	0.874449	-3.869
Cell Differentiation in Hindbrain	0.436835	-0.0683926	2.27578	0.0673592	0.874529	-3.86997
Detection of Temperature Stimulus	0.429571	0.0654573	2.27393	0.0675224	0.875167	-3.87129
Protein Localization to Endoplasmic Reticulum Exit Site	-0.52725	-0.0747467	-2.27124	0.0677614	0.875579	-3.87321
Cell Migration Involved in Kidney Development	-0.829726	0.0968663	-2.271	0.0677824	0.875579	-3.87338
Regulation of Transcription Regulatory Region Dna Binding	0.429632	-0.0733131	2.26409	0.0684001	0.882074	-3.87832
Central Nervous System Segmentation	0.696501	-0.0705259	2.26096	0.0686815	0.883994	-3.88056
Inositol Metabolic Process	0.432851	0.0738851	2.25797	0.0689516	0.883994	-3.88269
Positive Regulation of Inositol Trisphosphate Biosynthetic Process	0.569066	-0.0049406	2.25687	0.0690517	0.883994	-3.88349
Regulation of Lipopolysaccharide Mediated Signaling Pathway	-0.497181	-0.0215173	-2.25608	0.069123	0.883994	-3.88405
Negative Regulation of Antigen Processing and Presentation	0.449513	0.111056	2.25475	0.0692443	0.883994	-3.885
Negative Regulation of Cell Fate Commitment	0.569795	0.0243583	2.25405	0.0693078	0.883994	-3.8855
Regulation of Kidney Size	0.558748	-0.192236	2.25209	0.0694865	0.883994	-3.88691
Monocyte Aggregation	-0.467942	-0.0170305	-2.25072	0.0696119	0.883994	-3.88789
Termination of Rna Polymerase Ii Transcription	0.43182	-0.197645	2.25021	0.0696585	0.883994	-3.88826
Response to Nitric Oxide	0.510762	-0.0357611	2.24883	0.0697849	0.883994	-3.88925
Oligosaccharide Lipid Intermediate Biosynthetic Process	0.534671	-0.0534531	2.24731	0.0699245	0.883994	-3.89034
Inner Dynein Arm Assembly	0.541201	0.0577003	2.2427	0.0703491	0.883994	-3.89364
Melanin Metabolic Process	0.525634	-0.077205	2.24218	0.0703968	0.883994	-3.89401
Negative Regulation of Amine Metabolic Process	0.434248	0.0689776	2.23836	0.0707519	0.883994	-3.89676
Stem Cell Fate Commitment	0.486458	0.0674378	2.23833	0.0707546	0.883994	-3.89678
Atrial Cardiac Muscle Tissue Morphogenesis	-0.444156	0.117422	-2.23802	0.070783	0.883994	-3.897
Protein o Linked Glycosylation via Threonine	-0.611305	0.102457	-2.23644	0.0709303	0.883994	-3.89814
Glucocorticoid Secretion	-0.648994	0.103993	-2.23632	0.0709414	0.883994	-3.89822
Thyroid Hormone Mediated Signaling Pathway	-0.428247	-0.173935	-2.2338	0.0711771	0.883994	-3.90003
Positive Regulation of Autophagosome Assembly	-0.448441	-0.00131716	-2.23358	0.0711976	0.883994	-3.90019
Regulation of Mucus Secretion	0.721323	-0.00153259	2.23264	0.0712859	0.883994	-3.90087
Long Chain Fatty Acyl Coa Metabolic Process	-0.450921	-0.103904	-2.23159	0.0713847	0.883994	-3.90163
Regulation of Artery Morphogenesis	-0.487194	0.0746036	-2.23067	0.0714705	0.883994	-3.90228
Atrial Cardiac Muscle Tissue Development	-0.446775	0.114825	-2.22905	0.0716237	0.883994	-3.90345
Lens Fiber Cell Morphogenesis	-0.547731	-0.0501513	-2.22877	0.0716495	0.883994	-3.90365
Secretion by Tissue	0.422853	0.0547369	2.22628	0.071885	0.883994	-3.90545
Negative Regulation of b Cell Proliferation	0.476845	0.00620035	2.22281	0.0722144	0.883994	-3.90795
g Protein Coupled Receptor Signaling Pathway Coupled to Cgmp Nucleotide Second Messenger	0.811937	-0.0180596	2.22274	0.0722209	0.883994	-3.908
Hyaloid Vascular Plexus Regression	-0.863479	0.0490169	-2.2221	0.0722818	0.883994	-3.90846
Establishment of Blood Brain Barrier	0.429594	-0.0238966	2.22204	0.0722869	0.883994	-3.9085
Pyramidal Neuron Development	0.422691	-0.174157	2.22095	0.0723909	0.883994	-3.90929
Negative Regulation of Humoral Immune Response Mediated by Circulating Immunoglobulin	-0.453121	0.0695213	-2.2206	0.0724247	0.883994	-3.90954
Negative Regulation of Viral Genome Replication	-0.481114	-0.0291386	-2.21999	0.0724821	0.883994	-3.90997
Regulation of Relaxation of Cardiac Muscle	0.461671	0.135344	2.2178	0.0726916	0.883994	-3.91155
Catechol Containing Compound Catabolic Process	-0.414454	0.250994	-2.21777	0.0726945	0.883994	-3.91158
Aim2 Inflammasome Complex Assembly	0.419	0.190987	2.21775	0.0726965	0.883994	-3.91159
Regulation of Cell Projection Size	-0.744494	0.0874584	-2.21576	0.0728872	0.883998	-3.91303
Regulation of Atp Biosynthetic Process	0.422992	0.00818265	2.21234	0.0732164	0.883998	-3.9155
Taurine Metabolic Process	0.556242	-0.000713125	2.21202	0.073247	0.883998	-3.91572
Negative Regulation of Vascular Associated Smooth Muscle Cell Apoptotic Process	0.775001	0.0317842	2.212	0.0732487	0.883998	-3.91574
Positive Regulation of Thyroid Hormone Generation	0.647029	0.12076	2.21056	0.0733881	0.883998	-3.91678
Regulation of Thyroid Hormone Generation	0.647029	0.12076	2.21056	0.0733881	0.883998	-3.91678
Inhibition of Non Skeletal Tissue Mineralization	0.415583	0.0769889	2.20742	0.073692	0.885903	-3.91904
Epoxygenase P450 Pathway	-0.7065	-0.0998884	-2.20539	0.0738896	0.885903	-3.92051
Macropinocytosis	0.580158	0.0572741	2.20536	0.0738926	0.885903	-3.92054
Establishment of Lymphocyte Polarity	0.479563	-0.026519	2.20225	0.0741966	0.886256	-3.92279
Intestinal Epithelial Cell Development	-0.413853	0.123113	-2.20117	0.0743016	0.886256	-3.92356
Spindle Midzone Assembly	-0.43742	0.0779987	-2.19851	0.0745625	0.886256	-3.92549
Sirna Processing	0.411207	0.00281543	2.19757	0.0746557	0.886256	-3.92617
Negative Regulation of Sphingolipid Biosynthetic Process	0.5913	-0.00600052	2.19742	0.0746702	0.886256	-3.92628
Hypoxanthine Metabolic Process	0.894513	0.185124	2.19564	0.0748453	0.886256	-3.92757
Regulation of Mrna Splicing via Spliceosome	0.426093	-0.0683447	2.19561	0.0748481	0.886256	-3.92759
Antiviral Innate Immune Response	-0.449867	0.0317559	-2.19365	0.0750422	0.886256	-3.92901
Tryptophan Metabolic Process	0.926866	-0.173623	2.18997	0.0754074	0.886256	-3.93167
Synaptic Signaling via Neuropeptide	-0.512686	0.0874346	-2.18938	0.0754659	0.886256	-3.9321
Glycine Biosynthetic Process	-0.495502	0.0613888	-2.1893	0.075474	0.886256	-3.93216
Negative Regulation of Circadian Sleep Wake Cycle Sleep	0.839425	0.181555	2.18918	0.0754859	0.886256	-3.93225
Xanthine Metabolic Process	0.839425	0.181555	2.18918	0.0754859	0.886256	-3.93225
Platelet Dense Granule Organization	0.418047	-0.033412	2.18834	0.0755692	0.886256	-3.93285
Retinal Cone Cell Development	-0.773346	-0.0669424	-2.184	0.076004	0.886256	-3.93601
Phagocytosis Recognition	-0.603394	0.0609661	-2.18354	0.0760497	0.886256	-3.93634
Positive Regulation of Rna Polymerase Ii Transcription Preinitiation Complex Assembly	0.493499	-0.0292015	2.18298	0.0761063	0.886256	-3.93674
Regulation of Dna Damage Response Signal Transduction by P53 Class Mediator	0.431834	-0.0427086	2.18297	0.0761071	0.886256	-3.93675
Regulation of Long Chain Fatty Acid Import into Cell	0.587046	-0.0493933	2.18241	0.0761635	0.886256	-3.93716
Intraciliary Retrograde Transport	0.417822	-0.000659709	2.18129	0.076276	0.886256	-3.93797
Epidermis Morphogenesis	0.425435	-0.0569018	2.18058	0.0763476	0.886256	-3.93849
Skeletal Muscle Fiber Differentiation	-0.430447	-0.140087	-2.17832	0.076575	0.887553	-3.94012
Positive Regulation of Rna Splicing	0.492014	-0.0747501	2.17672	0.0767373	0.887742	-3.94129
Viral Translation	0.469474	-0.0710285	2.17468	0.0769446	0.887742	-3.94277
Positive Regulation of Leukocyte Apoptotic Process	0.506154	-0.0486021	2.17246	0.0771698	0.887742	-3.94438
Positive Regulation of Programmed Necrotic Cell Death	-0.506643	-0.0141819	-2.17238	0.0771785	0.887742	-3.94444
Positive Regulation of Icosanoid Secretion	-0.472106	-0.0656172	-2.17129	0.0772896	0.887742	-3.94523
Choline Metabolic Process	0.651661	0.148271	2.17075	0.0773445	0.887742	-3.94562
Regulation of Establishment of t Cell Polarity	0.515171	-0.103668	2.1698	0.0774413	0.887742	-3.94631
Negative Regulation of Dendritic Spine Maintenance	0.501568	0.0535104	2.16891	0.0775325	0.887742	-3.94696
Vesicle Cytoskeletal Trafficking	0.413336	-0.0199677	2.16794	0.0776326	0.887742	-3.94767
Response to Inactivity	-0.406688	0.102485	-2.16494	0.0779401	0.889932	-3.94985
Regulation of Macrophage Proliferation	0.57096	0.024449	2.16251	0.0781913	0.890661	-3.95162
Dna Templated Dna Replication Maintenance of Fidelity	-0.402374	0.0532785	-2.16207	0.0782361	0.890661	-3.95194
Elastin Metabolic Process	0.444851	-0.0984155	2.15976	0.0784752	0.89118	-3.95362
Regulation of Organelle Transport along Microtubule	0.44515	-0.0443275	2.15939	0.078514	0.89118	-3.95389
Cd4 Positive or Cd8 Positive Alpha Beta t Cell Lineage Commitment	0.51115	0.0309889	2.15701	0.0787615	0.891809	-3.95563
Mannosylation	0.488107	-0.0218875	2.15619	0.0788469	0.891809	-3.95622
Negative Regulation of Dna Templated Transcription Elongation	0.455047	-0.0206162	2.15551	0.0789181	0.891809	-3.95672
Dorsal Aorta Morphogenesis	0.593822	-0.0971079	2.15376	0.0791006	0.892002	-3.95799
Regulation of Amacrine Cell Differentiation	-0.556831	0.178975	-2.15276	0.0792045	0.892002	-3.95872
Positive Regulation of Cytoplasmic Mrna Processing Body Assembly	-0.41243	-0.180829	-2.14963	0.0795331	0.892002	-3.961
Prosthetic Group Metabolic Process	-0.427402	0.0109092	-2.14831	0.0796727	0.892002	-3.96197
Regulation of Fibroblast Migration	0.406803	-0.0347088	2.1479	0.079716	0.892002	-3.96227
Xenobiotic Transport Across Blood Brain Barrier	-0.495131	0.0734884	-2.14592	0.0799246	0.892002	-3.96371
Thrombin Activated Receptor Signaling Pathway	-0.6087	0.186778	-2.1454	0.07998	0.892002	-3.9641
Positive Regulation of Mitochondrial Outer Membrane Permeabilization Involved in Apoptotic Signaling Pathway	-0.539152	-0.0172438	-2.14507	0.0800144	0.892002	-3.96433
Terminal Button Organization	0.47328	-0.165693	2.14505	0.0800169	0.892002	-3.96435
Glial Cell Fate Specification	0.658559	-0.0340769	2.14428	0.0800977	0.892002	-3.96491
Regulation of Relaxation of Muscle	0.482356	0.0629597	2.14242	0.0802948	0.892902	-3.96626
Cerebellar Purkinje Cell Layer Development	0.43924	-0.081252	2.13928	0.0806293	0.894466	-3.96856
Monoacylglycerol Biosynthetic Process	-0.597502	0.0296325	-2.13891	0.0806686	0.894466	-3.96883
White Fat Cell Differentiation	0.400215	-0.0554561	2.13652	0.0809245	0.894951	-3.97058
Otic Vesicle Formation	0.914511	0.0930745	2.13545	0.0810394	0.894951	-3.97136
Positive Regulation of Ruffle Assembly	0.40878	-0.0203338	2.13523	0.0810623	0.894951	-3.97152
Interleukin 33-Mediated Signaling Pathway	-0.490699	-0.123497	-2.13337	0.0812629	0.895307	-3.97289
Oviduct Epithelium Development	-0.504863	0.22202	-2.13227	0.0813809	0.895307	-3.97369
Response to Interleukin 17	-0.407662	0.055378	-2.13168	0.0814446	0.895307	-3.97412
Sphingomyelin Catabolic Process	0.413247	0.114719	2.12988	0.0816389	0.895792	-3.97544
Cardiac Muscle Tissue Morphogenesis	0.416161	-0.000158763	2.12911	0.0817222	0.895792	-3.976
Branch Elongation Involved in Mammary Gland Duct Branching	0.731217	-0.148342	2.12374	0.0823047	0.897998	-3.97993
Habituation	-0.638302	0.157816	-2.12297	0.0823885	0.897998	-3.98049
Regulation of Epithelial Cell Differentiation Involved in Kidney Development	0.464445	-0.00957642	2.12291	0.0823958	0.897998	-3.98054
Negative Regulation of Androgen Receptor Signaling Pathway	0.452978	-0.0459067	2.12243	0.0824484	0.897998	-3.98089
Peptide Catabolic Process	0.423777	-0.0778895	2.12187	0.0825086	0.897998	-3.9813
Trna Surveillance	-0.404223	-0.061624	-2.12044	0.082665	0.898425	-3.98235
Positive Regulation by Host of Viral Transcription	0.420874	0.0113385	2.11645	0.0831033	0.898529	-3.98527
Lens Induction in Camera Type Eye	-0.552892	-0.00243864	-2.1152	0.0832407	0.898529	-3.98619
Regulation of Axon Extension Involved in Axon Guidance	0.444104	-0.0970516	2.11373	0.0834036	0.898529	-3.98727
Receptor Mediated Endocytosis of Virus by Host Cell	-0.40778	0.17775	-2.11244	0.0835456	0.898529	-3.98821
Regulation of Cgmp Mediated Signaling	-0.496392	0.0745101	-2.11101	0.0837044	0.898529	-3.98927
Phagosome Acidification	-0.427578	0.0913719	-2.11045	0.0837666	0.898529	-3.98968
Regulation of Ventricular Cardiac Muscle Cell Action Potential	-0.477907	0.0679441	-2.10787	0.0840531	0.898529	-3.99157
Mitochondrial Depolarization	-0.412216	0.0700095	-2.10786	0.0840547	0.898529	-3.99158
Leukotriene Catabolic Process	-0.841821	-0.0652191	-2.10674	0.0841792	0.898529	-3.9924
Negative Regulation of Serotonin Secretion	-0.841821	-0.0689282	-2.10674	0.0841792	0.898529	-3.9924
Positive Regulation of Glucocorticoid Secretion	-0.841821	-0.0579553	-2.10674	0.0841792	0.898529	-3.9924
Regulation of Myeloid Dendritic Cell Chemotaxis	-0.841821	-0.0514643	-2.10674	0.0841792	0.898529	-3.9924
Protein Transport Within Lipid Bilayer	0.489614	-0.0746833	2.10658	0.0841968	0.898529	-3.99252
Negative Regulation of Calcium Ion Transmembrane Transport via High Voltage Gated Calcium Channel	0.733152	0.0170245	2.10223	0.0846837	0.900128	-3.99571
Skeletal Muscle Satellite Cell Maintenance Involved in Skeletal Muscle Regeneration	0.637701	-0.0512206	2.10102	0.0848203	0.900128	-3.9966
l Ascorbic Acid Biosynthetic Process	0.777886	-0.13887	2.099	0.085047	0.900128	-3.99808
Gamma Delta t Cell Activation	0.391923	0.169645	2.09676	0.0852998	0.900128	-3.99973
Regulation of Phospholipid Translocation	-0.68328	0.101002	-2.09675	0.0853019	0.900128	-3.99975
Regulation of Twitch Skeletal Muscle Contraction	0.855884	0.00386369	2.09412	0.0855992	0.900128	-4.00168
Intermediate Filament Based Process	-0.41678	0.0232779	-2.09289	0.085739	0.900128	-4.00258
Exocyst Localization	0.466194	-0.105012	2.09272	0.0857582	0.900128	-4.00271
Dna Replication Synthesis of Primer	-0.518537	-0.0500013	-2.08915	0.0861651	0.900128	-4.00533
Positive Regulation of Arp2 3-Complex Mediated Actin Nucleation	-0.468433	-0.0412646	-2.08878	0.0862082	0.900128	-4.00561
Actomyosin Contractile Ring Organization	-0.435158	0.142227	-2.08867	0.0862201	0.900128	-4.00569
Regulation of Rig i Signaling Pathway	0.418649	-0.0245129	2.08795	0.0863027	0.900128	-4.00622
Protein Histidyl Modification to Diphthamide	-0.638754	-0.0486366	-2.08682	0.0864319	0.900128	-4.00705
Negative Regulation of Smooth Muscle Cell Apoptotic Process	0.583511	-0.0259143	2.08634	0.0864872	0.900128	-4.0074
Regulation of Monoatomic Anion Transport	-0.478852	0.0173557	-2.08633	0.0864887	0.900128	-4.00741
Uterus Morphogenesis	-0.710864	-0.0519872	-2.08588	0.0865401	0.900128	-4.00774
Leukocyte Adhesion to Arterial Endothelial Cell	-0.723631	0.00803542	-2.08321	0.0868472	0.900128	-4.00971
Mesenchyme Morphogenesis	0.424708	-0.0641023	2.08287	0.0868861	0.900128	-4.00996
Regulation of Acyl Coa Biosynthetic Process	-0.388472	-0.0544688	-2.08208	0.0869779	0.900128	-4.01055
Alpha Ketoglutarate Transport	-0.678232	0.0915504	-2.08143	0.0870529	0.900128	-4.01103
Purine Ribonucleotide Salvage	0.502488	-0.0662163	2.08031	0.0871825	0.900128	-4.01185
Dopaminergic Neuron Differentiation	0.444093	-0.0536304	2.07992	0.0872269	0.900128	-4.01213
Glycoside Metabolic Process	0.397707	0.0728226	2.07971	0.0872514	0.900128	-4.01229
Sclerotome Development	0.804388	0.00902961	2.07948	0.0872775	0.900128	-4.01246
Regulation of Bicellular Tight Junction Assembly	0.45808	0.0429144	2.07947	0.0872795	0.900128	-4.01247
Regulation of Nuclear Transcribed Mrna Poly a Tail Shortening	0.491536	-0.158552	2.0769	0.0875779	0.90105	-4.01437
Defense Response to Gram Negative Bacterium	-0.426942	-0.0321252	-2.07617	0.0876618	0.90105	-4.0149
Regulation of Focal Adhesion Disassembly	0.552954	-0.107782	2.07342	0.0879823	0.90105	-4.01693
Viral Translational Termination Reinitiation	0.606537	-0.0384752	2.07322	0.0880067	0.90105	-4.01708
Anagen	0.452383	-0.0322239	2.07315	0.0880148	0.90105	-4.01713
Outer Dynein Arm Assembly	0.492433	0.224706	2.07264	0.0880735	0.90105	-4.0175
Mitochondrial Fusion	0.437465	-0.0846024	2.06807	0.0886095	0.904173	-4.02088
Toll Like Receptor 8-Signaling Pathway	-0.483784	-0.082954	-2.06803	0.0886143	0.904173	-4.02091
Regulation of Mesenchymal to Epithelial Transition Involved in Metanephros Morphogenesis	0.398778	0.0312061	2.06661	0.0887823	0.904684	-4.02196
Endosome to Lysosome Transport via Multivesicular Body Sorting Pathway	0.397044	-0.135835	2.06264	0.0892512	0.90815	-4.02489
Cardiac Neural Crest Cell Differentiation Involved in Heart Development	0.457549	-0.0331794	2.06173	0.0893592	0.90815	-4.02556
Establishment or Maintenance of Transmembrane Electrochemical Gradient	0.593366	-0.076308	2.05814	0.0897863	0.910553	-4.02822
Atrioventricular Node Development	0.518563	0.114538	2.05754	0.0898582	0.910553	-4.02866
Dendritic Cell Chemotaxis	-0.519376	0.0725203	-2.05611	0.0900283	0.910553	-4.02972
Mrna Alternative Polyadenylation	0.541173	-0.0885072	2.05576	0.0900703	0.910553	-4.02998
Copper Ion Import	0.391706	-0.0226001	2.05407	0.0902734	0.911405	-4.03123
G0 to G1 Transition	0.426607	-0.0430157	2.051	0.0906419	0.911482	-4.0335
Observational Learning	-0.405849	0.0488676	-2.05057	0.0906942	0.911482	-4.03382
Peptide Modification	0.417535	0.249195	2.05044	0.0907093	0.911482	-4.03391
Cerebellar Cortex Development	0.387037	-0.0522602	2.04965	0.0908048	0.911482	-4.0345
Adenohypophysis Development	-0.534142	0.0228564	-2.04907	0.090875	0.911482	-4.03493
Regulation of Alkaline Phosphatase Activity	0.633661	0.0601171	2.0429	0.0916229	0.913451	-4.0395
Inositol Trisphosphate Biosynthetic Process	0.42381	-0.0645483	2.04245	0.0916772	0.913451	-4.03983
Positive Regulation of Atpase Coupled Calcium Transmembrane Transporter Activity	0.669071	0.0193916	2.04157	0.0917845	0.913451	-4.04048
Heart Trabecula Morphogenesis	0.409819	-0.052317	2.03993	0.0919852	0.913451	-4.0417
Negative Regulation of Macrophage Chemotaxis	-0.77463	-0.000207753	-2.03863	0.092144	0.913451	-4.04266
Negative Regulation of Nucleotide Metabolic Process	0.4317	0.0690427	2.03816	0.0922017	0.913451	-4.04301
Cellular Response to Cold	0.50236	-0.0974561	2.03657	0.0923974	0.913451	-4.04419
Response to Interleukin 2	0.742909	0.18622	2.03648	0.0924085	0.913451	-4.04426
Cell Adhesion Involved in Heart Morphogenesis	0.460905	0.0450604	2.03156	0.0930143	0.913451	-4.04791
Heart Trabecula Formation	0.436096	-0.0319251	2.02749	0.0935194	0.913451	-4.05093
Synaptic Vesicle Clustering	0.417053	0.00808753	2.02683	0.0936012	0.913451	-4.05142
Branching Involved in Mammary Gland Duct Morphogenesis	0.411814	0.0208149	2.02661	0.0936289	0.913451	-4.05158
Regulation of Translation Initiation in Response to Endoplasmic Reticulum Stress	0.490136	0.0377693	2.02458	0.0938818	0.913451	-4.05309
Genomic Imprinting	0.430269	-0.00568773	2.02433	0.093913	0.913451	-4.05327
Negative Regulation of Response to Cytokine Stimulus	-0.381445	0.0125284	-2.02425	0.0939234	0.913451	-4.05333
Negative Regulation of Synaptic Transmission Gabaergic	-0.558882	0.144181	-2.02384	0.093974	0.913451	-4.05363
Pirna Mediated Heterochromatin Formation	0.491125	0.347715	2.02375	0.0939855	0.913451	-4.0537
Substrate Dependent Cell Migration Cell Extension	0.393523	-0.0947451	2.02323	0.0940501	0.913451	-4.05409
Regulation of Cytoplasmic Mrna Processing Body Assembly	-0.421221	-0.150436	-2.01758	0.0947601	0.913451	-4.05829
Secretion of Lysosomal Enzymes	0.619927	-0.0816897	2.01678	0.0948606	0.913451	-4.05888
Negative Regulation of Mirna Processing	0.379251	0.096386	2.01651	0.0948954	0.913451	-4.05908
Negative Regulation of Complement Activation Classical Pathway	-0.398235	0.0116885	-2.01564	0.0950051	0.913451	-4.05973
Cochlea Morphogenesis	0.390054	-0.0739433	2.0151	0.0950729	0.913451	-4.06013
Regulation of Prostaglandin Secretion	-0.46085	-0.0807712	-2.01421	0.0951857	0.913451	-4.06079
Negative Regulation of b Cell Activation	0.427665	0.00538971	2.01365	0.0952575	0.913451	-4.06121
Sensory Perception of Temperature Stimulus	0.420995	0.0162906	2.01269	0.0953794	0.913451	-4.06193
Plasma Membrane Raft Organization	-0.491538	-0.0114713	-2.01231	0.0954276	0.913451	-4.06221
Positive Regulation of Rig i Signaling Pathway	0.411468	-0.00913584	2.00993	0.0957303	0.913451	-4.06398
Natural Killer Cell Activation Involved in Immune Response	0.447066	0.146615	2.00834	0.0959332	0.913451	-4.06516
Outflow Tract Septum Morphogenesis	0.495684	-0.0284624	2.00705	0.0960971	0.913451	-4.06612
Negative Regulation of Alcohol Biosynthetic Process	-0.375442	-0.0292988	-2.00696	0.0961087	0.913451	-4.06619
Negative Regulation of Cd4 Positive Alpha Beta t Cell Proliferation	-0.435033	-0.0576444	-2.00651	0.0961666	0.913451	-4.06652
Positive Regulation of Creb Transcription Factor Activity	0.410245	-0.0588825	2.00509	0.0963489	0.913451	-4.06758
t Cell Homeostasis	0.509728	0.00774614	2.00417	0.0964667	0.913451	-4.06826
Negative Regulation of Substrate Adhesion Dependent Cell Spreading	0.466744	-0.0410177	2.00324	0.0965857	0.913451	-4.06895
Protein Poly Adp Ribosylation	-0.39765	-0.0642022	-2.00129	0.0968374	0.913451	-4.07041
Anterograde Neuronal Dense Core Vesicle Transport	0.568785	-0.0279088	1.99773	0.0972967	0.913451	-4.07306
Gmp Metabolic Process	0.403645	-0.0486474	1.99756	0.0973195	0.913451	-4.07319
Facial Nerve Morphogenesis	0.514758	-0.00779732	1.99731	0.0973518	0.913451	-4.07337
Positive Regulation of Endocytic Recycling	0.578153	0.0537817	1.99676	0.0974227	0.913451	-4.07378
Ascending Aorta Development	0.666551	-0.029747	1.9967	0.0974303	0.913451	-4.07382
Response to Stimulus Involved in Regulation of Muscle Adaptation	-0.428026	0.156351	-1.99623	0.0974919	0.913451	-4.07418
Hair Cycle Phase	0.438521	-0.00311506	1.99595	0.0975278	0.913451	-4.07438
Peptidyl Methionine Modification	0.37182	0.0683411	1.9951	0.0976379	0.913451	-4.07502
Epithelial Mesenchymal Cell Signaling	-0.509605	-0.136119	-1.99449	0.0977173	0.913451	-4.07547
Detoxification of Cadmium Ion	-0.701638	0.174427	-1.99418	0.0977575	0.913451	-4.0757
Activation of Protein Kinase c Activity	-0.387	-0.0137522	-1.99383	0.0978038	0.913451	-4.07597
Positive Regulation of Mucus Secretion	0.634177	-0.0107177	1.99202	0.0980391	0.913451	-4.07731
Regulation of Peptidyl Cysteine s Nitrosylation	0.515061	-0.140314	1.99175	0.0980755	0.913451	-4.07752
Gabaergic Neuron Differentiation	0.419718	0.126845	1.99072	0.0982097	0.913451	-4.07829
Neuroblast Differentiation	0.622184	0.0348765	1.98965	0.0983494	0.913451	-4.07908
Negative Regulation of Platelet Derived Growth Factor Receptor Signaling Pathway	-0.496701	-0.0370012	-1.98943	0.0983787	0.913451	-4.07925
Otic Vesicle Development	0.705573	0.0975597	1.98938	0.0983848	0.913451	-4.07928
Positive Regulation of Synapse Maturation	-0.578615	0.00873867	-1.98843	0.0985091	0.913451	-4.07999
Regulation of Respiratory Burst	-0.452467	-0.0566568	-1.98799	0.0985677	0.913451	-4.08032
Detection of Other Organism	-0.477242	0.144521	-1.98675	0.0987302	0.913451	-4.08124
Cellular Response to Aldosterone	0.805217	0.185451	1.98641	0.0987754	0.913451	-4.0815
Cellular Response to Mineralocorticoid Stimulus	0.805217	0.185451	1.98641	0.0987754	0.913451	-4.0815
Positive Regulation of Neuronal Action Potential	-0.509199	0.0141498	-1.98636	0.0987813	0.913451	-4.08153
Deoxyribonucleotide Biosynthetic Process	-0.373758	0.0685994	-1.98603	0.0988245	0.913451	-4.08178
Floor Plate Development	-0.641231	-0.0700291	-1.98589	0.0988438	0.913451	-4.08189
Cornified Envelope Assembly	0.378799	0.0755591	1.98559	0.0988823	0.913451	-4.08211
Negative Regulation of Interferon Beta Production	-0.458705	0.0185287	-1.98544	0.0989032	0.913451	-4.08223
Positive Regulation of Action Potential	-0.411394	0.0821474	-1.98413	0.0990754	0.913451	-4.0832
Corpus Callosum Morphogenesis	-0.607921	-0.0555418	-1.98015	0.0996026	0.913451	-4.08617
Trna Threonylcarbamoyladenosine Modification	0.563499	-0.0907028	1.97911	0.0997403	0.913451	-4.08695
Nonribosomal Peptide Biosynthetic Process	-0.378654	0.0312921	-1.97775	0.0999214	0.913451	-4.08796
t Cell Chemotaxis	-0.452478	0.0439269	-1.97609	0.100142	0.913451	-4.0892
Kinetochore Organization	-0.368356	0.027806	-1.97531	0.100246	0.913451	-4.08978
Negative Regulation of Dna Templated Transcription Initiation	0.533702	-0.138728	1.97522	0.100258	0.913451	-4.08985
Negative Regulation of Cell Division	0.424554	0.045267	1.97447	0.100358	0.913451	-4.09041
Endocytosis Involved in Viral Entry into Host Cell	-0.40461	0.136282	-1.9742	0.100395	0.913451	-4.09061
Regulation of Epithelial to Mesenchymal Transition Involved in Endocardial Cushion Formation	0.644885	-0.022698	1.97408	0.100411	0.913451	-4.0907
Ovarian Follicle Development	0.423038	0.0358544	1.97347	0.100493	0.913451	-4.09116
Connective Tissue Replacement	-0.593891	-0.0158956	-1.97304	0.100551	0.913451	-4.09148
Transport of Virus	-0.408043	0.0725069	-1.97302	0.100553	0.913451	-4.0915
Positive Regulation of Signaling Receptor Activity	-0.372939	-0.0343973	-1.97221	0.100661	0.913451	-4.0921
Regulation of Saliva Secretion	0.455678	0.156609	1.972	0.100689	0.913451	-4.09225
Pentose Metabolic Process	-0.370987	0.0462135	-1.97164	0.100738	0.913451	-4.09253
Negative Regulation of Bone Mineralization	-0.552722	-0.0460132	-1.97143	0.100767	0.913451	-4.09268
Regulation of t Cell Differentiation in Thymus	0.400574	-0.00178347	1.97031	0.100917	0.913451	-4.09352
Response to Interleukin 15	0.58684	0.143407	1.96873	0.10113	0.913451	-4.0947
Morphogenesis of an Endothelium	0.372016	-0.0575123	1.96611	0.101483	0.913451	-4.09666
Regulation of Presynaptic Cytosolic Calcium Ion Concentration	0.410236	-0.122933	1.96555	0.101559	0.913451	-4.09708
Regulation of Enamel Mineralization	0.487813	0.0264993	1.96527	0.101597	0.913451	-4.09729
Regulation of Golgi Organization	0.376863	-0.0340344	1.96498	0.101636	0.913451	-4.0975
Risc Complex Assembly	0.418703	-0.0784385	1.96451	0.101699	0.913451	-4.09785
Positive Regulation of Extrinsic Apoptotic Signaling Pathway in Absence of Ligand	0.39636	-0.0458364	1.96421	0.10174	0.913451	-4.09807
r Loop Processing	-0.51954	-0.0539829	-1.96419	0.101743	0.913451	-4.09809
Vesicle Cargo Loading	0.405611	-0.0507206	1.96104	0.102171	0.913451	-4.10045
Cerebellar Purkinje Cell Layer Formation	0.37871	-0.0588268	1.95899	0.102451	0.913451	-4.10198
Negative Regulation of Peptidyl Threonine Phosphorylation	0.388604	0.0641963	1.95854	0.102512	0.913451	-4.10232
Signal Peptide Processing	0.418478	-0.111177	1.95784	0.102607	0.913451	-4.10284
Ferroptosis	0.384642	-0.0428111	1.95638	0.102808	0.913451	-4.10393
Embryonic Hindlimb Morphogenesis	0.390568	-0.0315809	1.95516	0.102975	0.913451	-4.10485
Negative Regulation of Toll Like Receptor 2-Signaling Pathway	-0.376863	-0.031006	-1.95414	0.103116	0.913451	-4.10561
Cartilage Homeostasis	0.590015	0.221426	1.95397	0.103139	0.913451	-4.10574
Anaphase Promoting Complex Dependent Catabolic Process	-0.410954	-0.0724725	-1.95365	0.103182	0.913451	-4.10598
Acylglycerol Transport	0.577989	-0.146007	1.95364	0.103185	0.913451	-4.10599
Regulation of Mirna Catabolic Process	0.664947	0.0222009	1.9529	0.103286	0.913451	-4.10654
Peptidyl Lysine Deacetylation	0.550032	-0.158077	1.95244	0.103349	0.913451	-4.10688
Maintenance of Protein Location in Extracellular Region	-0.500736	-0.00172632	-1.95121	0.103519	0.913451	-4.1078
Membrane Hyperpolarization	0.463744	0.0793924	1.94971	0.103726	0.913451	-4.10893
Regulation of Stem Cell Division	0.441845	-0.0241917	1.94857	0.103884	0.913451	-4.10978
Cardiac Ventricle Morphogenesis	0.457706	-0.00691771	1.94815	0.103941	0.913451	-4.11009
Regulation of Glycogen Catabolic Process	-0.367129	0.0228868	-1.94815	0.103942	0.913451	-4.11009
Plasma Membrane to Endosome Transport	-0.400586	-0.0628258	-1.94692	0.104112	0.913451	-4.11101
Regulation of Icosanoid Secretion	-0.392566	-0.104319	-1.94679	0.104131	0.913451	-4.11112
Carbohydrate Mediated Signaling	0.715394	0.0269096	1.94672	0.10414	0.913451	-4.11117
Virion Attachment to Host Cell	-0.681359	-0.208119	-1.94653	0.104167	0.913451	-4.11131
Positive Regulation of Endothelial Cell Apoptotic Process	0.36485	0.0270307	1.94526	0.104343	0.913953	-4.11226
Synaptic Vesicle Recycling via Endosome	0.44971	-0.0963397	1.94419	0.104493	0.913953	-4.11306
Transferrin Transport	0.510033	-0.0666327	1.94236	0.104748	0.913953	-4.11443
Negative Regulation of Cardiocyte Differentiation	0.534355	-0.0155244	1.94216	0.104776	0.913953	-4.11458
Phosphatidylinositol 3-Phosphate Biosynthetic Process	0.493569	-0.0325962	1.94118	0.104912	0.913953	-4.11531
Autophagosome Maturation	0.37177	-0.110086	1.94075	0.104973	0.913953	-4.11564
t Cell Lineage Commitment	0.45492	-0.0115276	1.93968	0.105123	0.913953	-4.11644
Phenol Containing Compound Metabolic Process	0.377687	-0.0325891	1.93889	0.105234	0.913953	-4.11703
Regulation of Cell Communication by Electrical Coupling Involved in Cardiac Conduction	-0.388367	0.0993962	-1.93632	0.105594	0.913953	-4.11896
Constitutive Secretory Pathway	0.603561	-0.0345393	1.93606	0.105632	0.913953	-4.11916
Fatty Acid Beta Oxidation using Acyl Coa Dehydrogenase	0.397478	-0.0115931	1.93595	0.105648	0.913953	-4.11924
Regulation of t Cell Apoptotic Process	0.467783	0.0700306	1.93591	0.105653	0.913953	-4.11927
Neuropeptide Catabolic Process	0.431847	-0.177784	1.93004	0.106483	0.919315	-4.12367
Regulation of Male Gonad Development	0.392175	0.0284868	1.92983	0.106513	0.919315	-4.12382
Circadian Sleep Wake Cycle Non Rem Sleep	0.492193	0.150633	1.92801	0.106772	0.920521	-4.12519
Positive Regulation of Transmission of Nerve Impulse	-0.528851	0.0848873	-1.92693	0.106926	0.920809	-4.126
Chaperone Mediated Autophagy	0.530193	-0.0138379	1.92452	0.10727	0.922742	-4.12781
Hair Follicle Cell Proliferation	0.552222	0.00678877	1.92094	0.107784	0.92455	-4.1305
Satellite Cell Activation Involved in Skeletal Muscle Regeneration	-0.473843	-0.0546206	-1.91941	0.108004	0.92455	-4.13164
Sequestering of Metal Ion	0.406531	-0.0766151	1.91882	0.108089	0.92455	-4.13209
Positive Regulation of Cell Proliferation in Bone Marrow	0.461404	-0.0333652	1.9187	0.108107	0.92455	-4.13218
Negative Regulation of Protein Polyubiquitination	-0.516749	-0.0549211	-1.91808	0.108196	0.92455	-4.13265
Regulation of Anion Channel Activity	-0.638168	-0.0406695	-1.91721	0.108322	0.92455	-4.1333
Anterior Posterior Axon Guidance	0.730647	0.0129516	1.9172	0.108324	0.92455	-4.13331
Positive Regulation of Protein Targeting to Membrane	0.372343	0.034528	1.91224	0.109043	0.929652	-4.13703
Positive Regulation of Protein Autophosphorylation	-0.365788	-0.117806	-1.91098	0.109227	0.930183	-4.13798
Acid Secretion	-0.409352	0.0955623	-1.90917	0.109491	0.931058	-4.13934
Regulation of Endoplasmic Reticulum Tubular Network Organization	-0.732522	-0.21593	-1.90861	0.109572	0.931058	-4.13976
Premeiotic Dna Replication	-0.361443	-0.0158033	-1.90356	0.110314	0.935969	-4.14356
Luteinization	0.499191	0.00084704	1.90207	0.110532	0.935969	-4.14467
Thyroid Hormone Metabolic Process	0.397407	0.0582651	1.89946	0.110918	0.935969	-4.14664
Regulation of Autophagic Cell Death	0.390023	0.0456718	1.8989	0.111002	0.935969	-4.14706
Positive Regulation of Chromosome Separation	-0.358408	0.0209788	-1.89879	0.111019	0.935969	-4.14715
Negative Regulation of Single Stranded Viral Rna Replication via Double Stranded Dna Intermediate	-0.485504	-0.0834055	-1.89742	0.111221	0.935969	-4.14817
Negative Regulation of Carbohydrate Metabolic Process	0.378581	0.0340843	1.89735	0.111231	0.935969	-4.14822
Protein Localization to Membrane Raft	0.472168	0.0878414	1.89712	0.111266	0.935969	-4.1484
Regulation of Immature t Cell Proliferation	-0.520757	0.0320765	-1.89545	0.111514	0.935969	-4.14965
Midbrain Dopaminergic Neuron Differentiation	0.500103	0.00436911	1.89438	0.111673	0.935969	-4.15046
Negative Regulation of Nitric Oxide Synthase Biosynthetic Process	0.699595	-0.039761	1.89417	0.111704	0.935969	-4.15061
Endosome Organization	0.368053	-0.0915421	1.89309	0.111866	0.935969	-4.15143
Negative Regulation of Low Density Lipoprotein Receptor Activity	-0.411949	-0.0527313	-1.89254	0.111948	0.935969	-4.15184
p Body Assembly	0.370103	-0.08889	1.89251	0.111953	0.935969	-4.15187
Negative Regulation of Neuroblast Proliferation	0.357816	0.00912285	1.89233	0.11198	0.935969	-4.152
Response to Light Intensity	-0.501617	0.0373781	-1.88843	0.112565	0.93984	-4.15494
Extracellular Matrix Assembly	0.356137	-0.0512724	1.88718	0.112753	0.940383	-4.15588
Muscle Organ Morphogenesis	0.360843	-0.00481718	1.885	0.113081	0.942095	-4.15752
Exocytic Insertion of Neurotransmitter Receptor to Postsynaptic Membrane	-0.358154	0.0216183	-1.88044	0.113772	0.944189	-4.16095
Negative Regulation of Cell Adhesion Mediated by Integrin	0.417345	0.0569755	1.88043	0.113773	0.944189	-4.16096
Retinol Metabolic Process	0.364071	0.0788099	1.88002	0.113836	0.944189	-4.16127
Positive Regulation of Transmembrane Receptor Protein Serine Threonine Kinase Signaling Pathway	0.35494	-0.0783183	1.87988	0.113857	0.944189	-4.16138
Nervous System Process Involved in Regulation of Systemic Arterial Blood Pressure	0.358177	0.0751773	1.87928	0.113948	0.944189	-4.16182
Mirna Transcription	0.382886	-0.0325939	1.87808	0.11413	0.944684	-4.16273
Clustering of Voltage Gated Sodium Channels	0.412956	0.084326	1.87496	0.114608	0.945751	-4.16508
Icosanoid Transport	-0.374921	0.0166299	-1.87438	0.114696	0.945751	-4.16552
Cadmium Ion Transmembrane Transport	-0.436594	-0.00421172	-1.87417	0.114729	0.945751	-4.16568
Post Embryonic Animal Morphogenesis	-0.464972	-0.0158407	-1.87275	0.114947	0.945751	-4.16675
Brain Derived Neurotrophic Factor Receptor Signaling Pathway	0.550231	-0.0300768	1.87134	0.115163	0.945751	-4.16781
Response to Estradiol	0.445069	-0.0370601	1.86941	0.115461	0.945751	-4.16927
Peripheral Nervous System Neuron Axonogenesis	0.35601	-0.127935	1.86806	0.115668	0.945751	-4.17028
Negative Regulation of Nitric Oxide Metabolic Process	-0.413728	0.0983146	-1.86522	0.116108	0.945751	-4.17242
Imp Catabolic Process	0.603672	-0.146715	1.86441	0.116235	0.945751	-4.17304
Epigenetic Programming of Gene Expression	0.346921	-0.00576088	1.86329	0.116408	0.945751	-4.17388
Pyrimidine Deoxyribonucleoside Triphosphate Metabolic Process	-0.356344	-0.0247595	-1.86306	0.116444	0.945751	-4.17405
Dendritic Transport of Ribonucleoprotein Complex	-0.391906	-0.205278	-1.86285	0.116477	0.945751	-4.17421
Positive Regulation of t Cell Differentiation in Thymus	0.381823	0.0892048	1.86122	0.116731	0.945751	-4.17544
Skeletal Muscle Acetylcholine Gated Channel Clustering	0.36829	-0.0741521	1.85981	0.11695	0.945751	-4.1765
Negative Regulation of Calcium Ion Transmembrane Transport	0.375557	0.000950871	1.85954	0.116992	0.945751	-4.1767
Positive Regulation of Kidney Development	0.390697	0.0111023	1.85945	0.117007	0.945751	-4.17677
Thymocyte Apoptotic Process	0.464458	2.94624e-05	1.85916	0.117052	0.945751	-4.17699
Endoplasmic Reticulum Membrane Organization	0.530208	-0.137016	1.85853	0.117151	0.945751	-4.17747
Growth Plate Cartilage Chondrocyte Development	0.574596	0.0220353	1.8571	0.117374	0.945751	-4.17854
Cardiac Epithelial to Mesenchymal Transition	0.360787	0.013599	1.85688	0.117409	0.945751	-4.17871
Erbb Signaling Pathway	0.355486	0.00261884	1.85635	0.117492	0.945751	-4.17911
Corpus Callosum Development	-0.407152	-0.0556812	-1.85515	0.11768	0.945751	-4.18001
Mammary Gland Epithelial Cell Differentiation	-0.456742	-0.0500566	-1.85509	0.117691	0.945751	-4.18006
Positive Regulation of Protein K63 Linked Ubiquitination	0.388588	-0.118962	1.85474	0.117745	0.945751	-4.18032
Regulation of Cardiac Epithelial to Mesenchymal Transition	0.499268	0.00399376	1.85454	0.117777	0.945751	-4.18048
Interleukin 1-Alpha Production	-0.604614	0.0528255	-1.85432	0.117811	0.945751	-4.18064
Nuclear Membrane Reassembly	0.35647	-0.133433	1.8498	0.118524	0.945751	-4.18405
Cytokine Production Involved in Inflammatory Response	-0.352651	0.00384358	-1.84871	0.118698	0.945751	-4.18488
Keratinocyte Migration	0.374227	0.0202275	1.84859	0.118716	0.945751	-4.18496
Establishment of Blood Nerve Barrier	0.473174	0.181309	1.84809	0.118796	0.945751	-4.18534
Regulation of Protein Exit from Endoplasmic Reticulum	-0.395526	-0.0907413	-1.84622	0.119093	0.945751	-4.18676
Face Development	0.425701	-0.042031	1.84606	0.119118	0.945751	-4.18687
Phosphatidylethanolamine Biosynthetic Process	0.530971	-0.0738715	1.84557	0.119196	0.945751	-4.18724
Negative Regulation of Response to Tumor Cell	0.564669	0.155343	1.84521	0.119254	0.945751	-4.18752
Endocardial Cell Differentiation	0.514165	0.14521	1.84288	0.119626	0.945751	-4.18928
Positive Regulation of Protein Localization to Centrosome	-0.434656	-0.0296322	-1.84206	0.119757	0.945751	-4.1899
Cellular Modified Amino Acid Catabolic Process	-0.369448	0.0807864	-1.84194	0.119776	0.945751	-4.18999
Negative Regulation of Dna Damage Response Signal Transduction by P53 Class Mediator	0.350361	-0.116533	1.83997	0.120092	0.945751	-4.19147
Cellular Response to Arsenic Containing Substance	0.36578	-0.0750415	1.839	0.120248	0.945751	-4.19221
Androgen Biosynthetic Process	-0.606971	0.229152	-1.83817	0.12038	0.945751	-4.19283
Erythrocyte Maturation	0.532318	0.0758023	1.83705	0.120561	0.945751	-4.19368
Negative Regulation of Atp Dependent Activity	-0.392108	-0.0608405	-1.83387	0.121075	0.945751	-4.19608
Positive Regulation of Macrophage Activation	-0.35296	0.0249659	-1.83375	0.121094	0.945751	-4.19617
Intestinal Absorption	-0.428384	0.0480312	-1.83352	0.121131	0.945751	-4.19634
Post Transcriptional Gene Silencing	0.354659	-0.0776989	1.83254	0.12129	0.945751	-4.19709
Positive Regulation of Digestive System Process	0.502508	-0.0816509	1.83209	0.121362	0.945751	-4.19742
Relaxation of Muscle	0.387947	0.0212801	1.83193	0.121388	0.945751	-4.19754
Protein Localization to Endosome	-0.352462	-0.0589197	-1.83129	0.121492	0.945751	-4.19802
Regulation of Pro b Cell Differentiation	-0.351956	-0.0462732	-1.83104	0.121532	0.945751	-4.19821
Positive Regulation of Activated t Cell Proliferation	0.49208	0.0710937	1.83031	0.121651	0.945751	-4.19877
Anterograde Axonal Transport	0.340882	-0.0677445	1.83016	0.121675	0.945751	-4.19888
Aminoglycan Catabolic Process	0.343037	-0.00169579	1.83013	0.121681	0.945751	-4.1989
Response to Stilbenoid	-0.555008	0.0951845	-1.82903	0.121859	0.945751	-4.19973
Regulation of Apoptotic Process Involved in Development	0.44718	-0.00230633	1.82846	0.121952	0.945751	-4.20016
Cholangiocyte Proliferation	-0.354773	0.0584983	-1.82824	0.121989	0.945751	-4.20033
Mitotic Dna Replication	-0.359134	-0.0326916	-1.82741	0.122124	0.945751	-4.20096
Negative Regulation of Dendritic Spine Morphogenesis	0.59212	-0.00838291	1.82705	0.122183	0.945751	-4.20123
Glomerular Epithelial Cell Development	0.539751	-0.112678	1.82684	0.122217	0.945751	-4.20139
Leptin Mediated Signaling Pathway	0.406781	-0.0692893	1.82444	0.122609	0.945751	-4.2032
Positive Regulation of Long Term Synaptic Depression	-0.464876	-0.0296189	-1.82423	0.122644	0.945751	-4.20336
Secondary Metabolic Process	0.399355	-0.0547345	1.82342	0.122777	0.945751	-4.20398
Cellular Response to Retinoic Acid	0.363363	-0.0470473	1.82336	0.122786	0.945751	-4.20402
Positive Regulation of Phospholipase A2 Activity	0.649344	0.119477	1.82279	0.122879	0.945751	-4.20445
Interleukin 27-Mediated Signaling Pathway	-0.616084	0.0967238	-1.82211	0.122992	0.945751	-4.20496
Regulation of Basement Membrane Organization	-0.448684	-0.078116	-1.82191	0.123024	0.945751	-4.20511
Cellular Response to Purine Containing Compound	-0.426331	0.134505	-1.82191	0.123024	0.945751	-4.20511
Positive Regulation of Erbb Signaling Pathway	0.381446	-0.00781004	1.81875	0.123545	0.945751	-4.2075
Glial Cell Fate Commitment	0.34845	-0.0915692	1.81762	0.123733	0.945751	-4.20836
Pentose Phosphate Shunt Non Oxidative Branch	0.478462	-0.0587184	1.81707	0.123823	0.945751	-4.20877
Positive Regulation of Urine Volume	0.466914	-0.0435301	1.81635	0.123943	0.945751	-4.20932
Regulation of Matrix Metallopeptidase Secretion	0.494567	0.0312508	1.81523	0.124128	0.945751	-4.21016
G1 to G0 Transition	0.338667	-0.0250614	1.815	0.124166	0.945751	-4.21034
Regulation of Glutamine Family Amino Acid Metabolic Process	0.599539	-0.0838701	1.8128	0.124532	0.945751	-4.212
Urate Metabolic Process	0.407395	0.0465922	1.81181	0.124697	0.945751	-4.21275
Negative Regulation of b Cell Receptor Signaling Pathway	-0.553204	0.0938449	-1.81102	0.124828	0.945751	-4.21335
Xenobiotic Transport	-0.339684	0.0432438	-1.81099	0.124834	0.945751	-4.21337
Antigen Processing and Presentation via Mhc Class Ib	-0.37686	0.0705696	-1.81071	0.12488	0.945751	-4.21358
Pyramidal Neuron Differentiation	0.339379	-0.0866604	1.81036	0.124938	0.945751	-4.21384
Urogenital System Development	0.337053	0.00240522	1.80901	0.125163	0.945751	-4.21486
Mesenchymal Cell Development	0.450142	0.112766	1.80704	0.125494	0.945751	-4.21636
Intestinal Stem Cell Homeostasis	0.466697	-0.0352194	1.80685	0.125526	0.945751	-4.2165
Regulation of Intracellular Estrogen Receptor Signaling Pathway	-0.365883	-0.0495905	-1.80672	0.125547	0.945751	-4.2166
Glycosylceramide Biosynthetic Process	0.503324	0.00935237	1.80538	0.125773	0.945751	-4.21761
Positive Regulation of Translation in Response to Stress	0.411751	-0.096734	1.80537	0.125774	0.945751	-4.21762
Positive Regulation of Epithelial to Mesenchymal Transition	0.368025	-0.0257259	1.80462	0.1259	0.945751	-4.21818
Cellular Response to Exogenous Dsrna	-0.345469	-0.0501205	-1.80416	0.125978	0.945751	-4.21853
Protein Localization to Cell Leading Edge	0.481271	-0.00503897	1.8031	0.126157	0.945751	-4.21934
Regulation of Tetrapyrrole Biosynthetic Process	-0.39111	0.142379	-1.80175	0.126383	0.945751	-4.22035
Aspartate Family Amino Acid Catabolic Process	0.543278	-0.0709486	1.80135	0.126452	0.945751	-4.22066
Regulation of Response to Reactive Oxygen Species	-0.368617	-0.0521224	-1.80047	0.1266	0.945751	-4.22132
Copii Coated Vesicle Budding	0.37958	-0.0703848	1.8001	0.126663	0.945751	-4.2216
Negative Regulation of Thymocyte Apoptotic Process	0.49561	0.0879467	1.80003	0.126674	0.945751	-4.22165
Negative Regulation of Calcium Ion Transport	0.34701	0.010475	1.79922	0.126813	0.945751	-4.22227
Negative Regulation of Sprouting Angiogenesis	0.343448	0.0370617	1.79878	0.126887	0.945751	-4.2226
Prostate Gland Development	0.337024	0.0244508	1.79805	0.12701	0.945751	-4.22315
Regulation of Dopaminergic Neuron Differentiation	0.551179	-0.0568588	1.7975	0.127104	0.945751	-4.22357
Positive Regulation of Neuron Projection Regeneration	0.347081	-0.0443102	1.79714	0.127164	0.945751	-4.22384
Proximal Distal Pattern Formation Involved in Nephron Development	-0.61393	0.119301	-1.79575	0.127402	0.945751	-4.2249
Regulation of Snare Complex Assembly	-0.615344	0.201096	-1.79571	0.127408	0.945751	-4.22492
Programmed Cell Death in Response to Reactive Oxygen Species	0.38662	-0.0268779	1.7954	0.12746	0.945751	-4.22516
Negative Regulation of Photoreceptor Cell Differentiation	-0.384915	0.241071	-1.79494	0.127539	0.945751	-4.22551
Regulation of Photoreceptor Cell Differentiation	-0.384915	0.241071	-1.79494	0.127539	0.945751	-4.22551
Insulin Processing	0.5112	-0.0649837	1.79442	0.127628	0.945751	-4.2259
Protein Localization to Juxtaparanode Region of Axon	-0.456451	0.190185	-1.7942	0.127666	0.945751	-4.22607
Mrna Export from Nucleus	0.340727	-0.0765176	1.79366	0.127758	0.945751	-4.22648
Regulation of Meiotic Cell Cycle Phase Transition	-0.561174	-0.00148957	-1.79363	0.127763	0.945751	-4.2265
Regulation of Autophagosome Maturation	0.350005	-0.0671529	1.79311	0.127851	0.945751	-4.22689
Tail Anchored Membrane Protein Insertion into Er Membrane	0.472456	-0.045199	1.79176	0.128082	0.945751	-4.22791
Response to Cold	0.339801	-0.0358986	1.79167	0.128098	0.945751	-4.22798
Glycerophospholipid Catabolic Process	-0.413791	0.0936535	-1.79033	0.128327	0.945751	-4.22899
Synaptic Vesicle Coating	0.572081	-0.142818	1.79031	0.128332	0.945751	-4.22901
Photoreceptor Cell Morphogenesis	0.717581	-0.00940881	1.78973	0.12843	0.945751	-4.22945
Negative Regulation of Neuroinflammatory Response	0.385795	0.0736832	1.7893	0.128503	0.945751	-4.22977
Pyrimidine Nucleoside Monophosphate Biosynthetic Process	-0.387323	0.0609185	-1.78732	0.128845	0.945751	-4.23128
Zygotic Determination of Anterior Posterior Axis Embryo	-0.671057	0.095675	-1.78704	0.128893	0.945751	-4.23148
Sphingolipid Mediated Signaling Pathway	0.438749	-0.0484184	1.78513	0.129223	0.945751	-4.23293
Myoblast Fusion Involved in Skeletal Muscle Regeneration	0.571609	-0.0628198	1.78451	0.12933	0.945751	-4.2334
Positive Regulation of Oxidative Phosphorylation	0.617988	0.0452896	1.77995	0.13012	0.945751	-4.23685
Mda 5-Signaling Pathway	0.477758	-0.0594937	1.77915	0.130259	0.945751	-4.23746
Negative Regulation of Vitamin d Biosynthetic Process	0.453222	-0.0167396	1.77835	0.130399	0.945751	-4.23806
Regulation of Vitamin d Biosynthetic Process	0.453222	-0.0167396	1.77835	0.130399	0.945751	-4.23806
Negative Regulation of Macrophage Activation	0.349333	0.0405082	1.77744	0.130557	0.945751	-4.23875
Nuclear Migration along Microtubule	-0.455039	-0.102683	-1.77668	0.13069	0.945751	-4.23933
Regulation of Mesenchymal Stem Cell Differentiation	0.409327	0.0644388	1.77635	0.130748	0.945751	-4.23958
Serine Phosphorylation of Stat Protein	0.478639	-0.0235407	1.77531	0.130929	0.945751	-4.24036
Establishment of Pigment Granule Localization	0.462238	-0.0664857	1.77519	0.130951	0.945751	-4.24046
Male Sex Determination	-0.357324	0.0771976	-1.7751	0.130967	0.945751	-4.24052
Positive Regulation by Host of Viral Genome Replication	0.525018	0.0116174	1.77437	0.131094	0.945751	-4.24108
Positive Regulation of Protein Exit from Endoplasmic Reticulum	-0.401967	-0.114657	-1.77314	0.131309	0.945751	-4.242
Trna Thio Modification	-0.669084	-0.0108578	-1.77264	0.131397	0.945751	-4.24238
Negative Regulation of High Voltage Gated Calcium Channel Activity	-0.577988	0.125922	-1.77238	0.131443	0.945751	-4.24258
Synaptonemal Complex Organization	0.38628	0.00327513	1.77206	0.131498	0.945751	-4.24282
Positive Regulation of Axon Extension Involved in Axon Guidance	0.407745	-0.120266	1.77189	0.131529	0.945751	-4.24295
Response to Cell Cycle Checkpoint Signaling	0.348672	0.0733334	1.77151	0.131596	0.945751	-4.24324
Lipid Transport Across Blood Brain Barrier	-0.436859	-0.130727	-1.77096	0.131692	0.945751	-4.24365
Positive Regulation of Protein Polyubiquitination	0.357796	-0.0039793	1.77025	0.131817	0.945751	-4.24419
Glucose Catabolic Process	0.405924	-0.0214768	1.76984	0.13189	0.945751	-4.2445
Pigmentation	0.338557	-0.0490278	1.76899	0.132039	0.945751	-4.24515
Positive Regulation of Muscle Tissue Development	0.383003	0.0213028	1.76873	0.132086	0.945751	-4.24534
Negative Regulation of Gene Expression via Chromosomal Cpg Island Methylation	0.383437	-0.106669	1.76778	0.132254	0.945751	-4.24606
Regulation of Fibroblast Apoptotic Process	0.364689	-0.00472836	1.76774	0.132261	0.945751	-4.24609
Polyamine Transmembrane Transport	0.505437	0.0318927	1.76761	0.132284	0.945751	-4.2462
Ovulation from Ovarian Follicle	0.382295	0.157628	1.7669	0.132409	0.945751	-4.24673
Positive Regulation of Muscle Contraction	0.352758	0.0881711	1.76639	0.132499	0.945751	-4.24712
Positive Regulation of Epithelial Tube Formation	-0.361242	0.0228736	-1.76595	0.132577	0.945751	-4.24745
Myoblast Fusion	0.335972	-0.0677226	1.76452	0.132832	0.945751	-4.24854
Hemidesmosome Assembly	-0.438101	0.0529666	-1.76428	0.132873	0.945751	-4.24871
Positive Regulation of Synaptic Transmission Cholinergic	-0.373044	0.166303	-1.76323	0.133059	0.945751	-4.24951
Positive Regulation of Odontogenesis	0.508506	0.056838	1.76261	0.133169	0.945751	-4.24997
Steroid Catabolic Process	-0.349496	0.0249893	-1.7621	0.13326	0.945751	-4.25036
Articular Cartilage Development	0.461962	-0.0467325	1.76196	0.133287	0.945751	-4.25047
Cellular Response to Fatty Acid	0.381341	-0.0387964	1.76161	0.133348	0.945751	-4.25073
Regulation of Membrane Lipid Metabolic Process	0.473658	0.0660269	1.76127	0.133408	0.945751	-4.25099
t Tubule Organization	0.409603	-0.0137387	1.7611	0.133439	0.945751	-4.25112
t Cell Mediated Immune Response to Tumor Cell	0.366488	-0.0870055	1.76048	0.13355	0.945751	-4.25159
Negative Regulation of Dna Repair	0.413534	0.00871421	1.76037	0.13357	0.945751	-4.25168
Regulation of Caveolin Mediated Endocytosis	0.487215	0.0408317	1.75994	0.133646	0.945751	-4.252
Proton Transporting v Type Atpase Complex Assembly	0.487375	-0.0720497	1.75915	0.133786	0.945751	-4.25259
Neuron Intrinsic Apoptotic Signaling Pathway in Response to Endoplasmic Reticulum Stress	-0.546188	-0.0796465	-1.75876	0.133857	0.945751	-4.25289
Synapse Pruning	0.445663	0.074605	1.75727	0.134124	0.945767	-4.25402
Regulation of Ovarian Follicle Development	0.650483	0.125162	1.75618	0.134319	0.945767	-4.25485
Atrial Septum Primum Morphogenesis	0.829083	0.168618	1.7545	0.134621	0.945767	-4.25612
Septum Primum Development	0.829083	0.168618	1.7545	0.134621	0.945767	-4.25612
Motile Cilium Assembly	-0.33419	0.146734	-1.75447	0.134627	0.945767	-4.25614
Positive Regulation of Amide Metabolic Process	0.336399	-1.55392e-07	1.75418	0.134679	0.945767	-4.25636
Regulation of Humoral Immune Response Mediated by Circulating Immunoglobulin	-0.458032	0.0836972	-1.75394	0.134722	0.945767	-4.25655
Negative Regulation of Interleukin 8-Production	-0.38645	0.0955181	-1.75222	0.135031	0.946088	-4.25784
Golgi to Vacuole Transport	0.330126	-0.0972771	1.75146	0.13517	0.946088	-4.25843
Regulation of Glutamate Secretion	-0.401218	0.0618731	-1.75067	0.135311	0.946088	-4.25902
Regulation of Sequestering of Triglyceride	-0.451654	0.054703	-1.75045	0.135351	0.946088	-4.25919
Response to Lead Ion	0.405476	0.0313222	1.75027	0.135384	0.946088	-4.25932
Positive Regulation of Melanocyte Differentiation	0.60332	-0.118764	1.74716	0.135948	0.947323	-4.26168
Negative Regulation of Mitochondrial Calcium Ion Concentration	0.508615	-0.00485652	1.7457	0.136213	0.947323	-4.26278
Development of Primary Female Sexual Characteristics	0.330804	0.034959	1.7457	0.136213	0.947323	-4.26279
Regulation of Hydrogen Peroxide Biosynthetic Process	0.362737	0.043072	1.74564	0.136224	0.947323	-4.26283
Mhc Class Ii Biosynthetic Process	-0.428761	0.0889792	-1.74549	0.136252	0.947323	-4.26295
Regulation of Retrograde Protein Transport Er to Cytosol	-0.404609	-0.0758758	-1.74521	0.136302	0.947323	-4.26315
Intracellular Triglyceride Homeostasis	0.520363	0.00559731	1.73967	0.137315	0.952611	-4.26735
Isoprenoid Biosynthetic Process	-0.406623	-0.00591765	-1.73904	0.137431	0.952611	-4.26783
Aggrephagy	0.328942	0.074821	1.73844	0.137541	0.952611	-4.26829
Membranous Septum Morphogenesis	0.35944	0.0272557	1.73786	0.137647	0.952611	-4.26872
Regulation of Snrna Transcription by Rna Polymerase Ii	-0.55901	0.0352514	-1.73685	0.137834	0.952611	-4.26949
Forebrain Neuron Differentiation	0.366554	-0.0591446	1.73668	0.137864	0.952611	-4.26962
Cellular Aldehyde Metabolic Process	0.364617	0.00302102	1.73617	0.137959	0.952611	-4.27001
Response to Uv b	0.383067	-0.0262869	1.73564	0.138056	0.952611	-4.2704
Regulation of Translational Elongation	0.342793	-0.0304114	1.73418	0.138327	0.95331	-4.27151
Regulation of Respiratory Gaseous Exchange	0.330014	0.00754275	1.73375	0.138406	0.95331	-4.27184
Protein Hydroxylation	0.467126	-0.0692912	1.73285	0.138573	0.953396	-4.27252
Regulation of Systemic Arterial Blood Pressure by Carotid Sinus Baroreceptor Feedback	0.408684	0.255328	1.73234	0.138667	0.953396	-4.27291
Embryonic Skeletal System Morphogenesis	0.351725	-0.0170256	1.72992	0.139116	0.955272	-4.27474
Regulation of Cytokinetic Process	0.589298	0.00922634	1.72952	0.139189	0.955272	-4.27504
Cellular Detoxification of Aldehyde	0.412168	-0.108497	1.72697	0.139665	0.956549	-4.27698
Regulation of Superoxide Dismutase Activity	0.451013	-0.115706	1.72687	0.139683	0.956549	-4.27705
Positive Regulation of Vascular Endothelial Growth Factor Signaling Pathway	-0.37006	-0.0324452	-1.72593	0.139859	0.956549	-4.27776
Mitotic Recombination	-0.367634	0.0815753	-1.72585	0.139873	0.956549	-4.27782
Regulation of Cytoplasmic Translational Initiation	-0.546746	-0.0766346	-1.7246	0.140108	0.957301	-4.27877
Bile Acid and Bile Salt Transport	-0.481446	0.195654	-1.72314	0.14038	0.958307	-4.27987
Peripheral Nervous System Development	0.324146	-0.00415896	1.71916	0.141129	0.962559	-4.28289
Maintenance of Centrosome Location	-0.504836	-0.0277902	-1.71795	0.141357	0.963259	-4.2838
Acetylcholine Transport	-0.548333	-0.00588688	-1.7154	0.141839	0.963691	-4.28574
Negative Regulation of Translational Initiation	-0.422603	-0.108829	-1.71476	0.14196	0.963691	-4.28622
Sulfur Amino Acid Biosynthetic Process	0.365831	0.0511576	1.71391	0.142122	0.963691	-4.28687
Protein Import into Peroxisome Matrix	-0.442801	-0.0462496	-1.7138	0.142143	0.963691	-4.28695
Positive Regulation of Amine Metabolic Process	0.4929	-0.0819224	1.7137	0.142162	0.963691	-4.28703
Regulation of Adherens Junction Organization	-0.429006	-0.0696725	-1.71328	0.142241	0.963691	-4.28734
Dna Templated Dna Replication	-0.323593	0.00815683	-1.71287	0.14232	0.963691	-4.28766
Gamma Aminobutyric Acid Receptor Clustering	-0.533786	0.00743266	-1.71182	0.142518	0.963691	-4.28845
Regulation of Membrane Tubulation	0.535942	-0.00115531	1.71166	0.14255	0.963691	-4.28857
Positive Regulation of Glycogen Catabolic Process	-0.533821	-0.0132335	-1.71072	0.142728	0.964043	-4.28928
Multivesicular Body Organization	0.385846	-0.150484	1.70926	0.143008	0.964827	-4.29039
Endocardial Cushion to Mesenchymal Transition	0.550416	0.0331506	1.70868	0.143118	0.964827	-4.29083
Protein Autoprocessing	-0.450543	-0.074089	-1.70798	0.143252	0.964827	-4.29136
Endosomal Vesicle Fusion	-0.367227	-0.0485526	-1.70661	0.143514	0.964827	-4.2924
Ovulation Cycle Process	0.3605	0.059188	1.70633	0.143567	0.964827	-4.29261
Acrosome Reaction	0.339138	0.115705	1.70617	0.143599	0.964827	-4.29273
Response to Oxygen Glucose Deprivation	-0.60782	-0.070604	-1.70193	0.144413	0.967639	-4.29594
Regulation of Protein Kinase a Signaling	-0.415321	0.0180586	-1.70058	0.144674	0.967639	-4.29696
Response to Ionomycin	0.460387	0.0340972	1.69744	0.145282	0.967639	-4.29934
Trna Transcription	-0.415404	-0.138521	-1.69631	0.1455	0.967639	-4.30019
Superoxide Metabolic Process	0.35215	0.0163541	1.69583	0.145595	0.967639	-4.30056
Embryonic Cranial Skeleton Morphogenesis	0.359572	-0.0161812	1.69534	0.145691	0.967639	-4.30094
Adenylate Cyclase Activating Dopamine Receptor Signaling Pathway	0.509321	0.158417	1.69523	0.145712	0.967639	-4.30102
Behavioral Response to Ethanol	0.561977	0.0504099	1.6941	0.145932	0.967639	-4.30187
Ubiquitin Recycling	-0.340977	-0.114188	-1.6934	0.146068	0.967639	-4.3024
Interleukin 3-Mediated Signaling Pathway	-0.595114	-0.00285497	-1.69245	0.146253	0.967639	-4.30312
Monoacylglycerol Metabolic Process	-0.390123	0.0262678	-1.6916	0.14642	0.967639	-4.30377
Isoprenoid Catabolic Process	0.352021	0.127049	1.68972	0.146787	0.967639	-4.30519
Post Anal Tail Morphogenesis	0.351768	0.0174401	1.68972	0.146788	0.967639	-4.30519
Long Chain Fatty Acid Transport	-0.333551	-0.0702076	-1.68866	0.146995	0.967639	-4.306
Dermatan Sulfate Proteoglycan Metabolic Process	0.404035	-0.0245584	1.68865	0.146997	0.967639	-4.306
Regulation of Superoxide Anion Generation	0.423631	-0.0404009	1.68844	0.147039	0.967639	-4.30616
Hematopoietic or Lymphoid Organ Development	0.37544	0.00398402	1.68825	0.147075	0.967639	-4.3063
Tripeptide Transport	-0.372096	0.0916942	-1.68808	0.147109	0.967639	-4.30643
Negative Regulation of Protein Neddylation	-0.522605	0.0795567	-1.68801	0.147123	0.967639	-4.30649
Valine Metabolic Process	-0.392301	-0.0688282	-1.68708	0.147304	0.967639	-4.30719
Negative Regulation of Mhc Class Ii Biosynthetic Process	-0.628952	0.0802143	-1.68676	0.147368	0.967639	-4.30743
Respiratory Burst Involved in Defense Response	-0.435197	-0.0116152	-1.68669	0.147383	0.967639	-4.30749
Connective Tissue Replacement Involved in Inflammatory Response Wound Healing	-0.682409	-0.0169157	-1.68584	0.147549	0.967639	-4.30813
Embryonic Body Morphogenesis	-0.359831	-0.0432917	-1.68564	0.14759	0.967639	-4.30828
Regulation of Intrinsic Apoptotic Signaling Pathway in Response to Dna Damage by P53 Class Mediator	-0.380181	-0.0325445	-1.68495	0.147724	0.967639	-4.3088
Type Iv Hypersensitivity	-0.652157	0.0701533	-1.68487	0.147741	0.967639	-4.30886
Tongue Development	0.320119	-0.0856114	1.68451	0.147811	0.967639	-4.30913
Positive Regulation of Toll Like Receptor 4-Signaling Pathway	-0.333476	-0.0475082	-1.68404	0.147905	0.967639	-4.30949
Natural Killer Cell Mediated Immune Response to Tumor Cell	0.359966	0.201295	1.68364	0.147984	0.967639	-4.3098
Regulation of Natural Killer Cell Mediated Immune Response to Tumor Cell	0.359966	0.201295	1.68364	0.147984	0.967639	-4.3098
Negative Regulation of Hydrogen Peroxide Metabolic Process	0.577852	0.0409041	1.68301	0.148107	0.967639	-4.31027
Positive Regulation of Chromosome Condensation	-0.546938	0.042422	-1.68238	0.148232	0.967639	-4.31075
Germinal Center b Cell Differentiation	-0.365246	0.286922	-1.68069	0.148567	0.967639	-4.31203
Vascular Endothelial Growth Factor Production	-0.360647	0.0634343	-1.68067	0.148571	0.967639	-4.31204
Renal Absorption	-0.372604	0.0529606	-1.68031	0.148642	0.967639	-4.31232
Regulation of Iron Ion Transmembrane Transport	0.488503	-0.0202742	1.68029	0.148646	0.967639	-4.31233
Av Node Cell to Bundle of His Cell Signaling	-0.33083	-0.0311451	-1.67937	0.148829	0.967639	-4.31303
Reduction of Food Intake in Response to Dietary Excess	-0.313197	-0.210232	-1.67884	0.148934	0.967639	-4.31343
Negative Regulation of Monooxygenase Activity	-0.448621	0.177009	-1.6787	0.148963	0.967639	-4.31354
Growth Hormone Receptor Signaling Pathway via Jak Stat	0.58121	0.120151	1.67742	0.149216	0.967639	-4.3145
Maintenance of Cell Polarity	-0.324789	-0.0525809	-1.67442	0.149814	0.967639	-4.31677
Programmed Necrotic Cell Death	-0.313067	-0.0367774	-1.67165	0.15037	0.967639	-4.31887
Cd8 Positive Alpha Beta t Cell Differentiation	0.42145	0.0832383	1.6716	0.15038	0.967639	-4.31891
Establishment of Skin Barrier	-0.326676	0.0504935	-1.67154	0.150392	0.967639	-4.31896
Mitral Valve Development	0.385582	0.0339404	1.67129	0.150442	0.967639	-4.31914
Cytoplasmic Sequestering of Transcription Factor	0.337223	-0.0681292	1.67067	0.150567	0.967639	-4.31962
Branch Elongation of an Epithelium	0.389645	-0.00213349	1.66986	0.15073	0.967639	-4.32023
Positive Regulation of Viral Genome Replication	0.328793	-0.103367	1.66957	0.150788	0.967639	-4.32045
Macrophage Proliferation	0.314188	0.00850383	1.66883	0.150937	0.967639	-4.32101
Collagen Activated Signaling Pathway	-0.348011	-0.0223043	-1.66829	0.151045	0.967639	-4.32142
Peptidyl Lysine Acetylation	0.343923	-0.0740169	1.66826	0.151052	0.967639	-4.32144
Cap Independent Translational Initiation	-0.605829	0.103324	-1.66811	0.151083	0.967639	-4.32156
Regulation of Complement Activation Classical Pathway	-0.435477	0.0570193	-1.66724	0.151257	0.967639	-4.32221
g Protein Coupled Receptor Signaling Pathway Coupled to Cyclic Nucleotide Second Messenger	0.511292	-0.105542	1.66669	0.151368	0.967639	-4.32263
Positive Regulation of Sulfur Metabolic Process	-0.477454	-0.0120948	-1.66665	0.151377	0.967639	-4.32266
Cellular Response to Prostaglandin Stimulus	0.424083	-0.00396903	1.66634	0.151439	0.967639	-4.3229
Myofibroblast Differentiation	-0.407993	0.0093449	-1.66547	0.151615	0.967639	-4.32355
Ventricular Cardiac Muscle Cell Action Potential	-0.36415	0.0444342	-1.65898	0.152933	0.967639	-4.32847
Adenylate Cyclase Inhibiting Dopamine Receptor Signaling Pathway	-0.354734	0.0723754	-1.65874	0.152982	0.967639	-4.32865
Regulation of Flagellated Sperm Motility	-0.450303	0.130897	-1.65821	0.15309	0.967639	-4.32905
Negative Regulation of Fibroblast Apoptotic Process	0.359176	-0.0515268	1.65797	0.15314	0.967639	-4.32923
Pointed End Actin Filament Capping	0.417343	0.0122606	1.6553	0.153685	0.967639	-4.33125
Purine Nucleoside Monophosphate Catabolic Process	0.416374	-0.0257821	1.65224	0.154314	0.967639	-4.33357
Response to Increased Oxygen Levels	0.366893	-0.0837847	1.65208	0.154346	0.967639	-4.33369
Fructose Transmembrane Transport	-0.677277	0.0898779	-1.65198	0.154367	0.967639	-4.33376
Regulation of Synaptic Assembly at Neuromuscular Junction	-0.416465	-0.098577	-1.65151	0.154465	0.967639	-4.33412
Regulation of Translation at Postsynapse Modulating Synaptic Transmission	0.501265	-0.11238	1.65144	0.154478	0.967639	-4.33417
Positive Regulation of Hormone Metabolic Process	0.318465	0.097069	1.65066	0.15464	0.967639	-4.33476
Cellular Response to Estradiol Stimulus	0.419118	-0.0586241	1.65057	0.154659	0.967639	-4.33483
Pharyngeal System Development	0.33476	-0.065749	1.65043	0.154687	0.967639	-4.33494
Sensory Perception of Umami Taste	-0.549726	0.0235685	-1.64892	0.154999	0.967639	-4.33608
Positive Regulation of Humoral Immune Response Mediated by Circulating Immunoglobulin	-0.550035	0.0160729	-1.64867	0.15505	0.967639	-4.33627
Adenylate Cyclase Inhibiting Serotonin Receptor Signaling Pathway	-0.549262	0.0326868	-1.64821	0.155147	0.967639	-4.33662
g Protein Coupled Serotonin Receptor Signaling Pathway	-0.549262	0.0326868	-1.64821	0.155147	0.967639	-4.33662
Exocrine Pancreas Development	0.486328	-0.0232969	1.64797	0.155195	0.967639	-4.3368
Reelin Mediated Signaling Pathway	-0.412233	-0.0730843	-1.64755	0.155282	0.967639	-4.33712
Detection of Chemical Stimulus Involved in Sensory Perception of Taste	-0.54818	0.0359323	-1.64592	0.15562	0.967639	-4.33835
Urea Transport	-0.547871	0.0430415	-1.6457	0.155665	0.967639	-4.33851
Negative Regulation of Interferon Alpha Production	-0.547433	-0.0873933	-1.64562	0.155682	0.967639	-4.33858
Positive Regulation of Smooth Muscle Cell Differentiation	0.350321	0.0703198	1.64549	0.155709	0.967639	-4.33867
Regulation of Renin Secretion into Blood Stream	-0.546789	0.0627463	-1.64479	0.155855	0.967639	-4.3392
Regulation of Antibacterial Peptide Production	-0.546017	0.0768874	-1.64459	0.155895	0.967639	-4.33935
Regulation of Antimicrobial Peptide Production	-0.546017	0.0768874	-1.64459	0.155895	0.967639	-4.33935
Positive Regulation of Striated Muscle Contraction	0.339958	0.275364	1.64415	0.155987	0.967639	-4.33968
Positive Regulation of Glomerular Mesangial Cell Proliferation	-0.625534	-0.199509	-1.64384	0.156052	0.967639	-4.33992
Detection of Light Stimulus	-0.336736	0.0212307	-1.64338	0.156149	0.967639	-4.34027
Regulation of Autophagy of Mitochondrion in Response to Mitochondrial Depolarization	0.338687	-0.168414	1.64335	0.156155	0.967639	-4.34029
Negative Regulation of Transcription Elongation by Rna Polymerase Ii	0.401594	-0.0362612	1.64312	0.156201	0.967639	-4.34046
Positive Regulation of Clathrin Dependent Endocytosis	0.687402	0.12034	1.64257	0.156316	0.967639	-4.34088
Catagen	0.307123	0.0647768	1.64219	0.156396	0.967639	-4.34117
Erbb2 Erbb4 Signaling Pathway	-0.541515	0.167298	-1.64106	0.156631	0.967639	-4.34202
Alkaloid Metabolic Process	-0.543235	0.114597	-1.6408	0.156685	0.967639	-4.34222
Macrophage Colony Stimulating Factor Signaling Pathway	-0.359881	0.101719	-1.63952	0.156953	0.967639	-4.34319
Middle Ear Morphogenesis	0.39329	-0.0593566	1.63918	0.157024	0.967639	-4.34344
Intermediate Filament Bundle Assembly	-0.542195	0.123184	-1.63895	0.157073	0.967639	-4.34362
Regulation of Axon Diameter	-0.542195	0.123184	-1.63895	0.157073	0.967639	-4.34362
Antimicrobial Peptide Production	-0.540804	0.133655	-1.63764	0.157348	0.967639	-4.34461
Hindbrain Radial Glia Guided Cell Migration	0.391489	-0.054388	1.63756	0.157365	0.967639	-4.34468
Regulation of Synaptic Vesicle Transport	0.308957	-0.0843202	1.63744	0.15739	0.967639	-4.34476
Regulation of Gene Silencing by Regulatory Ncrna	0.320933	-0.0883176	1.63624	0.157642	0.967639	-4.34567
Positive Regulation of Mhc Class i Biosynthetic Process	0.363447	-0.0781493	1.63501	0.1579	0.967639	-4.3466
Negative Regulation of Mrna Splicing via Spliceosome	0.303803	-0.0662629	1.63281	0.158364	0.967639	-4.34827
Golgi Reassembly	0.397401	-0.0892378	1.63217	0.158498	0.967639	-4.34875
Membrane Repolarization During Ventricular Cardiac Muscle Cell Action Potential	-0.537207	0.167143	-1.63197	0.158541	0.967639	-4.3489
Omega Hydroxylase P450 Pathway	-0.537481	0.160665	-1.63181	0.158575	0.967639	-4.34902
Response to Nematode	-0.45755	-0.0553039	-1.63176	0.158585	0.967639	-4.34906
Negative Regulation of Cell Adhesion Molecule Production	-0.537023	0.16637	-1.63161	0.158616	0.967639	-4.34917
Regulation of Plasminogen Activation	0.30656	0.108039	1.63155	0.158629	0.967639	-4.34922
Vesicle Targeting Rough Er to Cis Golgi	0.346192	-0.0807476	1.63147	0.158647	0.967639	-4.34928
Positive Regulation of Fibroblast Apoptotic Process	0.389232	0.000376585	1.63071	0.158807	0.967639	-4.34985
Negative Regulation of Plasminogen Activation	0.584075	-0.0154434	1.6299	0.158978	0.967639	-4.35046
Peptidoglycan Metabolic Process	-0.534735	0.194653	-1.62959	0.159045	0.967639	-4.3507
Regulation of Natural Killer Cell Differentiation Involved in Immune Response	-0.534735	0.194653	-1.62959	0.159045	0.967639	-4.3507
Positive Regulation of Natural Killer Cell Mediated Immune Response to Tumor Cell	-0.534735	0.193648	-1.62928	0.15911	0.967639	-4.35093
Regulation of Protein Targeting to Membrane	0.354796	0.0649277	1.62908	0.159153	0.967639	-4.35109
Nuclear Membrane Organization	0.331776	-0.113215	1.62892	0.159186	0.967639	-4.3512
Sensitization	-0.534116	0.199753	-1.62832	0.159314	0.967639	-4.35166
Positive Regulation of Gamma Aminobutyric Acid Secretion	-0.533308	0.205564	-1.62677	0.159643	0.967639	-4.35283
Conditioned Taste Aversion	-0.533189	0.205471	-1.62655	0.159691	0.967639	-4.353
Mrna Splice Site Recognition	0.398305	-0.0393343	1.62642	0.159718	0.967639	-4.3531
Glycerol Transmembrane Transport	-0.53288	0.21003	-1.62621	0.159763	0.967639	-4.35326
Regulation of Cell Substrate Junction Organization	0.35456	-0.0847801	1.62445	0.160139	0.967639	-4.35459
Positive Regulation of Hepatocyte Proliferation	0.385174	-0.0135912	1.62442	0.160143	0.967639	-4.3546
Negative Regulation of Endoplasmic Reticulum Calcium Ion Concentration	-0.472136	-0.0964834	-1.62412	0.160207	0.967639	-4.35483
Photoreceptor Cell Outer Segment Organization	-0.379489	0.129371	-1.62385	0.160266	0.967639	-4.35504
Mineralocorticoid Secretion	0.563637	0.0398809	1.62382	0.160272	0.967639	-4.35506
Cochlea Development	0.314609	0.0140496	1.62345	0.160351	0.967639	-4.35534
Regulation of Mitochondrial Depolarization	-0.326428	0.108658	-1.62289	0.16047	0.967639	-4.35576
Negative Regulation of Lymphocyte Migration	0.364791	0.0600158	1.62262	0.160527	0.967639	-4.35596
Iron Coordination Entity Transport	-0.328916	0.0357395	-1.62238	0.160581	0.967639	-4.35615
Pro b Cell Differentiation	-0.365504	-0.0215956	-1.61984	0.161125	0.967639	-4.35807
Regulation of Substrate Adhesion Dependent Cell Spreading	0.331248	-0.0246862	1.61951	0.161194	0.967639	-4.35832
Acrosome Assembly	-0.353532	0.0754172	-1.61879	0.16135	0.967639	-4.35886
Regulation of Somitogenesis	-0.527975	0.265572	-1.61878	0.161351	0.967639	-4.35887
Negative Regulation of Blood Circulation	0.358042	0.048915	1.61867	0.161376	0.967639	-4.35895
Telencephalon Glial Cell Migration	-0.307011	-0.110221	-1.61864	0.161382	0.967639	-4.35898
Somatotropin Secreting Cell Differentiation	-0.529171	0.247353	-1.61854	0.161403	0.967639	-4.35905
Cytidine Metabolic Process	0.659428	0.0668185	1.61789	0.161544	0.967639	-4.35955
Positive Regulation of Smad Protein Signal Transduction	0.325149	-0.0613443	1.6177	0.161583	0.967639	-4.35968
Gmp Salvage	0.490922	-0.0283558	1.61704	0.161725	0.967639	-4.36018
Male Anatomical Structure Morphogenesis	-0.526234	0.285836	-1.6162	0.161908	0.967639	-4.36082
Regulation of Nucleotide Excision Repair	0.338621	-0.0954587	1.61507	0.162152	0.967639	-4.36168
Cytoplasmic Translational Initiation	0.336599	-0.0983148	1.61399	0.162385	0.967639	-4.36249
Tryptophan Transport	0.355665	0.0332651	1.61372	0.162443	0.967639	-4.36269
Negative Regulation of Cellular Response to Oxidative Stress	0.50117	-0.211763	1.61363	0.162463	0.967639	-4.36276
Antibody Dependent Cellular Cytotoxicity	-0.523607	0.3186	-1.61355	0.162481	0.967639	-4.36282
Smooth Muscle Cell Differentiation	0.336841	0.0130973	1.61318	0.162559	0.967639	-4.3631
Positive Regulation of Isoprenoid Metabolic Process	-0.522062	0.335909	-1.61127	0.162975	0.967639	-4.36455
Regulation of Filopodium Assembly	0.369146	-0.0482788	1.61111	0.163008	0.967639	-4.36466
Focal Adhesion Assembly	0.340441	-0.0582832	1.611	0.163033	0.967639	-4.36475
Granzyme Mediated Programmed Cell Death Signaling Pathway	0.440801	-0.0648642	1.60946	0.163368	0.967639	-4.36591
Camera Type Eye Photoreceptor Cell Differentiation	-0.306085	0.0898262	-1.60848	0.16358	0.967639	-4.36665
Sperm Flagellum Assembly	-0.307553	0.185926	-1.60783	0.163722	0.967639	-4.36714
Glossopharyngeal Nerve Development	0.649043	0.147357	1.60736	0.163825	0.967639	-4.3675
Regulation of Mesoderm Development	0.558065	0.0695727	1.60636	0.164042	0.967639	-4.36825
Negative Regulation of Gamma Aminobutyric Acid Secretion	-0.63833	0.000378571	-1.60608	0.164104	0.967639	-4.36846
Regulation of Dendritic Cell Chemotaxis	-0.311873	-0.0445934	-1.60602	0.164118	0.967639	-4.36851
Protein Maturation by 4fe 4s Cluster Transfer	-0.46009	-0.0713654	-1.60576	0.164175	0.967639	-4.36871
Bile Acid Metabolic Process	-0.308247	0.00238804	-1.60508	0.164322	0.967639	-4.36922
Visual Behavior	0.306885	0.0135553	1.60443	0.164465	0.967639	-4.36971
Farnesyl Diphosphate Metabolic Process	-0.520748	0.00761331	-1.60421	0.164513	0.967639	-4.36987
Regulation of Bone Mineralization Involved in Bone Maturation	0.567933	-0.0604562	1.60352	0.164665	0.967639	-4.3704
Astrocyte Cell Migration	0.368323	-0.000666051	1.60348	0.164674	0.967639	-4.37043
Placenta Blood Vessel Development	0.365063	0.0685312	1.60269	0.164846	0.967639	-4.37102
Protein Localization to Non Motile Cilium	0.461618	-0.191119	1.60256	0.164875	0.967639	-4.37112
Prophase	0.329959	-0.0248819	1.60057	0.165313	0.967639	-4.37263
Mirna Metabolic Process	0.311902	-0.0438424	1.59859	0.165747	0.967639	-4.37411
Positive Regulation of Transcription by Glucose	0.360267	-0.0961082	1.5978	0.165923	0.967639	-4.37471
t Cell Apoptotic Process	0.341945	-0.0115309	1.59771	0.165942	0.967639	-4.37478
Positive Regulation of Podosome Assembly	-0.516245	0.0948948	-1.59667	0.166173	0.967639	-4.37557
Polyol Transmembrane Transport	-0.528889	0.162024	-1.5958	0.166366	0.967639	-4.37623
Regulation of Serotonin Secretion	-0.709042	-0.0820889	-1.5955	0.166432	0.967639	-4.37645
Regulation of Neuroinflammatory Response	0.39569	-0.00763735	1.59485	0.166576	0.967639	-4.37694
Interleukin 11-Mediated Signaling Pathway	0.605384	-0.016698	1.59397	0.166771	0.967639	-4.3776
Diacylglycerol Metabolic Process	0.453235	0.0707091	1.59354	0.166865	0.967639	-4.37793
Negative Regulation of Voltage Gated Calcium Channel Activity	-0.535764	0.12651	-1.59194	0.167222	0.967639	-4.37914
Store Operated Calcium Entry	-0.454412	0.0437768	-1.59189	0.167232	0.967639	-4.37917
Positive Regulation of Actin Filament Depolymerization	0.40976	0.0184807	1.59148	0.167325	0.967639	-4.37949
Meiotic Cell Cycle Process Involved in Oocyte Maturation	-0.597316	-0.0349682	-1.59044	0.167557	0.967639	-4.38027
Formation of Radial Glial Scaffolds	0.395909	-0.0944094	1.5893	0.16781	0.967639	-4.38113
Positive Regulation of Vitamin d Receptor Signaling Pathway	-0.314946	0.0637526	-1.58874	0.167936	0.967639	-4.38155
Regulation of Dendritic Spine Maintenance	0.435007	-0.0354556	1.58774	0.168158	0.967639	-4.3823
Eye Photoreceptor Cell Development	-0.324469	-0.00628308	-1.58727	0.168264	0.967639	-4.38266
Sprouting of Injured Axon	0.433915	0.0143674	1.58704	0.168315	0.967639	-4.38283
Positive Regulation of Epithelial Cell Differentiation Involved in Kidney Development	0.434688	0.0818866	1.58697	0.16833	0.967639	-4.38288
Methylglyoxal Metabolic Process	0.382519	-0.0903746	1.58643	0.168453	0.967639	-4.3833
Regulation of Inositol Phosphate Biosynthetic Process	0.347451	0.139088	1.58583	0.168587	0.967639	-4.38375
Aldehyde Biosynthetic Process	0.333655	0.00958072	1.58577	0.168601	0.967639	-4.38379
Mitochondrial Electron Transport Ubiquinol to Cytochrome c	0.596319	0.0144264	1.58566	0.168626	0.967639	-4.38388
Dna Duplex Unwinding	-0.318008	-0.0275718	-1.58461	0.168861	0.967639	-4.38467
Chorionic Trophoblast Cell Differentiation	-0.307763	0.121496	-1.5841	0.168975	0.967639	-4.38505
Positive Regulation of Extracellular Matrix Assembly	0.386115	-0.058941	1.58289	0.169247	0.967639	-4.38596
Positive Regulation of Cytokine Production Involved in Inflammatory Response	-0.34214	-0.0598923	-1.58147	0.169568	0.967639	-4.38703
Thyroid Hormone Generation	0.411011	0.0403847	1.58096	0.169682	0.967639	-4.38742
Ammonium Ion Metabolic Process	0.409194	0.000237178	1.58037	0.169815	0.967639	-4.38786
Regulation of Nk t Cell Proliferation	-0.467374	0.100651	-1.57995	0.169912	0.967639	-4.38818
Response to Prostaglandin	0.393018	-0.0104959	1.57957	0.169995	0.967639	-4.38846
Vitamin Transport	-0.300765	0.0225144	-1.57934	0.170048	0.967639	-4.38864
Response to Cocaine	-0.306657	0.0726724	-1.57842	0.170258	0.967639	-4.38934
Positive Regulation of Steroid Hormone Biosynthetic Process	0.457109	0.080415	1.57799	0.170353	0.967639	-4.38965
Xenobiotic Export from Cell	-0.489962	-0.0133758	-1.57792	0.17037	0.967639	-4.38971
Negative Regulation of Chromatin Binding	-0.491466	-0.151253	-1.57745	0.170475	0.967639	-4.39006
Collagen Metabolic Process	0.352156	-0.0199104	1.57681	0.170622	0.967639	-4.39055
Sperm Capacitation	0.405493	0.159911	1.57666	0.170656	0.967639	-4.39066
Negative Regulation by Host of Viral Genome Replication	0.392159	-0.172603	1.5756	0.170896	0.967639	-4.39146
Regulation of Core Promoter Binding	0.334066	-0.13806	1.57556	0.170904	0.967639	-4.39148
Regulation of Inward Rectifier Potassium Channel Activity	-0.575346	0.0719472	-1.57539	0.170945	0.967639	-4.39162
Serotonergic Neuron Axon Guidance	-0.531271	-0.00507848	-1.57527	0.170971	0.967639	-4.39171
Cellular Response to Sodium Arsenite	0.457623	-0.0816053	1.57466	0.17111	0.967639	-4.39217
t Cell Differentiation in Thymus	0.321358	0.0150372	1.5742	0.171215	0.967639	-4.39251
Sesquiterpenoid Metabolic Process	0.65845	-0.0219071	1.57351	0.171372	0.967639	-4.39303
Endodermal Cell Fate Commitment	-0.329584	-0.168378	-1.57318	0.171447	0.967639	-4.39328
Serotonin Secretion	-0.507037	0.0450269	-1.57298	0.171493	0.967639	-4.39343
Heat Generation	-0.342648	0.0587873	-1.57169	0.171787	0.967639	-4.3944
Gamma Aminobutyric Acid Metabolic Process	-0.339106	0.0337129	-1.57034	0.172095	0.967639	-4.39542
Tie Signaling Pathway	0.626835	0.191287	1.57031	0.172101	0.967639	-4.39544
l Leucine Import Across Plasma Membrane	-0.460131	-0.0461731	-1.56946	0.172296	0.967639	-4.39608
Regulation of Superoxide Metabolic Process	0.368928	-0.0207731	1.56944	0.172301	0.967639	-4.3961
Metanephric Nephron Epithelium Development	-0.308656	-0.0102398	-1.56932	0.172329	0.967639	-4.39619
Axis Elongation Involved in Somitogenesis	0.4971	-0.141895	1.56927	0.172341	0.967639	-4.39623
Norepinephrine Metabolic Process	0.347528	-0.00733213	1.5685	0.172516	0.967639	-4.3968
Positive Regulation of Long Term Neuronal Synaptic Plasticity	-0.364744	0.0296428	-1.56816	0.172595	0.967639	-4.39707
Detection of Mechanical Stimulus	0.352456	0.0798588	1.56765	0.172711	0.967639	-4.39744
Nitric Oxide Cgmp Mediated Signaling	0.366272	-0.063772	1.5657	0.173159	0.967639	-4.39891
Triglyceride Rich Lipoprotein Particle Remodeling	-0.514847	0.0745834	-1.56502	0.173316	0.967639	-4.39942
Neural Plate Pattern Specification	-0.300858	-0.0331347	-1.5646	0.173413	0.967639	-4.39974
Interferon Beta Production	-0.322464	-0.0215791	-1.56445	0.173448	0.967639	-4.39986
Positive Regulation of Fatty Acid Transport	-0.310116	-0.0500286	-1.56328	0.173717	0.967639	-4.40074
b Cell Chemotaxis	-0.560973	-0.0448082	-1.56247	0.173904	0.967639	-4.40135
Regulation of Ryanodine Sensitive Calcium Release Channel Activity	0.360025	0.0587545	1.56212	0.173986	0.967639	-4.40161
Protein Localization to Plasma Membrane Raft	0.335126	0.0938657	1.56168	0.174088	0.967639	-4.40194
Tendon Development	0.582366	0.09157	1.56143	0.174145	0.967639	-4.40213
Cell Cycle Dna Replication	-0.338611	-0.0357955	-1.56107	0.174228	0.967639	-4.4024
Regulation of Mrna Processing	0.297812	-0.0704598	1.56023	0.174423	0.967639	-4.40303
Positive Regulation of Cell Division	0.32732	-0.00700136	1.55984	0.174514	0.967639	-4.40333
Xenobiotic Detoxification by Transmembrane Export Across the Plasma Membrane	-0.461658	-0.00680199	-1.55947	0.174599	0.967639	-4.4036
Negative Regulation of t Cell Apoptotic Process	0.411439	0.0847492	1.55909	0.174688	0.967639	-4.40389
Zymogen Activation	0.301424	0.0437863	1.55841	0.174846	0.967639	-4.4044
Regulation of Smooth Muscle Cell Differentiation	0.339454	0.0109121	1.55755	0.175046	0.967639	-4.40505
Intraciliary Transport Involved in Cilium Assembly	-0.483219	-0.156054	-1.55741	0.175079	0.967639	-4.40516
Cellular Response to x Ray	0.499671	-0.0303517	1.55668	0.175247	0.967639	-4.4057
Surfactant Homeostasis	-0.384583	0.0330367	-1.55636	0.175323	0.967639	-4.40595
Progesterone Secretion	0.483259	-0.0285274	1.55632	0.175332	0.967639	-4.40598
Calcium Ion Transmembrane Transport via High Voltage Gated Calcium Channel	0.348136	0.028188	1.55629	0.175339	0.967639	-4.406
Negative Regulation of Interleukin 17-Production	0.328537	-0.0197332	1.55618	0.175364	0.967639	-4.40608
Meiotic Cell Cycle Phase Transition	-0.501273	0.0428239	-1.55534	0.175561	0.967639	-4.40672
Regulation of Neurotransmitter Receptor Activity	-0.344121	0.0563858	-1.55346	0.176	0.967639	-4.40813
Regulation of Lymphocyte Apoptotic Process	0.372591	0.00321325	1.55325	0.176047	0.967639	-4.40828
Galactolipid Metabolic Process	0.437865	0.0115594	1.55286	0.17614	0.967639	-4.40858
Negative Regulation of Dendrite Extension	0.412633	-0.103303	1.55246	0.176233	0.967639	-4.40888
Regulation of Neutrophil Activation	-0.389833	0.109449	-1.55229	0.176271	0.967639	-4.409
Cardiac Jelly Development	0.535699	0.00130541	1.55198	0.176344	0.967639	-4.40924
Estrogen Metabolic Process	0.301712	-0.033658	1.55194	0.176354	0.967639	-4.40927
Negative Regulation of Autophagic Cell Death	0.44172	0.0417106	1.5517	0.176412	0.967639	-4.40945
Protein Localization to Site of Double Strand Break	-0.345015	-0.0873177	-1.5512	0.176528	0.967639	-4.40983
Positive Regulation of Mesenchymal Cell Proliferation	0.299591	-0.0611406	1.55107	0.176559	0.967639	-4.40993
Negative Regulation of Fat Cell Proliferation	-0.34528	-0.0167349	-1.55001	0.176807	0.967639	-4.41072
Negative Regulation of Intrinsic Apoptotic Signaling Pathway by P53 Class Mediator	-0.290392	-0.020018	-1.5489	0.177068	0.967639	-4.41156
Detection of Temperature Stimulus Involved in Sensory Perception of Pain	0.366847	0.0346865	1.54858	0.177144	0.967639	-4.4118
Cardioblast Differentiation	0.335513	-0.000800764	1.54804	0.177271	0.967639	-4.41221
Very Long Chain Fatty Acid Metabolic Process	-0.379427	-0.033278	-1.5474	0.177421	0.967639	-4.41269
Atrial Cardiac Muscle Cell to Av Node Cell Communication	-0.370613	0.0321179	-1.54712	0.177486	0.967639	-4.41289
Respiratory Burst Involved in Inflammatory Response	-0.393606	-0.0151817	-1.54668	0.177591	0.967639	-4.41323
Negative Regulation of Smooth Muscle Cell Proliferation	0.347463	-0.0229549	1.54535	0.177904	0.967639	-4.41423
Positive Regulation of Dna Templated Dna Replication	-0.378144	0.067458	-1.54377	0.178279	0.967639	-4.41542
Response to Peptidoglycan	0.42793	0.0298235	1.54375	0.178283	0.967639	-4.41543
Maintenance of Postsynaptic Density Structure	0.493789	-0.0619661	1.54326	0.178398	0.967639	-4.4158
Integrated Stress Response Signaling	-0.343345	-0.0780236	-1.54295	0.178473	0.967639	-4.41603
Sex Determination	-0.313482	0.0706414	-1.54273	0.178523	0.967639	-4.41619
Optic Cup Morphogenesis Involved in Camera Type Eye Development	-0.293538	0.0689823	-1.54269	0.178534	0.967639	-4.41623
Female Sex Differentiation	0.291466	0.0362198	1.54267	0.178539	0.967639	-4.41624
Copper Ion Homeostasis	-0.303896	-0.0657468	-1.54202	0.178692	0.967639	-4.41673
Regulation of Hemoglobin Biosynthetic Process	-0.458579	0.0353766	-1.54152	0.178811	0.967639	-4.4171
Dna Replication Initiation	-0.413581	0.00861405	-1.54112	0.178907	0.967639	-4.41741
Positive Regulation of Multicellular Organism Growth	0.33726	0.0096681	1.5407	0.179006	0.967639	-4.41772
Prostaglandin Secretion	-0.402511	-0.077002	-1.54026	0.179111	0.967639	-4.41805
Negative Regulation of Skeletal Muscle Tissue Development	0.494757	-0.101336	1.54018	0.179129	0.967639	-4.41811
Negative Regulation of Icosanoid Secretion	-0.338113	-0.162104	-1.53939	0.179318	0.967639	-4.41871
Purine Nucleobase Biosynthetic Process	0.471981	0.0504605	1.53861	0.179504	0.967639	-4.41929
t Follicular Helper Cell Differentiation	0.398879	0.0713134	1.5386	0.179505	0.967639	-4.4193
Positive Regulation of Cellular Response to Transforming Growth Factor Beta Stimulus	0.431192	-0.104369	1.53831	0.179574	0.967639	-4.41952
Phosphatidylglycerol Metabolic Process	-0.307934	0.017321	-1.53759	0.179747	0.967639	-4.42006
Regulation of Stress Activated Protein Kinase Signaling Cascade	0.291083	-0.0370139	1.53662	0.179978	0.967639	-4.42079
Monocyte Chemotactic Protein 1-Production	0.404052	0.0493678	1.53564	0.180211	0.967639	-4.42152
Protein Localization to Basolateral Plasma Membrane	-0.422789	-0.0062965	-1.53531	0.18029	0.967639	-4.42177
Cortisol Biosynthetic Process	-0.288688	0.122921	-1.53512	0.180337	0.967639	-4.42191
Cortisol Metabolic Process	-0.288688	0.122921	-1.53512	0.180337	0.967639	-4.42191
Regulation of Cortisol Biosynthetic Process	-0.288688	0.122921	-1.53512	0.180337	0.967639	-4.42191
Lamellipodium Morphogenesis	-0.403613	-0.0117669	-1.53412	0.180575	0.968055	-4.42266
Response to Temperature Stimulus	0.302393	-0.0191307	1.53374	0.180667	0.968055	-4.42295
Regulation of Nmda Receptor Activity	-0.325515	0.0317317	-1.53254	0.180954	0.968919	-4.42385
Tube Lumen Cavitation	-0.488764	0.022827	-1.52896	0.181817	0.970282	-4.42654
Nuclear Transcribed Mrna Catabolic Process Nonsense Mediated Decay	0.346668	-0.0782633	1.52877	0.181861	0.970282	-4.42668
Positive Regulation of Cholesterol Storage	-0.420713	0.140947	-1.5286	0.181904	0.970282	-4.42681
Tongue Morphogenesis	0.403156	-0.159848	1.52708	0.18227	0.970282	-4.42795
Negative Regulation of Ryanodine Sensitive Calcium Release Channel Activity	0.362122	-0.0608507	1.52705	0.182276	0.970282	-4.42797
Regulation of Dendrite Extension	0.344827	-0.0827528	1.52558	0.182634	0.970282	-4.42907
Regulation of Sister Chromatid Cohesion	-0.363055	-0.0699	-1.52439	0.182922	0.970282	-4.42997
Negative Regulation of Non Canonical Nf Kappab Signal Transduction	-0.296751	-0.0922631	-1.52392	0.183034	0.970282	-4.43031
Protoporphyrinogen Ix Metabolic Process	-0.547596	-0.12634	-1.52344	0.183151	0.970282	-4.43068
Lipoprotein Localization	0.404116	-0.0128482	1.52168	0.183579	0.970282	-4.43199
Proline Transport	0.306735	0.0166744	1.52156	0.183609	0.970282	-4.43209
Positive Regulation of Hemoglobin Biosynthetic Process	-0.435008	0.0132139	-1.52105	0.183732	0.970282	-4.43247
Regulation of Fatty Acid Oxidation	0.337057	-0.0318399	1.5208	0.183794	0.970282	-4.43266
Dtmp Biosynthetic Process	-0.28643	-0.0288148	-1.52013	0.183957	0.970282	-4.43316
Regulation of Lamellipodium Morphogenesis	-0.284182	-0.105825	-1.51859	0.184334	0.970282	-4.43432
Positive Regulation of Hair Follicle Maturation	0.519315	-0.0276073	1.5179	0.184501	0.970282	-4.43483
Regulation of Bile Acid Metabolic Process	-0.315033	0.0719107	-1.51781	0.184523	0.970282	-4.4349
Very Long Chain Fatty Acid Catabolic Process	-0.361414	-0.0779304	-1.51768	0.184554	0.970282	-4.43499
Regulation of Megakaryocyte Differentiation	-0.419311	-0.0651668	-1.51746	0.18461	0.970282	-4.43516
Venous Blood Vessel Development	-0.323499	-0.0239846	-1.51718	0.184678	0.970282	-4.43537
Cerebellar Cortex Morphogenesis	0.287092	-0.0137607	1.51574	0.185032	0.970282	-4.43645
Intermembrane Lipid Transfer	-0.601143	-0.13892	-1.51349	0.185583	0.970282	-4.43814
Lymph Node Development	0.351451	-0.00430683	1.5129	0.185729	0.970282	-4.43858
Peptide Metabolic Process	0.301244	-0.0313432	1.51246	0.185836	0.970282	-4.4389
Mesodermal Cell Differentiation	0.292495	-0.09458	1.5124	0.185852	0.970282	-4.43895
Positive Regulation of Nuclear Transcribed Mrna Catabolic Process Deadenylation Dependent Decay	0.311976	-0.177179	1.51231	0.185873	0.970282	-4.43902
Regulation of Sodium Proton Antiporter Activity	-0.566581	0.150095	-1.51215	0.185914	0.970282	-4.43914
Cardiac Right Ventricle Morphogenesis	0.477199	0.0632774	1.51202	0.185945	0.970282	-4.43924
Schwann Cell Differentiation	0.29284	-0.0481276	1.51176	0.18601	0.970282	-4.43944
Protein Kinase c Signaling	-0.284036	0.146005	-1.51072	0.186266	0.970282	-4.44021
Aggressive Behavior	0.541308	0.0292252	1.51054	0.186311	0.970282	-4.44035
Lipophagy	-0.3568	-0.120742	-1.51045	0.186333	0.970282	-4.44042
Intracellular Oxygen Homeostasis	-0.32886	-0.158545	-1.51032	0.186363	0.970282	-4.44051
Regulation of Sulfur Metabolic Process	-0.291712	-0.0851561	-1.51009	0.186421	0.970282	-4.44068
Cardiac Neural Crest Cell Migration Involved in Outflow Tract Morphogenesis	0.419382	0.0592798	1.50942	0.186587	0.970282	-4.44119
Relaxation of Smooth Muscle	-0.353409	-0.0645994	-1.50918	0.186646	0.970282	-4.44136
Negative Regulation by Host of Viral Process	0.293716	-0.0775006	1.50857	0.186798	0.970282	-4.44182
Rna Export from Nucleus	0.290018	-0.0655116	1.50829	0.186867	0.970282	-4.44203
Alcohol Catabolic Process	0.32601	0.0164315	1.50746	0.187071	0.970282	-4.44265
Cranial Suture Morphogenesis	0.31373	-0.0964988	1.50685	0.187222	0.970282	-4.44311
Regulation of Protein Localization to Centrosome	0.342345	-0.0629055	1.50667	0.187268	0.970282	-4.44325
Positive Regulation of Fibroblast Growth Factor Production	0.321053	-0.0254372	1.50621	0.187383	0.970282	-4.44359
Blood Vessel Endothelial Cell Proliferation Involved in Sprouting Angiogenesis	0.307605	0.122413	1.50503	0.187676	0.970282	-4.44447
Negative Regulation of Fibroblast Proliferation	0.289547	-0.0174267	1.50482	0.187727	0.970282	-4.44463
Negative Regulation of Cell Volume	0.355326	0.0933856	1.5048	0.187731	0.970282	-4.44464
Regulation of Chemokine Mediated Signaling Pathway	-0.310717	0.0687972	-1.50435	0.187843	0.970282	-4.44498
Regulation of Glycoprotein Metabolic Process	0.285433	-0.0161634	1.50423	0.187874	0.970282	-4.44507
Regulation of Extracellular Matrix Disassembly	0.35863	-0.0882956	1.50385	0.187968	0.970282	-4.44535
Positive Regulation of Dna Catabolic Process	0.419085	0.0200736	1.5031	0.188156	0.970282	-4.44592
Cellular Pigmentation	0.331662	-0.0383802	1.50104	0.18867	0.970282	-4.44746
Regulation of Protein Lipidation	-0.392476	0.0295568	-1.50089	0.188707	0.970282	-4.44757
Purkinje Myocyte to Ventricular Cardiac Muscle Cell Communication	0.554416	0.223781	1.50077	0.188736	0.970282	-4.44766
Regulation of Mitotic Recombination	-0.526401	0.22891	-1.50063	0.188773	0.970282	-4.44777
Regulation of Extracellular Matrix Assembly	0.314446	-0.0240326	1.50013	0.188895	0.970282	-4.44813
Female Meiosis i	-0.426831	0.0419508	-1.49971	0.189003	0.970282	-4.44846
Negative Regulation of Leukocyte Adhesion to Vascular Endothelial Cell	0.429964	-0.0524638	1.49937	0.189086	0.970282	-4.44871
De Novo Pyrimidine Nucleobase Biosynthetic Process	-0.465657	0.13059	-1.49881	0.189226	0.970282	-4.44912
Deoxyribonucleoside Metabolic Process	-0.309884	0.0575933	-1.49853	0.189297	0.970282	-4.44933
Craniofacial Suture Morphogenesis	0.335196	-0.0854714	1.49844	0.18932	0.970282	-4.4494
Establishment of Endothelial Barrier	-0.343905	-0.0133441	-1.49794	0.189445	0.970282	-4.44978
Late Endosome to Lysosome Transport	0.279433	-0.166997	1.49787	0.189461	0.970282	-4.44983
Regulation of 3-Utr Mediated Mrna Stabilization	0.632529	-0.177634	1.49758	0.189536	0.970282	-4.45005
Hypersensitivity	-0.516033	0.0926991	-1.49708	0.189662	0.970282	-4.45042
Notch Receptor Processing	-0.280448	-0.011378	-1.497	0.189681	0.970282	-4.45048
Cardiac Left Ventricle Morphogenesis	0.325996	0.022962	1.49626	0.189867	0.970282	-4.45103
Oncogene Induced Cell Senescence	-0.493833	-0.0791793	-1.49625	0.189869	0.970282	-4.45104
Response to Peptide	-0.350653	-0.0578993	-1.49582	0.189978	0.970282	-4.45136
Retinal Cell Apoptotic Process	0.448152	0.142924	1.49463	0.190276	0.970282	-4.45225
Lipoprotein Catabolic Process	-0.281273	-0.0806452	-1.49444	0.190325	0.970282	-4.45239
Dna Demethylation	0.329696	-0.122728	1.49428	0.190364	0.970282	-4.45251
Positive Regulation of Smooth Muscle Cell Chemotaxis	-0.302241	-0.0591475	-1.49426	0.190371	0.970282	-4.45253
Endoplasmic Reticulum Tubular Network Organization	-0.366894	-0.107882	-1.4936	0.190536	0.970282	-4.45302
Cobalt Ion Transport	-0.288066	0.035362	-1.49349	0.190565	0.970282	-4.45311
Interleukin 12-Mediated Signaling Pathway	-0.6338	0.158577	-1.49304	0.190678	0.970282	-4.45344
Regulation of Sodium Ion Transport	0.293155	0.0230581	1.49294	0.190702	0.970282	-4.45351
Positive Regulation of Natural Killer Cell Differentiation	0.412355	-0.0371751	1.49221	0.190887	0.970282	-4.45406
Negative Regulation of Glucose Transmembrane Transport	0.299282	-0.0643263	1.49165	0.191029	0.970282	-4.45448
l Lysine Transport	0.410631	0.0309453	1.49148	0.191072	0.970282	-4.45461
Viral Gene Expression	0.280837	-0.0683558	1.48981	0.191495	0.970904	-4.45586
Gmp Catabolic Process	0.624814	-0.178249	1.48931	0.191621	0.970904	-4.45623
Protein K11 Linked Deubiquitination	0.446703	0.0373639	1.48914	0.191665	0.970904	-4.45636
Mammary Gland Epithelial Cell Proliferation	0.307026	-0.0789889	1.48791	0.191976	0.970904	-4.45727
Negative Regulation of t Cell Migration	0.454487	0.0574565	1.48779	0.192007	0.970904	-4.45736
Epithelial Cell Proliferation Involved in Mammary Gland Duct Elongation	0.595515	-0.175563	1.48688	0.192238	0.970904	-4.45804
Imp Salvage	0.326349	-0.0952829	1.48681	0.192256	0.970904	-4.45809
Regulation of Steroid Hormone Biosynthetic Process	0.33749	0.0636172	1.48444	0.192859	0.970904	-4.45986
Negative Regulation of Response to Type Ii Interferon	-0.498475	-0.0155394	-1.48443	0.192862	0.970904	-4.45987
Intracellular Ph Elevation	0.668396	0.0529173	1.48387	0.193005	0.970904	-4.46029
Regulation of Cell Cell Adhesion Mediated by Integrin	0.375857	0.0309503	1.48348	0.193105	0.970904	-4.46058
Growth Involved in Heart Morphogenesis	-0.462282	0.11257	-1.48344	0.193114	0.970904	-4.46061
Regulation of Cellular Ph	0.333678	-0.0237364	1.48338	0.193131	0.970904	-4.46066
Post Embryonic Eye Morphogenesis	0.356185	0.0417892	1.4831	0.193202	0.970904	-4.46087
Negative Regulation of Dna Recombination	0.308552	0.0397501	1.48214	0.193448	0.970904	-4.46158
Regulation of Myeloid Leukocyte Mediated Immunity	-0.320321	0.0178509	-1.48176	0.193544	0.970904	-4.46186
Regulation of i Kappab Phosphorylation	0.524043	0.0332292	1.48124	0.193678	0.970904	-4.46225
Tubulin Deacetylation	-0.323411	0.0134499	-1.48093	0.193756	0.970904	-4.46248
Regulation of Ph	0.336653	-0.0336835	1.48047	0.193873	0.970904	-4.46282
Regulation of Atrial Cardiac Muscle Cell Membrane Depolarization	0.482602	0.0520665	1.48019	0.193945	0.970904	-4.46303
Receptor Catabolic Process	0.313727	-0.040297	1.47964	0.194087	0.970904	-4.46344
Cellular Response to Nitrosative Stress	0.53815	-0.0779765	1.47903	0.194244	0.970904	-4.4639
Multicellular Organismal Level Iron Ion Homeostasis	0.306339	-0.0261146	1.47841	0.194402	0.970904	-4.46436
One Carbon Compound Transport	0.480906	0.205103	1.4783	0.194432	0.970904	-4.46445
Positive Regulation of Transcription of Nucleolar Large Rrna by Rna Polymerase i	0.401446	0.00189014	1.47816	0.194468	0.970904	-4.46455
Growth Plate Cartilage Chondrocyte Proliferation	-0.394578	-0.131438	-1.47809	0.194484	0.970904	-4.4646
t Helper 1-Cell Lineage Commitment	0.516991	0.0861772	1.47626	0.194956	0.971519	-4.46597
Metanephric Epithelium Development	-0.28876	-0.00172224	-1.47618	0.194977	0.971519	-4.46603
Regulation of Camkk Ampk Signaling Cascade	-0.383412	-0.0603875	-1.47614	0.194988	0.971519	-4.46606
Substrate Dependent Cell Migration Cell Attachment to Substrate	-0.502013	-0.0962526	-1.47468	0.195363	0.972049	-4.46714
Negative Regulation of Leukocyte Degranulation	-0.449785	-0.082163	-1.47393	0.195557	0.972049	-4.4677
s Adenosylhomocysteine Metabolic Process	0.508585	-0.104774	1.47347	0.195675	0.972049	-4.46804
Endothelial Cell Fate Commitment	0.355284	-0.175392	1.47265	0.195888	0.972049	-4.46866
Positive Regulation of t Cell Tolerance Induction	-0.667758	-0.207385	-1.47206	0.196043	0.972049	-4.4691
Unsaturated Fatty Acid Biosynthetic Process	-0.285115	-0.0037961	-1.47105	0.196304	0.972049	-4.46985
Positive Regulation of Sprouting Angiogenesis	-0.279671	-0.0284216	-1.46987	0.196609	0.972049	-4.47073
Positive Regulation of Membrane Depolarization	-0.415823	0.120015	-1.46955	0.196693	0.972049	-4.47097
Natural Killer Cell Proliferation	0.472748	-0.12812	1.4695	0.196705	0.972049	-4.471
Dna Modification	0.279366	-0.114137	1.46949	0.196707	0.972049	-4.47101
Photoreceptor Cell Differentiation	-0.276839	0.0876137	-1.46801	0.197094	0.972049	-4.47212
Negative Regulation of Protein Exit from Endoplasmic Reticulum	-0.29786	-0.046788	-1.46788	0.197126	0.972049	-4.47221
Non Lytic Viral Release	0.303769	-0.166091	1.46763	0.197193	0.972049	-4.4724
Thymocyte Migration	0.616615	-0.0161901	1.4672	0.197304	0.972049	-4.47272
Regulation of Thymocyte Migration	0.616567	-0.0163434	1.46718	0.19731	0.972049	-4.47274
Positive Regulation of Dna Templated Transcription Elongation	0.277611	-0.106542	1.46659	0.197462	0.972049	-4.47317
Regulation of Rna Splicing	0.293857	-0.0793104	1.46576	0.197679	0.972049	-4.47379
Regulation of Protein Neddylation	-0.310497	-0.037343	-1.46429	0.198063	0.972049	-4.47489
Response to Muramyl Dipeptide	0.437426	-0.0654332	1.46397	0.198146	0.972049	-4.47512
Pyrimidine Deoxyribonucleoside Monophosphate Metabolic Process	-0.329123	-0.00535882	-1.46392	0.198161	0.972049	-4.47516
Regulation of Cell Adhesion Mediated by Integrin	0.292882	0.035173	1.46295	0.198416	0.972049	-4.47589
Regulation of Glutamate Receptor Clustering	-0.44624	-0.0110507	-1.46162	0.198765	0.972049	-4.47688
Regulation of Platelet Aggregation	-0.444056	0.0834967	-1.46117	0.198882	0.972049	-4.47721
Anatomical Structure Regression	-0.271747	0.0149329	-1.45917	0.199406	0.972049	-4.47869
Cell Communication by Electrical Coupling	0.333424	0.0956311	1.45897	0.19946	0.972049	-4.47885
Positive Regulation of Neuron Migration	-0.274094	-0.0648358	-1.45706	0.199964	0.972049	-4.48027
Parental Behavior	0.420963	-0.00210975	1.45585	0.200284	0.972049	-4.48117
Regulation of Secondary Metabolic Process	0.409134	0.00349323	1.45561	0.200346	0.972049	-4.48134
Dendrite Extension	0.301238	-0.0366513	1.4553	0.200429	0.972049	-4.48158
Neutrophil Chemotaxis	-0.317925	-0.0400745	-1.45497	0.200517	0.972049	-4.48182
Vitamin d Receptor Signaling Pathway	-0.360695	-0.00835444	-1.45493	0.200527	0.972049	-4.48185
Positive Regulation of Nucleotide Biosynthetic Process	0.330821	0.0239956	1.45435	0.20068	0.972049	-4.48228
Negative Regulation of Cartilage Development	0.368455	-0.00356006	1.45307	0.201019	0.972049	-4.48323
Regulation of Glucagon Secretion	-0.393417	0.0906635	-1.45307	0.20102	0.972049	-4.48324
Plasma Membrane Phospholipid Scrambling	-0.38243	0.122485	-1.45293	0.201057	0.972049	-4.48334
Glomerulus Development	0.272783	-0.00886158	1.4525	0.201169	0.972049	-4.48365
4-Hydroxyproline Metabolic Process	0.416927	-0.127004	1.45179	0.201359	0.972049	-4.48419
Negative Regulation of Amine Transport	-0.375666	0.0629907	-1.4515	0.201437	0.972049	-4.4844
Optic Nerve Morphogenesis	-0.608181	-0.0139381	-1.45113	0.201534	0.972049	-4.48467
Regulation of Store Operated Calcium Entry	-0.367596	0.0532672	-1.45099	0.201571	0.972049	-4.48478
Pyrimidine Deoxyribonucleotide Metabolic Process	-0.285253	0.00426153	-1.45039	0.201732	0.972049	-4.48523
Cd4 Positive Alpha Beta t Cell Differentiation	0.353949	0.018372	1.45028	0.20176	0.972049	-4.48531
Negative Regulation of Biomineral Tissue Development	-0.41734	-0.0103749	-1.44931	0.202017	0.972049	-4.48602
Regulation of Myofibroblast Differentiation	-0.448527	-0.0365628	-1.44895	0.202114	0.972049	-4.48629
Tangential Migration from the Subventricular Zone to the Olfactory Bulb	0.425557	-0.139682	1.44867	0.20219	0.972049	-4.48651
Regulation of Nuclear Cell Cycle Dna Replication	-0.463214	-0.012392	-1.44823	0.202306	0.972049	-4.48683
Non Motile Cilium Assembly	-0.287515	0.0082764	-1.44749	0.202504	0.972049	-4.48738
Negative Regulation of Mast Cell Activation Involved in Immune Response	-0.572926	0.313585	-1.44748	0.202507	0.972049	-4.48739
Atrioventricular Canal Morphogenesis	0.652053	0.0741172	1.44704	0.202623	0.972049	-4.48771
Pyrimidine Nucleoside Monophosphate Metabolic Process	-0.296974	0.0128721	-1.44685	0.202675	0.972049	-4.48785
Regulation of Protein Kinase c Activity	0.458732	0.115507	1.44503	0.203163	0.972049	-4.48921
Negative Regulation of Toll Like Receptor Signaling Pathway	-0.307409	0.0844817	-1.44495	0.203183	0.972049	-4.48926
Vesicle Mediated Transport Between Endosomal Compartments	0.318776	-0.0327261	1.44491	0.203195	0.972049	-4.4893
Negative Regulation of Monoatomic Anion Transport	-0.417786	0.00482425	-1.44481	0.203221	0.972049	-4.48937
Positive Regulation of Sodium Ion Transmembrane Transporter Activity	0.373309	0.027889	1.44411	0.203409	0.972049	-4.48989
Vesicle Coating	0.294227	-0.110886	1.44336	0.20361	0.972049	-4.49045
Trans Synaptic Signaling by Trans Synaptic Complex	0.353165	0.00186296	1.44273	0.203778	0.972049	-4.49091
Regulation of Myotube Differentiation	0.284933	0.0406654	1.4427	0.203787	0.972049	-4.49094
Negative Regulation of Transforming Growth Factor Beta Production	0.279154	0.0393536	1.44232	0.203889	0.972049	-4.49122
Single Strand Break Repair	-0.302851	-0.0733125	-1.44231	0.203893	0.972049	-4.49123
Collagen Fibril Organization	0.368841	0.00441454	1.44181	0.204026	0.972049	-4.49159
Negative Regulation of Synaptic Plasticity	0.489267	0.15779	1.44174	0.204046	0.972049	-4.49165
Ear Morphogenesis	0.283086	0.000177738	1.44124	0.204178	0.972049	-4.49202
Regulation of Axon Regeneration	0.29094	-0.0222301	1.44075	0.204312	0.972049	-4.49238
Negative Regulation of Leukocyte Chemotaxis	-0.343114	0.0168659	-1.4407	0.204325	0.972049	-4.49242
Indole Containing Compound Catabolic Process	0.676609	0.029364	1.43981	0.204565	0.972049	-4.49308
Heparan Sulfate Proteoglycan Biosynthetic Process Enzymatic Modification	-0.585513	0.146295	-1.43905	0.20477	0.972049	-4.49364
Cellular Response to Prostaglandin e Stimulus	0.463017	-0.0134244	1.43903	0.204776	0.972049	-4.49366
Regulation of Presynapse Organization	0.294035	0.0261111	1.4389	0.20481	0.972049	-4.49375
Phospholipid Homeostasis	0.366866	0.0474745	1.43798	0.205059	0.972049	-4.49444
Sodium Independent Organic Anion Transport	-0.326732	0.195465	-1.43782	0.205103	0.972049	-4.49456
Regulation of Embryonic Development	-0.281368	-0.0313284	-1.43747	0.205198	0.972049	-4.49482
Regulation of Amino Acid Transport	-0.285326	0.0722893	-1.43741	0.205214	0.972049	-4.49486
Prostate Gland Morphogenesis	0.275135	0.0543453	1.43733	0.205233	0.972049	-4.49492
Negative Regulation of Stem Cell Population Maintenance	-0.282413	-0.0859802	-1.43539	0.205759	0.972049	-4.49636
Dna Unwinding Involved in Dna Replication	-0.299062	-0.00407132	-1.43524	0.205801	0.972049	-4.49647
Negative Regulation of Cysteine Type Endopeptidase Activity Involved in Apoptotic Signaling Pathway	0.434436	-0.0960389	1.43509	0.205842	0.972049	-4.49658
Positive Regulation of Mirna Processing	-0.401242	-0.0852189	-1.43482	0.205916	0.972049	-4.49678
Mrna Modification	0.339899	-0.0786684	1.43444	0.206017	0.972049	-4.49706
Heme Biosynthetic Process	-0.332001	-0.0138812	-1.43384	0.206181	0.972049	-4.49751
Response to Hyperoxia	0.334209	-0.0669032	1.43351	0.206269	0.972049	-4.49775
Neurotransmitter Loading into Synaptic Vesicle	0.50286	0.126329	1.4334	0.2063	0.972049	-4.49783
Interleukin 5-Mediated Signaling Pathway	-0.607239	-0.149009	-1.43336	0.206312	0.972049	-4.49786
Histidine Catabolic Process	0.678773	0.0122865	1.43261	0.206515	0.972049	-4.49842
Proline Biosynthetic Process	0.402739	0.151426	1.43235	0.206586	0.972049	-4.49861
Forebrain Neuron Development	0.311789	-0.122326	1.43212	0.206649	0.972049	-4.49878
Cellular Response to Uv b	0.371906	-0.0359987	1.43167	0.20677	0.972049	-4.49911
Lipid Phosphorylation	0.461976	0.0884355	1.43135	0.206857	0.972049	-4.49935
Epithelial Cell Differentiation Involved in Kidney Development	0.294607	-0.0610387	1.43025	0.207157	0.972049	-4.50016
Synaptic Vesicle Cycle	0.305877	0.00298279	1.42971	0.207306	0.972049	-4.50057
Regulation of Phosphatidylcholine Metabolic Process	-0.413787	-0.0576045	-1.42936	0.207402	0.972049	-4.50083
Tetrahydrofolate Biosynthetic Process	-0.42922	-0.0543451	-1.42878	0.207559	0.972049	-4.50125
Protein Repair	0.535485	-0.224182	1.42822	0.207712	0.972049	-4.50167
Regulation of Tolerance Induction	-0.480674	-0.0233888	-1.42788	0.207806	0.972049	-4.50192
Regulation of Smooth Muscle Contraction	0.286824	0.0522695	1.42766	0.207864	0.972049	-4.50208
Protein Localization to Chromosome Telomeric Region	-0.340027	-0.0200312	-1.42638	0.208217	0.972049	-4.50303
Cellular Response to Camp	-0.294487	-0.0200761	-1.42591	0.208345	0.972049	-4.50338
Negative Regulation of Axon Extension	0.347596	0.0242827	1.4259	0.208348	0.972049	-4.50339
Regulation of Smad Protein Signal Transduction	0.283489	-0.0746877	1.42587	0.208355	0.972049	-4.50341
Succinate Metabolic Process	-0.465634	-0.0807466	-1.42562	0.208424	0.972049	-4.50359
Marginal Zone b Cell Differentiation	0.299834	0.198057	1.42559	0.208432	0.972049	-4.50361
Negative Regulation of t Cell Differentiation in Thymus	0.409317	-0.0422211	1.42528	0.208519	0.972049	-4.50385
Eye Photoreceptor Cell Differentiation	-0.285281	0.066785	-1.42484	0.208639	0.972049	-4.50417
Neuron Fate Commitment	0.274952	-0.0505743	1.4242	0.208815	0.972049	-4.50465
Negative Regulation of Potassium Ion Transport	-0.329533	0.0906554	-1.4242	0.208815	0.972049	-4.50465
Positive Regulation of Vacuole Organization	-0.294275	-0.0493826	-1.4235	0.209007	0.972049	-4.50516
Peroxisome Organization	-0.292686	-0.0452039	-1.42321	0.209088	0.972049	-4.50538
Cd4 Positive Alpha Beta t Cell Cytokine Production	-0.310386	0.0883451	-1.42276	0.209211	0.972049	-4.50571
Response to Symbiont	0.550912	-0.119115	1.42219	0.209366	0.972049	-4.50613
Myoblast Fate Commitment	-0.419202	-0.02785	-1.42215	0.209378	0.972049	-4.50616
Regulation of Microvillus Length	-0.526163	0.0268348	-1.42206	0.209402	0.972049	-4.50622
Homocysteine Metabolic Process	-0.274002	0.00473691	-1.42176	0.209486	0.972049	-4.50645
Regulation of Vesicle Transport along Microtubule	0.37093	-0.0738826	1.42162	0.209525	0.972049	-4.50655
Cell Proliferation Involved in Kidney Development	-0.331357	-0.0615718	-1.42148	0.209563	0.972049	-4.50665
Detection of Cell Density	-0.410254	-0.144023	-1.42035	0.209875	0.972049	-4.50749
Vestibulocochlear Nerve Morphogenesis	0.577955	0.0255459	1.42014	0.209933	0.972049	-4.50765
10-Formyltetrahydrofolate Metabolic Process	0.282478	0.0174853	1.41976	0.210038	0.972049	-4.50793
Metallo Sulfur Cluster Assembly	-0.315604	-0.0637502	-1.41857	0.210367	0.972049	-4.50881
Immunological Memory Process	0.343795	-0.0116846	1.41853	0.210378	0.972049	-4.50884
Regulation of Toll Like Receptor 3-Signaling Pathway	0.351338	0.0401685	1.4183	0.210441	0.972049	-4.509
Endothelin Receptor Signaling Pathway	0.348381	-0.0560818	1.41738	0.210695	0.972049	-4.50968
Neurotransmitter Reuptake	-0.31682	0.101958	-1.41709	0.210778	0.972049	-4.5099
Thyroid Stimulating Hormone Secretion	-0.360252	0.109158	-1.41695	0.210815	0.972049	-4.51
Regulation of Long Chain Fatty Acid Import Across Plasma Membrane	0.458134	-0.0493445	1.41651	0.210938	0.972049	-4.51033
Intrinsic Apoptotic Signaling Pathway in Response to Dna Damage	0.271378	-0.0579524	1.41647	0.21095	0.972049	-4.51036
Intracellular Magnesium Ion Homeostasis	-0.392626	0.0282264	-1.41608	0.211056	0.972049	-4.51064
Metanephric Collecting Duct Development	-0.587281	-0.0329186	-1.41523	0.211292	0.972152	-4.51127
Detection of Mechanical Stimulus Involved in Sensory Perception	0.33907	0.0898003	1.41503	0.211348	0.972152	-4.51142
Negative Regulation of Norepinephrine Secretion	0.456104	-0.044354	1.41464	0.211458	0.972152	-4.51171
Lymphocyte Chemotaxis	-0.306934	0.0136236	-1.4129	0.211941	0.973789	-4.51299
Response to Ethanol	0.278456	0.0165485	1.41094	0.21249	0.974129	-4.51445
Gamma Aminobutyric Acid Transport	-0.3022	0.138559	-1.41072	0.21255	0.974129	-4.5146
Alanine Transport	0.276873	0.0392531	1.41053	0.212603	0.974129	-4.51474
Negative Regulation of Dendritic Spine Development	0.456018	-0.0248792	1.41028	0.212672	0.974129	-4.51493
Positive Regulation of Postsynaptic Membrane Organization	-0.591248	-0.0409692	-1.40967	0.212844	0.974129	-4.51538
Regulation of Synapse Maturation	-0.337485	0.0571772	-1.40965	0.212849	0.974129	-4.51539
Endolysosomal Toll Like Receptor Signaling Pathway	-0.263052	0.0210338	-1.40945	0.212904	0.974129	-4.51554
Activation of Adenylate Cyclase Activity	0.354485	0.172652	1.40843	0.21319	0.974856	-4.51629
Regulation of Skeletal Muscle Tissue Development	0.279093	0.00439236	1.40625	0.213804	0.975895	-4.51791
Regulation of Respiratory System Process	0.287736	-0.072811	1.4049	0.214182	0.975895	-4.5189
Monoubiquitinated Protein Deubiquitination	-0.38849	-0.0957077	-1.40486	0.214193	0.975895	-4.51893
Cardiac Vascular Smooth Muscle Cell Differentiation	-0.326873	-0.0431493	-1.40443	0.214316	0.975895	-4.51925
Cellular Response to Alcohol	0.267743	0.0425893	1.40432	0.214346	0.975895	-4.51933
Protein Refolding	0.357518	-0.0542222	1.40345	0.214589	0.975895	-4.51996
Nmda Selective Glutamate Receptor Signaling Pathway	-0.440035	0.0214745	-1.40294	0.214734	0.975895	-4.52034
Sphingoid Biosynthetic Process	0.414064	0.0797957	1.40273	0.214794	0.975895	-4.5205
Retrograde Trans Synaptic Signaling by Trans Synaptic Protein Complex	0.382363	0.0415111	1.40217	0.214953	0.975895	-4.52091
Neuron Projection Extension Involved in Neuron Projection Guidance	0.294253	-0.0998723	1.40169	0.215088	0.975895	-4.52127
Monocarboxylic Acid Transport	-0.263887	0.0205505	-1.40091	0.215307	0.975895	-4.52184
Amp Salvage	0.435583	0.00386739	1.40088	0.215318	0.975895	-4.52186
Ovulation Cycle	0.273581	0.0542154	1.4	0.215566	0.975895	-4.52251
Biological Phase	0.313216	0.00280413	1.39898	0.215855	0.975895	-4.52326
Regulation of Cardiac Muscle Contraction by Calcium Ion Signaling	0.288025	-0.0496529	1.39878	0.215911	0.975895	-4.52341
Determination of Left Right Asymmetry in Lateral Mesoderm	-0.441737	-0.031383	-1.39867	0.215941	0.975895	-4.52349
Mesenchymal Cell Differentiation Involved in Kidney Development	-0.392952	-0.00858115	-1.39829	0.21605	0.975895	-4.52377
Neural Retina Development	-0.281711	0.0842261	-1.39819	0.216077	0.975895	-4.52384
Positive Regulation of Atp Dependent Activity	0.275457	-0.0427947	1.3981	0.216103	0.975895	-4.52391
Disaccharide Metabolic Process	0.303131	0.160437	1.39809	0.216107	0.975895	-4.52392
Complement Activation Lectin Pathway	0.519181	0.0206862	1.39789	0.216164	0.975895	-4.52406
Negative Regulation of Myeloid Cell Apoptotic Process	0.384491	-0.0755922	1.39693	0.216437	0.975895	-4.52477
Nucleotide Sugar Transmembrane Transport	0.301602	-0.115719	1.39683	0.216466	0.975895	-4.52485
Synaptic Assembly at Neuromuscular Junction	-0.262357	-0.104967	-1.39681	0.21647	0.975895	-4.52486
Response to Salt Stress	0.288638	-0.0085496	1.39577	0.216767	0.97634	-4.52563
Direct Ossification	-0.398764	0.0240932	-1.39534	0.216888	0.97634	-4.52594
Malate Metabolic Process	0.414782	-0.109961	1.39501	0.216981	0.97634	-4.52618
Positive Regulation of Mammary Gland Epithelial Cell Proliferation	-0.299986	0.0516222	-1.39468	0.217078	0.97634	-4.52643
Hair Follicle Maturation	0.370329	0.0247145	1.39419	0.217216	0.97639	-4.52679
t Cell Selection	0.381141	-0.0191159	1.39335	0.217456	0.976893	-4.5274
Regulation of Gamma Delta t Cell Activation	0.311077	0.182203	1.39291	0.217582	0.976893	-4.52773
Pyroptosis	-0.353043	0.0458349	-1.39228	0.21776	0.977119	-4.52819
Photoreceptor Cell Development	-0.265913	0.0615676	-1.39097	0.218134	0.978227	-4.52915
Regulation of Protein Localization to Nucleolus	0.286982	0.0296668	1.38966	0.218512	0.979033	-4.53012
Gamma Delta t Cell Differentiation	0.260203	0.203242	1.38946	0.21857	0.979033	-4.53027
Regulation of Regulatory Ncrna Processing	0.269924	-0.0210265	1.38844	0.218862	0.979268	-4.53102
Positive Regulation of Neuroinflammatory Response	0.358967	0.0339991	1.38838	0.218877	0.979268	-4.53106
Limb Bud Formation	0.556582	0.0581322	1.3866	0.219389	0.980985	-4.53236
Membrane Depolarization During Av Node Cell Action Potential	-0.412455	0.0111299	-1.38444	0.220012	0.983197	-4.53395
Heterochromatin Organization	0.27894	-0.117512	1.38271	0.220513	0.983883	-4.53523
Cardiac Chamber Morphogenesis	0.305315	-0.0113579	1.38258	0.220549	0.983883	-4.53532
Cellular Response to Leptin Stimulus	0.349123	-0.0140056	1.38234	0.22062	0.983883	-4.5355
Protein De Adp Ribosylation	-0.323109	-0.180617	-1.38147	0.22087	0.983883	-4.53613
Cell Substrate Junction Organization	0.279831	-0.0623335	1.38147	0.220871	0.983883	-4.53613
Positive Regulation of Amyloid Precursor Protein Catabolic Process	0.30173	-0.00363735	1.38125	0.220935	0.983883	-4.5363
Plasminogen Activation	0.265003	0.0310726	1.38006	0.22128	0.984851	-4.53717
Mirna Processing	0.270547	-0.0686826	1.37898	0.221593	0.985176	-4.53796
Trabecula Morphogenesis	0.303862	-0.0527061	1.37828	0.221796	0.985176	-4.53847
Regulation of Vesicle Size	0.280845	-0.0913741	1.37804	0.221866	0.985176	-4.53865
Positive Regulation of Pinocytosis	0.276451	-0.102828	1.37804	0.221867	0.985176	-4.53865
Reactive Oxygen Species Metabolic Process	0.274998	-0.0193005	1.3757	0.222548	0.985381	-4.54037
Neuron Cellular Homeostasis	0.311754	-0.0483042	1.37567	0.222557	0.985381	-4.54039
Kinetochore Assembly	-0.278109	0.0102302	-1.37507	0.22273	0.985381	-4.54082
Vacuolar Transmembrane Transport	-0.275068	-0.0705819	-1.37502	0.222747	0.985381	-4.54087
Rrna 3-End Processing	-0.292927	-0.0303313	-1.37497	0.222761	0.985381	-4.5409
Negative Regulation of Cell Proliferation Involved in Kidney Development	0.356896	0.0328261	1.37463	0.222859	0.985381	-4.54115
Regulation of Respiratory Gaseous Exchange by Nervous System Process	0.305173	-0.0367891	1.37454	0.222886	0.985381	-4.54122
Regulation of Protein Tyrosine Kinase Activity	-0.281821	-0.0219214	-1.37435	0.22294	0.985381	-4.54135
Ciliary Basal Body Organization	-0.517591	-0.00629346	-1.37196	0.223641	0.986685	-4.54311
Learned Vocalization Behavior or Vocal Learning	-0.298304	0.0968284	-1.371	0.223922	0.986685	-4.54381
Vocal Learning	-0.298304	0.0968284	-1.371	0.223922	0.986685	-4.54381
Positive t Cell Selection	0.380669	0.0144325	1.37047	0.224077	0.986685	-4.5442
Regulation of Intracellular Mrna Localization	0.258963	-0.20971	1.37035	0.224114	0.986685	-4.54429
Carbohydrate Phosphorylation	-0.289403	0.000888446	-1.36993	0.224236	0.986685	-4.5446
Single Stranded Viral Rna Replication via Double Stranded Dna Intermediate	-0.261236	-0.0583572	-1.36901	0.224508	0.986685	-4.54527
Positive Regulation of Cell Size	0.340668	-0.00447869	1.36896	0.224521	0.986685	-4.5453
Xenobiotic Transmembrane Transport	-0.258053	0.0566039	-1.36864	0.224614	0.986685	-4.54554
Regulation of Epithelial to Mesenchymal Transition	0.271614	-0.0375517	1.36836	0.224697	0.986685	-4.54574
Protein Folding in Endoplasmic Reticulum	-0.293663	-0.113033	-1.36787	0.224841	0.986685	-4.5461
Pigment Granule Organization	0.296637	-0.042155	1.36758	0.224928	0.986685	-4.54632
Epinephrine Transport	-0.294676	0.019696	-1.36752	0.224945	0.986685	-4.54636
Hepatocyte Growth Factor Receptor Signaling Pathway	0.295042	-0.0266468	1.36721	0.225036	0.986685	-4.54658
Positive Regulation of Reactive Oxygen Species Metabolic Process	0.266505	-0.0158991	1.36669	0.225189	0.986792	-4.54696
Mitotic Cell Cycle Phase	-0.493156	0.0241926	-1.36608	0.225369	0.987019	-4.54741
Establishment of Protein Localization to Postsynaptic Membrane	-0.282463	-0.035482	-1.36529	0.225602	0.987412	-4.54799
Protein Localization to Cilium	0.259361	-0.0602073	1.3649	0.225716	0.987412	-4.54827
Positive Regulation of Retinoic Acid Receptor Signaling Pathway	0.325779	-0.0681928	1.36441	0.225861	0.987483	-4.54863
Dermatan Sulfate Metabolic Process	0.4482	-0.0750874	1.36277	0.226347	0.988383	-4.54983
Regulation of Lipophagy	-0.394352	-0.0640771	-1.36163	0.226686	0.988383	-4.55067
Regulation of Receptor Catabolic Process	0.320429	0.0166673	1.36147	0.226732	0.988383	-4.55078
Production of Molecular Mediator Involved in Inflammatory Response	-0.277582	-0.0134125	-1.36118	0.226819	0.988383	-4.55099
Cellular Response to Nitrogen Levels	0.423468	-0.100449	1.361	0.226871	0.988383	-4.55112
Eosinophil Activation	-0.491497	0.0510337	-1.35954	0.227304	0.988383	-4.55219
Sebaceous Gland Development	-0.474228	-0.0838042	-1.35849	0.227617	0.988383	-4.55296
Positive Regulation of Amyloid Beta Formation	0.34667	-0.0360221	1.3584	0.227645	0.988383	-4.55302
Fatty Acid Elongation	-0.420722	0.0183459	-1.35741	0.227938	0.988383	-4.55375
Potassium Ion Homeostasis	0.311456	0.080546	1.35658	0.228187	0.988383	-4.55435
Regulation of Perk Mediated Unfolded Protein Response	-0.310441	0.0070499	-1.35642	0.228236	0.988383	-4.55447
Isopentenyl Diphosphate Biosynthetic Process	-0.439392	-0.00431948	-1.35608	0.228336	0.988383	-4.55472
Protein Localization to Ciliary Transition Zone	-0.277602	0.0823488	-1.35555	0.228494	0.988383	-4.55511
Sympathetic Ganglion Development	0.257105	-0.0380677	1.35532	0.228565	0.988383	-4.55528
Dna Replication Checkpoint Signaling	-0.312592	0.0739802	-1.35507	0.228638	0.988383	-4.55546
Germ Cell Migration	0.372798	-0.0475565	1.35411	0.228927	0.988383	-4.55616
Negative Regulation of Viral Process	-0.313212	-0.0041856	-1.35409	0.22893	0.988383	-4.55617
Carnitine Transport	0.289095	0.0259211	1.35366	0.229059	0.988383	-4.55648
Long Chain Fatty Acid Metabolic Process	-0.263468	0.03512	-1.35357	0.229088	0.988383	-4.55655
Calcium Ion Import into Sarcoplasmic Reticulum	0.398803	0.0741699	1.35276	0.229329	0.988383	-4.55714
Regulation of Myelination	0.262713	-0.0329975	1.35262	0.229372	0.988383	-4.55725
n Acetylneuraminate Metabolic Process	0.32746	0.0449599	1.35207	0.229537	0.988383	-4.55765
v d j Recombination	0.276572	-0.00185642	1.35206	0.22954	0.988383	-4.55765
Negative Regulation of Pancreatic Juice Secretion	-0.415398	0.18219	-1.3513	0.229768	0.988383	-4.55821
Tripeptide Transmembrane Transport	-0.288329	0.0376886	-1.35104	0.229845	0.988383	-4.5584
Mrna Transport	0.255276	-0.0730405	1.35014	0.230116	0.988383	-4.55905
Response to Gonadotropin Releasing Hormone	0.260781	0.0695092	1.35008	0.230134	0.988383	-4.5591
Neurotransmitter Receptor Transport Endosome to Plasma Membrane	-0.25261	-0.137604	-1.3497	0.230249	0.988383	-4.55937
Purine Deoxyribonucleotide Catabolic Process	0.31359	0.000515988	1.34923	0.230389	0.988383	-4.55971
Positive Regulation of Vascular Associated Smooth Muscle Cell Differentiation	0.263199	0.0769245	1.34862	0.230575	0.988383	-4.56016
Asymmetric Stem Cell Division	-0.437054	0.057585	-1.34821	0.230697	0.988383	-4.56046
Germ Line Stem Cell Division	-0.437054	0.057585	-1.34821	0.230697	0.988383	-4.56046
Adp Transport	0.361895	-0.00492161	1.34798	0.230767	0.988383	-4.56063
Activation of Phospholipase c Activity	-0.368389	-0.00486799	-1.34789	0.230795	0.988383	-4.5607
Amine Metabolic Process	0.258688	-0.00224592	1.34783	0.230813	0.988383	-4.56074
Regulation of Cilium Movement	0.250456	0.151968	1.34676	0.231134	0.988383	-4.56151
Icosanoid Biosynthetic Process	-0.286642	0.0315804	-1.3464	0.231242	0.988383	-4.56178
Positive Regulation of Isotype Switching to Igg Isotypes	0.353394	0.176987	1.34637	0.231252	0.988383	-4.5618
Polyol Catabolic Process	0.47014	-0.0943365	1.34631	0.231272	0.988383	-4.56185
Serotonin Transport	-0.349188	0.0898141	-1.34518	0.231613	0.988383	-4.56267
Intracellular Mrna Localization	0.25803	-0.166734	1.34411	0.231935	0.988383	-4.56344
Response to Hydroperoxide	-0.387187	0.00211952	-1.34404	0.231958	0.988383	-4.5635
Cristae Formation	0.268056	-0.0774491	1.34389	0.232002	0.988383	-4.56361
Positive Regulation of Dendritic Cell Cytokine Production	-0.392003	-0.0878548	-1.34359	0.232095	0.988383	-4.56383
Detection of Light Stimulus Involved in Sensory Perception	-0.410323	-0.0196552	-1.34352	0.232116	0.988383	-4.56388
Positive Regulation of Inflammatory Response to Antigenic Stimulus	0.431846	-0.0127758	1.34349	0.232123	0.988383	-4.5639
Regulation of Activated t Cell Proliferation	0.359106	0.0984156	1.34263	0.232385	0.988383	-4.56452
Dorsal Ventral Axis Specification	0.317342	-0.0899331	1.34166	0.232678	0.988383	-4.56523
Cell Cycle Phase	0.295336	-0.0318335	1.34105	0.232865	0.988383	-4.56567
Fibroblast Migration	0.278509	-0.0485668	1.34059	0.233004	0.988383	-4.56601
Positive Regulation of Type b Pancreatic Cell Proliferation	0.479184	-0.0843	1.33998	0.233189	0.988383	-4.56645
Purine Ribonucleoside Metabolic Process	0.251279	0.000392038	1.33981	0.23324	0.988383	-4.56657
Regulation of Nucleotide Catabolic Process	0.285706	0.0178313	1.33916	0.233441	0.988383	-4.56705
Regulation of Plasma Membrane Repair	-0.387469	-0.0728115	-1.33845	0.233657	0.988383	-4.56757
Regulation of Behavior	-0.311655	0.0270648	-1.33842	0.233666	0.988383	-4.56759
Purine Nucleobase Metabolic Process	0.276103	0.0480512	1.3383	0.233702	0.988383	-4.56767
Nephric Duct Formation	0.46083	-0.0311239	1.33763	0.233907	0.988383	-4.56816
Regulation of Cardiac Muscle Cell Membrane Potential	0.35049	-0.018885	1.33701	0.234097	0.988383	-4.56861
Dna Deamination	0.352807	-0.103914	1.33677	0.234168	0.988383	-4.56878
Mammary Gland Duct Morphogenesis	0.259072	0.0113493	1.33676	0.234173	0.988383	-4.56879
Negative Regulation of Cell Matrix Adhesion	0.256343	-0.0211408	1.3348	0.234773	0.988383	-4.57022
Regulation of Mast Cell Differentiation	-0.544353	0.107326	-1.33328	0.235237	0.988383	-4.57132
Transcytosis	0.346135	-0.00481623	1.33305	0.23531	0.988383	-4.57149
Cell Proliferation Involved in Heart Morphogenesis	0.263086	0.0113283	1.33258	0.235451	0.988383	-4.57183
Gamma Aminobutyric Acid Secretion	-0.344835	0.085236	-1.33176	0.235704	0.988383	-4.57242
Mitotic Chromosome Condensation	-0.442408	-0.00651765	-1.3317	0.235722	0.988383	-4.57247
Phosphatidylglycerol Biosynthetic Process	-0.448372	0.0208851	-1.33165	0.235737	0.988383	-4.5725
Negative Regulation of Endothelial Cell Proliferation	0.301257	0.00896137	1.33102	0.235933	0.988383	-4.57296
Cysteine Metabolic Process	-0.319718	0.0149683	-1.33092	0.235962	0.988383	-4.57303
Negative Regulation of Cold Induced Thermogenesis	0.326887	-0.102995	1.33066	0.236044	0.988383	-4.57323
Regulation of Reactive Oxygen Species Metabolic Process	0.263072	-0.00457423	1.33064	0.236048	0.988383	-4.57323
Positive Regulation of Cellular Respiration	0.269605	-0.0595281	1.33064	0.23605	0.988383	-4.57324
Notochord Formation	0.689977	-0.147317	1.33025	0.23617	0.988383	-4.57352
Regulation of Membrane Lipid Distribution	-0.247256	0.0558889	-1.32751	0.237013	0.988383	-4.57551
Neuroblast Migration	0.438323	-0.198183	1.32737	0.237057	0.988383	-4.57561
Glycolytic Process Through Fructose 6-Phosphate	0.32654	-0.0516236	1.3273	0.23708	0.988383	-4.57566
Mating	-0.484122	-0.0165459	-1.32724	0.237097	0.988383	-4.5757
Post Translational Protein Targeting to Endoplasmic Reticulum Membrane	0.455889	-0.0856331	1.32702	0.237166	0.988383	-4.57586
Paraxial Mesoderm Development	-0.250225	-0.112663	-1.32687	0.237211	0.988383	-4.57597
Positive Regulation of Dna Methylation Dependent Heterochromatin Formation	-0.250016	-0.109208	-1.32678	0.237239	0.988383	-4.57604
Copper Ion Transport	0.264489	0.0178526	1.3265	0.237327	0.988383	-4.57624
Udp n Acetylglucosamine Biosynthetic Process	0.424293	-0.127483	1.32631	0.237386	0.988383	-4.57638
Negative Regulation of Myeloid Leukocyte Differentiation	0.286696	-0.0522473	1.32508	0.237765	0.988383	-4.57727
Nephron Tubule Epithelial Cell Differentiation	0.354653	-0.0640172	1.32473	0.237875	0.988383	-4.57753
Dna Damage Response Signal Transduction Resulting in Transcription	0.399191	0.00539055	1.32467	0.237893	0.988383	-4.57757
Translesion Synthesis	-0.312398	0.0543102	-1.32428	0.238014	0.988383	-4.57785
Dipeptide Transmembrane Transport	-0.453555	0.050622	-1.3234	0.238286	0.988383	-4.57849
Rna 5-End Processing	0.341856	-0.0479043	1.32316	0.238363	0.988383	-4.57866
Negative Regulation of Bone Remodeling	-0.255649	-0.025463	-1.32304	0.238398	0.988383	-4.57875
Dna Conformation Change	-0.276584	-0.0310584	-1.32294	0.23843	0.988383	-4.57882
Regulation of Nuclear Transcribed Mrna Catabolic Process Deadenylation Dependent Decay	0.252472	-0.144802	1.32231	0.238627	0.988383	-4.57928
Epithelial Cell Fate Commitment	0.303379	0.0101025	1.32214	0.238678	0.988383	-4.5794
Adenosine Transport	0.399184	0.0111272	1.32208	0.238696	0.988383	-4.57944
Nucleoside Transmembrane Transport	0.399184	0.0111272	1.32208	0.238696	0.988383	-4.57944
Nucleoside Transport	0.399184	0.0111272	1.32208	0.238696	0.988383	-4.57944
Purine Nucleobase Transmembrane Transport	0.399184	0.0111272	1.32208	0.238696	0.988383	-4.57944
Pyrimidine Nucleobase Transport	0.399184	0.0111272	1.32208	0.238696	0.988383	-4.57944
Cholesterol Catabolic Process	-0.260364	0.066547	-1.32182	0.238777	0.988383	-4.57963
Tetrapyrrole Biosynthetic Process	-0.33893	0.0215401	-1.32127	0.23895	0.988383	-4.58003
Serotonin Uptake	-0.383474	0.0750426	-1.32076	0.239107	0.988383	-4.5804
Negative Regulation of Rna Splicing	0.26321	-0.0984391	1.32025	0.239266	0.988383	-4.58077
Determination of Digestive Tract Left Right Asymmetry	0.537787	0.164614	1.32021	0.239278	0.988383	-4.5808
Regulation of Lipoprotein Metabolic Process	-0.320552	-0.0653817	-1.32003	0.239335	0.988383	-4.58093
Positive Regulation of Anoikis	-0.275936	-0.132008	-1.31857	0.239791	0.989053	-4.58198
Regulation of Mrna Metabolic Process	0.246645	-0.0803144	1.31736	0.240167	0.989053	-4.58286
Positive Regulation of Lamellipodium Assembly	0.254994	-0.120483	1.31721	0.240215	0.989053	-4.58297
Regulation of Membrane Repolarization During Action Potential	-0.265605	0.173905	-1.31672	0.240368	0.989053	-4.58332
Quinone Metabolic Process	-0.291066	-0.0154713	-1.31634	0.240486	0.989053	-4.58359
Histone Mrna Metabolic Process	0.319867	-0.0339706	1.31602	0.240588	0.989053	-4.58383
Motor Neuron Migration	-0.275855	-0.034079	-1.31599	0.240598	0.989053	-4.58385
Glycosaminoglycan Catabolic Process	0.245725	0.0112665	1.31564	0.240706	0.989053	-4.5841
Sertoli Cell Proliferation	0.597027	-0.21768	1.31543	0.240771	0.989053	-4.58425
Lung Saccule Development	0.435607	-0.058369	1.31506	0.240888	0.989053	-4.58452
Regulation of Mesenchymal Cell Proliferation	0.279473	-0.0652225	1.31481	0.240966	0.989053	-4.5847
Cytoplasmic Translational Elongation	0.372044	-0.108207	1.31457	0.241044	0.989053	-4.58488
Neutrophil Differentiation	-0.274626	-0.100915	-1.31263	0.241651	0.989196	-4.58628
Cerebral Cortex Tangential Migration	-0.395541	-0.0443248	-1.31207	0.241826	0.989196	-4.58668
Negative Regulation of Muscle Cell Apoptotic Process	0.296532	0.000172365	1.31182	0.241908	0.989196	-4.58687
Activation of Meiosis	-0.257031	0.030804	-1.31161	0.241974	0.989196	-4.58702
Alpha Beta t Cell Proliferation	0.247493	-0.0286723	1.31048	0.242327	0.989196	-4.58783
Establishment of Planar Polarity Involved in Neural Tube Closure	0.303722	-0.0577259	1.3103	0.242384	0.989196	-4.58796
Appendage Development	0.263189	-0.0261017	1.31015	0.242431	0.989196	-4.58807
Manganese Ion Transmembrane Transport	-0.454307	0.1149	-1.30983	0.242533	0.989196	-4.5883
Regulation of Heterotypic Cell Cell Adhesion	-0.327131	0.0627065	-1.30908	0.242769	0.989196	-4.58884
Regulation of Biological Process Involved in Symbiotic Interaction	-0.278186	0.00598891	-1.30888	0.242833	0.989196	-4.58899
Regulation of Feeding Behavior	-0.348302	0.0380303	-1.30888	0.242833	0.989196	-4.58899
Positive Regulation of Mitotic Sister Chromatid Separation	-0.298417	-0.0249538	-1.3088	0.242859	0.989196	-4.58905
Genitalia Development	0.259829	-0.0282107	1.30629	0.243653	0.989196	-4.59086
Maternal Process Involved in Female Pregnancy	0.271568	-0.0151101	1.3059	0.243775	0.989196	-4.59114
Forebrain Generation of Neurons	0.292106	-0.0801375	1.30484	0.244114	0.989196	-4.59191
g Protein Coupled Acetylcholine Receptor Signaling Pathway	-0.320703	-0.0111132	-1.3048	0.244124	0.989196	-4.59193
Regulation of Protein Localization to Membrane	0.253998	-0.00731521	1.30425	0.2443	0.989196	-4.59233
Phosphatidylcholine Biosynthetic Process	0.350285	-0.0117144	1.30413	0.244338	0.989196	-4.59242
Positive Regulation of Granulocyte Chemotaxis	-0.24297	-0.0332094	-1.30411	0.244342	0.989196	-4.59243
b 1-b Cell Homeostasis	-0.302584	0.0807241	-1.30405	0.244362	0.989196	-4.59247
Regulation of Dna Damage Response Signal Transduction by P53 Class Mediator Resulting in Transcription of P21 Class Mediator	0.518133	0.0828738	1.30396	0.244391	0.989196	-4.59253
Regulation of Intestinal Absorption	-0.371789	-0.0609004	-1.30394	0.244398	0.989196	-4.59255
Negative Regulation of Axon Extension Involved in Axon Guidance	0.293846	-0.0512899	1.30342	0.244563	0.989196	-4.59293
Clathrin Coat Assembly	0.349783	-0.0623746	1.3031	0.244665	0.989196	-4.59316
Late Endosome to Golgi Transport	-0.248314	-0.0345494	-1.30286	0.244742	0.989196	-4.59333
Apoptotic Cell Clearance	-0.275554	0.0615379	-1.30121	0.245266	0.989196	-4.59452
Cardiac Ventricle Development	0.270088	-0.026532	1.30117	0.245281	0.989196	-4.59455
Negative Regulation of Epithelial to Mesenchymal Transition	0.265528	-0.029274	1.30058	0.245468	0.989196	-4.59497
Leukocyte Chemotaxis Involved in Inflammatory Response	-0.416792	-0.0951475	-1.30033	0.245546	0.989196	-4.59515
Embryonic Neurocranium Morphogenesis	0.252146	-0.104223	1.30015	0.245606	0.989196	-4.59529
Hindlimb Morphogenesis	0.269277	-0.0134037	1.29977	0.245725	0.989196	-4.59555
Trans Synaptic Signaling Modulating Synaptic Transmission	0.312705	0.0210851	1.29955	0.245796	0.989196	-4.59571
Dorsal Ventral Neural Tube Patterning	-0.257023	-0.0567735	-1.29925	0.245893	0.989196	-4.59593
Embryonic Organ Morphogenesis	0.243899	-0.0327216	1.29837	0.246173	0.989196	-4.59656
Sno s Rna Processing	-0.288023	0.0357601	-1.29832	0.246189	0.989196	-4.5966
Regulation of Cell Matrix Adhesion	0.246591	-0.0493519	1.29824	0.246214	0.989196	-4.59666
Negative Regulation of Chromosome Organization	-0.249996	0.00252344	-1.29823	0.246217	0.989196	-4.59666
Artery Morphogenesis	0.284645	-0.0494027	1.29795	0.246306	0.989196	-4.59686
Hepatic Stellate Cell Activation	-0.422458	-0.0521753	-1.29781	0.246354	0.989196	-4.59697
Negative Regulation of Intrinsic Apoptotic Signaling Pathway in Response to Dna Damage by P53 Class Mediator	-0.357241	-0.022961	-1.29743	0.246475	0.989196	-4.59724
Metaphase Anaphase Transition of Meiotic Cell Cycle	-0.485958	0.0745441	-1.29667	0.246716	0.989196	-4.59778
Short Term Memory	0.254248	0.0377496	1.29549	0.247097	0.989196	-4.59864
Mitochondrial Electron Transport Nadh to Ubiquinone	0.419391	0.00424372	1.29522	0.247181	0.989196	-4.59883
Response to Camp	-0.246296	0.0029525	-1.29516	0.247202	0.989196	-4.59887
Mast Cell Homeostasis	-0.480769	-0.116987	-1.29464	0.247368	0.989196	-4.59925
Defense Response to Gram Positive Bacterium	-0.243159	0.0989852	-1.29441	0.247442	0.989196	-4.59941
Mitochondrial Electron Transport Cytochrome c to Oxygen	0.480069	0.047304	1.29441	0.247442	0.989196	-4.59941
Protein Insertion into Er Membrane by Stop Transfer Membrane Anchor Sequence	0.292752	-0.0936687	1.29384	0.247624	0.989196	-4.59982
Regulation of Cardiac Conduction	-0.414493	0.168716	-1.29324	0.24782	0.989196	-4.60026
Datp Metabolic Process	0.358264	0.0459955	1.29255	0.24804	0.989196	-4.60075
Striated Muscle Cell Proliferation	0.245932	-0.0247261	1.29155	0.248361	0.989196	-4.60147
Positive Regulation of Immature t Cell Proliferation	-0.448454	0.00472822	-1.29138	0.248416	0.989196	-4.60159
Response to Interleukin 7	0.352371	-0.145488	1.29138	0.248418	0.989196	-4.60159
Wnt Protein Secretion	0.476793	-0.167133	1.29129	0.248448	0.989196	-4.60166
Serine Family Amino Acid Metabolic Process	-0.253599	-0.0227468	-1.29121	0.248472	0.989196	-4.60171
Double Strand Break Repair via Alternative Nonhomologous End Joining	-0.407059	-0.0555091	-1.29071	0.248633	0.989196	-4.60207
Mitochondrial Transcription	0.321915	0.0216067	1.29069	0.24864	0.989196	-4.60209
Water Transport	0.363071	0.0942007	1.29038	0.24874	0.989196	-4.60231
Positive Regulation of Gap Junction Assembly	-0.562842	0.21702	-1.28964	0.248979	0.989196	-4.60284
Negative Regulation of Double Strand Break Repair via Homologous Recombination	0.272108	0.0545135	1.28961	0.248987	0.989196	-4.60286
Negative Regulation of Feeding Behavior	-0.461808	-0.0493248	-1.28941	0.249053	0.989196	-4.60301
Leukocyte Aggregation	-0.299408	0.0449816	-1.28911	0.24915	0.989196	-4.60322
Fibroblast Activation	-0.36035	-0.0871813	-1.28894	0.249204	0.989196	-4.60334
Cd40 Signaling Pathway	-0.35922	0.0615778	-1.28855	0.24933	0.989196	-4.60362
Neuron Fate Determination	0.327524	-0.135293	1.28714	0.249789	0.989786	-4.60464
Negative Regulation of t Helper 1-Type Immune Response	0.588749	-0.136569	1.28711	0.249796	0.989786	-4.60465
Positive Regulation of Vascular Associated Smooth Muscle Cell Apoptotic Process	-0.246065	-0.115127	-1.28671	0.249925	0.989786	-4.60494
Regulation of Telomere Maintenance in Response to Dna Damage	-0.302918	-0.0313772	-1.28493	0.250506	0.989786	-4.60622
Hindbrain Morphogenesis	0.245595	-0.0131345	1.2844	0.250678	0.989786	-4.6066
Neuronal Signal Transduction	-0.295624	0.0969193	-1.28343	0.250993	0.989786	-4.6073
Glomerular Basement Membrane Development	0.269925	0.0379424	1.283	0.251132	0.989786	-4.6076
Peroxisomal Transport	-0.284722	-0.0307465	-1.28256	0.251277	0.989786	-4.60792
Membrane Repolarization During Action Potential	-0.305224	0.159898	-1.28176	0.251535	0.989786	-4.60849
Negative Regulation of Meiotic Chromosome Separation	-0.495201	0.0357415	-1.28128	0.251692	0.989786	-4.60884
Response to l Glutamate	-0.320737	-0.0129203	-1.28101	0.25178	0.989786	-4.60903
Positive Regulation by Host of Viral Process	0.275802	0.0292834	1.28056	0.251929	0.989786	-4.60936
Proximal Tubule Development	0.381649	0.0859653	1.27895	0.252453	0.989786	-4.6105
l Amino Acid Metabolic Process	0.250086	-0.0417296	1.27873	0.252527	0.989786	-4.61067
Response to x Ray	0.299176	0.0112011	1.27846	0.252615	0.989786	-4.61086
Positive Regulation of Rho Protein Signal Transduction	-0.306992	0.0756935	-1.27807	0.25274	0.989786	-4.61113
Positive Regulation of Mitochondrial Membrane Potential	0.375729	0.051174	1.27802	0.252759	0.989786	-4.61117
Positive Regulation of Relaxation of Muscle	-0.412427	-0.0374586	-1.27684	0.253145	0.989786	-4.61202
Cyclic Nucleotide Biosynthetic Process	-0.256329	0.0514181	-1.27651	0.253253	0.989786	-4.61225
Response to Uv a	0.325327	0.0148758	1.27593	0.253442	0.989786	-4.61266
Detection of Visible Light	-0.388734	-0.0243943	-1.27584	0.253474	0.989786	-4.61273
Forebrain Neuroblast Division	0.477522	-0.0709056	1.27577	0.253495	0.989786	-4.61278
Peptidyl Serine Autophosphorylation	0.325909	-0.0831218	1.27556	0.253564	0.989786	-4.61293
Regulation of Macrophage Differentiation	0.254096	-0.0326199	1.27555	0.253569	0.989786	-4.61294
Mammary Duct Terminal End Bud Growth	0.409474	-0.0828613	1.27533	0.253639	0.989786	-4.61309
Regulation of Blood Volume by Renin Angiotensin	0.337765	0.00892026	1.27528	0.253657	0.989786	-4.61313
Positive Regulation of Inhibitory Postsynaptic Potential	-0.350188	0.0333867	-1.27489	0.253785	0.989786	-4.61341
Positive Regulation of Sister Chromatid Cohesion	-0.358928	-0.0632375	-1.2747	0.253847	0.989786	-4.61355
Protein K27 Linked Ubiquitination	-0.360176	-0.0154352	-1.27469	0.25385	0.989786	-4.61355
Protein n Linked Glycosylation	0.289162	-0.105115	1.27419	0.254015	0.989786	-4.61391
Self Proteolysis	-0.381605	0.246139	-1.27397	0.254088	0.989786	-4.61407
Endothelial Cell Development	-0.262855	0.00426657	-1.27362	0.254203	0.989786	-4.61432
Regulation of Golgi to Plasma Membrane Protein Transport	0.309766	0.0308888	1.27329	0.25431	0.989786	-4.61455
Dna Templated Transcription Elongation	0.245966	-0.0788289	1.27309	0.254378	0.989786	-4.6147
Hydrogen Peroxide Biosynthetic Process	0.272529	0.0331334	1.27212	0.254697	0.989786	-4.61539
Negative Regulation of Cell Size	0.38177	-0.0839679	1.27197	0.254745	0.989786	-4.6155
Positive Regulation of Chemokine Production	-0.248115	0.0301777	-1.27184	0.254787	0.989786	-4.61559
Regulation of Mitochondrial Fusion	0.363881	-0.0714313	1.27163	0.254856	0.989786	-4.61574
Regulation of Cellular Ph Reduction	0.327908	0.00715531	1.27104	0.255052	0.989786	-4.61616
Low Density Lipoprotein Receptor Particle Metabolic Process	0.349119	-0.102296	1.27043	0.255254	0.989786	-4.6166
Positive Regulation of Vascular Associated Smooth Muscle Cell Proliferation	0.282198	-0.0858828	1.27011	0.25536	0.989786	-4.61683
Positive Regulation of Bmp Signaling Pathway	0.245651	-0.0808005	1.26989	0.255433	0.989786	-4.61699
Positive Regulation of Lymphocyte Migration	-0.250707	0.0344082	-1.26971	0.255491	0.989786	-4.61711
Regulation of Vascular Associated Smooth Muscle Contraction	0.249437	-0.103167	1.26903	0.255717	0.989786	-4.6176
Regulation of Translational Termination	-0.314522	-0.0837008	-1.26805	0.256042	0.989786	-4.6183
Positive Regulation of Heat Generation	-0.307876	0.0659036	-1.26741	0.256255	0.989786	-4.61876
Maternal Placenta Development	0.29036	-0.0282522	1.2671	0.256358	0.989786	-4.61898
Hair Follicle Placode Formation	0.482885	0.015278	1.26663	0.256513	0.989786	-4.61931
Snrna Modification	-0.310308	-0.0854241	-1.26642	0.256581	0.989786	-4.61946
Intestinal Epithelial Cell Differentiation	-0.249554	0.0889491	-1.26602	0.256715	0.989786	-4.61975
Regulation of Cd8 Positive Alpha Beta t Cell Differentiation	0.342986	0.109773	1.26589	0.256759	0.989786	-4.61984
Glutamate Receptor Signaling Pathway	-0.26514	0.0320417	-1.26572	0.256813	0.989786	-4.61996
Regulation of Cell Substrate Adhesion	0.238032	-0.0590954	1.26565	0.256837	0.989786	-4.62001
3-Utr Mediated Mrna Destabilization	0.237824	-0.0944719	1.26518	0.256995	0.989786	-4.62035
Rescue of Stalled Ribosome	-0.277405	-0.10717	-1.26514	0.257007	0.989786	-4.62037
Establishment of Protein Localization to Peroxisome	-0.305349	-0.0325158	-1.26457	0.257197	0.989786	-4.62078
Regulation of Glutamate Secretion Neurotransmission	0.390644	-0.140531	1.26434	0.257274	0.989786	-4.62095
Atrioventricular Valve Formation	-0.408425	-0.0019189	-1.26425	0.257301	0.989786	-4.621
Positive Regulation of Protein Secretion	0.254363	-0.0487815	1.26418	0.257327	0.989786	-4.62106
Response to Organophosphorus	-0.243853	0.0176077	-1.26338	0.257592	0.989786	-4.62163
Regulation of Systemic Arterial Blood Pressure by Norepinephrine Epinephrine	-0.393096	0.128486	-1.26306	0.2577	0.989786	-4.62186
Peroxisome Fission	0.348242	-0.0297296	1.26285	0.257768	0.989786	-4.622
Integrin Biosynthetic Process	0.314893	0.0538132	1.26272	0.257814	0.989786	-4.6221
Inositol Phosphate Biosynthetic Process	0.268511	0.0834223	1.26217	0.257995	0.989786	-4.62249
Pyrimidine Deoxyribonucleotide Catabolic Process	-0.351465	-0.048532	-1.26205	0.258035	0.989786	-4.62257
[truncated: 5,674 more rows]

## Sheet: GSVA_Arachnoid_FB_P3_CSvsWT
Unnamed: 0	logFC	AveExpr	t	P.Value	adj.P.Val	B
Leukotriene Catabolic Process	-1.33817	0.0631189	-8.02583	6.53518e-05	0.247724	1.20771
Negative Regulation of Macrophage Apoptotic Process	1.25513	-0.147508	7.96459	6.88048e-05	0.247724	1.17946
Fat Soluble Vitamin Catabolic Process	-1.23713	0.0756864	-7.28486	0.000124632	0.247724	0.83954
Regulation of Very Low Density Lipoprotein Particle Remodeling	1.29626	-0.100373	6.9051	0.000177067	0.247724	0.626712
Icosanoid Catabolic Process	-1.08172	0.0623588	-6.87062	0.000182937	0.247724	0.606501
Ganglioside Catabolic Process	0.963968	-0.0562821	6.54279	0.000251024	0.247724	0.406589
Positive Regulation of Isoprenoid Metabolic Process	1.27246	-0.0383864	6.52247	0.000256095	0.247724	0.393722
Regulation of Cd4 Positive Cd25 Positive Alpha Beta Regulatory t Cell Differentiation	-1.25273	-0.0348521	-6.38591	0.000293286	0.247724	0.305747
Regulation of Mast Cell Differentiation	-0.981438	0.0270581	-6.31565	0.000314737	0.247724	0.259454
Inner Ear Receptor Cell Fate Commitment	-1.10277	0.00795231	-6.29264	0.000322138	0.247724	0.244137
Vitamin D3 Metabolic Process	0.92216	0.039282	5.98251	0.000443334	0.309931	0.0300534
Pyrimidine Nucleobase Catabolic Process	0.81652	-0.0525638	5.72475	0.000583279	0.330227	-0.159183
Negative Regulation of t Helper 1-Type Immune Response	-1.04773	0.00216063	-5.68375	0.000609768	0.330227	-0.19027
Relaxation of Vascular Associated Smooth Muscle	-0.842682	-0.0205386	-5.60465	0.000664717	0.330227	-0.251018
Oligosaccharide Catabolic Process	0.766036	-0.054117	5.60405	0.000665158	0.330227	-0.251487
Cytoplasmic Translational Elongation	0.95729	-0.0970429	5.56157	0.000696938	0.330227	-0.284541
Negative Regulation of Neutrophil Migration	-0.890036	-0.00165156	-5.51958	0.000730021	0.330227	-0.31752
Atrioventricular Node Development	-0.886771	-0.000274497	-5.35921	0.000873332	0.343375	-0.446215
Neurotrophin Production	-1.05444	0.0494663	-5.30257	0.000931177	0.343375	-0.492732
Relaxation of Smooth Muscle	-0.822447	-0.018106	-5.30212	0.000931647	0.343375	-0.493099
Dendrite Self Avoidance	-0.856546	0.010009	-5.28759	0.000947168	0.343375	-0.505123
Cd4 Positive Cd25 Positive Alpha Beta Regulatory t Cell Differentiation	-1.05703	-0.0644742	-5.25561	0.000982347	0.343375	-0.531719
Glyoxylate Metabolic Process	0.845736	-0.0500406	5.15741	0.00109971	0.367687	-0.614521
Regulation of Lymphangiogenesis	-0.821813	0.0846448	-5.0585	0.00123375	0.395315	-0.699656
Regulation of Cardiac Muscle Cell Membrane Repolarization	-0.61219	-0.022246	-4.85099	0.0015775	0.432398	-0.884076
Tolerance Induction Dependent Upon Immune Response	-0.888573	0.148238	-4.84947	0.00158037	0.432398	-0.885451
Gmp Salvage	-0.785609	0.0321562	-4.83786	0.00160255	0.432398	-0.896012
n Glycan Processing	-0.72268	0.0652294	-4.82866	0.00162037	0.432398	-0.904395
Cardiac Muscle Cell Membrane Repolarization	-0.631919	0.00183218	-4.82341	0.00163063	0.432398	-0.909186
Wound Healing Involved in Inflammatory Response	-0.697284	0.0179488	-4.75818	0.0017643	0.439146	-0.96914
Response to Ionomycin	-0.759006	0.0221065	-4.74061	0.00180233	0.439146	-0.985424
Regulation of Meiotic Cell Cycle Phase Transition	0.689147	0.0582485	4.6397	0.00203893	0.439146	-1.08008
Regulation of Intestinal Cholesterol Absorption	0.977666	-0.171289	4.60891	0.00211776	0.439146	-1.10935
Ventricular Cardiac Muscle Cell Membrane Repolarization	-0.582728	-0.0192551	-4.58708	0.00217569	0.439146	-1.13021
Regulation of Somitogenesis	-1.06596	0.0941759	-4.55698	0.00225842	0.439146	-1.15912
Negative Regulation of Meiotic Cell Cycle Phase Transition	0.779985	0.0182285	4.53338	0.00232567	0.439146	-1.18191
Negative Regulation of Hippo Signaling	-0.615794	0.0296783	-4.47031	0.00251646	0.439146	-1.24334
Mammary Gland Alveolus Development	-0.603021	0.0065095	-4.46737	0.00252576	0.439146	-1.24622
Regulation of Skeletal Muscle Contraction	-0.786744	-0.0194581	-4.45106	0.00257805	0.439146	-1.26224
Positive Regulation of Fever Generation	-0.908883	0.0279819	-4.45071	0.0025792	0.439146	-1.26259
l Histidine Transmembrane Transport	0.732644	-0.00480489	4.44796	0.00258811	0.439146	-1.26529
Drinking Behavior	-0.720446	0.140482	-4.41341	0.00270335	0.439146	-1.29942
Positive Regulation of Extrinsic Apoptotic Signaling Pathway via Death Domain Receptors	-0.645845	-0.0195319	-4.40973	0.00271592	0.439146	-1.30306
Regulation of Excretion	0.986266	-0.174763	4.40253	0.00274076	0.439146	-1.3102
Nucleobase Catabolic Process	0.698188	0.0163306	4.39173	0.0027785	0.439146	-1.32094
Atrial Septum Primum Morphogenesis	-0.737578	0.00327451	-4.34416	0.00295151	0.439146	-1.3685
Septum Primum Development	-0.737578	0.00327451	-4.34416	0.00295151	0.439146	-1.3685
Gonadotrophin Releasing Hormone Neuronal Migration to the Hypothalamus	-0.631245	-0.00153177	-4.32517	0.00302382	0.439146	-1.3876
Hypothalamus Cell Migration	-0.631245	-0.00153177	-4.32517	0.00302382	0.439146	-1.3876
Regulation of Dna Templated Dna Replication Initiation	-0.878881	-0.0623792	-4.32213	0.00303557	0.439146	-1.39066
Positive Regulation of Adenylate Cyclase Activating g Protein Coupled Receptor Signaling Pathway	-0.865475	0.043253	-4.3157	0.00306061	0.439146	-1.39716
Negative Regulation of Cell Volume	-0.538813	0.0798464	-4.3139	0.00306765	0.439146	-1.39897
Regulation of Synaptic Vesicle Transport	0.71448	-0.110101	4.26696	0.00325788	0.439146	-1.44661
Negative Regulation of Cell Adhesion Molecule Production	-0.914009	0.0791796	-4.25651	0.00330194	0.439146	-1.45727
Germ Line Stem Cell Population Maintenance	-0.876974	0.0297855	-4.24924	0.00333295	0.439146	-1.46469
Negative Regulation of Gonad Development	-0.68086	0.125143	-4.24339	0.00335818	0.439146	-1.47068
Positive Regulation of Cholesterol Metabolic Process	0.578381	0.0239529	4.24094	0.0033688	0.439146	-1.47319
Positive Regulation of Neuronal Action Potential	0.856517	-0.0756618	4.23492	0.00339503	0.439146	-1.47936
Mitral Valve Formation	-1.01086	0.0610428	-4.23285	0.00340414	0.439146	-1.48149
Iron Ion Transmembrane Transport	-0.614925	-4.76506e-05	-4.2278	0.00342636	0.439146	-1.48666
Response to Nematode	-0.72747	0.0215661	-4.18094	0.00364065	0.452849	-1.535
Regulation of Cardiac Muscle Contraction by Regulation of the Release of Sequestered Calcium Ion	-0.639626	-0.0468866	-4.17874	0.00365106	0.452849	-1.53728
Toll Like Receptor 7-Signaling Pathway	0.775039	0.0368943	4.15631	0.00375904	0.458841	-1.56056
Positive Regulation of Vitamin Metabolic Process	0.600217	-0.091224	4.13379	0.00387101	0.465127	-1.58405
Regulation of Neutrophil Mediated Cytotoxicity	-0.802832	0.107408	-4.09338	0.00408111	0.475511	-1.62643
Regulation of Neutrophil Mediated Killing of Symbiont Cell	-0.802832	0.107408	-4.09338	0.00408111	0.475511	-1.62643
Regulation of Epithelial to Mesenchymal Transition Involved in Endocardial Cushion Formation	-0.824103	-0.0222786	-4.06511	0.00423543	0.485934	-1.65627
Intracellular Phosphate Ion Homeostasis	0.805295	-0.103547	4.0517	0.00431085	0.485934	-1.67047
Regulation of Acyl Coa Biosynthetic Process	0.690001	-0.00668779	4.04024	0.00437647	0.485934	-1.68265
Resolution of Dna Recombination Intermediates	-0.645683	0.124713	-4.02143	0.00448647	0.485934	-1.70266
Vascular Associated Smooth Muscle Cell Development	-0.574702	0.00854322	-4.0184	0.00450447	0.485934	-1.7059
Triglyceride Rich Lipoprotein Particle Remodeling	0.753105	0.0315827	4.01085	0.00454971	0.485934	-1.71396
Interleukin 1-Mediated Signaling Pathway	-0.516067	-0.0131425	-3.98846	0.00468667	0.488227	-1.73793
Regulation of Cell Differentiation Involved in Embryonic Placenta Development	-0.732461	-0.0737899	-3.98662	0.00469815	0.488227	-1.73991
Maintenance of Animal Organ Identity	-0.773816	0.170633	-3.97092	0.00479712	0.491865	-1.75678
Negative Regulation of Thymocyte Apoptotic Process	-0.59667	0.00637279	-3.94363	0.0049746	0.499226	-1.78622
Glucosylceramide Metabolic Process	-0.657654	-0.0600781	-3.922	0.00512034	0.499226	-1.80966
Adhesion of Symbiont to Host	-0.66337	0.00194241	-3.9079	0.00521781	0.499226	-1.82499
Tongue Development	-0.6364	-0.00633723	-3.90737	0.00522147	0.499226	-1.82556
Regulation of Somatic Stem Cell Population Maintenance	0.587383	-0.061444	3.90326	0.00525032	0.499226	-1.83004
Renal Response to Blood Flow Involved in Circulatory Renin Angiotensin Regulation of Systemic Arterial Blood Pressure	-0.651312	0.11909	-3.90211	0.00525843	0.499226	-1.83129
Zygotic Determination of Anterior Posterior Axis Embryo	-0.98696	0.10147	-3.82272	0.00585111	0.520139	-1.91837
Tubulin Complex Assembly	0.657969	-0.00833172	3.8199	0.00587341	0.520139	-1.92148
Response to Inactivity	-0.718464	0.119007	-3.81439	0.00591737	0.520139	-1.92758
Glycosylceramide Biosynthetic Process	-0.568102	0.053629	-3.8097	0.00595503	0.520139	-1.93276
Atrioventricular Valve Formation	-0.807401	0.047776	-3.80256	0.00601279	0.520139	-1.94066
Pyrimidine Nucleoside Catabolic Process	0.688294	0.0223123	3.7997	0.00603613	0.520139	-1.94383
Calcium Ion Import Across Plasma Membrane	-0.548769	0.0154472	-3.79334	0.00608842	0.520139	-1.95089
Response to Water Deprivation	-0.854334	0.0836609	-3.791	0.00610776	0.520139	-1.95349
Positive Regulation of Macrophage Differentiation	-0.614514	-0.0118351	-3.78897	0.00612458	0.520139	-1.95574
Outflow Tract Septum Morphogenesis	-0.572624	-0.00563339	-3.78004	0.0061992	0.520139	-1.96566
Negative Regulation of Non Canonical Wnt Signaling Pathway	-0.649128	0.0268828	-3.77725	0.00622273	0.520139	-1.96877
Positive Regulation of Erbb Signaling Pathway	-0.479696	0.0154514	-3.76625	0.00631649	0.522299	-1.98103
Glycerol Transmembrane Transport	-1.02007	0.000510635	-3.74109	0.00653657	0.534747	-2.00914
Negative Regulation of Cell Proliferation Involved in Kidney Development	0.987679	-0.0610555	3.71984	0.00672882	0.544103	-2.03296
Retinol Metabolic Process	0.587117	0.0320137	3.71296	0.00679245	0.544103	-2.0407
Gmp Biosynthetic Process	-0.667176	0.0237419	-3.69473	0.00696401	0.546507	-2.06123
Antral Ovarian Follicle Growth	-0.760177	-0.000566724	-3.68807	0.00702786	0.546507	-2.06875
Regulation of Atrial Cardiac Muscle Cell Membrane Depolarization	-0.761346	-0.0248389	-3.68726	0.00703566	0.546507	-2.06966
Cellular Response to Interleukin 12	-0.492718	0.05245	-3.67546	0.00715043	0.549868	-2.083
Positive Regulation of Dopamine Receptor Signaling Pathway	0.70131	-0.11324	3.65117	0.00739319	0.562907	-2.11054
Monoacylglycerol Biosynthetic Process	-0.679645	0.0287574	-3.62181	0.00769851	0.580157	-2.14398
Farnesyl Diphosphate Metabolic Process	0.79999	-0.0776349	3.60537	0.00787537	0.580157	-2.16277
Regulation of Renin Secretion into Blood Stream	-0.901104	0.102059	-3.59952	0.00793936	0.580157	-2.16947
Terpenoid Biosynthetic Process	0.649552	-0.0281672	3.59849	0.00795069	0.580157	-2.17065
Regulation of Dopamine Receptor Signaling Pathway	0.56726	-0.0601862	3.59429	0.00799696	0.580157	-2.17545
Regulation of Intestinal Lipid Absorption	0.598988	-0.165054	3.58177	0.00813694	0.582777	-2.18983
Trigeminal Ganglion Development	-0.843485	-0.000434181	-3.57408	0.00822416	0.582777	-2.19867
Response to Bacterial Lipoprotein	-0.619517	0.119688	-3.5709	0.00826042	0.582777	-2.20231
Fused Antrum Stage	-0.854579	0.0464805	-3.55766	0.00841372	0.588196	-2.21757
Positive Regulation of Chemokine c c Motif Ligand 5-Production	-0.714146	0.198331	-3.54502	0.00856289	0.589217	-2.23215
Lactate Transmembrane Transport	-0.862833	0.026436	-3.52887	0.00875761	0.589217	-2.25083
Fatty Acid Elongation Saturated Fatty Acid	-0.669527	0.0850661	-3.52106	0.00885352	0.589217	-2.25988
Positive Regulation of Hemoglobin Biosynthetic Process	0.688597	-0.0845143	3.50542	0.00904894	0.589217	-2.27804
Gamma Aminobutyric Acid Secretion	-0.465945	0.0171209	-3.4991	0.00912911	0.589217	-2.28538
Post Chaperonin Tubulin Folding Pathway	0.639988	-0.0412324	3.49886	0.00913218	0.589217	-2.28566
Isoprenoid Biosynthetic Process	0.49213	-0.0679269	3.49781	0.00914559	0.589217	-2.28688
Aromatic Amino Acid Transport	0.66355	-0.0996741	3.48943	0.00925343	0.589217	-2.29663
Regulation of Postsynaptic Neurotransmitter Receptor Activity	-0.576455	0.0417173	-3.48587	0.00929966	0.589217	-2.30078
Gabaergic Neuron Differentiation	-0.559815	0.00243423	-3.48447	0.00931794	0.589217	-2.30242
[truncated: 7,570 more rows]
