# Supplementary material for: Spatiotemporal single-cell atlas of suture stem cell dynamics in craniosynostosis
Source: Stem Cell Res Ther. 2026 May 3;17:231. doi: 10.1186/s13287-026-04987-6 (PMC13312657; doi:10.1186/s13287-026-04987-6)
Supplement: Supplementary file 6 — Additional file 6. [file 13287_2026_4987_MOESM6_ESM.xlsx]

## Sheet: GSVA_M2macrophage_E14.5_CSvsWT
Unnamed: 0	logFC	AveExpr	t	P.Value	adj.P.Val	B
Synaptic Signaling by Nitric Oxide	1.41234	0.0367491	7.58622	0.000501866	0.506087	-2.65987
Sperm Mitochondrial Sheath Assembly	1.49967	0.0536855	6.79804	0.000853572	0.506087	-2.73035
Response to Aldosterone	1.21888	0.11668	6.57329	0.0010025	0.506087	-2.7542
Regulation of Mesoderm Development	1.457	0.0792793	6.4041	0.00113491	0.506087	-2.77345
Fused Antrum Stage	1.19435	0.100247	6.0819	0.00144811	0.506087	-2.81353
Negative Regulation of Lamellipodium Assembly	1.13189	-0.101635	5.97264	0.00157652	0.506087	-2.82823
Acetate Ester Metabolic Process	1.46519	-0.0321048	5.904	0.00166399	0.506087	-2.83778
Ectoderm Formation	-1.15427	-0.211313	-5.89804	0.00167184	0.506087	-2.83862
Interleukin 12-Mediated Signaling Pathway	1.07451	0.0339586	5.77088	0.0018503	0.506087	-2.85701
Dendritic Transport of Ribonucleoprotein Complex	1.09786	-0.0412865	5.70778	0.00194703	0.506087	-2.86647
Positive Regulation of Cd8 Positive Alpha Beta t Cell Activation	-1.03129	-0.0817399	-5.59657	0.00213226	0.506087	-2.8837
Sertoli Cell Proliferation	1.24192	0.0671682	5.51332	0.00228442	0.506087	-2.89709
Optic Nerve Morphogenesis	1.0642	-0.00853157	5.45908	0.00239034	0.506087	-2.90605
Regulation of Testosterone Biosynthetic Process	-1.06541	-0.169818	-5.2523	0.00285011	0.506087	-2.94197
Testosterone Biosynthetic Process	-1.06541	-0.169818	-5.2523	0.00285011	0.506087	-2.94197
l Arginine Import Across Plasma Membrane	1.11691	-0.00559382	5.24937	0.00285733	0.506087	-2.9425
l Histidine Transmembrane Transport	1.08631	-0.118428	5.22825	0.00290997	0.506087	-2.94634
Prosthetic Group Metabolic Process	1.14335	0.0587025	5.1825	0.00302795	0.506087	-2.95477
Peristalsis	1.14246	-0.0702711	5.15982	0.00308849	0.506087	-2.959
Regulation of Sprouting of Injured Axon	-0.980583	-0.0764825	-5.1131	0.00321766	0.506087	-2.96785
Embryonic Retina Morphogenesis in Camera Type Eye	-1.01015	-0.0342059	-5.10127	0.00325133	0.506087	-2.97011
Mesenchymal Stem Cell Maintenance Involved in Nephron Morphogenesis	1.31188	0.0490581	5.10092	0.00325235	0.506087	-2.97018
Regulation of Monoatomic Anion Transmembrane Transport	-0.964596	-0.00725439	-5.09875	0.00325858	0.506087	-2.9706
Glycosylceramide Catabolic Process	-0.972263	-0.0179901	-5.09047	0.00328246	0.506087	-2.97219
Mammary Duct Terminal End Bud Growth	0.978675	0.00330825	5.08798	0.00328969	0.506087	-2.97267
Regulation of Lymphangiogenesis	0.963427	0.168195	5.08004	0.00331284	0.506087	-2.9742
Sprouting of Injured Axon	-0.972419	-0.0732712	-5.06197	0.00336624	0.506087	-2.97771
Positive Regulation of Neutrophil Degranulation	-1.00628	0.00961232	-5.053	0.00339314	0.506087	-2.97946
Negative Regulation of Monocyte Chemotaxis	0.925519	-0.0964418	5.01695	0.0035037	0.506087	-2.98656
Negative Regulation of Guanyl Nucleotide Exchange Factor Activity	1.10918	0.0221142	5.01354	0.00351437	0.506087	-2.98724
Positive Regulation of Hyaluronan Biosynthetic Process	-1.01079	0.00479969	-5.00569	0.00353908	0.506087	-2.9888
Positive Regulation of Cd8 Positive Alpha Beta t Cell Differentiation	-1.02925	-0.0921285	-4.99697	0.00356676	0.506087	-2.99054
Lung Vasculature Development	0.957816	-0.0399849	4.99489	0.00357342	0.506087	-2.99096
Regulation of Type Ii Hypersensitivity	-1.04226	0.00340895	-4.98388	0.00360881	0.506087	-2.99317
Regulation of Hypersensitivity	-0.908761	0.0462561	-4.98369	0.00360942	0.506087	-2.99321
Positive Regulation of Cerebellar Granule Cell Precursor Proliferation	1.16974	0.056093	4.96483	0.00367102	0.506087	-2.99701
Regulation of Cerebellar Granule Cell Precursor Proliferation	1.16974	0.056093	4.96483	0.00367102	0.506087	-2.99701
Striated Muscle Atrophy	-0.933101	-0.0292164	-4.95718	0.00369635	0.506087	-2.99857
Response to Chromate	1.3629	-0.0283784	4.93943	0.0037559	0.506087	-3.00219
Cellular Response to Aldosterone	0.963984	0.139405	4.93121	0.00378386	0.506087	-3.00387
Cellular Response to Mineralocorticoid Stimulus	0.963984	0.139405	4.93121	0.00378386	0.506087	-3.00387
Fungiform Papilla Development	0.898859	-0.0255082	4.92004	0.00382224	0.506087	-3.00617
Positive Regulation of Ovarian Follicle Development	-0.940539	-0.0375491	-4.905	0.00387462	0.506087	-3.00928
Regulation of Ovarian Follicle Development	-0.940539	-0.0375491	-4.905	0.00387462	0.506087	-3.00928
Regulation of Focal Adhesion Disassembly	-0.897743	0.0181971	-4.88245	0.00395473	0.506087	-3.01398
Regulation of Ventricular Cardiac Muscle Cell Membrane Depolarization	1.01446	-0.0669874	4.88042	0.00396202	0.506087	-3.0144
Threonine Catabolic Process	0.923724	0.0188309	4.86511	0.00401764	0.506087	-3.01762
Cell Substrate Junction Disassembly	-0.887782	0.012489	-4.86484	0.00401859	0.506087	-3.01768
Protein Localization to Endoplasmic Reticulum Exit Site	-0.967367	0.0386394	-4.84931	0.00407596	0.506087	-3.02096
Hindbrain Tangential Cell Migration	1.12345	0.00861846	4.82352	0.00417326	0.506087	-3.02646
Positive Regulation of Type i Hypersensitivity	-1.02533	-0.0765579	-4.77645	0.00435786	0.506087	-3.03664
Skeletal Muscle Hypertrophy	-0.920847	0.171866	-4.74829	0.00447281	0.506087	-3.04283
Epithelial Fluid Transport	-0.945554	0.0166751	-4.74189	0.00449942	0.506087	-3.04424
Vesicle Fusion with Golgi Apparatus	-0.933014	-0.0152217	-4.73965	0.00450879	0.506087	-3.04474
Positive Regulation of Epithelial Tube Formation	0.879965	0.173253	4.71112	0.00462998	0.506087	-3.0511
Regulation of Cardiac Conduction	1.01059	0.109804	4.70241	0.00466768	0.506087	-3.05306
Trna Threonylcarbamoyladenosine Modification	-0.883552	0.0251506	-4.68089	0.00476246	0.506087	-3.05792
Catechol Containing Compound Catabolic Process	1.0163	-0.110026	4.67318	0.00479695	0.506087	-3.05967
Regulation of Anion Channel Activity	-0.947316	-0.0241292	-4.6731	0.0047973	0.506087	-3.05969
Lateral Sprouting from an Epithelium	0.87589	-0.0143731	4.66588	0.0048299	0.506087	-3.06134
Neuronal Ion Channel Clustering	-0.850763	-0.0128399	-4.66403	0.00483826	0.506087	-3.06176
Antigen Processing and Presentation of Exogenous Peptide Antigen via Mhc Class i	-0.859855	0.00385636	-4.65313	0.00488801	0.506087	-3.06426
Gastric Motility	1.20172	0.176126	4.64523	0.00492441	0.506087	-3.06607
Positive Regulation of Leukocyte Tethering or Rolling	-0.923805	-0.0168001	-4.64037	0.004947	0.506087	-3.06719
Cardiac Muscle Tissue Regeneration	0.951854	-0.0598783	4.63448	0.00497449	0.506087	-3.06855
Estrogen Biosynthetic Process	1.20172	0.172523	4.63031	0.00499408	0.506087	-3.06952
Rna Capping	-0.978986	0.0266338	-4.61697	0.00505729	0.506087	-3.07262
Brain Renin Angiotensin System	1.20254	0.162858	4.60793	0.00510067	0.506087	-3.07473
Regulation of Metanephros Development	1.20254	0.162858	4.60793	0.00510067	0.506087	-3.07473
Synaptic Transmission Glycinergic	1.2027	0.154259	4.596	0.0051586	0.506087	-3.07752
Epoxygenase P450 Pathway	1.20319	0.146314	4.58757	0.00519996	0.506087	-3.07951
Neuroblast Migration	-1.04888	0.0284667	-4.57521	0.00526132	0.506087	-3.08243
Terpenoid Catabolic Process	0.990939	-0.0117565	4.55373	0.0053699	0.506087	-3.08753
Regulation of Establishment of Protein Localization to Chromosome	0.97788	-0.017988	4.55084	0.00538469	0.506087	-3.08822
Positive Regulation of Catecholamine Secretion	0.930027	-0.0389512	4.52882	0.00549911	0.506087	-3.09352
Antimicrobial Peptide Production	1.20565	0.11077	4.52582	0.00551492	0.506087	-3.09424
Positive Regulation of Antimicrobial Humoral Response	1.20565	0.11077	4.52582	0.00551492	0.506087	-3.09424
Regulation of Antibacterial Peptide Production	1.20565	0.11077	4.52582	0.00551492	0.506087	-3.09424
Regulation of Antimicrobial Peptide Production	1.20565	0.11077	4.52582	0.00551492	0.506087	-3.09424
Substrate Dependent Cell Migration Cell Extension	-0.859188	-0.0406936	-4.50969	0.00560074	0.506087	-3.09815
Complement Activation Alternative Pathway	-0.832456	0.0149512	-4.50226	0.0056408	0.506087	-3.09996
Response to Muscle Activity Involved in Regulation of Muscle Adaptation	1.20827	0.0765356	4.46329	0.00585642	0.506087	-3.10954
Positive Regulation of Establishment of Protein Localization to Telomere	0.988177	-0.0419448	4.45728	0.00589053	0.506087	-3.11104
Oculomotor Nerve Development	1.16578	-0.0784373	4.44706	0.005949	0.506087	-3.11358
Positive Regulation of Translation in Response to Endoplasmic Reticulum Stress	-0.889235	-0.00925314	-4.44539	0.00595863	0.506087	-3.114
Positive Regulation of Receptor Binding	-0.841337	-0.0887401	-4.42771	0.00606156	0.506087	-3.11842
Response to Wortmannin	-0.830385	0.00036855	-4.42004	0.0061069	0.506087	-3.12036
Tube Lumen Cavitation	0.964573	0.0676194	4.41691	0.0061255	0.506087	-3.12115
Positive Regulation of Norepinephrine Secretion	1.15936	0.0893479	4.40889	0.00617343	0.506087	-3.12318
Negative Regulation of Iron Ion Transmembrane Transport	-0.976243	-0.152709	-4.38547	0.00631594	0.506087	-3.12914
Negative Regulation of Iron Ion Transport	-0.976243	-0.152709	-4.38547	0.00631594	0.506087	-3.12914
Regulation of Iron Ion Transmembrane Transport	-0.976243	-0.152709	-4.38547	0.00631594	0.506087	-3.12914
Maintenance of Protein Location in Mitochondrion	-0.868801	-0.022388	-4.38253	0.00633414	0.506087	-3.12989
Neurotransmitter Loading into Synaptic Vesicle	-0.884998	-0.0264303	-4.37124	0.00640439	0.506087	-3.13279
Peptide Antigen Assembly with Mhc Protein Complex	-0.84223	0.00783836	-4.36837	0.0064224	0.506087	-3.13353
Axon Extension Involved in Regeneration	-0.988698	-0.125602	-4.35326	0.00651818	0.506087	-3.13743
Complement Receptor Mediated Signaling Pathway	-0.858567	-0.046142	-4.34881	0.0065467	0.506087	-3.13859
Positive Regulation of Neuroinflammatory Response	-0.810548	-0.0932364	-4.33369	0.0066447	0.506087	-3.14252
Positive Regulation of Protein Localization to Cell Cortex	-0.920513	-0.0617503	-4.3182	0.00674684	0.506087	-3.14658
Norepinephrine Uptake	-0.90046	-0.0324312	-4.30923	0.00680678	0.506087	-3.14895
Spongiotrophoblast Layer Developmental Growth	1.02911	0.0752528	4.30767	0.00681728	0.506087	-3.14936
Chitin Metabolic Process	-0.840459	-0.0172809	-4.29723	0.00688794	0.506087	-3.15212
Negative Regulation of Macrophage Apoptotic Process	0.942073	0.0379233	4.27963	0.00700906	0.506087	-3.1568
Trunk Segmentation	-0.902438	-0.0524398	-4.27826	0.00701855	0.506087	-3.15717
Detection of Mechanical Stimulus Involved in Sensory Perception of Sound	0.81973	0.00312597	4.27139	0.00706654	0.506087	-3.15901
Negative Regulation of Trophoblast Cell Migration	-0.844866	-0.00582093	-4.25062	0.00721397	0.506087	-3.1646
Negative Regulation of Mesenchymal Cell Apoptotic Process	0.853171	0.0648058	4.24979	0.00721993	0.506087	-3.16482
Indole Containing Compound Biosynthetic Process	-0.902134	-0.0529005	-4.23016	0.00736266	0.506087	-3.17015
Serotonin Biosynthetic Process	-0.902134	-0.0529005	-4.23016	0.00736266	0.506087	-3.17015
Regulation of Odontogenesis of Dentin Containing Tooth	0.885802	-0.0852844	4.22499	0.00740072	0.506087	-3.17156
Mast Cell Proliferation	-0.800792	0.0512409	-4.22408	0.00740748	0.506087	-3.17181
Negative Regulation of Isoprenoid Metabolic Process	-0.8457	-0.0478296	-4.22101	0.00743025	0.506087	-3.17264
Gamma Aminobutyric Acid Receptor Clustering	1.00479	-0.0131001	4.19956	0.00759159	0.506087	-3.17854
Heparan Sulfate Proteoglycan Biosynthetic Process Enzymatic Modification	-0.941085	0.0020405	-4.19512	0.00762549	0.506087	-3.17976
Negative Regulation of Anion Transmembrane Transport	-0.944918	0.0499202	-4.17815	0.00775662	0.506087	-3.18447
Integrin Biosynthetic Process	0.794525	0.159238	4.17688	0.00776654	0.506087	-3.18482
Positive Regulation of Transcription of Notch Receptor Target	-0.848447	0.00797888	-4.16089	0.00789267	0.506087	-3.18929
Regulation of Chondrocyte Development	1.18905	-0.124136	4.15905	0.00790734	0.506087	-3.18981
Positive Regulation of Secondary Heart Field Cardioblast Proliferation	1.03655	0.0807556	4.1566	0.00792691	0.506087	-3.19049
Retinal Cell Programmed Cell Death	0.860735	-0.0562383	4.1392	0.00806754	0.506087	-3.1954
Regulation of Iron Ion Transport	-0.824631	-0.064865	-4.13086	0.00813589	0.506087	-3.19776
Regulation of Prostatic Bud Formation	1.10801	0.0654945	4.1261	0.00817525	0.506087	-3.19911
Negative Regulation of Calcium Ion Transmembrane Transport via High Voltage Gated Calcium Channel	-0.793375	-0.00373792	-4.12513	0.00818329	0.506087	-3.19939
Positive Regulation of Cell Cell Adhesion Mediated by Integrin	-0.891191	-0.00225417	-4.12243	0.00820572	0.506087	-3.20015
Negative Regulation of b Cell Mediated Immunity	-0.754443	0.0962421	-4.11855	0.00823816	0.506087	-3.20126
Water Transport	0.759729	0.017331	4.09923	0.00840148	0.509509	-3.20679
Glycine Transport	-0.911898	0.0715543	-4.0963	0.00842657	0.509509	-3.20763
Regulation of Timing of Neuron Differentiation	0.918397	0.0147939	4.08218	0.0085487	0.512855	-3.21171
Chemokine c x c Motif Ligand 12-Signaling Pathway	0.794603	0.0180107	4.06617	0.00868966	0.517271	-3.21636
Prostatic Bud Formation	1.09497	0.0671466	4.03915	0.00893358	0.527699	-3.22427
Negative Regulation of Neurotransmitter Transport	-0.774304	-0.0485117	-4.0228	0.00908506	0.528537	-3.2291
Muscle Cell Fate Commitment	-0.820189	-0.0500994	-4.01254	0.00918155	0.528537	-3.23215
Erbb2 Erbb4 Signaling Pathway	1.08092	0.0396429	4.01059	0.00920005	0.528537	-3.23273
Regulation of Retrograde Protein Transport Er to Cytosol	-0.751428	-0.0325968	-4.00816	0.00922308	0.528537	-3.23346
Cardiac Muscle Cell Fate Commitment	-0.804448	0.019301	-3.99747	0.00932538	0.530426	-3.23665
Positive Regulation of Axon Extension Involved in Axon Guidance	0.759804	-0.0833997	3.98896	0.00940778	0.530426	-3.23921
Bundle of His Cell to Purkinje Myocyte Signaling	1.10305	0.0806821	3.98328	0.00946325	0.530426	-3.24092
Response to Peptide	-0.724234	-0.0373651	-3.96912	0.00960317	0.533091	-3.2452
Renal Control of Peripheral Vascular Resistance Involved in Regulation of Systemic Arterial Blood Pressure	1.12597	0.00344272	3.9601	0.00969349	0.533091	-3.24793
Ciliary Neurotrophic Factor Mediated Signaling Pathway	-1.05966	-0.0798903	-3.95756	0.00971908	0.533091	-3.24871
Regulation of Glucagon Secretion	-0.789959	-0.0547971	-3.93686	0.00993064	0.540832	-3.25503
Photoreceptor Cell Outer Segment Organization	0.734126	0.101821	3.9104	0.0102088	0.552068	-3.2632
Positive Regulation of Oligodendrocyte Progenitor Proliferation	-0.897657	-0.0855312	-3.88676	0.010465	0.558117	-3.27058
Maintenance of Postsynaptic Specialization Structure	-0.757691	-0.0160159	-3.88666	0.010466	0.558117	-3.27061
t Cell Antigen Processing and Presentation	-0.851259	0.00363804	-3.87709	0.0105717	0.559864	-3.27361
Positive Regulation of Gastro Intestinal System Smooth Muscle Contraction	-0.782072	0.00663028	-3.86696	0.010685	0.561989	-3.27681
Bronchiole Development	-0.856183	-0.0944308	-3.84175	0.0109729	0.573204	-3.28481
Mitochondrial Rna Catabolic Process	0.784457	0.0150465	3.80989	0.0113495	0.579328	-3.29504
Regulation of Microglial Cell Activation	-0.710955	-0.015477	-3.80273	0.0114361	0.579328	-3.29736
Regulation of Bile Acid Secretion	-0.842834	-0.0343571	-3.7917	0.0115711	0.579328	-3.30094
Epigenetic Programing of Female Pronucleus	-0.77831	0.141181	-3.78579	0.0116442	0.579328	-3.30287
Chemokine c c Motif Ligand 5-Production	0.827242	0.0568643	3.78493	0.0116547	0.579328	-3.30315
Regulation of Nadp Metabolic Process	-0.836232	0.03089	-3.78469	0.0116578	0.579328	-3.30323
Response to Mineralocorticoid	0.760572	0.0602374	3.78125	0.0117006	0.579328	-3.30435
Negative Regulation of Hormone Metabolic Process	-0.710282	-0.016402	-3.76877	0.0118574	0.579328	-3.30845
Oocyte Construction	-0.732423	0.0179585	-3.76754	0.011873	0.579328	-3.30885
Negative Regulation of Lamellipodium Organization	0.8244	-0.129164	3.76622	0.0118897	0.579328	-3.30928
Pulmonary Artery Morphogenesis	0.748105	0.0815386	3.76105	0.0119556	0.579328	-3.31099
Outer Dynein Arm Assembly	-0.807827	0.0242735	-3.75794	0.0119955	0.579328	-3.31201
Negative Regulation of Vesicle Fusion	-0.877669	-0.0714868	-3.74514	0.0121609	0.5835	-3.31625
Sympathetic Neuron Projection Extension	-0.795672	-0.0244693	-3.73957	0.0122338	0.5835	-3.3181
Calcium Ion Import into Sarcoplasmic Reticulum	-0.815054	-0.0104431	-3.72791	0.0123878	0.587198	-3.32199
Host Mediated Regulation of Intestinal Microbiota Composition	0.718523	0.129468	3.72065	0.0124849	0.587847	-3.32442
Adenylate Cyclase Activating Dopamine Receptor Signaling Pathway	0.97706	-0.100815	3.71547	0.0125546	0.587847	-3.32616
Diencephalon Morphogenesis	1.12121	0.0241324	3.69978	0.0127687	0.590398	-3.33144
Negative Regulation of Hormone Biosynthetic Process	-0.706798	-0.016504	-3.69851	0.0127861	0.590398	-3.33187
Maintenance of Animal Organ Identity	0.693181	-0.254364	3.69463	0.0128397	0.590398	-3.33318
Antigen Processing and Presentation of Exogenous Peptide Antigen via Mhc Class Ii	-0.698999	0.0193184	-3.68801	0.0129319	0.590931	-3.33543
Negative Regulation of Vascular Wound Healing	-0.744343	-0.0152813	-3.67492	0.0131164	0.590931	-3.33989
Cellular Response to Glucagon Stimulus	0.683441	-0.0421923	3.6689	0.0132021	0.590931	-3.34194
Negative Regulation of Complement Activation Classical Pathway	-0.813679	0.0383909	-3.65843	0.0133528	0.590931	-3.34553
Negative Regulation of Oocyte Maturation	0.870474	0.045347	3.65827	0.0133551	0.590931	-3.34559
Positive Regulation of Hemoglobin Biosynthetic Process	0.669307	0.212813	3.65289	0.0134333	0.590931	-3.34744
Regulation of Glutamate Secretion Neurotransmission	0.995257	-0.0512211	3.65235	0.0134412	0.590931	-3.34762
Ceramide Catabolic Process	-0.710387	-0.00831304	-3.64864	0.0134954	0.590931	-3.3489
Glycoside Catabolic Process	-0.796168	-0.049986	-3.63976	0.0136263	0.590931	-3.35197
Myoblast Fusion Involved in Skeletal Muscle Regeneration	0.983286	-0.0588667	3.63029	0.0137677	0.590931	-3.35526
Activation of Store Operated Calcium Channel Activity	-0.945463	-0.0331386	-3.6302	0.0137689	0.590931	-3.35529
Cardiac Endothelial Cell Differentiation	-0.817527	0.0265996	-3.62874	0.0137909	0.590931	-3.3558
Cardiac Jelly Development	1.13953	0.0703425	3.62395	0.0138631	0.590931	-3.35747
2-Oxoglutarate Metabolic Process	-0.778721	-0.0622098	-3.61319	0.0140268	0.590931	-3.36122
Exocyst Localization	-0.862117	-0.00924217	-3.60239	0.0141933	0.590931	-3.36501
Er Overload Response	-0.713269	-0.0283549	-3.58803	0.0144183	0.590931	-3.37007
Intracellular Phosphate Ion Homeostasis	-0.9484	0.0922625	-3.58174	0.014518	0.590931	-3.3723
Trna Thio Modification	1.00251	-0.0565724	3.57829	0.0145732	0.590931	-3.37352
Positive Regulation of Urine Volume	-0.779912	0.0186765	-3.57546	0.0146185	0.590931	-3.37453
Retrograde Transport Vesicle Recycling Within Golgi	-0.713012	0.0206125	-3.57442	0.0146352	0.590931	-3.3749
Regulation of Immunological Synapse Formation	-0.923554	-0.142168	-3.57022	0.0147029	0.590931	-3.37639
Soft Palate Development	0.890533	-0.167473	3.56983	0.0147092	0.590931	-3.37653
Negative Regulation of Amyloid Fibril Formation	0.766972	0.0400482	3.56884	0.0147252	0.590931	-3.37688
Regulation of Cd8 Positive Alpha Beta t Cell Differentiation	-0.7368	-0.0559518	-3.56869	0.0147276	0.590931	-3.37693
C21 Steroid Hormone Biosynthetic Process	-0.66149	-0.0265096	-3.56517	0.0147847	0.590931	-3.37819
Regulation of Axon Guidance	0.846188	-0.0716091	3.56103	0.0148522	0.590931	-3.37967
Spinal Cord Association Neuron Differentiation	1.00256	0.0184061	3.55448	0.0149597	0.592142	-3.38201
Positive Regulation of Cysteine Type Endopeptidase Activity Involved in Apoptotic Signaling Pathway	0.649081	0.0211098	3.54653	0.0150912	0.594285	-3.38486
Positive Regulation of Smooth Muscle Cell Apoptotic Process	0.657844	-0.0490042	3.53445	0.0152939	0.597391	-3.38922
Isopentenyl Diphosphate Biosynthetic Process	-0.701897	0.110583	-3.53157	0.0153424	0.597391	-3.39025
Positive Regulation of Fear Response	-0.781216	0.0402193	-3.52798	0.0154035	0.597391	-3.39155
Immune Complex Clearance	-0.830192	0.0644022	-3.51857	0.0155646	0.600608	-3.39497
Glycine Import Across Plasma Membrane	-0.789681	0.104177	-3.50608	0.0157816	0.60192	-3.39952
Bile Acid Secretion	-0.869119	-0.0618015	-3.49914	0.0159035	0.60192	-3.40205
Phosphatidylserine Exposure on Apoptotic Cell Surface	0.736438	-0.0318262	3.49863	0.0159125	0.60192	-3.40224
Regulation of Cholesterol Import	0.753488	0.00660743	3.4979	0.0159255	0.60192	-3.40251
Positive Regulation of Hepatic Stellate Cell Activation	-0.692566	-0.004895	-3.49422	0.0159906	0.60192	-3.40386
Trna Wobble Base Modification	0.722768	-0.0080225	3.48386	0.0161759	0.605144	-3.40767
Central Nervous System Vasculogenesis	0.771263	-0.0348925	3.47666	0.016306	0.605144	-3.41032
Endoplasmic Reticulum to Cytosol Transport	-0.689266	-0.0635793	-3.47323	0.0163685	0.605144	-3.41159
Regulation of Neuroinflammatory Response	-0.641841	-0.00411064	-3.46981	0.0164309	0.605144	-3.41286
Positive Regulation of Mast Cell Cytokine Production	-0.720181	-0.000687335	-3.46767	0.0164702	0.605144	-3.41365
Ph Reduction	-0.917746	0.0538573	-3.4573	0.0166618	0.606258	-3.4175
Response to Ionomycin	0.675499	-0.121103	3.44656	0.016863	0.606258	-3.42151
Interphase	-0.93923	0.0610156	-3.44615	0.0168707	0.606258	-3.42166
Neuron Fate Specification	0.677007	0.142762	3.44076	0.0169728	0.606258	-3.42368
Utp Biosynthetic Process	0.713214	0.116622	3.433	0.0171208	0.606258	-3.42659
Regulation of Collagen Catabolic Process	-0.683478	-0.0103078	-3.42482	0.0172786	0.606258	-3.42967
Regulation of 3-Utr Mediated Mrna Stabilization	0.851043	0.0571737	3.41935	0.017385	0.606258	-3.43174
Bone Trabecula Morphogenesis	0.67821	-0.0181485	3.41773	0.0174167	0.606258	-3.43235
Lymphocyte Anergy	-0.778584	-0.161146	-3.41095	0.0175498	0.606258	-3.43492
Response to Lectin	-0.921823	0.0051429	-3.4075	0.0176181	0.606258	-3.43623
Negative Regulation of Apoptotic Process Involved in Development	0.883709	0.096361	3.40457	0.0176761	0.606258	-3.43734
Regulation of Inositol 1 4 5-Trisphosphate Sensitive Calcium Release Channel Activity	-0.899452	-0.121726	-3.39765	0.0178143	0.606258	-3.43998
Ketone Catabolic Process	-0.630807	-0.126583	-3.39507	0.0178662	0.606258	-3.44096
Regulation of i Kappab Phosphorylation	-0.779705	-0.061685	-3.39153	0.0179376	0.606258	-3.44231
Vein Smooth Muscle Contraction	-0.798205	0.0740531	-3.39064	0.0179557	0.606258	-3.44265
Regulation of Phosphatidylinositol Dephosphorylation	-0.982424	0.100528	-3.38909	0.017987	0.606258	-3.44324
Positive Regulation of t Helper 17-Cell Differentiation	-0.731885	0.0281455	-3.38674	0.0180347	0.606258	-3.44414
Muscular Septum Morphogenesis	0.623236	0.152107	3.38628	0.018044	0.606258	-3.44432
Canalicular Bile Acid Transport	-0.833497	-0.0804668	-3.38359	0.0180989	0.606258	-3.44535
Pyrimidine Ribonucleoside Triphosphate Biosynthetic Process	0.705549	0.0684025	3.37328	0.0183108	0.606258	-3.44931
Endothelin Production	-0.642558	-0.0527939	-3.37088	0.0183605	0.606258	-3.45023
Folic Acid Transport	0.938557	0.0468838	3.37088	0.0183606	0.606258	-3.45023
Farnesyl Diphosphate Metabolic Process	0.678663	-0.0639985	3.36941	0.0183911	0.606258	-3.4508
Regulation of Osteoclast Proliferation	-0.8153	-0.0463905	-3.35804	0.0186293	0.606258	-3.45519
Establishment of Protein Localization to Telomere	0.661427	-0.00934227	3.35686	0.0186541	0.606258	-3.45565
Establishment of Protein Localization to Chromosome	0.710589	-0.00135962	3.34763	0.0188502	0.606258	-3.45923
High Density Lipoprotein Particle Clearance	0.611186	0.0536175	3.33446	0.0191342	0.606258	-3.46437
Regulation of Animal Organ Formation	0.741658	-0.0347486	3.33315	0.0191626	0.606258	-3.46487
Positive Regulation of Circadian Sleep Wake Cycle Non Rem Sleep	-0.899689	-0.143324	-3.32545	0.0193311	0.606258	-3.46789
Positive Regulation of Circadian Sleep Wake Cycle Sleep	-0.899689	-0.143324	-3.32545	0.0193311	0.606258	-3.46789
Negative Regulation of Voltage Gated Potassium Channel Activity	-0.611266	0.0242099	-3.31892	0.0194753	0.606258	-3.47045
Cellular Response to Histamine	-0.894401	0.147217	-3.31758	0.0195049	0.606258	-3.47098
Regulation of Mrna Cis Splicing via Spliceosome	0.777213	-0.0722501	3.31348	0.0195962	0.606258	-3.47259
Renal System Vasculature Development	-0.604198	-0.0425194	-3.31298	0.0196075	0.606258	-3.47279
Regulation of Fat Cell Proliferation	-0.726134	-0.0427593	-3.31077	0.0196569	0.606258	-3.47366
Glial Cell Activation	-0.613411	-0.0200371	-3.31052	0.0196625	0.606258	-3.47376
Positive Regulation of Mast Cell Chemotaxis	0.925635	0.14522	3.3019	0.0198567	0.606258	-3.47717
Regulation of Amyloid Fibril Formation	0.627005	-0.0517455	3.30028	0.0198935	0.606258	-3.47781
Cartilage Homeostasis	0.79483	0.0521204	3.29253	0.0200702	0.606258	-3.48088
Sperm Egg Recognition	0.767161	-0.0432417	3.29252	0.0200706	0.606258	-3.48089
Endocardial Cell Differentiation	-0.830543	0.0496076	-3.29043	0.0201186	0.606258	-3.48172
Dentinogenesis	-0.932678	-0.11294	-3.28995	0.0201296	0.606258	-3.48191
Response to Granulocyte Macrophage Colony Stimulating Factor	-0.618832	0.0764205	-3.28587	0.0202236	0.606258	-3.48353
Regulation of Store Operated Calcium Channel Activity	-0.811694	-0.0241426	-3.28543	0.0202338	0.606258	-3.4837
Protein n Linked Glycosylation via Asparagine	-0.626874	-0.0856138	-3.27379	0.0205052	0.606258	-3.48835
Interleukin 4-Production	-0.640037	-0.012076	-3.27317	0.0205198	0.606258	-3.4886
Ornithine Transport	0.810489	0.0519666	3.27036	0.0205861	0.606258	-3.48972
Negative Regulation of Gonad Development	-0.87105	0.0472461	-3.26786	0.0206451	0.606258	-3.49073
Mitochondrial Respirasome Assembly	0.953393	-0.098887	3.25938	0.0208469	0.606258	-3.49413
Regulation of Blood Vessel Remodeling	-0.614537	0.0659044	-3.25267	0.0210081	0.606258	-3.49683
Negative Regulation of Pancreatic Juice Secretion	0.998212	-0.125921	3.25117	0.0210443	0.606258	-3.49744
Response to Vitamin k	-0.893598	-0.120319	-3.25028	0.021066	0.606258	-3.4978
Epinephrine Transport	-0.812515	0.00203073	-3.24625	0.0211638	0.606258	-3.49943
Trna Transcription	0.642085	-0.0378248	3.24489	0.0211969	0.606258	-3.49997
Protein Retention in Golgi Apparatus	-0.788511	-0.0753426	-3.24406	0.0212171	0.606258	-3.50031
Response to Nitric Oxide	0.637134	-0.0527941	3.24173	0.0212741	0.606258	-3.50125
Retrotransposon Silencing by Heterochromatin Formation	0.970059	0.0348047	3.2382	0.0213607	0.606258	-3.50268
Establishment of Sertoli Cell Barrier	-0.830768	-0.00884845	-3.23472	0.0214463	0.606258	-3.50409
Positive Regulation of Schwann Cell Migration	-0.706542	-0.195897	-3.23355	0.0214754	0.606258	-3.50457
Scarna Localization to Cajal Body	0.76613	-0.0333098	3.23246	0.0215023	0.606258	-3.50501
Leukocyte Activation Involved in Inflammatory Response	-0.602793	0.00794525	-3.22202	0.0217626	0.606258	-3.50927
Regulation of Female Gonad Development	-0.683138	-0.0846058	-3.22032	0.0218053	0.606258	-3.50996
Positive Regulation of Glomerular Mesangial Cell Proliferation	-0.864535	-0.102373	-3.21977	0.0218193	0.606258	-3.51019
Late Endosome to Golgi Transport	0.700421	-0.178832	3.21937	0.0218294	0.606258	-3.51035
Positive Regulation of Microglial Cell Activation	-0.644861	-0.05242	-3.21768	0.0218719	0.606258	-3.51104
Hepatic Stellate Cell Activation	-0.637659	-2.6253e-05	-3.21381	0.02197	0.606258	-3.51262
Peripheral Nervous System Neuron Axonogenesis	-0.671712	-0.0466197	-3.21143	0.0220303	0.606258	-3.5136
Cardiac Muscle Cell Myoblast Differentiation	-0.744387	-0.0289651	-3.20376	0.0222265	0.606258	-3.51674
Regulation of Microtubule Nucleation	-0.645447	0.046114	-3.20181	0.0222769	0.606258	-3.51755
Regulation of Mesonephros Development	0.599691	0.270453	3.19821	0.0223697	0.606258	-3.51902
Protein Heterooligomerization	-0.619244	-0.0222867	-3.19507	0.0224511	0.606258	-3.52032
Post Embryonic Camera Type Eye Development	0.839812	0.0621837	3.19101	0.022557	0.606258	-3.52199
Regulation of Interleukin 4-Production	-0.601328	0.0160442	-3.18936	0.0226003	0.606258	-3.52268
Voluntary Skeletal Muscle Contraction	-0.870025	0.0433661	-3.18911	0.0226068	0.606258	-3.52278
Positive Regulation of Mast Cell Proliferation	-0.638734	0.0882374	-3.18847	0.0226234	0.606258	-3.52304
Pyrimidine Nucleobase Biosynthetic Process	-0.713573	0.0542543	-3.18825	0.0226293	0.606258	-3.52314
Neuron Fate Determination	0.756662	0.0329839	3.18272	0.0227748	0.606258	-3.52542
Regulation of Very Low Density Lipoprotein Particle Clearance	-0.872704	0.0425851	-3.18239	0.0227836	0.606258	-3.52556
Positive Regulation of Transcription by Rna Polymerase Iii	-0.607594	-0.0656502	-3.18044	0.0228352	0.606258	-3.52637
Fatty Acyl Coa Biosynthetic Process	-0.622146	-0.0292296	-3.17948	0.0228605	0.606258	-3.52677
Noradrenergic Neuron Development	0.943114	0.0600163	3.17816	0.0228956	0.606258	-3.52731
De Novo Pyrimidine Nucleobase Biosynthetic Process	-0.688079	0.0393781	-3.16168	0.0233383	0.609349	-3.53417
Transdifferentiation	-0.920112	-0.119077	-3.15972	0.0233915	0.609349	-3.53499
Regulation of Development Heterochronic	0.64101	-0.0360049	3.15685	0.0234697	0.609349	-3.53619
Arginine Biosynthetic Process	-0.640166	-0.127301	-3.1545	0.0235341	0.609349	-3.53718
Regulation of Gastro Intestinal System Smooth Muscle Contraction	-0.624169	-0.0389169	-3.15423	0.0235416	0.609349	-3.53729
Antigen Processing and Presentation of Exogenous Peptide Antigen	-0.58624	0.0210832	-3.14464	0.0238059	0.609349	-3.54131
Fatty Acid Transmembrane Transport	-0.606874	-0.045429	-3.13514	0.0240712	0.609349	-3.54531
Negative Regulation of Calcium Ion Dependent Exocytosis	-0.690013	0.057432	-3.13473	0.0240828	0.609349	-3.54548
Positive Regulation of Systemic Arterial Blood Pressure	0.589948	0.0145915	3.13406	0.0241016	0.609349	-3.54577
Magnesium Ion Homeostasis	-0.719736	0.14345	-3.12243	0.0244314	0.609349	-3.55069
Oligosaccharide Catabolic Process	-0.714248	0.0392086	-3.1181	0.0245556	0.609349	-3.55252
Gtp Biosynthetic Process	0.629368	0.0961297	3.11689	0.0245903	0.609349	-3.55304
Pyrimidine Nucleoside Triphosphate Biosynthetic Process	0.707562	0.0964347	3.11383	0.0246785	0.609349	-3.55434
l Proline Transmembrane Transport	1.20622	0.193612	3.11364	0.024684	0.609349	-3.55442
Regulation of Lysosomal Lumen Ph	-0.615107	-0.057508	-3.11253	0.024716	0.609349	-3.55489
Positive Regulation of Neuron Projection Arborization	0.642518	0.12074	3.10753	0.0248613	0.609349	-3.55702
Response to Magnesium Ion	-0.700542	-0.0471126	-3.10632	0.0248965	0.609349	-3.55753
Negative Regulation of Cell Adhesion Molecule Production	-0.89697	-0.133743	-3.10469	0.024944	0.609349	-3.55823
Determination of Digestive Tract Left Right Asymmetry	-0.80925	-0.090008	-3.10377	0.0249709	0.609349	-3.55862
Lipid Digestion	-0.586304	-0.0210717	-3.10108	0.02505	0.609349	-3.55977
Protein Targeting to Vacuole Involved in Autophagy	-0.647654	-0.0130847	-3.10052	0.0250663	0.609349	-3.56001
Membrane Repolarization During Cardiac Muscle Cell Action Potential	-0.994209	-0.216328	-3.09927	0.0251032	0.609349	-3.56054
Post Embryonic Eye Morphogenesis	0.728392	0.00822661	3.09797	0.0251415	0.609349	-3.5611
Positive Regulation of Intrinsic Apoptotic Signaling Pathway in Response to Dna Damage	0.57166	-0.0283777	3.09465	0.0252395	0.609349	-3.56252
Negative Regulation of t Helper 17-Type Immune Response	0.588423	0.0445578	3.09338	0.0252773	0.609349	-3.56307
Dorsal Root Ganglion Development	0.815315	-0.0874038	3.09309	0.0252859	0.609349	-3.56319
Positive Regulation of t Helper 2-Cell Cytokine Production	-0.616139	0.0555103	-3.09135	0.0253374	0.609349	-3.56393
Regulation of t Helper 2-Cell Cytokine Production	-0.616139	0.0555103	-3.09135	0.0253374	0.609349	-3.56393
Neural Crest Cell Migration Involved in Autonomic Nervous System Development	-0.610315	-0.0293918	-3.08814	0.0254332	0.609349	-3.56531
Positive Regulation of Toll Like Receptor 2-Signaling Pathway	-0.766943	0.0613722	-3.08651	0.025482	0.609349	-3.56601
Leukemia Inhibitory Factor Signaling Pathway	-0.91331	0.132445	-3.08156	0.0256306	0.609349	-3.56814
Nadph Oxidation	0.600442	0.0186353	3.08111	0.0256443	0.609349	-3.56834
Positive Regulation of Vascular Endothelial Growth Factor Signaling Pathway	0.73518	-0.00612924	3.07992	0.0256802	0.609349	-3.56885
Sesquiterpenoid Metabolic Process	-0.817199	-0.0741196	-3.07892	0.0257103	0.609349	-3.56928
Apoptotic Process Involved in Heart Morphogenesis	0.74751	-0.0477534	3.06996	0.0259828	0.609503	-3.57314
Arginine Metabolic Process	-0.624196	-0.109897	-3.06875	0.02602	0.609503	-3.57367
Negative Regulation of Sterol Transport	-0.664065	0.104301	-3.06808	0.0260405	0.609503	-3.57396
Positive Regulation of Membrane Invagination	-0.573498	-0.049048	-3.0634	0.0261844	0.609503	-3.57598
Tongue Development	0.641232	0.0440394	3.0628	0.026203	0.609503	-3.57624
Galactolipid Metabolic Process	-0.850457	0.121979	-3.06236	0.0262166	0.609503	-3.57643
Phosphate Ion Transmembrane Transport	-0.634809	-0.042486	-3.06055	0.0262724	0.609503	-3.57721
Regulation of Long Chain Fatty Acid Import Across Plasma Membrane	-0.810305	-0.00527926	-3.05112	0.0265663	0.614074	-3.58131
Utp Metabolic Process	0.633704	0.0152918	3.04911	0.0266294	0.614074	-3.58219
Fat Cell Proliferation	-0.77695	-0.0586211	-3.04028	0.0269087	0.618658	-3.58604
Negative Regulation of Catecholamine Metabolic Process	-0.933179	-0.0785576	-3.0347	0.027087	0.618919	-3.58848
Endocardium Development	-0.784011	-0.051426	-3.03457	0.027091	0.618919	-3.58854
Protein to Membrane Docking	0.867253	0.0938007	3.03236	0.0271618	0.618919	-3.58951
Neuroinflammatory Response	-0.558435	-0.0128645	-3.02665	0.0273462	0.620242	-3.59201
Dichotomous Subdivision of Terminal Units Involved in Salivary Gland Branching	-0.93426	-0.15965	-3.02556	0.0273814	0.620242	-3.59249
Negative Regulation of Endoplasmic Reticulum Unfolded Protein Response	-0.627508	-0.0918286	-3.01976	0.0275703	0.622683	-3.59504
Negative Regulation of Cytosolic Calcium Ion Concentration	-0.618837	0.0474038	-3.01413	0.0277549	0.625013	-3.59752
Macrophage Colony Stimulating Factor Production	-0.550347	-0.145598	-3.00327	0.0281151	0.625308	-3.60233
Response to Histamine	-0.894751	0.17896	-2.99778	0.028299	0.625308	-3.60476
Microtubule Nucleation by Microtubule Organizing Center	0.861262	0.0245541	2.99667	0.0283365	0.625308	-3.60525
Response to Hyperoxia	0.811194	0.00288827	2.99605	0.0283572	0.625308	-3.60553
Regulation of Intestinal Lipid Absorption	-0.825131	0.0869578	-2.99424	0.0284183	0.625308	-3.60633
Intracellular Distribution of Mitochondria	-0.703204	-0.0399657	-2.98949	0.0285795	0.625308	-3.60845
Retinal Cone Cell Development	0.834968	-0.0813109	2.98865	0.0286081	0.625308	-3.60882
Glycolipid Catabolic Process	-0.633238	-0.0136924	-2.98712	0.0286601	0.625308	-3.6095
Smooth Muscle Contraction Involved in Micturition	0.862727	-0.0176876	2.98519	0.0287261	0.625308	-3.61036
Positive Regulation of Actin Filament Based Movement	-0.720338	-0.134578	-2.98497	0.0287337	0.625308	-3.61046
Threonine Metabolic Process	0.571495	-0.0776281	2.98467	0.0287439	0.625308	-3.61059
Regulation of Tolerance Induction	-0.60556	-0.0676343	-2.98463	0.0287451	0.625308	-3.61061
Detection of Mechanical Stimulus Involved in Sensory Perception	0.628248	0.0260177	2.97404	0.0291101	0.631458	-3.61534
Serotonin Transport	-0.640883	0.0363638	-2.97052	0.0292327	0.631579	-3.61692
Positive Regulation of Transcription by Glucose	-0.625224	-0.0385944	-2.96082	0.0295729	0.631579	-3.62128
Isoleucine Catabolic Process	0.740247	-0.0447051	2.95958	0.029617	0.631579	-3.62184
Cellular Response to Peptide	-0.843726	-0.0509006	-2.95876	0.0296458	0.631579	-3.6222
Autophagosome Lysosome Fusion	-0.63011	-0.08904	-2.95643	0.0297285	0.631579	-3.62325
Positive Regulation of Mammary Gland Epithelial Cell Proliferation	-0.590768	-0.0405934	-2.95565	0.0297564	0.631579	-3.62361
Membrane Raft Localization	-0.623594	-0.109027	-2.95384	0.0298206	0.631579	-3.62442
Head Segmentation	0.673516	0.12719	2.95326	0.0298413	0.631579	-3.62468
Myeloid Dendritic Cell Chemotaxis	0.749566	0.135126	2.95035	0.0299454	0.631579	-3.626
Type Ii Pneumocyte Differentiation	0.672794	0.030168	2.94947	0.0299769	0.631579	-3.62639
Circadian Sleep Wake Cycle Process	-0.570347	-0.0217255	-2.94484	0.0301432	0.631579	-3.62848
Regulation of Regulatory Ncrna Processing	-0.612798	-0.0314398	-2.94221	0.0302385	0.631579	-3.62968
Non Lytic Viral Release	-0.562639	-0.0273269	-2.93909	0.0303515	0.631579	-3.63109
Deadenylation Dependent Decapping of Nuclear Transcribed Mrna	-0.566841	-0.0646168	-2.93472	0.0305109	0.631579	-3.63307
Regulation of Peptidyl Serine Dephosphorylation	-0.601253	0.0409372	-2.9308	0.0306546	0.631579	-3.63486
Negative Regulation of Chemokine c c Motif Ligand 5-Production	0.897323	0.00313712	2.9276	0.0307725	0.631579	-3.63631
Cellular Defense Response	-0.653197	0.00522042	-2.92651	0.0308126	0.631579	-3.63681
Chondroblast Differentiation	1.03669	0.134081	2.92634	0.0308189	0.631579	-3.63688
Regulation of Lipophagy	-0.613547	-0.122004	-2.92567	0.0308437	0.631579	-3.63719
Toxin Metabolic Process	0.609941	0.00858635	2.92562	0.0308454	0.631579	-3.63721
Regulation of Coa Transferase Activity	0.777263	-0.0207949	2.92407	0.0309029	0.631579	-3.63792
Middle Ear Morphogenesis	0.584761	0.0200005	2.92347	0.0309251	0.631579	-3.63819
Positive Regulation of Oxidative Stress Induced Intrinsic Apoptotic Signaling Pathway	0.817634	-0.0655362	2.92032	0.0310423	0.632291	-3.63963
Guanine Nucleotide Transport	0.694032	-0.0633868	2.91489	0.0312453	0.634743	-3.64211
l Ascorbic Acid Biosynthetic Process	0.927214	-0.09261	2.9011	0.0317678	0.635586	-3.64844
Regulation of Caveolin Mediated Endocytosis	-0.687488	-0.0940908	-2.90031	0.0317979	0.635586	-3.6488
Negative Regulation of Organic Acid Transport	-0.529932	0.107745	-2.90021	0.0318018	0.635586	-3.64884
Cochlea Morphogenesis	0.543463	0.175488	2.8993	0.0318366	0.635586	-3.64926
Bone Trabecula Formation	0.629214	-0.040757	2.89786	0.0318918	0.635586	-3.64993
Embryonic Skeletal Joint Morphogenesis	0.665674	0.132417	2.8974	0.0319096	0.635586	-3.65014
Positive Regulation of Vascular Associated Smooth Muscle Cell Differentiation	0.720793	-0.0265875	2.89296	0.0320807	0.635586	-3.65218
Interleukin 23-Production	-0.630423	-0.0958567	-2.89161	0.0321326	0.635586	-3.6528
Regulation of Protein Localization to Chromosome Telomeric Region	0.612432	-0.0535881	2.88664	0.032326	0.635586	-3.6551
Mitochondrion Endoplasmic Reticulum Membrane Tethering	-0.560214	-0.046037	-2.88516	0.0323837	0.635586	-3.65579
Synaptic Vesicle Coating	-0.830852	0.0927708	-2.88509	0.0323863	0.635586	-3.65582
Positive Regulation of Chromosome Condensation	0.650874	0.0651566	2.88149	0.0325271	0.635586	-3.65748
Positive Regulation of Lymphocyte Anergy	-0.6693	-0.223222	-2.87994	0.032588	0.635586	-3.6582
Positive Regulation of Dendritic Spine Maintenance	-0.577651	-0.161737	-2.87974	0.0325961	0.635586	-3.65829
Cellular Response to Water Stimulus	-0.83369	0.0362646	-2.87922	0.0326163	0.635586	-3.65853
Hypothalamus Cell Migration	-0.652326	0.0256076	-2.87635	0.0327294	0.635586	-3.65986
Histone Mrna Metabolic Process	-0.530531	-0.0640298	-2.87546	0.0327649	0.635586	-3.66028
Cellular Response to Nitric Oxide	0.678385	-0.00247372	2.86866	0.033035	0.635586	-3.66343
Positive Regulation of Penile Erection	-0.995737	-0.20497	-2.8614	0.033326	0.635586	-3.66681
Trna Surveillance	-0.536746	-0.0654567	-2.86104	0.0333405	0.635586	-3.66698
Glutamate Catabolic Process	-0.678539	-0.0541876	-2.85642	0.0335273	0.635586	-3.66914
Protein Dna Covalent Cross Linking Repair	-0.526473	-0.0695584	-2.85364	0.0336403	0.635586	-3.67043
Antigen Processing and Presentation of Peptide Antigen	-0.523453	-0.0430532	-2.85354	0.0336445	0.635586	-3.67048
Cgmp Biosynthetic Process	0.936865	0.150526	2.85275	0.0336768	0.635586	-3.67085
Receptor Guanylyl Cyclase Signaling Pathway	0.936865	0.150526	2.85275	0.0336768	0.635586	-3.67085
Establishment or Maintenance of Transmembrane Electrochemical Gradient	0.557302	0.0204816	2.85248	0.0336878	0.635586	-3.67098
Roundabout Signaling Pathway	0.628623	0.0567328	2.85176	0.0337169	0.635586	-3.67131
Protein Localization to Ciliary Transition Zone	0.800861	0.174026	2.84548	0.0339746	0.635586	-3.67426
Fatty Acid Beta Oxidation using Acyl Coa Oxidase	-0.567176	0.0206699	-2.84435	0.0340211	0.635586	-3.67479
Lipoxygenase Pathway	-0.563083	0.00163068	-2.84376	0.0340453	0.635586	-3.67506
Positive Regulation of the Force of Heart Contraction	-0.764713	0.0458833	-2.84321	0.0340682	0.635586	-3.67532
Regulation of Inner Ear Auditory Receptor Cell Differentiation	0.66959	0.0460059	2.8421	0.0341141	0.635586	-3.67584
Phosphatidylinositol Dephosphorylation	-0.519281	-0.0039506	-2.84116	0.034153	0.635586	-3.67629
Acrosomal Vesicle Exocytosis	0.812369	0.0361457	2.83899	0.0342426	0.635586	-3.6773
Regulatory Ncrna Mediated Heterochromatin Formation	0.676436	-0.108259	2.83618	0.0343595	0.635586	-3.67862
Keratinocyte Migration	-0.546355	0.172353	-2.83369	0.0344637	0.635586	-3.67979
Vasculogenesis Involved in Coronary Vascular Morphogenesis	-0.59027	-0.0756698	-2.83009	0.0346146	0.635586	-3.68149
Membrane Lipid Catabolic Process	-0.592818	0.0223426	-2.82781	0.0347103	0.635586	-3.68256
Trna Decay	-0.523106	-0.0488966	-2.82726	0.0347337	0.635586	-3.68283
Habituation	-0.6593	0.0479567	-2.82701	0.0347443	0.635586	-3.68294
Proline Metabolic Process	0.626641	0.059467	2.82656	0.0347631	0.635586	-3.68315
Morphogenesis of an Epithelial Bud	0.663891	-0.0578115	2.8256	0.0348036	0.635586	-3.68361
Trna Pseudouridine Synthesis	0.714551	-0.00765497	2.82172	0.0349684	0.635586	-3.68544
Metanephric Mesenchyme Development	0.583744	0.0732818	2.82069	0.035012	0.635586	-3.68593
Negative Regulation of Lipid Transport	-0.522083	0.0657679	-2.8083	0.0355434	0.635586	-3.6918
Ribosomal Small Subunit Assembly	0.657832	-0.0633024	2.80534	0.0356719	0.635586	-3.69321
Pyrimidine Deoxyribonucleoside Triphosphate Metabolic Process	0.775937	0.0067528	2.8047	0.0356996	0.635586	-3.69351
Negative Regulation of Immunoglobulin Production	-0.571096	-0.0638789	-2.80222	0.0358076	0.635586	-3.69469
Negative Regulation of Response to Endoplasmic Reticulum Stress	-0.556076	-0.0553713	-2.80211	0.0358124	0.635586	-3.69474
Prostate Glandular Acinus Morphogenesis	0.546353	-0.10627	2.80089	0.0358656	0.635586	-3.69532
Positive Regulation of Calcium Ion Transmembrane Transport via High Voltage Gated Calcium Channel	0.517628	-0.109305	2.8008	0.0358697	0.635586	-3.69537
Sphingosine 1-Phosphate Receptor Signaling Pathway	-0.759807	0.0951532	-2.80011	0.0358999	0.635586	-3.6957
Positive Regulation of Interleukin 4-Production	-0.600306	-0.0142222	-2.79996	0.0359062	0.635586	-3.69576
Regulation of Mrna Export from Nucleus	-0.63538	0.0310058	-2.79755	0.036012	0.635586	-3.69692
Plasma Membrane Phospholipid Scrambling	0.564524	-0.0551594	2.79725	0.036025	0.635586	-3.69706
Glial Cell Fate Specification	0.639958	0.11225	2.79633	0.0360655	0.635586	-3.6975
Regulation of Nuclear Transcribed Mrna Catabolic Process Nonsense Mediated Decay	0.602945	-0.0860905	2.79509	0.0361199	0.635586	-3.69809
Positive Regulation of Vascular Associated Smooth Muscle Cell Apoptotic Process	0.536251	-0.0997823	2.79389	0.0361732	0.635586	-3.69866
Pexophagy	-0.68806	-0.0885652	-2.79387	0.0361738	0.635586	-3.69867
Negative Regulation of Oxidative Stress Induced Neuron Intrinsic Apoptotic Signaling Pathway	0.719679	0.0463227	2.79208	0.036253	0.635586	-3.69953
Serotonin Production Involved in Inflammatory Response	-0.811698	0.0390422	-2.78916	0.0363821	0.636397	-3.70092
Regulation of Keratinocyte Migration	-0.530993	0.175254	-2.78616	0.0365157	0.637281	-3.70236
Axonemal Dynein Complex Assembly	-0.529545	0.100684	-2.78345	0.0366368	0.637945	-3.70365
Polyketide Metabolic Process	0.834589	-0.0186133	2.77602	0.0369707	0.639246	-3.70722
Regulation of Activation of Janus Kinase Activity	-0.773785	-0.017924	-2.77491	0.0370207	0.639246	-3.70775
Renal Water Transport	0.605372	-0.0111626	2.76988	0.0372489	0.639246	-3.71017
Negative Regulation of Platelet Derived Growth Factor Receptor Signaling Pathway	-0.640418	-0.00935536	-2.76828	0.0373221	0.639246	-3.71094
Long Chain Fatty Acid Import Across Plasma Membrane	-0.641107	-0.039475	-2.76795	0.0373373	0.639246	-3.7111
Regulation of Isotype Switching to Ige Isotypes	-0.811513	0.014499	-2.76588	0.0374317	0.639246	-3.71209
Lysosomal Lumen Acidification	-0.523182	-0.108758	-2.76344	0.0375436	0.639246	-3.71327
Thrombopoietin Mediated Signaling Pathway	-0.61304	0.00276629	-2.75947	0.0377266	0.639246	-3.71519
Retrotransposon Silencing by Mrna Destabilization	-0.789271	-0.0219083	-2.75619	0.0378785	0.639246	-3.71677
Acetylcholine Secretion	-0.876249	-0.126167	-2.75589	0.0378924	0.639246	-3.71692
Cerebral Cortex Tangential Migration	0.636988	0.0869537	2.75412	0.0379747	0.639246	-3.71777
Positive Regulation of Granulocyte Differentiation	-0.537921	-0.0411848	-2.75274	0.0380388	0.639246	-3.71844
Anterograde Dendritic Transport	0.629103	-0.0287607	2.75232	0.0380585	0.639246	-3.71865
Regulation of Membrane Protein Ectodomain Proteolysis	-0.508716	0.0365591	-2.74843	0.03824	0.639246	-3.72053
Regulation of Catecholamine Metabolic Process	-0.534214	0.00594942	-2.74591	0.0383583	0.639246	-3.72175
Branched Chain Amino Acid Transport	-0.53114	0.0309741	-2.74573	0.0383668	0.639246	-3.72184
Lipid Droplet Disassembly	0.659379	0.00872218	2.74148	0.0385676	0.639246	-3.7239
Mitotic Spindle Elongation	0.651777	-0.00571703	2.74076	0.0386014	0.639246	-3.72425
Trna Wobble Uridine Modification	0.638813	0.00153764	2.74049	0.0386145	0.639246	-3.72438
Protein Localization to Ciliary Membrane	0.655618	-0.0521695	2.73886	0.0386919	0.639246	-3.72518
Negative Regulation of Transforming Growth Factor Beta1 Production	-0.557928	-0.0142328	-2.73835	0.0387157	0.639246	-3.72542
Negative Regulation of Interferon Alpha Production	-0.814009	0.0240979	-2.73649	0.0388046	0.639246	-3.72633
Mesenchymal Cell Differentiation Involved in Kidney Development	-0.794149	0.164071	-2.73529	0.0388615	0.639246	-3.72691
Protein Localization to Plasma Membrane Raft	0.684343	-0.104818	2.73496	0.0388774	0.639246	-3.72707
Positive Regulation of Monoatomic Anion Transport	-0.785249	0.0901402	-2.73491	0.0388797	0.639246	-3.7271
Mrna Alternative Polyadenylation	-0.594004	0.0547102	-2.73362	0.0389416	0.639246	-3.72773
Regulation of Serotonin Uptake	-0.902094	-0.164473	-2.73325	0.0389591	0.639246	-3.72791
Protein De Adp Ribosylation	0.867557	0.115884	2.72227	0.0394884	0.646548	-3.73327
Negative Regulation of Circadian Rhythm	-0.525592	-0.0309347	-2.71435	0.0398746	0.651484	-3.73714
Positive Regulation of Ubiquitin Protein Ligase Activity	0.564522	-0.149744	2.70931	0.0401229	0.653917	-3.73962
Regulation of Neurotransmitter Uptake	-0.522983	-0.0498248	-2.70629	0.0402724	0.653917	-3.7411
Late Endosome to Lysosome Transport	-0.562678	-0.00992631	-2.70616	0.040279	0.653917	-3.74117
Tongue Morphogenesis	0.609495	0.0757608	2.7024	0.0404662	0.654808	-3.74302
Renal Protein Absorption	-0.656721	-0.0490977	-2.70039	0.0405665	0.654808	-3.74401
Intestine Smooth Muscle Contraction	-0.576479	-0.135877	-2.69992	0.0405898	0.654808	-3.74424
Xenobiotic Transmembrane Transport	-0.517449	-0.0501976	-2.69525	0.0408241	0.656377	-3.74654
Antigen Processing and Presentation of Peptide Antigen via Mhc Class i	-0.549964	-0.0572827	-2.69454	0.0408601	0.656377	-3.74689
Sphingolipid Mediated Signaling Pathway	-0.677409	0.0932085	-2.69289	0.0409434	0.656377	-3.74771
Type i Hypersensitivity	-0.743057	-0.0445859	-2.68435	0.0413772	0.661949	-3.75193
Double Strand Break Repair Involved in Meiotic Recombination	-0.777197	0.160584	-2.67438	0.0418899	0.667556	-3.75687
Negative Regulation of Cardiac Muscle Contraction	-0.74154	-0.143371	-2.67248	0.0419885	0.667556	-3.75782
Negative Regulation of Striated Muscle Contraction	-0.74154	-0.143371	-2.67248	0.0419885	0.667556	-3.75782
Regulation of Neuronal Action Potential	-0.563299	0.12745	-2.66447	0.0424067	0.669606	-3.76181
Fc Receptor Mediated Stimulatory Signaling Pathway	-0.538453	-0.0209045	-2.66056	0.0426124	0.669606	-3.76376
Endosome to Lysosome Transport via Multivesicular Body Sorting Pathway	-0.514033	-0.115623	-2.65971	0.0426571	0.669606	-3.76418
Spindle Elongation	0.62487	-0.0655469	2.6588	0.0427054	0.669606	-3.76464
Regulation of Cell Cell Adhesion Mediated by Integrin	-0.572592	0.0426349	-2.65695	0.0428034	0.669606	-3.76556
Multi Pass Transmembrane Protein Insertion into Er Membrane	0.540297	-0.0869183	2.65596	0.0428559	0.669606	-3.76606
Protein Activation Cascade	-0.625635	0.0551302	-2.65491	0.0429114	0.669606	-3.76658
Intracellular Water Homeostasis	-0.72294	-0.0938432	-2.65457	0.04293	0.669606	-3.76675
Renal System Process Involved in Regulation of Blood Volume	-0.57244	-0.0792061	-2.6543	0.042944	0.669606	-3.76689
Negative Regulation of Hepatocyte Proliferation	-0.801859	-0.0727487	-2.65137	0.0431004	0.669606	-3.76835
Proline Biosynthetic Process	0.519688	0.150602	2.65048	0.0431478	0.669606	-3.7688
Vitamin a Metabolic Process	-0.684037	0.137363	-2.64937	0.0432075	0.669606	-3.76936
Hair Follicle Placode Formation	0.701045	-0.0292419	2.64653	0.0433598	0.669606	-3.77078
Negative Regulation of Alcohol Biosynthetic Process	-0.54679	-0.0336404	-2.64595	0.0433907	0.669606	-3.77107
Mammalian Oogenesis Stage	0.624909	0.0558949	2.64326	0.043536	0.669606	-3.77242
Telomeric Loop Formation	-0.537519	-0.0551164	-2.64236	0.0435846	0.669606	-3.77287
Ribonucleoside Diphosphate Biosynthetic Process	-0.549248	-0.0143473	-2.64208	0.0435998	0.669606	-3.77301
Regulation of Cd8 Positive Alpha Beta t Cell Activation	-0.484631	-0.0537448	-2.6378	0.0438316	0.671296	-3.77516
Radial Glia Guided Pyramidal Neuron Migration	-0.742155	-0.0171108	-2.63659	0.0438977	0.671296	-3.77577
Regulation of Luteinizing Hormone Secretion	-0.739803	0.111425	-2.63523	0.0439721	0.671296	-3.77646
Embryonic Skeletal Joint Development	0.632008	0.0850389	2.62821	0.0443569	0.674841	-3.77999
Positive Regulation of Eating Behavior	-0.720721	0.160115	-2.62507	0.0445303	0.674841	-3.78157
Reverse Cholesterol Transport	0.535668	0.104111	2.62309	0.0446403	0.674841	-3.78258
Serotonin Secretion	-0.67508	0.0196856	-2.6218	0.0447118	0.674841	-3.78323
Pyrimidine Ribonucleoside Triphosphate Metabolic Process	0.619026	0.00690993	2.62156	0.0447251	0.674841	-3.78335
Negative Regulation of Cell Matrix Adhesion	-0.535125	-0.0265115	-2.62145	0.0447316	0.674841	-3.78341
Peptidyl Lysine Trimethylation	-0.631915	-0.0292583	-2.61862	0.0448892	0.675039	-3.78484
Multivesicular Body Organization	-0.604587	-0.0530179	-2.61662	0.0450007	0.675039	-3.78585
Negative Regulation of Transcription by Competitive Promoter Binding	0.730236	0.019066	2.61649	0.0450084	0.675039	-3.78592
Positive Regulation of Fc Receptor Mediated Stimulatory Signaling Pathway	-0.481057	0.00144871	-2.61071	0.0453332	0.678585	-3.78884
Hyaloid Vascular Plexus Regression	1.08884	0.238743	2.60692	0.0455475	0.678949	-3.79077
Somatotropin Secreting Cell Differentiation	-0.836446	0.0943898	-2.60414	0.0457057	0.678949	-3.79218
Establishment of Mitochondrion Localization Microtubule Mediated	0.492849	-0.0233019	2.6008	0.0458963	0.678949	-3.79388
Polyol Transmembrane Transport	-0.845163	0.208436	-2.60054	0.0459111	0.678949	-3.79401
Negative Regulation of Nuclear Transcribed Mrna Catabolic Process Nonsense Mediated Decay	0.663976	0.0105992	2.59334	0.0463251	0.678949	-3.79768
Histidine Catabolic Process	-0.843653	0.105037	-2.59301	0.0463445	0.678949	-3.79785
Positive Regulation of Attachment of Spindle Microtubules to Kinetochore	0.571978	-0.0738664	2.59274	0.0463599	0.678949	-3.79799
Response to Interleukin 12	0.487723	-0.00641377	2.59207	0.0463986	0.678949	-3.79833
Regulation of Extrinsic Apoptotic Signaling Pathway via Death Domain Receptors	-0.492114	-0.0394048	-2.58887	0.0465841	0.678949	-3.79996
b Cell Adhesion	0.795414	-0.037674	2.58655	0.0467193	0.678949	-3.80115
Positive Regulation of Neutrophil Migration	-0.478827	0.0498263	-2.58511	0.0468033	0.678949	-3.80188
Gamma Aminobutyric Acid Transport	-0.476844	0.116477	-2.57992	0.0471077	0.678949	-3.80454
Embryonic Digit Morphogenesis	0.480318	-0.0317742	2.57561	0.0473619	0.678949	-3.80675
Endothelial Cell Morphogenesis	0.556531	-0.00813749	2.5746	0.0474218	0.678949	-3.80727
Fc Gamma Receptor Signaling Pathway	-0.500477	0.0195687	-2.57254	0.0475443	0.678949	-3.80833
Membrane Fission	-0.5015	-0.013708	-2.57195	0.0475793	0.678949	-3.80863
Peptide Antigen Assembly with Mhc Class i Protein Complex	-0.758194	-0.0885617	-2.57192	0.0475812	0.678949	-3.80864
Protein o Linked Glycosylation via Threonine	-0.60663	0.0477811	-2.57173	0.0475923	0.678949	-3.80874
Tricarboxylic Acid Transport	-0.771316	-0.0428782	-2.57158	0.0476012	0.678949	-3.80882
Nitrogen Cycle Metabolic Process	-0.743794	-0.140063	-2.56955	0.0477223	0.678949	-3.80986
Positive Regulation of b Cell Apoptotic Process	0.715354	-0.0761533	2.5681	0.0478089	0.678949	-3.81061
Regulation of Receptor Binding	-0.532258	0.00769955	-2.56286	0.0481232	0.678949	-3.8133
Positive Regulation of Intestinal Absorption	-0.840512	0.0517074	-2.56233	0.048155	0.678949	-3.81357
Regulation of Intestinal Cholesterol Absorption	-0.840512	0.0517074	-2.56233	0.048155	0.678949	-3.81357
Enamel Mineralization	-0.500228	0.00499681	-2.56159	0.0481996	0.678949	-3.81395
Golgi to Endosome Transport	-0.510275	-0.0539857	-2.56145	0.0482082	0.678949	-3.81403
Negative Regulation of Keratinocyte Differentiation	0.749879	-0.0625452	2.56137	0.048213	0.678949	-3.81407
Sphingomyelin Biosynthetic Process	0.556312	0.0145391	2.55857	0.0483826	0.678949	-3.81551
Neutrophil Degranulation	-0.69681	0.0436618	-2.5567	0.0484957	0.678949	-3.81648
Behavioral Response to Pain	-0.534149	-0.0206	-2.55654	0.0485057	0.678949	-3.81656
Positive Regulation of Mitochondrial Outer Membrane Permeabilization Involved in Apoptotic Signaling Pathway	0.522747	-0.073474	2.55602	0.0485371	0.678949	-3.81683
Regulation of Nk t Cell Differentiation	-0.602976	-0.0899807	-2.55453	0.0486279	0.678949	-3.8176
Negative Regulation of Fatty Acid Transport	-0.641113	0.157142	-2.55168	0.0488019	0.678949	-3.81907
Positive Regulation of t Cell Tolerance Induction	-0.638576	-0.128008	-2.54815	0.0490179	0.678949	-3.82089
Angiotensin Activated Signaling Pathway	-0.556971	-0.0192868	-2.54674	0.0491047	0.678949	-3.82162
Triglyceride Rich Lipoprotein Particle Clearance	-0.487935	0.132243	-2.54554	0.0491788	0.678949	-3.82225
Regulation of Cytokinetic Process	-0.574898	0.0191164	-2.54423	0.0492593	0.678949	-3.82292
Mineralocorticoid Biosynthetic Process	-0.662862	-0.0889713	-2.5425	0.0493665	0.678949	-3.82382
Establishment of Pigment Granule Localization	-0.512153	0.00869303	-2.54237	0.0493747	0.678949	-3.82389
Positive Regulation of Granulocyte Chemotaxis	-0.470347	0.0443623	-2.54086	0.0494683	0.678949	-3.82467
Regulation of Attachment of Mitotic Spindle Microtubules to Kinetochore	0.537413	-0.0951737	2.54055	0.0494873	0.678949	-3.82483
g Protein Coupled Receptor Internalization	-0.470095	0.0787029	-2.53689	0.049715	0.678949	-3.82673
Dendritic Transport	0.527599	-0.0269573	2.53506	0.0498292	0.678949	-3.82768
Fibroblast Activation	-0.578841	-0.0302714	-2.53251	0.0499894	0.678949	-3.82901
Positive Regulation of Myeloid Leukocyte Mediated Immunity	-0.63259	0.0260782	-2.53092	0.0500893	0.678949	-3.82983
t Helper 1-Cell Cytokine Production	0.706928	0.0829198	2.5299	0.0501533	0.678949	-3.83036
Oligodendrocyte Apoptotic Process	-0.477359	-0.0135081	-2.5275	0.0503047	0.678949	-3.83161
Interleukin 3-Mediated Signaling Pathway	-0.497144	0.00299898	-2.52529	0.0504444	0.678949	-3.83276
Establishment or Maintenance of Cytoskeleton Polarity	-0.511629	-0.0824879	-2.52307	0.0505858	0.678949	-3.83392
Mrna Methylguanosine Cap Decapping	-0.489489	-0.0400302	-2.52286	0.0505987	0.678949	-3.83403
Regulation of Complement Activation Classical Pathway	-0.690178	-0.0642539	-2.52077	0.0507319	0.678949	-3.83512
Endocardium Morphogenesis	-0.827393	-0.0836491	-2.52017	0.0507705	0.678949	-3.83544
Membrane Depolarization During Cardiac Muscle Cell Action Potential	0.513579	-0.0179463	2.51941	0.050819	0.678949	-3.83583
Binding of Sperm to Zona Pellucida	0.692396	-0.0426181	2.51753	0.0509388	0.678949	-3.83681
Serotonin Uptake	-0.572583	-0.000749871	-2.51699	0.0509738	0.678949	-3.8371
Voluntary Musculoskeletal Movement	-0.533714	-0.00898579	-2.5169	0.0509796	0.678949	-3.83714
Regulation of Cardiac Muscle Tissue Development	-0.756102	-0.164947	-2.51684	0.0509831	0.678949	-3.83717
Arachidonic Acid Metabolite Production Involved in Inflammatory Response	-0.768172	-0.0688221	-2.51617	0.0510263	0.678949	-3.83752
Regulation of Protein Localization to Cell Cortex	-0.469143	-0.0517312	-2.51461	0.0511263	0.678949	-3.83834
Negative Regulation of Thymocyte Apoptotic Process	0.467231	0.0357922	2.51347	0.0511997	0.678949	-3.83893
Response to Dietary Excess	-0.486328	0.00282805	-2.51283	0.051241	0.678949	-3.83927
Negative Regulation of Activin Receptor Signaling Pathway	-0.51268	-0.0652102	-2.51179	0.0513078	0.678949	-3.83981
Negative Regulation of Interleukin 6-Production	-0.474908	-0.0301943	-2.51093	0.0513636	0.678949	-3.84026
Positive Regulation of Double Strand Break Repair via Nonhomologous End Joining	-0.542022	0.123474	-2.50999	0.0514242	0.678949	-3.84075
Regulation of Sensory Perception	0.553403	0.0448347	2.50902	0.0514869	0.678949	-3.84126
Positive Regulation of Pyroptosis	0.504625	0.162565	2.50837	0.0515292	0.678949	-3.8416
Lung Secretory Cell Differentiation	0.521843	-0.0632707	2.50826	0.0515365	0.678949	-3.84166
Azole Transmembrane Transport	0.488842	0.0399516	2.50786	0.0515625	0.678949	-3.84187
Cleavage Furrow Formation	0.492868	0.00607467	2.5063	0.0516638	0.678949	-3.84269
Regulation of Protein Oligomerization	-0.700728	0.140939	-2.50573	0.0517007	0.678949	-3.84298
Relaxation of Cardiac Muscle	-0.594165	0.0186287	-2.5054	0.0517221	0.678949	-3.84316
Dorsal Spinal Cord Development	0.624643	-0.0348772	2.50419	0.0518015	0.678949	-3.8438
Regulation of Synaptic Transmission Cholinergic	-0.866041	-0.133201	-2.50402	0.051812	0.678949	-3.84388
Membrane Depolarization During Action Potential	0.481039	0.0222232	2.50005	0.052072	0.680823	-3.84597
Pyrimidine Nucleoside Triphosphate Metabolic Process	0.626784	0.0192616	2.49785	0.0522161	0.680823	-3.84712
Regulation of b Cell Mediated Immunity	-0.461668	0.0305225	-2.49777	0.0522215	0.680823	-3.84716
Carbohydrate Mediated Signaling	-0.461478	-0.0425041	-2.495	0.0524046	0.680823	-3.84862
Platelet Degranulation	-0.554789	0.0872101	-2.49229	0.0525839	0.680823	-3.85005
Enteric Nervous System Development	-0.58014	0.113624	-2.49206	0.0525988	0.680823	-3.85017
Forebrain Dorsal Ventral Pattern Formation	0.671189	0.0861025	2.49171	0.0526223	0.680823	-3.85035
Iodide Transport	-0.655464	0.260614	-2.49107	0.0526642	0.680823	-3.85068
Folate Transmembrane Transport	0.74943	0.0179385	2.48645	0.0529723	0.68217	-3.85312
Cellular Response to Interleukin 12	0.633306	-0.0433988	2.48636	0.0529782	0.68217	-3.85317
Histidine Metabolic Process	-0.61923	0.0245335	-2.48551	0.0530349	0.68217	-3.85361
Peptide Antigen Assembly with Mhc Class Ii Protein Complex	-0.703409	0.069346	-2.48412	0.0531283	0.682228	-3.85435
t Cell Activation via t Cell Receptor Contact with Antigen Bound to Mhc Molecule on Antigen Presenting Cell	-0.467897	-0.0118418	-2.47969	0.053426	0.684905	-3.85669
Protein Maturation by Protein Folding	0.827932	-0.0456339	2.4771	0.0536006	0.684953	-3.85805
Positive Regulation of Cholesterol Storage	-0.574795	0.0385778	-2.47602	0.0536744	0.684953	-3.85863
Granulocyte Macrophage Colony Stimulating Factor Signaling Pathway	-0.489651	0.00930367	-2.47568	0.0536973	0.684953	-3.85881
Membrane Depolarization During Av Node Cell Action Potential	0.738351	-0.067202	2.47434	0.0537879	0.68497	-3.85951
Protein Retention in Er Lumen	0.661464	-0.0266984	2.47142	0.0539868	0.686018	-3.86106
Relaxation of Vascular Associated Smooth Muscle	0.695538	0.0572345	2.47026	0.0540659	0.686018	-3.86168
Regulation of Striated Muscle Tissue Development	-0.563007	-0.0979387	-2.46824	0.054204	0.686018	-3.86275
Nucleobase Biosynthetic Process	-0.522009	0.0368922	-2.46771	0.0542401	0.686018	-3.86302
t Cell Mediated Cytotoxicity	-0.505591	-0.0775521	-2.46438	0.0544692	0.686018	-3.86479
Positive Regulation of Post Transcriptional Gene Silencing	-0.508959	-0.0712648	-2.4607	0.0547228	0.686018	-3.86674
Positive Regulation of Nk t Cell Differentiation	-0.542609	-0.0567368	-2.45982	0.0547839	0.686018	-3.86721
Regulation of Axon Extension Involved in Axon Guidance	0.480866	-0.0112357	2.45981	0.0547846	0.686018	-3.86722
Insulin Metabolic Process	-0.475922	-0.0734516	-2.45905	0.0548372	0.686018	-3.86762
Response to Bacterial Lipoprotein	-0.738845	0.0650245	-2.45889	0.0548487	0.686018	-3.86771
Cell Adhesion Molecule Production	-0.462686	-0.00492198	-2.45883	0.0548529	0.686018	-3.86774
Positive Regulation of Glomerulus Development	0.786192	-0.0481066	2.45505	0.0551154	0.688181	-3.86975
Negative Regulation of Protein Folding	0.543153	-0.0807836	2.44973	0.055488	0.690241	-3.87258
Negative Regulation of Excitatory Postsynaptic Potential	-0.613055	-0.18081	-2.44741	0.0556512	0.690241	-3.87382
Negative Regulation of Leukocyte Chemotaxis	0.464369	0.00819346	2.44739	0.0556522	0.690241	-3.87383
Protein n Linked Glycosylation	-0.446957	-0.0365465	-2.44689	0.0556874	0.690241	-3.87409
Cochlea Development	0.468288	0.0937536	2.44527	0.0558023	0.690241	-3.87496
Response to Electrical Stimulus	-0.543558	-0.0612684	-2.44421	0.0558768	0.690241	-3.87552
Lipid Import into Cell	-0.543131	-0.0708728	-2.44361	0.0559194	0.690241	-3.87585
Positive Regulation of Protein Localization to Nucleolus	0.597891	0.0419941	2.44248	0.0559995	0.690241	-3.87645
Epinephrine Secretion	-0.725365	-0.0209095	-2.44114	0.0560946	0.690305	-3.87717
Poly n Acetyllactosamine Metabolic Process	-0.542115	-0.0164071	-2.43599	0.0564622	0.693282	-3.87992
Response to Fluid Shear Stress	-0.457305	-0.0657615	-2.43522	0.056517	0.693282	-3.88033
Positive Regulation of Calcium Ion Import Across Plasma Membrane	-0.52276	-0.0564319	-2.4339	0.0566117	0.693336	-3.88104
Modulation by Host of Viral Rna Genome Replication	-0.511701	0.0105917	-2.43242	0.0567179	0.693529	-3.88183
Positive Regulation of t Cell Differentiation in Thymus	-0.647265	0.0559911	-2.4307	0.0568418	0.69394	-3.88275
Establishment of Meiotic Spindle Localization	-0.60244	-0.0550489	-2.42673	0.057129	0.694248	-3.88488
Synaptic Vesicle Maturation	-0.461508	-0.0771213	-2.42564	0.057208	0.694248	-3.88547
Astrocyte Cell Migration	-0.532958	-0.0726872	-2.42341	0.0573702	0.694248	-3.88666
Golgi to Vacuole Transport	-0.49572	-0.0670688	-2.42022	0.0576028	0.694248	-3.88838
Ruffle Organization	-0.44396	-0.0275479	-2.42012	0.0576098	0.694248	-3.88843
Glomerulus Morphogenesis	-0.504971	-0.0971542	-2.41949	0.0576564	0.694248	-3.88877
Negative Regulation of Glial Cell Apoptotic Process	0.473709	-0.00776995	2.41878	0.0577083	0.694248	-3.88915
Fc Receptor Mediated Immune Complex Endocytosis	0.882676	-0.158603	2.41742	0.0578077	0.694248	-3.88988
Neuron Fate Commitment	0.477282	0.0560916	2.41709	0.0578321	0.694248	-3.89006
Zygotic Determination of Anterior Posterior Axis Embryo	0.834936	0.0902944	2.41553	0.0579469	0.694248	-3.8909
Neuron Cell Cell Adhesion	0.785777	-0.00639848	2.4117	0.0582296	0.694248	-3.89296
Glycosylceramide Metabolic Process	-0.456101	0.0456351	-2.41131	0.0582579	0.694248	-3.89317
Olefinic Compound Biosynthetic Process	-0.459893	-0.0661529	-2.41131	0.0582585	0.694248	-3.89317
Thiamine Containing Compound Metabolic Process	-0.535011	-0.0848402	-2.41013	0.0583457	0.694248	-3.89381
Thiamine Diphosphate Metabolic Process	-0.535011	-0.0848402	-2.41013	0.0583457	0.694248	-3.89381
Negative Regulation of Dendrite Extension	-0.649863	-0.00450992	-2.41003	0.0583531	0.694248	-3.89386
t Cell Tolerance Induction	-0.59637	-0.130786	-2.40934	0.058404	0.694248	-3.89423
Interleukin 5-Mediated Signaling Pathway	-0.564845	-0.0394303	-2.40658	0.0586093	0.695612	-3.89572
Negative Regulation of Microglial Cell Activation	-0.489674	0.0557417	-2.40092	0.059033	0.697802	-3.89878
Long Chain Fatty Acid Import into Cell	-0.509228	-0.0689352	-2.39848	0.0592159	0.697802	-3.90009
Programmed Cell Death Involved in Cell Development	0.517696	-0.0329968	2.39793	0.0592573	0.697802	-3.90039
Localization of Cell	-0.661705	-0.0836136	-2.39783	0.0592651	0.697802	-3.90045
Regulation of Intestinal Absorption	-0.709458	0.0707347	-2.39525	0.0594599	0.697802	-3.90184
i Kappab Phosphorylation	-0.533297	-0.138911	-2.39485	0.0594904	0.697802	-3.90206
Tryptophan Catabolic Process to Kynurenine	-0.84439	0.129894	-2.39294	0.0596353	0.697802	-3.9031
Proprioception	-0.769933	0.0120598	-2.3921	0.0596984	0.697802	-3.90355
Neuronal Signal Transduction	-0.769637	-0.0658735	-2.39147	0.0597466	0.697802	-3.90389
Regulation of Mesenchymal to Epithelial Transition Involved in Metanephros Morphogenesis	0.818117	0.0831512	2.38957	0.0598916	0.697802	-3.90492
Neutrophil Activation Involved in Immune Response	-0.619009	0.0894034	-2.38944	0.0599014	0.697802	-3.90499
Regulation of Parathyroid Hormone Secretion	0.748006	0.0353805	2.38705	0.0600835	0.697802	-3.90629
Protein K63 Linked Deubiquitination	-0.531351	-0.0131434	-2.38683	0.0601009	0.697802	-3.90641
Action Potential Initiation	0.720721	-0.0221949	2.38595	0.0601678	0.697802	-3.90688
Positive Regulation of Viral Transcription	-0.582495	-0.0494363	-2.38214	0.0604608	0.697802	-3.90895
Positive Regulation of Chromosome Separation	0.448876	-0.037634	2.38194	0.060476	0.697802	-3.90906
l Glutamine Import Across Plasma Membrane	0.687627	-0.0130732	2.38179	0.0604876	0.697802	-3.90914
Positive Regulation of Female Receptivity	-0.492866	0.0903363	-2.38113	0.0605386	0.697802	-3.9095
Negative Regulation of Mast Cell Activation Involved in Immune Response	-0.646022	-0.0530891	-2.38094	0.060553	0.697802	-3.9096
l Lysine Transport	0.624459	-0.0669596	2.38019	0.0606113	0.697802	-3.91001
Negative Regulation of Inflammatory Response to Antigenic Stimulus	0.619779	0.133693	2.36996	0.0614069	0.703377	-3.91558
Phospholipid Efflux	-0.49249	-0.0205901	-2.36925	0.0614619	0.703377	-3.91597
Regulation of Translational Elongation	0.502868	0.112804	2.36747	0.0616017	0.703377	-3.91694
Regulation of Guanyl Nucleotide Exchange Factor Activity	0.456542	-0.140778	2.36731	0.0616144	0.703377	-3.91703
Hypersensitivity	-0.502042	0.0463638	-2.36709	0.0616315	0.703377	-3.91714
Circadian Sleep Wake Cycle Non Rem Sleep	-0.549246	-0.0226274	-2.36554	0.0617537	0.703377	-3.91799
Negative Regulation of Cell Fate Specification	-0.667624	0.0659898	-2.36547	0.0617592	0.703377	-3.91803
Ribosomal Small Subunit Export from Nucleus	0.526096	-0.0565852	2.36225	0.0620138	0.703377	-3.91979
Cytotoxic t Cell Differentiation	-0.780068	0.0719802	-2.36213	0.0620232	0.703377	-3.91986
Regulation of Cytotoxic t Cell Differentiation	-0.780068	0.0719802	-2.36213	0.0620232	0.703377	-3.91986
Regulation of Glomerulus Development	0.6821	-0.0473413	2.36112	0.0621031	0.703377	-3.92041
Dichotomous Subdivision of an Epithelial Terminal Unit	-0.609809	-0.130557	-2.35985	0.0622037	0.703479	-3.9211
Trabecula Formation	0.4319	-0.0324245	2.35693	0.0624359	0.70404	-3.9227
Regulation of Trna Metabolic Process	-0.568694	0.0633063	-2.35692	0.0624366	0.70404	-3.9227
Isoleucine Metabolic Process	0.465274	-0.0398112	2.35286	0.0627615	0.706665	-3.92493
Negative Regulation of Smooth Muscle Cell Chemotaxis	0.538849	-0.0261952	2.34754	0.0631897	0.70999	-3.92784
Cellular Response to Ethanol	0.50441	-0.103456	2.34607	0.0633078	0.70999	-3.92864
Methylglyoxal Catabolic Process to d Lactate via s Lactoyl Glutathione	-0.59667	-0.00526448	-2.34274	0.0635778	0.70999	-3.93047
Spindle Midzone Assembly	0.517898	-0.0765409	2.34152	0.0636775	0.70999	-3.93114
Floor Plate Development	0.651754	0.190656	2.34022	0.0637835	0.70999	-3.93186
Lactate Transmembrane Transport	0.576919	-0.0991584	2.33952	0.0638402	0.70999	-3.93224
Positive Regulation of Autophagosome Maturation	-0.497372	-0.0276906	-2.33918	0.0638683	0.70999	-3.93243
Interferon Alpha Production	-0.503465	-0.0149694	-2.33783	0.0639785	0.70999	-3.93317
Positive Regulation of Cell Proliferation Involved in Kidney Development	-0.493711	-0.077974	-2.33712	0.0640364	0.70999	-3.93356
Phagocytosis Engulfment	-0.437897	-0.021875	-2.33667	0.0640732	0.70999	-3.93381
Regulation of Peroxisome Proliferator Activated Receptor Signaling Pathway	0.435349	0.0134836	2.33666	0.0640739	0.70999	-3.93381
Glomerular Mesangium Development	-0.438791	-0.120207	-2.33321	0.0643575	0.710865	-3.93571
Ribonucleoprotein Complex Localization	-0.435522	0.0787093	-2.33006	0.0646178	0.710865	-3.93745
Nuclear Body Organization	-0.46462	-0.0843331	-2.32875	0.0647258	0.710865	-3.93817
Regulation of Long Chain Fatty Acid Import into Cell	-0.57882	-0.0514845	-2.32837	0.0647573	0.710865	-3.93838
Glutamate Secretion Neurotransmission	0.608397	-0.0164634	2.32783	0.0648025	0.710865	-3.93868
Mesangial Cell Development	-0.677721	-0.0109109	-2.3274	0.0648376	0.710865	-3.93891
Positive Regulation of Spindle Assembly	0.529632	0.0566342	2.3253	0.0650121	0.710865	-3.94007
Complement Dependent Cytotoxicity	-0.514057	0.0450176	-2.3241	0.0651125	0.710865	-3.94074
t Helper 1-Cell Lineage Commitment	-0.663767	0.0470683	-2.32361	0.0651533	0.710865	-3.94101
Positive Regulation of Kidney Development	0.492519	0.0884118	2.3233	0.0651792	0.710865	-3.94118
Positive Regulation of Rrna Processing	0.549936	0.0910836	2.32249	0.0652465	0.710865	-3.94162
Growth Involved in Heart Morphogenesis	-0.496529	0.0377681	-2.32028	0.0654313	0.710865	-3.94284
Torc2 Signaling	-0.546944	-0.0849869	-2.31963	0.0654859	0.710865	-3.9432
Positive Regulation of Erad Pathway	-0.433395	0.020884	-2.31825	0.065602	0.710865	-3.94397
Regulation of Nad p h Oxidase Activity	0.748997	-0.005713	2.31799	0.0656239	0.710865	-3.94411
Choline Transport	-0.783317	-0.105306	-2.31763	0.0656539	0.710865	-3.94431
t Helper Cell Lineage Commitment	-0.52191	-0.0432469	-2.31677	0.0657266	0.710865	-3.94478
Secretion of Lysosomal Enzymes	-0.463704	-0.0279746	-2.31542	0.0658402	0.711093	-3.94553
Positive Regulation of Phagocytosis	-0.429354	0.00612237	-2.31254	0.0660836	0.712465	-3.94712
Detection of Chemical Stimulus	0.461789	-0.00756851	2.31172	0.0661528	0.712465	-3.94758
Aspartate Metabolic Process	-0.463159	-0.10958	-2.3085	0.0664272	0.712608	-3.94936
Carbon Dioxide Transport	-0.811375	0.310465	-2.30747	0.0665146	0.712608	-3.94993
Negative Regulation of Receptor Binding	-0.485098	0.0199211	-2.30624	0.0666197	0.712608	-3.95062
Protein Heterotetramerization	-0.526303	-0.0132634	-2.3055	0.0666826	0.712608	-3.95102
Intraciliary Retrograde Transport	0.449182	0.170887	2.30532	0.0666977	0.712608	-3.95112
Extracellular Matrix Cell Signaling	0.636048	0.109934	2.30491	0.0667334	0.712608	-3.95135
Regulation of Neutrophil Activation	-0.5167	-0.0638824	-2.30395	0.0668157	0.712608	-3.95189
Regulation of Gonad Development	-0.504071	-0.0267465	-2.30194	0.0669881	0.713066	-3.953
Negative Regulation of Epidermis Development	0.644638	-0.0723721	2.30128	0.0670443	0.713066	-3.95336
Prostate Gland Morphogenesis	0.453989	-0.0239226	2.29808	0.0673204	0.714704	-3.95514
Cholangiocyte Proliferation	-0.554721	0.0328568	-2.29732	0.0673862	0.714704	-3.95557
Positive Regulation of Behavior	-0.435949	0.0259853	-2.29575	0.0675217	0.714704	-3.95644
Corticospinal Tract Morphogenesis	0.459496	0.0330682	2.29111	0.0679256	0.714704	-3.95902
Cellular Response to Fatty Acid	0.433515	-0.0138287	2.29019	0.0680058	0.714704	-3.95953
Multivesicular Body Sorting Pathway	-0.433335	-0.0373847	-2.29018	0.0680068	0.714704	-3.95954
Regulation of Glomerular Filtration	-0.617638	-0.0823112	-2.28691	0.0682927	0.714704	-3.96136
Maintenance of Postsynaptic Density Structure	-0.557034	0.00622948	-2.28677	0.0683046	0.714704	-3.96144
Establishment of Mitochondrion Localization	0.451378	-0.0116182	2.28673	0.0683087	0.714704	-3.96146
Ribosomal Subunit Export from Nucleus	0.423364	0.0085709	2.2859	0.0683814	0.714704	-3.96192
Negative Regulation of Neutrophil Migration	0.682251	0.0581141	2.28575	0.0683943	0.714704	-3.96201
Renal Response to Blood Flow Involved in Circulatory Renin Angiotensin Regulation of Systemic Arterial Blood Pressure	-0.674418	0.0594623	-2.2848	0.0684778	0.714704	-3.96253
Membrane Protein Proteolysis	-0.440304	-0.0248812	-2.28476	0.0684812	0.714704	-3.96256
Positive Regulation of Snrna Transcription by Rna Polymerase Ii	0.652941	-0.0210148	2.28424	0.0685274	0.714704	-3.96285
Positive Regulation of Synaptic Transmission Cholinergic	-0.855692	-0.140213	-2.28345	0.0685965	0.714704	-3.96329
Retina Vasculature Morphogenesis in Camera Type Eye	0.538923	-0.0360974	2.28242	0.0686875	0.714704	-3.96386
Positive Regulation of Cell Adhesion Mediated by Integrin	-0.440087	-0.0333669	-2.2792	0.0689726	0.716699	-3.96566
Neutrophil Activation	-0.468661	0.0630151	-2.2738	0.0694525	0.720051	-3.96868
Positive Regulation of Insulin Secretion Involved in Cellular Response to Glucose Stimulus	-0.449213	-0.0800672	-2.27347	0.0694827	0.720051	-3.96886
Regulation of Ruffle Assembly	-0.477347	-0.0495514	-2.27068	0.0697321	0.721661	-3.97042
Response to Light Intensity	-0.641119	0.0927937	-2.26948	0.0698395	0.7218	-3.97109
Tie Signaling Pathway	-0.667422	-0.00381572	-2.26289	0.0704341	0.726028	-3.97479
Regulation of Translational Initiation in Response to Stress	-0.427505	0.0347324	-2.26285	0.0704376	0.726028	-3.97481
Regulation of Acute Inflammatory Response to Antigenic Stimulus	-0.473349	0.01408	-2.26157	0.0705536	0.726248	-3.97552
Positive Regulation of Endothelial Cell Chemotaxis	0.52354	0.0751063	2.25896	0.0707911	0.727718	-3.97699
l Leucine Import Across Plasma Membrane	-0.592871	-0.0353808	-2.25456	0.0711936	0.729841	-3.97946
Cellular Response to Hyperoxia	0.738618	0.0593817	2.25246	0.0713865	0.729841	-3.98064
Conditioned Place Preference	-0.755201	-0.0110156	-2.252	0.0714286	0.729841	-3.9809
Membrane Repolarization During Ventricular Cardiac Muscle Cell Action Potential	-0.755201	-0.0190418	-2.252	0.0714286	0.729841	-3.9809
Negative Regulation of Dna Damage Response Signal Transduction by P53 Class Mediator	0.550106	-0.0615178	2.2505	0.0715667	0.729841	-3.98174
Regulation of Mitochondrial Rna Catabolic Process	0.538914	0.00446782	2.25049	0.0715679	0.729841	-3.98175
Scf Dependent Proteasomal Ubiquitin Dependent Protein Catabolic Process	0.452068	0.0424108	2.2488	0.0717238	0.730138	-3.9827
Regulation of Muscle Organ Development	-0.449554	-0.12689	-2.24742	0.0718512	0.730138	-3.98348
Hepatic Stellate Cell Proliferation	-0.60799	0.178752	-2.24662	0.0719254	0.730138	-3.98393
Positive Regulation of Chromosome Segregation	0.410532	-0.0715353	2.24606	0.0719774	0.730138	-3.98424
Negative Regulation of Glycogen Metabolic Process	0.536909	0.0141822	2.24447	0.0721245	0.730665	-3.98514
Toll Like Receptor 2-Signaling Pathway	-0.518926	0.0237861	-2.24165	0.0723869	0.730806	-3.98672
Positive Regulation of Intrinsic Apoptotic Signaling Pathway by P53 Class Mediator	0.491121	-0.0253357	2.24148	0.0724034	0.730806	-3.98682
Dna Alkylation Repair	-0.466424	0.0217951	-2.24126	0.0724239	0.730806	-3.98695
Diapedesis	-0.415478	-0.0638237	-2.24014	0.0725281	0.730896	-3.98758
Cellular Response to Brain Derived Neurotrophic Factor Stimulus	0.458187	0.050984	2.23899	0.0726355	0.73102	-3.98822
Negative Regulation of Stem Cell Differentiation	-0.454427	-0.0979246	-2.23787	0.072741	0.731123	-3.98886
Definitive Hemopoiesis	-0.430513	-0.00803262	-2.23577	0.0729376	0.732013	-3.99004
Positive Regulation of Nitric Oxide Metabolic Process	-0.42649	-0.00110351	-2.23419	0.0730864	0.732013	-3.99093
Calcitonin Family Receptor Signaling Pathway	-0.46151	-0.0141275	-2.23389	0.0731155	0.732013	-3.99111
Steroid Catabolic Process	0.601522	-0.00631695	2.23232	0.0732631	0.732034	-3.99199
Cortisol Secretion	-0.797871	0.0674857	-2.23144	0.0733463	0.732034	-3.99249
Neuron Intrinsic Apoptotic Signaling Pathway in Response to Oxidative Stress	0.634432	0.0384495	2.22989	0.0734937	0.732034	-3.99337
Negative Regulation of Erad Pathway	-0.48566	-0.0405027	-2.22983	0.073499	0.732034	-3.9934
Positive Regulation of Cell Substrate Junction Organization	-0.449188	-0.0474596	-2.2251	0.0739489	0.735036	-3.99607
Neuron Projection Extension Involved in Neuron Projection Guidance	0.435679	-0.0165024	2.22465	0.0739918	0.735036	-3.99633
Regulation of Rna Polymerase Ii Transcription Preinitiation Complex Assembly	-0.572614	-0.0204041	-2.2223	0.0742165	0.735843	-3.99766
Regulation of Mitochondrial Dna Metabolic Process	-0.484627	-0.0763388	-2.2218	0.0742647	0.735843	-3.99794
Tolerance Induction	-0.449147	-0.115965	-2.21994	0.0744428	0.736657	-3.99899
Toll Like Receptor 7-Signaling Pathway	-0.498433	-0.111355	-2.21835	0.0745957	0.73722	-3.99989
Regulation of Response to Oxidative Stress	-0.447816	-0.034615	-2.21488	0.0749311	0.739584	-4.00187
Zymogen Inhibition	-0.623637	0.0252766	-2.21035	0.075371	0.74297	-4.00444
Regulation of Calcium Mediated Signaling	-0.426984	-0.0124574	-2.20914	0.0754888	0.743178	-4.00512
Regulation of Fibroblast Migration	-0.430915	-0.0320108	-2.20804	0.0755961	0.743281	-4.00575
Positive Regulation of Mitotic Sister Chromatid Segregation	0.503903	-0.0991006	2.20617	0.0757791	0.744023	-4.00681
Regulation of Extracellular Matrix Assembly	-0.491111	0.000985804	-2.20529	0.0758654	0.744023	-4.00731
Regulation of Translational Fidelity	-0.472152	0.057347	-2.20405	0.0759869	0.744265	-4.00802
Nuclear Speck Organization	-0.706762	-0.163679	-2.20079	0.076308	0.744773	-4.00987
Cell Differentiation in Hindbrain	-0.440012	0.00900257	-2.20028	0.0763583	0.744773	-4.01016
Nk t Cell Differentiation	-0.433857	-0.0194708	-2.1966	0.0767218	0.744773	-4.01226
Renal Albumin Absorption	-0.602092	0.00596522	-2.19565	0.0768163	0.744773	-4.0128
Positive Regulation of Nucleotide Binding Domain Leucine Rich Repeat Containing Receptor Signaling Pathway	-0.45437	0.0160427	-2.19281	0.0770986	0.744773	-4.01441
Positive Regulation of Nucleotide Binding Oligomerization Domain Containing 2-Signaling Pathway	-0.45437	0.0160427	-2.19281	0.0770986	0.744773	-4.01441
Positive Regulation of Long Term Synaptic Depression	-0.676935	0.00648227	-2.19206	0.0771738	0.744773	-4.01484
Regulation of Translational Initiation by Eif2 Alpha Phosphorylation	-0.427185	0.0356905	-2.19182	0.0771981	0.744773	-4.01498
Suckling Behavior	-0.508029	0.0528263	-2.19138	0.0772417	0.744773	-4.01523
Regulation of Cell Adhesion Molecule Production	-0.62061	-0.00759314	-2.19129	0.0772507	0.744773	-4.01528
Positive Regulation of Interleukin 1-Alpha Production	-0.641521	-0.0102472	-2.1902	0.0773599	0.744773	-4.01591
Negative Regulation of Humoral Immune Response Mediated by Circulating Immunoglobulin	-0.620414	0.0880219	-2.19	0.0773799	0.744773	-4.01602
Regulation of Oxidative Stress Induced Intrinsic Apoptotic Signaling Pathway	0.545624	0.001133	2.1877	0.0776107	0.744773	-4.01734
Dendrite Self Avoidance	-0.436862	0.0688787	-2.18545	0.0778369	0.744773	-4.01862
Response to Inactivity	0.778296	-0.0341933	2.1852	0.0778615	0.744773	-4.01876
Positive Regulation of Receptor Recycling	-0.440825	-0.055903	-2.18507	0.077875	0.744773	-4.01884
Mitochondrial Electron Transport Ubiquinol to Cytochrome c	0.519118	-0.0231367	2.18506	0.0778764	0.744773	-4.01884
Serotonergic Neuron Axon Guidance	0.741399	0.118064	2.1841	0.0779727	0.744773	-4.01939
Clustering of Voltage Gated Potassium Channels	-0.8264	0.177725	-2.18281	0.0781026	0.744773	-4.02012
Positive Regulation of Translation in Response to Stress	-0.436883	0.0170359	-2.17776	0.0786158	0.744773	-4.02302
Gamma Aminobutyric Acid Secretion	-0.415086	0.15709	-2.17775	0.0786161	0.744773	-4.02302
Mast Cell Homeostasis	-0.596724	0.0530766	-2.17704	0.0786888	0.744773	-4.02343
Eosinophil Differentiation	-0.696816	0.0649546	-2.17661	0.0787325	0.744773	-4.02367
Heparin Metabolic Process	-0.49532	-0.0461784	-2.17593	0.0788017	0.744773	-4.02406
Negative Regulation of Response to Tumor Cell	-0.637982	-0.0691088	-2.17541	0.0788545	0.744773	-4.02436
Positive Regulation of Mitochondrial Atp Synthesis Coupled Electron Transport	0.720205	0.0680208	2.17534	0.0788617	0.744773	-4.0244
Av Node Cell to Bundle of His Cell Communication	0.704182	-0.0158134	2.17397	0.0790025	0.744773	-4.02519
Malate Aspartate Shuttle	0.726642	-0.0382786	2.17021	0.0793882	0.744773	-4.02734
Telomere Tethering at Nuclear Periphery	-0.799251	0.0707881	-2.16972	0.0794387	0.744773	-4.02762
Cellular Response to Uv b	0.663274	-0.0651321	2.16932	0.0794798	0.744773	-4.02785
Interleukin 1-Alpha Production	-0.481935	-0.10143	-2.16898	0.0795142	0.744773	-4.02804
Antigen Processing and Presentation of Exogenous Antigen	-0.436608	-0.0131347	-2.16844	0.0795702	0.744773	-4.02835
Negative Regulation of Non Canonical Nf Kappab Signal Transduction	-0.40038	-0.00346888	-2.16821	0.0795939	0.744773	-4.02849
Tolerance Induction to Self Antigen	-0.548628	-0.0212891	-2.16734	0.0796833	0.744773	-4.02898
Mrna 3-End Processing by Stem Loop Binding and Cleavage	-0.616981	-0.0125282	-2.16599	0.0798231	0.744773	-4.02976
Cardioblast Differentiation	-0.565605	-0.0667399	-2.16286	0.0801478	0.744773	-4.03156
Eosinophil Mediated Immunity	-0.544245	-0.0812122	-2.16279	0.0801544	0.744773	-4.03159
Positive Regulation of Pinocytosis	-0.530523	-0.116199	-2.16146	0.0802934	0.744773	-4.03236
Induction of Positive Chemotaxis	0.401204	0.00538897	2.16109	0.0803311	0.744773	-4.03257
Response to Platelet Derived Growth Factor	-0.464423	0.0426458	-2.16094	0.0803474	0.744773	-4.03266
Mannose Metabolic Process	-0.525929	0.00561333	-2.16024	0.0804199	0.744773	-4.03306
Negative Regulation of Cell Substrate Adhesion	-0.407335	-0.0049698	-2.15693	0.0807664	0.744773	-4.03497
Neutrophil Migration	-0.403359	0.00600327	-2.1569	0.0807696	0.744773	-4.03498
Membrane Protein Ectodomain Proteolysis	-0.411626	-0.00468744	-2.15679	0.0807808	0.744773	-4.03504
Negative Regulation of Response to Oxidative Stress	-0.621794	-0.0480317	-2.15628	0.0808344	0.744773	-4.03534
Positive Regulation of Inhibitory Postsynaptic Potential	0.392772	0.0559915	2.1547	0.0809998	0.744773	-4.03624
Netrin Activated Signaling Pathway	0.601963	-0.0182507	2.15402	0.0810715	0.744773	-4.03664
Positive Regulation of Dopamine Receptor Signaling Pathway	-0.591626	0.0325489	-2.15314	0.0811633	0.744773	-4.03714
Positive Regulation of Interferon Alpha Production	-0.448404	-0.00981905	-2.15248	0.0812337	0.744773	-4.03752
Optic Cup Morphogenesis Involved in Camera Type Eye Development	0.538755	0.0185665	2.15216	0.0812676	0.744773	-4.03771
Cholesterol Storage	-0.429149	-0.00797333	-2.15157	0.081329	0.744773	-4.03804
Positive Regulation of Synaptic Transmission Gabaergic	0.403646	0.0149322	2.15141	0.081346	0.744773	-4.03814
Icosanoid Catabolic Process	-0.681784	-0.0794104	-2.15096	0.0813941	0.744773	-4.0384
Regulation of Insulin Like Growth Factor Receptor Signaling Pathway	0.502748	-0.0177123	2.14953	0.0815446	0.744773	-4.03922
Fibroblast Migration	-0.39519	-0.0386493	-2.14871	0.0816319	0.744773	-4.03969
Motor Neuron Migration	0.542261	0.0258188	2.14651	0.0818651	0.744773	-4.04096
Gamma Aminobutyric Acid Import	-0.579736	-0.00118765	-2.14622	0.0818959	0.744773	-4.04113
Intraciliary Anterograde Transport	0.524862	-0.0405267	2.14502	0.0820232	0.744773	-4.04182
Atrial Cardiac Muscle Cell Membrane Repolarization	-0.730406	-0.0497373	-2.14412	0.0821197	0.744773	-4.04234
Regulation of Atrial Cardiac Muscle Cell Membrane Repolarization	-0.730406	-0.0497373	-2.14412	0.0821197	0.744773	-4.04234
Regulation of Forebrain Neuron Differentiation	-0.609992	-0.0581069	-2.14401	0.0821312	0.744773	-4.0424
Cardioblast Proliferation	0.519592	0.0667726	2.14343	0.0821926	0.744773	-4.04274
Vascular Endothelial Growth Factor Receptor Signaling Pathway	0.478737	0.00857143	2.14183	0.0823638	0.744773	-4.04366
Negative Regulation of Intrinsic Apoptotic Signaling Pathway in Response to Dna Damage	0.409752	0.0319185	2.14135	0.0824146	0.744773	-4.04393
Cell Proliferation in Bone Marrow	-0.439404	-0.0435964	-2.1412	0.082431	0.744773	-4.04402
Positive Thymic t Cell Selection	-0.544796	-0.071513	-2.13948	0.0826155	0.744773	-4.04502
Regulation of Lens Fiber Cell Differentiation	0.468057	0.028207	2.13924	0.0826412	0.744773	-4.04515
Glucocorticoid Biosynthetic Process	-0.469659	0.000609892	-2.13924	0.0826413	0.744773	-4.04516
Very Low Density Lipoprotein Particle Clearance	-0.55589	0.0120126	-2.1384	0.082731	0.744773	-4.04564
Muscle Filament Sliding	-0.51594	-0.0814575	-2.13664	0.0829209	0.745608	-4.04666
Regulation of Translation in Response to Stress	-0.399141	0.00745409	-2.13555	0.0830383	0.745791	-4.04729
Protein Poly Adp Ribosylation	-0.5695	-0.0873451	-2.13289	0.083325	0.746848	-4.04882
Positive Regulation of Hair Follicle Maturation	0.853362	0.131205	2.12885	0.0837633	0.746848	-4.05116
Gonadotrophin Releasing Hormone Neuronal Migration to the Hypothalamus	-0.558614	-0.0609843	-2.12692	0.0839738	0.746848	-4.05227
Lymphocyte Migration into Lymphoid Organs	-0.531952	0.0494771	-2.12684	0.0839828	0.746848	-4.05232
Genitalia Development	0.387994	-0.00832591	2.12677	0.0839905	0.746848	-4.05236
Pharyngeal System Development	0.408177	0.0848329	2.12595	0.08408	0.746848	-4.05284
Microglia Differentiation	-0.516577	-0.03633	-2.12589	0.084086	0.746848	-4.05287
Mineralocorticoid Metabolic Process	-0.589104	-0.114193	-2.1255	0.0841292	0.746848	-4.0531
Regulation of Morphogenesis of an Epithelium	0.416063	0.0215837	2.12451	0.0842368	0.746848	-4.05367
Negative Regulation of Dendrite Development	-0.474393	0.08078	-2.12437	0.0842526	0.746848	-4.05375
Lacrimal Gland Development	0.77877	0.0991492	2.12359	0.0843377	0.746848	-4.0542
Regulation of t Helper 1-Cell Cytokine Production	0.625255	0.0674389	2.11961	0.0847751	0.746848	-4.05651
Plasmacytoid Dendritic Cell Activation	-0.495869	0.095373	-2.11932	0.0848074	0.746848	-4.05668
Neutrophil Mediated Killing of Gram Negative Bacterium	0.725861	0.000234361	2.119	0.084842	0.746848	-4.05686
Regulation of Membrane Invagination	-0.455553	-0.0337857	-2.11778	0.0849774	0.746848	-4.05757
Regulation of Blood Brain Barrier Permeability	0.574151	0.0112525	2.11748	0.0850103	0.746848	-4.05774
Regulation of Translation in Response to Endoplasmic Reticulum Stress	-0.427784	-0.00958765	-2.11699	0.0850638	0.746848	-4.05802
Granulocyte Activation	-0.439163	0.0382352	-2.11696	0.0850672	0.746848	-4.05804
Very Long Chain Fatty Acid Catabolic Process	-0.448446	-0.0960572	-2.11682	0.0850834	0.746848	-4.05813
Virion Attachment to Host Cell	-0.820133	-0.14305	-2.11547	0.0852322	0.746848	-4.05891
Inflammatory Response to Wounding	-0.386161	-0.0180123	-2.1145	0.0853401	0.746848	-4.05947
Type Ii Hypersensitivity	-0.403873	-0.0357993	-2.1139	0.0854065	0.746848	-4.05982
Adenohypophysis Development	0.563837	0.106475	2.11299	0.085508	0.746848	-4.06035
Regulation of Cell Adhesion Mediated by Integrin	-0.409987	-0.012808	-2.11181	0.0856386	0.746848	-4.06103
Micturition	0.385709	-0.0948248	2.11081	0.0857505	0.746848	-4.06161
Regulation of Apoptotic Process Involved in Development	0.399754	-0.0408071	2.10983	0.0858598	0.746848	-4.06218
Regulation of Erad Pathway	-0.411966	0.00221214	-2.10934	0.0859145	0.746848	-4.06247
Negative Regulation of Chromatin Organization	-0.467879	-0.0699723	-2.10811	0.0860518	0.746848	-4.06318
Negative Regulation of Myelination	-0.510154	-0.0331399	-2.10796	0.0860684	0.746848	-4.06327
Polysaccharide Catabolic Process	0.429253	0.0621138	2.10733	0.0861399	0.746848	-4.06364
Kidney Mesenchyme Development	0.518701	0.0968664	2.10701	0.0861752	0.746848	-4.06382
Pointed End Actin Filament Capping	0.738301	0.088448	2.1058	0.0863105	0.746848	-4.06452
Nonassociative Learning	-0.586419	0.0180173	-2.10531	0.0863656	0.746848	-4.06481
Cell Migration Involved in Heart Development	0.383516	0.0269201	2.10381	0.0865348	0.746866	-4.06568
Cellular Response to Reactive Nitrogen Species	0.49186	-0.0129854	2.10357	0.0865621	0.746866	-4.06582
Mitochondrial Atp Transmembrane Transport	0.673923	-0.00548361	2.09843	0.0871422	0.748895	-4.06881
Regulation of Myeloid Dendritic Cell Activation	-0.593632	-0.107521	-2.09715	0.0872879	0.748895	-4.06956
Response to Vitamin	-0.437238	-0.0201207	-2.09679	0.0873287	0.748895	-4.06977
Positive Regulation of Fibroblast Migration	-0.4575	-0.080477	-2.09501	0.087531	0.748895	-4.0708
Oligosaccharide Metabolic Process	-0.405261	0.0109613	-2.09391	0.0876567	0.748895	-4.07144
Regulation of Gtp Binding	0.46397	-0.0628565	2.09387	0.0876612	0.748895	-4.07147
Interleukin 18-Production	-0.390857	0.0272286	-2.09342	0.0877122	0.748895	-4.07173
Animal Organ Formation	0.444681	-0.0173964	2.0931	0.0877491	0.748895	-4.07192
Regulation of Intrinsic Apoptotic Signaling Pathway in Response to Dna Damage	0.402417	-0.0105443	2.09261	0.0878055	0.748895	-4.0722
Myeloid Cell Activation Involved in Immune Response	-0.397524	0.0705817	-2.0926	0.0878059	0.748895	-4.0722
Pigment Accumulation	-0.435938	-0.0399105	-2.09204	0.0878701	0.748895	-4.07253
Regulation of Store Operated Calcium Entry	-0.546765	0.000769156	-2.0911	0.0879779	0.748983	-4.07308
Regulation of Intracellular Lipid Transport	0.479763	-0.0444305	2.09013	0.0880893	0.7491	-4.07365
Positive Regulation of Mitochondrial Calcium Ion Concentration	-0.489086	-0.0032849	-2.08847	0.0882793	0.749445	-4.07461
Negative Regulation of Microtubule Polymerization	0.467244	0.0586045	2.08808	0.088325	0.749445	-4.07484
Negative Regulation of Muscle Organ Development	-0.433174	-0.0790918	-2.08695	0.0884541	0.749712	-4.0755
Protein Targeting to Vacuole	-0.403543	-0.060858	-2.08509	0.0886686	0.750559	-4.07659
Synaptic Vesicle Lumen Acidification	-0.43932	-0.0564792	-2.08439	0.0887495	0.750559	-4.07699
Golgi Disassembly	-0.418771	-0.0115795	-2.0829	0.088923	0.7509	-4.07787
Anatomical Structure Regression	0.563545	0.0475538	2.0814	0.0890967	0.7509	-4.07874
Negative Regulation of Interleukin 13-Production	0.454961	0.118211	2.08099	0.0891441	0.7509	-4.07898
Negative Regulation of Extrinsic Apoptotic Signaling Pathway via Death Domain Receptors	-0.424056	-0.0498311	-2.08067	0.089181	0.7509	-4.07917
Vitamin D3 Metabolic Process	-0.412978	0.0245713	-2.07796	0.0894964	0.751962	-4.08075
Microtubule Depolymerization	0.378682	-0.0344701	2.0777	0.089527	0.751962	-4.08091
Protein Polyglutamylation	0.389316	0.0965727	2.07668	0.0896463	0.751962	-4.0815
Response to Oxygen Glucose Deprivation	0.643471	0.0532413	2.0755	0.089784	0.751962	-4.08219
Isocitrate Metabolic Process	-0.407523	-0.0582882	-2.07539	0.0897967	0.751962	-4.08226
Positive Regulation of Ryanodine Sensitive Calcium Release Channel Activity	0.552656	0.0235346	2.07339	0.0900312	0.753104	-4.08343
Negative Regulation of Transforming Growth Factor Beta Production	-0.408498	0.0730852	-2.06777	0.0906934	0.755267	-4.08672
Cellular Pigmentation	-0.381478	-0.0242408	-2.06549	0.0909625	0.755267	-4.08805
Positive Regulation of Neuroblast Proliferation	0.396001	-0.0245077	2.065	0.0910207	0.755267	-4.08834
Microtubule Bundle Formation	0.415254	0.0988342	2.06436	0.0910965	0.755267	-4.08871
Granzyme Mediated Programmed Cell Death Signaling Pathway	-0.655058	0.0464136	-2.06347	0.0912023	0.755267	-4.08923
Protein K48 Linked Deubiquitination	-0.376163	-0.0448416	-2.06315	0.091241	0.755267	-4.08943
Regulation of t Cell Differentiation in Thymus	-0.392016	0.000593005	-2.06282	0.0912797	0.755267	-4.08962
Regulation of Calcidiol 1-Monooxygenase Activity	-0.592286	-0.0630346	-2.06225	0.091348	0.755267	-4.08995
Positive Regulation of Blood Pressure	0.443967	0.029906	2.06185	0.0913955	0.755267	-4.09019
Regulation of Glycogen Starch Synthase Activity	-0.485162	-0.0634995	-2.06107	0.0914884	0.755267	-4.09064
Protein Import	0.395522	0.042018	2.05984	0.0916359	0.755267	-4.09137
Regulation of Transcription from Rna Polymerase Ii Promoter by Glucose	-0.507399	-0.0902416	-2.05929	0.0917007	0.755267	-4.09169
Aminophospholipid Transport	-0.623535	-0.101965	-2.0591	0.0917239	0.755267	-4.0918
Connective Tissue Replacement Involved in Inflammatory Response Wound Healing	-0.401987	-0.002118	-2.0562	0.0920711	0.755267	-4.0935
Regulation of Nitric Oxide Metabolic Process	-0.385865	0.0124498	-2.05471	0.0922507	0.755267	-4.09438
Central Nervous System Projection Neuron Axonogenesis	0.423863	-0.0429549	2.05462	0.0922611	0.755267	-4.09443
Telencephalon Regionalization	0.730345	-0.0798588	2.05298	0.0924586	0.755267	-4.09539
Intra Golgi Vesicle Mediated Transport	-0.395434	-0.00756512	-2.05236	0.0925342	0.755267	-4.09576
Negative Regulation of t Helper Cell Differentiation	0.431777	0.0400781	2.04847	0.0930052	0.755267	-4.09805
Vascular Associated Smooth Muscle Cell Apoptotic Process	0.424876	-0.0887686	2.04838	0.093016	0.755267	-4.0981
Lung Associated Mesenchyme Development	0.561546	0.03925	2.04618	0.0932832	0.755267	-4.09939
Regulation of Cholangiocyte Proliferation	-0.709938	0.126068	-2.04615	0.0932861	0.755267	-4.09941
Positive Regulation of Dopamine Secretion	0.538681	-0.161387	2.04563	0.0933496	0.755267	-4.09971
Positive Regulation of Membrane Protein Ectodomain Proteolysis	-0.473343	0.0296256	-2.04549	0.0933671	0.755267	-4.0998
Regulation of Synapse Pruning	0.433847	-0.0141323	2.04344	0.0936176	0.755267	-4.101
Neutrophil Chemotaxis	-0.380433	0.0154454	-2.04207	0.0937849	0.755267	-4.10181
Negative Regulation of Protein Dephosphorylation	-0.432783	-0.0470701	-2.04172	0.0938275	0.755267	-4.10201
Glyceraldehyde 3-Phosphate Biosynthetic Process	0.725552	0.0592801	2.04137	0.0938703	0.755267	-4.10222
Positive Regulation of Dna Catabolic Process	0.383296	-0.186364	2.03936	0.094117	0.755267	-4.1034
Positive Regulation of Vascular Endothelial Growth Factor Receptor Signaling Pathway	0.455357	0.132433	2.03927	0.0941287	0.755267	-4.10346
Cerebral Cortex Regionalization	0.710599	-0.0824514	2.03924	0.0941321	0.755267	-4.10348
Protein Exit from Endoplasmic Reticulum	-0.40759	-0.0710566	-2.03805	0.0942786	0.755267	-4.10418
Positive Regulation of Lysosome Organization	-0.489303	-0.04745	-2.03744	0.0943538	0.755267	-4.10454
Regulation of Inositol Phosphate Biosynthetic Process	-0.429578	0.0772655	-2.036	0.0945304	0.755267	-4.10538
Pml Body Organization	-0.397978	-0.0977481	-2.03592	0.0945414	0.755267	-4.10543
Negative Regulation of Cgas Sting Signaling Pathway	0.374211	0.0607004	2.03587	0.0945471	0.755267	-4.10546
Cd8 Positive Alpha Beta t Cell Proliferation	-0.471169	-0.0870812	-2.03486	0.0946718	0.755267	-4.10606
Regulation of Toll Like Receptor 3-Signaling Pathway	-0.4831	0.0185949	-2.03448	0.0947184	0.755267	-4.10628
Regulation of Integrin Mediated Signaling Pathway	-0.411355	-0.0982255	-2.03433	0.0947373	0.755267	-4.10637
Response to Gonadotropin Releasing Hormone	0.685598	-0.0122551	2.03405	0.0947718	0.755267	-4.10653
Regulation of Leukocyte Degranulation	-0.382498	0.0900148	-2.03353	0.0948361	0.755267	-4.10684
Plasma Membrane Repair	-0.463883	-0.0583249	-2.03319	0.0948781	0.755267	-4.10704
Atrial Septum Primum Morphogenesis	-0.63805	-0.143007	-2.03215	0.0950068	0.755267	-4.10765
Septum Primum Development	-0.63805	-0.143007	-2.03215	0.0950068	0.755267	-4.10765
Regulation of Calcium Ion Transport into Cytosol	-0.385173	-0.0604363	-2.03122	0.0951227	0.755267	-4.1082
Regulation of Double Strand Break Repair via Nonhomologous End Joining	-0.471866	0.0502615	-2.0307	0.0951875	0.755267	-4.10851
Ribosomal Large Subunit Export from Nucleus	0.437169	0.0110874	2.02962	0.0953216	0.755267	-4.10915
Regulation of Protein Exit from Endoplasmic Reticulum	-0.404643	-0.0771034	-2.02932	0.095359	0.755267	-4.10932
Negative Regulation of Fatty Acid Beta Oxidation	0.576086	0.0290819	2.02828	0.0954882	0.755267	-4.10993
Negative Regulation of Cell Division	0.394105	-0.033298	2.02749	0.0955871	0.755267	-4.1104
Eosinophil Migration	-0.516718	-0.0236771	-2.02721	0.0956224	0.755267	-4.11057
Trna Aminoacylation for Mitochondrial Protein Translation	0.648602	-0.0504031	2.02704	0.0956438	0.755267	-4.11067
Tachykinin Receptor Signaling Pathway	-0.793694	0.134848	-2.02692	0.0956589	0.755267	-4.11074
Negative Regulation of Response to Type Ii Interferon	0.531361	0.166895	2.02534	0.0958564	0.755267	-4.11167
Regulation of Snrna Transcription by Rna Polymerase Ii	0.539502	-0.0445268	2.02492	0.0959083	0.755267	-4.11192
Regulation of Resting Membrane Potential	-0.563946	-0.0940001	-2.02418	0.0960019	0.755267	-4.11236
Isoprenoid Catabolic Process	0.609767	0.153809	2.02375	0.0960553	0.755267	-4.11261
Phosphatidic Acid Metabolic Process	-0.406526	-0.0235786	-2.02332	0.096109	0.755267	-4.11286
Response to Lipoteichoic Acid	-0.508232	-0.0797826	-2.02259	0.0962011	0.755267	-4.1133
Pore Complex Assembly	-0.372802	-0.0363964	-2.02211	0.0962615	0.755267	-4.11358
Regulation of Animal Organ Morphogenesis	0.376491	0.0218573	2.02189	0.0962894	0.755267	-4.11371
Regulation of Phospholipase c Activating g Protein Coupled Receptor Signaling Pathway	0.636191	0.154897	2.01742	0.0968531	0.758524	-4.11635
Phosphate Ion Homeostasis	-0.513989	0.00211151	-2.01703	0.0969025	0.758524	-4.11658
Copper Ion Transmembrane Transport	0.54676	-0.111916	2.01625	0.097001	0.758524	-4.11704
Gas Transport	-0.742946	0.212811	-2.01452	0.0972213	0.758749	-4.11807
Negative Regulation of Synaptic Transmission Glutamatergic	-0.471634	-0.0215517	-2.0141	0.0972743	0.758749	-4.11832
Macrophage Activation Involved in Immune Response	-0.440053	0.00133896	-2.01308	0.0974039	0.758749	-4.11892
Vacuolar Acidification	-0.443768	-0.077029	-2.01247	0.0974824	0.758749	-4.11928
Negative Regulation of Myosin Light Chain Phosphatase Activity	-0.471066	-0.0751705	-2.01214	0.0975238	0.758749	-4.11948
Otic Vesicle Development	0.543446	0.234804	2.01004	0.097792	0.759052	-4.12072
Maintenance of Protein Localization in Endoplasmic Reticulum	0.434736	-0.00438437	2.00995	0.0978039	0.759052	-4.12078
Protein Import into Mitochondrial Matrix	0.39013	-0.0625241	2.00912	0.0979096	0.759052	-4.12126
Negative Regulation of Autophagosome Maturation	0.582742	-0.0213498	2.00856	0.0979817	0.759052	-4.1216
Negative Regulation of Calcium Mediated Signaling	-0.482094	-0.0378339	-2.00797	0.098057	0.759052	-4.12195
Determination of Liver Left Right Asymmetry	-0.888037	-0.174534	-2.00633	0.0982678	0.759283	-4.12292
Rrna 3-End Processing	-0.437377	-0.001824	-2.0062	0.0982846	0.759283	-4.123
Anterior Commissure Morphogenesis	0.563932	0.0345394	2.00046	0.0990244	0.76156	-4.1264
Atrioventricular Canal Morphogenesis	0.618312	0.150192	2.00005	0.0990783	0.76156	-4.12664
Regulation of Neutrophil Degranulation	-0.600796	0.0681592	-2.00002	0.0990822	0.76156	-4.12666
Mrna Pseudouridine Synthesis	0.580821	-0.0791233	1.99919	0.0991897	0.76156	-4.12715
Cartilage Morphogenesis	0.527264	-0.0712972	1.99852	0.0992763	0.76156	-4.12755
Positive Regulation of Potassium Ion Transmembrane Transporter Activity	0.610798	-0.0322176	1.99813	0.099327	0.76156	-4.12778
Positive Regulation of Calcium Mediated Signaling	-0.396334	0.00367517	-1.99726	0.0994406	0.76156	-4.1283
Pseudouridine Synthesis	0.55665	-0.0749058	1.99695	0.0994803	0.76156	-4.12848
Nucleotide Binding Oligomerization Domain Containing 1-Signaling Pathway	0.430527	-0.0812456	1.99693	0.099483	0.76156	-4.12849
d Amino Acid Transport	0.445037	-0.0390754	1.99482	0.0997585	0.76156	-4.12975
Glomerular Mesangial Cell Proliferation	-0.377718	-0.0937267	-1.99475	0.0997678	0.76156	-4.12979
U4 Snrna 3-End Processing	-0.483547	-0.0383155	-1.99473	0.0997694	0.76156	-4.1298
Regulation of Aldosterone Metabolic Process	-0.516077	-0.110769	-1.99263	0.100045	0.762903	-4.13105
Somatic Diversification of Immune Receptors via Somatic Mutation	0.376149	-0.0450927	1.99169	0.100168	0.763	-4.13161
Positive Regulation of Growth Hormone Secretion	-0.691803	0.06066	-1.98989	0.100404	0.763	-4.13268
Embryonic Brain Development	0.456078	0.0370016	1.98973	0.100425	0.763	-4.13277
Adenylate Cyclase Inhibiting g Protein Coupled Receptor Signaling Pathway	-0.543784	0.0786495	-1.9895	0.100455	0.763	-4.13291
Regulation of Vascular Associated Smooth Muscle Cell Differentiation	0.407313	-0.0762578	1.9879	0.100666	0.76376	-4.13386
Spliceosomal Tri Snrnp Complex Assembly	0.517466	0.107838	1.98723	0.100754	0.76376	-4.13426
Thymocyte Migration	-0.60116	-0.0637932	-1.98362	0.10123	0.764928	-4.1364
Transepithelial Transport	-0.402279	-0.00333015	-1.98143	0.101522	0.764928	-4.1377
Amelogenesis	-0.437215	0.0658519	-1.98072	0.101616	0.764928	-4.13813
Mitochondrion Distribution	-0.383585	-0.0370996	-1.98004	0.101707	0.764928	-4.13853
Regulation of Motor Neuron Apoptotic Process	0.519529	-0.0925831	1.97927	0.101809	0.764928	-4.13899
Keratinization	0.626111	0.177208	1.9791	0.101832	0.764928	-4.13909
Low Density Lipoprotein Receptor Particle Metabolic Process	-0.533675	-0.0525891	-1.97909	0.101833	0.764928	-4.1391
Negative Regulation of Cilium Assembly	0.373924	-0.0440414	1.97869	0.101886	0.764928	-4.13933
Negative Adaptation of Signaling Pathway	-0.383485	0.0549862	-1.97806	0.10197	0.764928	-4.13971
Neural Nucleus Development	0.464581	0.103037	1.97733	0.102068	0.764928	-4.14015
Ornithine Metabolic Process	0.674489	-0.0723963	1.97727	0.102076	0.764928	-4.14018
Circadian Sleep Wake Cycle	-0.457356	0.0461037	-1.97706	0.102103	0.764928	-4.1403
Tonic Smooth Muscle Contraction	0.433707	0.132282	1.97406	0.102505	0.766131	-4.14209
Negative Regulation of Establishment of Protein Localization to Mitochondrion	-0.583506	-0.0463639	-1.97307	0.102639	0.766131	-4.14268
Nose Development	0.54148	0.00790416	1.97256	0.102708	0.766131	-4.14299
Positive Regulation of Epithelial Cell Differentiation	0.367389	-0.0300069	1.97178	0.102812	0.766131	-4.14345
Fat Soluble Vitamin Metabolic Process	-0.381519	0.0200547	-1.97144	0.102857	0.766131	-4.14365
Regulation of Myosin Light Chain Phosphatase Activity	-0.482928	-0.0516379	-1.96772	0.10336	0.766131	-4.14587
Calcium Import into the Mitochondrion	-0.365265	0.0897584	-1.96756	0.103383	0.766131	-4.14597
Positive Regulation of Mapkkk Cascade by Fibroblast Growth Factor Receptor Signaling Pathway	0.684031	0.0276909	1.96681	0.103483	0.766131	-4.14641
Presynaptic Membrane Assembly	0.635849	-0.0874031	1.96665	0.103506	0.766131	-4.14651
Regulation of Glycogen Catabolic Process	0.41549	-0.0863756	1.96639	0.103541	0.766131	-4.14667
Telomerase Holoenzyme Complex Assembly	-0.430273	-0.0558522	-1.96498	0.103732	0.766131	-4.14751
Glycoside Metabolic Process	-0.402744	-0.0743737	-1.96386	0.103884	0.766131	-4.14817
Negative Regulation of Oxidative Stress Induced Intrinsic Apoptotic Signaling Pathway	0.480474	0.0075587	1.96314	0.103982	0.766131	-4.14861
Negative Regulation of Urine Volume	0.50358	-0.0991052	1.96307	0.103991	0.766131	-4.14865
Sulfur Amino Acid Catabolic Process	-0.554243	-0.123254	-1.9609	0.104288	0.766131	-4.14994
Antigen Processing and Presentation of Peptide or Polysaccharide Antigen via Mhc Class Ii	-0.426587	-0.0359259	-1.96067	0.104319	0.766131	-4.15008
Oocyte Maturation	0.363446	0.0414413	1.96048	0.104345	0.766131	-4.15019
Response to Manganese Ion	-0.409929	-0.0272438	-1.96017	0.104387	0.766131	-4.15038
Fc Receptor Signaling Pathway	-0.43574	0.00316012	-1.95974	0.104447	0.766131	-4.15064
Synaptic Vesicle Budding from Presynaptic Endocytic Zone Membrane	-0.479371	0.0246745	-1.95808	0.104674	0.766131	-4.15163
Regulation of Gene Silencing by Regulatory Ncrna	-0.40739	-0.037228	-1.95702	0.10482	0.766131	-4.15226
Camp Biosynthetic Process	-0.477617	-0.021613	-1.95571	0.105	0.766131	-4.15305
Arginine Catabolic Process	-0.648242	-0.0650179	-1.95565	0.105008	0.766131	-4.15308
Ear Morphogenesis	0.361262	0.107432	1.95263	0.105424	0.766131	-4.15488
Positive Regulation of Centriole Replication	0.511848	-0.0281367	1.95193	0.105521	0.766131	-4.1553
Nuclear Membrane Reassembly	-0.364673	0.00209732	-1.95159	0.105567	0.766131	-4.1555
Presynaptic Membrane Organization	0.591917	-0.0668847	1.95146	0.105586	0.766131	-4.15559
Lipid Glycosylation	-0.510306	-0.0621132	-1.95121	0.10562	0.766131	-4.15573
Regulation of Cell Matrix Adhesion	-0.384102	-0.0323345	-1.95104	0.105644	0.766131	-4.15584
Proton Motive Force Driven Atp Synthesis	0.424294	-0.0833062	1.9509	0.105664	0.766131	-4.15592
Fatty Acid Derivative Biosynthetic Process	-0.403292	0.00916809	-1.95063	0.1057	0.766131	-4.15608
Lysosomal Transport	-0.359423	-0.0590871	-1.94994	0.105797	0.766131	-4.1565
Activation of Adenylate Cyclase Activity	-0.368508	0.00934411	-1.94968	0.105832	0.766131	-4.15665
Regulation of Renal System Process	-0.525387	-0.0790529	-1.94965	0.105837	0.766131	-4.15667
Positive Regulation of Fibroblast Apoptotic Process	-0.417526	0.0978036	-1.94729	0.106165	0.766131	-4.15808
Susceptibility to Natural Killer Cell Mediated Cytotoxicity	-0.555318	0.0410723	-1.94663	0.106256	0.766131	-4.15847
Follicle Stimulating Hormone Signaling Pathway	-0.532522	-0.063181	-1.94652	0.106272	0.766131	-4.15854
Response to Fungus	-0.388207	-0.00585533	-1.94522	0.106453	0.766131	-4.15932
Negative Regulation of Regulatory t Cell Differentiation	0.432161	-0.0768213	1.94507	0.106474	0.766131	-4.15941
Peptide Catabolic Process	-0.472381	-0.0611174	-1.94449	0.106555	0.766131	-4.15976
Positive Regulation of Cgmp Mediated Signaling	0.633687	-0.00276973	1.94367	0.10667	0.766131	-4.16025
Cell Adhesion Involved in Heart Morphogenesis	-0.389176	-0.0562315	-1.94356	0.106685	0.766131	-4.16031
Branching Involved in Prostate Gland Morphogenesis	0.391283	-0.0503701	1.94167	0.106949	0.766131	-4.16144
Inner Ear Morphogenesis	0.393127	0.123571	1.94139	0.106989	0.766131	-4.16161
Regulation of Response to Endoplasmic Reticulum Stress	-0.376929	-0.0395934	-1.94114	0.107023	0.766131	-4.16176
Organic Hydroxy Compound Catabolic Process	0.394102	0.0338923	1.94062	0.107097	0.766131	-4.16207
Vacuolar Transport	-0.370199	-0.0463088	-1.93992	0.107196	0.766131	-4.16249
Negative Regulation of Ubiquitin Protein Transferase Activity	0.403525	-0.0368735	1.93982	0.10721	0.766131	-4.16255
Pigment Granule Maturation	-0.517046	-0.0325837	-1.93927	0.107286	0.766131	-4.16288
Synaptic Vesicle Recycling via Endosome	0.522102	0.0677837	1.93909	0.107311	0.766131	-4.16299
Postsynaptic Membrane Assembly	0.646759	-0.0930345	1.93784	0.107487	0.766131	-4.16374
Positive Regulation of Cellular Ph Reduction	-0.661302	-0.04966	-1.93778	0.107496	0.766131	-4.16377
Peptidyl Tyrosine Dephosphorylation	-0.367748	-0.0203363	-1.93739	0.107552	0.766131	-4.16401
Granulocyte Migration	-0.359914	-0.0155084	-1.93569	0.107792	0.766646	-4.16503
Tooth Mineralization	-0.394887	-0.00237718	-1.9333	0.108129	0.766646	-4.16646
Central Nervous System Maturation	-0.510851	-0.0206036	-1.93258	0.108231	0.766646	-4.16689
Response to Bile Acid	-0.76724	-0.102375	-1.93228	0.108274	0.766646	-4.16707
Protein Demethylation	-0.466255	-0.0967786	-1.93223	0.108281	0.766646	-4.1671
Cranial Suture Morphogenesis	0.609538	0.0713472	1.93215	0.108292	0.766646	-4.16715
Positive Regulation of b Cell Mediated Immunity	-0.371547	0.0218219	-1.93105	0.108449	0.766646	-4.16781
Hemidesmosome Assembly	-0.593954	0.0577897	-1.93082	0.108481	0.766646	-4.16794
Establishment of Tissue Polarity	0.371631	0.0416526	1.93029	0.108557	0.766646	-4.16826
Regulation of Glucocorticoid Biosynthetic Process	-0.408661	0.016991	-1.92752	0.108953	0.766646	-4.16993
Cerebellar Granular Layer Formation	-0.533646	0.0514019	-1.92708	0.109015	0.766646	-4.17019
Glycosyl Compound Catabolic Process	-0.370531	-0.0315704	-1.92625	0.109135	0.766646	-4.17069
Nucleoside Triphosphate Biosynthetic Process	0.413777	-0.0381342	1.92571	0.109212	0.766646	-4.17101
Fructose Transmembrane Transport	0.635804	-0.0716493	1.92499	0.109314	0.766646	-4.17144
Endonucleolytic Cleavage in 5-Ets of Tricistronic Rrna Transcript Ssu Rrna 5 8s Rrna Lsu Rrna	-0.388124	0.0919737	-1.92316	0.109577	0.766646	-4.17254
Bundle of His Cell to Purkinje Myocyte Communication	0.378276	0.119457	1.9225	0.109672	0.766646	-4.17294
Positive Regulation of Sprouting Angiogenesis	0.428719	-0.0591966	1.92236	0.109692	0.766646	-4.17302
Regulation of Pentose Phosphate Shunt	-0.621702	0.0929925	-1.9205	0.109961	0.766646	-4.17414
Positive Regulation of Antigen Processing and Presentation	0.432954	0.0945225	1.92046	0.109966	0.766646	-4.17417
Positive Regulation of Leukocyte Adhesion to Vascular Endothelial Cell	-0.385042	0.0313545	-1.91989	0.110048	0.766646	-4.17451
Protein Localization to Endosome	-0.359069	-0.0434202	-1.9197	0.110076	0.766646	-4.17462
Hypothalamus Cell Differentiation	-0.413205	-0.081882	-1.91927	0.110137	0.766646	-4.17488
Hypothalamus Gonadotrophin Releasing Hormone Neuron Differentiation	-0.413205	-0.081882	-1.91927	0.110137	0.766646	-4.17488
Corticotropin Secretion	-0.786093	-0.171534	-1.91839	0.110266	0.766646	-4.17541
Regulation of Protein Catabolic Process in the Vacuole	-0.367635	-0.0521842	-1.91784	0.110344	0.766646	-4.17574
Regulation of Monoatomic Anion Transport	-0.500128	0.124357	-1.91777	0.110355	0.766646	-4.17578
Renal Water Absorption	0.545774	0.0377351	1.9166	0.110525	0.766646	-4.17649
Attachment of Mitotic Spindle Microtubules to Kinetochore	0.352265	-0.0735271	1.91569	0.110656	0.766646	-4.17703
Prolactin Secretion	-0.600263	0.0511859	-1.91436	0.11085	0.766646	-4.17783
Protein Lipoylation	-0.468783	-0.121472	-1.91399	0.110903	0.766646	-4.17805
Positive Regulation of Relaxation of Muscle	0.525769	0.326964	1.91304	0.111042	0.766646	-4.17863
Negative Regulation of Interleukin 1-Production	-0.355249	-0.0679075	-1.91177	0.111227	0.766646	-4.17939
Semicircular Canal Morphogenesis	0.682509	0.0667564	1.91119	0.111311	0.766646	-4.17974
Translation at Synapse	0.568562	-0.0115869	1.91116	0.111315	0.766646	-4.17975
Pyrimidine Nucleobase Metabolic Process	-0.387405	-0.00031638	-1.90992	0.111497	0.766646	-4.1805
Negative Regulation of Respiratory Burst	0.353056	-0.156009	1.90965	0.111537	0.766646	-4.18066
Intestinal Epithelial Cell Development	-0.492049	-0.00806914	-1.90924	0.111596	0.766646	-4.18091
Trigeminal Nerve Morphogenesis	-0.395762	0.0935411	-1.90918	0.111605	0.766646	-4.18095
Ethanol Metabolic Process	0.667895	-0.0529484	1.90803	0.111774	0.766646	-4.18164
Primary Alcohol Catabolic Process	0.667895	-0.0529484	1.90803	0.111774	0.766646	-4.18164
Positive Regulation of Gap Junction Assembly	-0.479156	0.0327908	-1.90794	0.111788	0.766646	-4.1817
Positive Regulation of Uterine Smooth Muscle Contraction	0.515791	0.274963	1.90707	0.111915	0.766646	-4.18222
Glutathione Transmembrane Transport	0.634812	-0.00283889	1.90637	0.112018	0.766646	-4.18264
Trans Synaptic Signaling by Lipid	0.482537	-0.0035435	1.90554	0.112141	0.766646	-4.18314
n Glycan Processing	-0.533752	0.0196949	-1.90454	0.112287	0.766646	-4.18374
Regulation of Primary Mirna Processing	-0.554546	-0.0625837	-1.90429	0.112324	0.766646	-4.18389
Negative Regulation of Nucleotide Metabolic Process	-0.350788	-0.0131091	-1.90421	0.112336	0.766646	-4.18394
Regulation of Complement Dependent Cytotoxicity	-0.384863	0.0703896	-1.90281	0.112543	0.766646	-4.18479
Pyrimidine Deoxyribonucleotide Metabolic Process	0.456893	0.0138352	1.90257	0.112578	0.766646	-4.18493
Metanephric Glomerulus Development	-0.484061	0.0238396	-1.90232	0.112616	0.766646	-4.18508
Response to Parathyroid Hormone	0.467638	-0.0781744	1.90019	0.11293	0.767981	-4.18636
Epigenetic Programing of Male Pronucleus	-0.601024	0.0249142	-1.89864	0.11316	0.767981	-4.18729
Positive Regulation of Skeletal Muscle Tissue Regeneration	-0.398819	0.126506	-1.89695	0.113412	0.767981	-4.18831
Regulation of Skeletal Muscle Tissue Regeneration	-0.398819	0.126506	-1.89695	0.113412	0.767981	-4.18831
Alkaloid Metabolic Process	0.902539	-0.152826	1.8963	0.113508	0.767981	-4.1887
Cadmium Ion Transmembrane Transport	0.701842	0.167749	1.89588	0.113572	0.767981	-4.18896
Mast Cell Differentiation	-0.376724	-0.0359957	-1.89545	0.113635	0.767981	-4.18922
Hard Palate Development	0.519756	0.0720692	1.89301	0.114	0.767981	-4.19069
Amino Acid Betaine Metabolic Process	-0.516988	-0.0857787	-1.89072	0.114343	0.767981	-4.19207
Carnitine Metabolic Process	-0.516988	-0.0857787	-1.89072	0.114343	0.767981	-4.19207
Spindle Assembly Involved in Female Meiosis i	0.520007	-0.0398437	1.89052	0.114373	0.767981	-4.19219
Podocyte Apoptotic Process	-0.622894	0.10556	-1.89035	0.114398	0.767981	-4.19229
Leukocyte Mediated Cytotoxicity	-0.357445	-0.00901059	-1.89006	0.114443	0.767981	-4.19247
Eosinophil Activation	-0.410852	-0.0863017	-1.88845	0.114685	0.767981	-4.19344
n Terminal Protein Amino Acid Modification	-0.393937	0.00649684	-1.88702	0.1149	0.767981	-4.1943
Heparan Sulfate Proteoglycan Catabolic Process	-0.445485	-0.0352844	-1.88699	0.114904	0.767981	-4.19432
Regulation of Myeloid Leukocyte Mediated Immunity	-0.397626	0.114083	-1.88676	0.11494	0.767981	-4.19446
Regulation of Vascular Endothelial Growth Factor Receptor Signaling Pathway	0.505118	0.0558145	1.88652	0.114976	0.767981	-4.19461
Rna Splicing via Endonucleolytic Cleavage and Ligation	-0.438525	-0.0752394	-1.88501	0.115204	0.767981	-4.19552
Endonucleolytic Cleavage in Its1 to Separate Ssu Rrna from 5 8s Rrna and Lsu Rrna from Tricistronic Rrna Transcript Ssu Rrna 5 8s Rrna Lsu Rrna	-0.356852	0.0189004	-1.88356	0.115424	0.767981	-4.1964
Cellular Response to External Stimulus	-0.443691	-0.00758377	-1.88254	0.115579	0.767981	-4.19701
Regulation of Srebp Signaling Pathway	0.621399	-0.00349466	1.88244	0.115594	0.767981	-4.19707
Rna Decapping	-0.375125	-0.0397787	-1.88166	0.115712	0.767981	-4.19754
Androgen Biosynthetic Process	0.530622	0.0545454	1.88161	0.115719	0.767981	-4.19757
Pericardium Morphogenesis	0.469197	-0.0175515	1.88161	0.115719	0.767981	-4.19757
Positive Regulation of Chemokine c c Motif Ligand 5-Production	0.658503	0.0163986	1.88111	0.115796	0.767981	-4.19788
Adult Heart Development	-0.477921	-0.00603132	-1.88084	0.115836	0.767981	-4.19803
Embryonic Appendage Morphogenesis	0.384246	0.0132983	1.88081	0.115841	0.767981	-4.19806
Negative Regulation of Motor Neuron Apoptotic Process	0.43961	-0.0348008	1.88071	0.115856	0.767981	-4.19811
Blood Coagulation Fibrin Clot Formation	-0.604315	0.0266379	-1.88062	0.11587	0.767981	-4.19817
Endolysosomal Toll Like Receptor Signaling Pathway	-0.417802	-0.00703872	-1.88013	0.115945	0.767981	-4.19847
Positive Regulation of Bone Resorption	-0.44844	-0.0174734	-1.87931	0.116069	0.767981	-4.19896
Positive Regulation of Chemokine c x c Motif Ligand 2-Production	-0.446142	-0.0882563	-1.87846	0.116198	0.767981	-4.19947
Protein Geranylgeranylation	0.541295	0.00660578	1.87711	0.116406	0.767981	-4.20029
Cell Cell Signaling Involved in Cardiac Conduction	0.423015	-0.008338	1.87709	0.116408	0.767981	-4.2003
Regulation of Hyaluronan Biosynthetic Process	-0.499207	-0.0341593	-1.87693	0.116433	0.767981	-4.2004
Metanephric Glomerulus Vasculature Development	-0.614198	0.021523	-1.87641	0.116512	0.767981	-4.20071
Pyrimidine Nucleotide Biosynthetic Process	0.453994	-0.0032014	1.87492	0.11674	0.768824	-4.20161
Negative Regulation of Mirna Processing	-0.563741	0.0250575	-1.8728	0.117066	0.769737	-4.20289
Peptidyl Arginine Omega n Methylation	0.349119	-0.0803524	1.87239	0.11713	0.769737	-4.20315
Detection of Calcium Ion	0.540205	-0.0798197	1.87199	0.117191	0.769737	-4.20339
Negative Regulation of Regulated Secretory Pathway	-0.430014	0.0312656	-1.87068	0.117393	0.769737	-4.20418
Protein Targeting to Lysosome	-0.3655	-0.0616928	-1.87046	0.117427	0.769737	-4.20431
Positive Regulation of Microtubule Nucleation	-0.555065	-0.0126592	-1.86982	0.117525	0.769737	-4.2047
Regulation of Cysteine Type Endopeptidase Activity Involved in Apoptotic Signaling Pathway	0.471432	-0.0270627	1.86934	0.1176	0.769737	-4.20499
Cell Proliferation Involved in Metanephros Development	0.345306	0.0748096	1.86881	0.117681	0.769737	-4.20531
Positive Regulation of Transforming Growth Factor Beta Production	-0.470922	0.0539425	-1.8667	0.118008	0.769961	-4.20658
g Protein Coupled Opioid Receptor Signaling Pathway	-0.592983	-0.0910728	-1.86634	0.118064	0.769961	-4.2068
Regulation of Synaptic Vesicle Clustering	0.400358	-0.143844	1.86585	0.11814	0.769961	-4.2071
Neural Crest Cell Fate Commitment	0.593818	0.160047	1.86511	0.118255	0.769961	-4.20755
Retinol Metabolic Process	-0.419867	0.123017	-1.86507	0.118261	0.769961	-4.20757
Pigment Granule Localization	-0.386287	-0.00769087	-1.86446	0.118356	0.769961	-4.20794
Regulation of Eosinophil Migration	-0.568007	-0.0700149	-1.86407	0.118417	0.769961	-4.20818
Regulation of Camkk Ampk Signaling Cascade	-0.62477	-0.279014	-1.86338	0.118525	0.77001	-4.2086
Barbed End Actin Filament Capping	-0.417484	-0.0693805	-1.86226	0.118698	0.770486	-4.20927
Pyrimidine Ribonucleotide Biosynthetic Process	0.380665	0.0370276	1.86073	0.118938	0.771363	-4.2102
Positive Regulation of Insulin Like Growth Factor Receptor Signaling Pathway	0.420282	0.0230472	1.86011	0.119034	0.771363	-4.21058
Acute Inflammatory Response to Antigenic Stimulus	-0.395188	0.0227099	-1.85785	0.119388	0.772961	-4.21194
Forebrain Regionalization	0.647538	-0.108226	1.85725	0.119482	0.772961	-4.21231
Desmosome Organization	-0.516607	0.0350757	-1.85385	0.120018	0.77577	-4.21437
Response to Corticosterone	-0.768559	-0.0518383	-1.85089	0.120486	0.777433	-4.21616
Copper Ion Transport	0.390179	-0.018059	1.8499	0.120643	0.777433	-4.21676
Positive Regulation of Programmed Necrotic Cell Death	-0.342098	-0.0240897	-1.84979	0.12066	0.777433	-4.21683
Positive Regulation of Calcineurin Mediated Signaling	-0.374918	0.0387707	-1.84793	0.120954	0.777433	-4.21796
Sleep	-0.480481	-0.0114961	-1.84788	0.120963	0.777433	-4.21799
Proximal Distal Pattern Formation	0.353305	0.0100595	1.84603	0.121257	0.777433	-4.21911
Negative Regulation of Nuclear Transcribed Mrna Catabolic Process Deadenylation Dependent Decay	0.447523	-0.0589885	1.84601	0.121261	0.777433	-4.21912
Nk t Cell Activation	0.339298	0.0217034	1.8452	0.121389	0.777433	-4.21961
Retrograde Trans Synaptic Signaling by Lipid	0.62937	0.0205319	1.84449	0.121503	0.777433	-4.22004
Regulation of Leukocyte Tethering or Rolling	-0.543414	-0.0106075	-1.84443	0.121513	0.777433	-4.22008
4fe 4s Cluster Assembly	-0.658364	-0.212162	-1.84426	0.12154	0.777433	-4.22019
Spinal Cord Motor Neuron Cell Fate Specification	0.681707	0.167405	1.84396	0.121588	0.777433	-4.22037
Negative Regulation of Steroid Hormone Secretion	-0.660315	0.00552804	-1.84394	0.121591	0.777433	-4.22038
Negative Regulation of Transcription by Rna Polymerase i	-0.347207	-0.105799	-1.84024	0.122184	0.780575	-4.22263
Trna Threonylcarbamoyladenosine Metabolic Process	-0.450314	-0.0141461	-1.8393	0.122335	0.780843	-4.2232
Negative Regulation of Telomerase Activity	-0.442164	-0.0271227	-1.83835	0.122487	0.780843	-4.22377
Mast Cell Activation	-0.34335	0.0989629	-1.83763	0.122604	0.780843	-4.22421
Trabecula Morphogenesis	0.342964	0.0067226	1.83745	0.122633	0.780843	-4.22432
Positive Regulation of Keratinocyte Proliferation	0.367562	0.134465	1.83533	0.122976	0.782168	-4.22561
Phosphatidic Acid Biosynthetic Process	-0.369856	-0.0256488	-1.8349	0.123045	0.782168	-4.22587
Pharyngeal Arch Artery Morphogenesis	0.33577	-0.00533724	1.83215	0.12349	0.784348	-4.22754
Negative Regulation of Meiotic Cell Cycle Phase Transition	-0.503239	0.173857	-1.8313	0.123628	0.784581	-4.22806
Positive Regulation of Transmission of Nerve Impulse	0.545162	0.178293	1.83065	0.123733	0.784598	-4.22845
Post Translational Protein Targeting to Membrane Translocation	-0.545524	-0.0159301	-1.82888	0.124023	0.785175	-4.22953
Vascular Endothelial Growth Factor Receptor 2-Signaling Pathway	0.624488	-0.0144091	1.82884	0.124029	0.785175	-4.22955
Regulation of Fc Receptor Mediated Stimulatory Signaling Pathway	-0.367672	-0.0264945	-1.8273	0.124281	0.785536	-4.23049
Positive Regulation of Hydrogen Peroxide Mediated Programmed Cell Death	-0.510254	0.0196641	-1.82724	0.12429	0.785536	-4.23052
Trna 5-End Processing	0.388269	-0.0557038	1.82486	0.12468	0.787352	-4.23197
Mesenchymal Cell Proliferation	0.401449	0.0191539	1.82338	0.124923	0.788139	-4.23287
Negative Regulation of Fibrinolysis	-0.608983	-0.0850982	-1.82285	0.12501	0.788139	-4.23319
Regulation of Keratinocyte Proliferation	0.369027	0.0232404	1.82205	0.125141	0.788316	-4.23368
Oxaloacetate Metabolic Process	0.510943	-0.0793153	1.82005	0.125471	0.789747	-4.2349
Regulation of Platelet Derived Growth Factor Receptor Signaling Pathway	-0.389686	-0.0450166	-1.81467	0.126361	0.794225	-4.23817
Cyclic Nucleotide Catabolic Process	-0.587884	0.166997	-1.81387	0.126495	0.794225	-4.23866
l Phenylalanine Catabolic Process	0.361514	0.0586908	1.81288	0.12666	0.794225	-4.23926
Positive Regulation of Cellular Senescence	-0.496805	0.0534992	-1.81133	0.126917	0.794225	-4.2402
Trophoblast Giant Cell Differentiation	0.355818	-0.0361127	1.8111	0.126957	0.794225	-4.24035
Meiotic Chromosome Condensation	0.515358	-0.0253669	1.81078	0.127009	0.794225	-4.24054
Regulation of Mast Cell Chemotaxis	0.45473	0.102899	1.80952	0.12722	0.794225	-4.2413
Protein Repair	0.601426	-0.0711616	1.80875	0.127349	0.794225	-4.24178
Regulation of Cdc42 Protein Signal Transduction	-0.529205	-0.0592693	-1.80753	0.127554	0.794225	-4.24252
Response to Vitamin d	-0.349811	-0.00658847	-1.80672	0.12769	0.794225	-4.24301
Cell Cell Recognition	0.356689	-0.106832	1.80629	0.127763	0.794225	-4.24328
Positive Regulation of Protein Exit from Endoplasmic Reticulum	-0.363862	-0.172944	-1.80601	0.127809	0.794225	-4.24345
Cytidine Metabolic Process	-0.615518	-0.186537	-1.80578	0.127847	0.794225	-4.24358
Folic Acid Metabolic Process	0.405475	0.168722	1.80526	0.127934	0.794225	-4.2439
Pericentric Heterochromatin Formation	0.437496	-0.0229827	1.80515	0.127954	0.794225	-4.24397
One Carbon Metabolic Process	-0.41714	0.0229457	-1.80468	0.128033	0.794225	-4.24425
Av Node Cell to Bundle of His Cell Signaling	0.653259	0.0112377	1.8039	0.128164	0.794225	-4.24473
Protein Localization to Nucleoplasm	0.478631	0.0412338	1.80201	0.128483	0.794225	-4.24588
Antigen Processing and Presentation	-0.358403	-0.0452544	-1.8003	0.128771	0.794225	-4.24692
Myofibroblast Contraction	0.477835	0.0919719	1.79939	0.128927	0.794225	-4.24748
Negative Regulation of Cell Cell Adhesion Mediated by Cadherin	-0.419952	-0.0229675	-1.79879	0.129029	0.794225	-4.24785
Regulation of Germ Cell Proliferation	-0.530477	0.0400786	-1.7981	0.129145	0.794225	-4.24827
Srp Dependent Cotranslational Protein Targeting to Membrane Translocation	-0.490224	0.0228398	-1.7978	0.129196	0.794225	-4.24845
Carbohydrate Import Across Plasma Membrane	-0.576331	0.0605651	-1.79772	0.129209	0.794225	-4.2485
Positive Regulation of Exit from Mitosis	0.574539	0.0161024	1.79758	0.129234	0.794225	-4.24858
Oligosaccharide Biosynthetic Process	-0.330587	-0.0640816	-1.79741	0.129263	0.794225	-4.24869
t Cell Mediated Immunity	-0.34953	0.000966535	-1.79719	0.129301	0.794225	-4.24882
Regulation of Nuclear Cell Cycle Dna Replication	0.520455	0.0136117	1.79694	0.129343	0.794225	-4.24897
Spermidine Metabolic Process	-0.486794	-0.0016151	-1.79588	0.129523	0.794225	-4.24962
Sa Node Cell to Atrial Cardiac Muscle Cell Communication	0.376526	0.149023	1.79427	0.129798	0.794225	-4.2506
b Cell Homeostasis	-0.356158	-0.0628584	-1.79422	0.129807	0.794225	-4.25063
Regulation of t Cell Mediated Cytotoxicity	-0.41991	-0.0769771	-1.79387	0.129865	0.794225	-4.25084
Atrioventricular Node Development	-0.526491	0.147198	-1.79356	0.129919	0.794225	-4.25103
Snrna Modification	0.641842	0.055463	1.79349	0.129931	0.794225	-4.25108
Regulation of Acute Inflammatory Response	-0.3583	-0.0137361	-1.79312	0.129994	0.794225	-4.2513
Attachment of Spindle Microtubules to Kinetochore	0.397146	-0.0323611	1.79218	0.130155	0.794225	-4.25188
Immune Response to Tumor Cell	-0.494965	-0.066708	-1.79183	0.130216	0.794225	-4.25209
Neutrophil Clearance	-0.511743	-0.066414	-1.79144	0.130282	0.794225	-4.25233
Response to Activity	-0.32966	-0.0185842	-1.79132	0.130302	0.794225	-4.2524
Regulation of Morphogenesis of a Branching Structure	0.331946	0.0162942	1.78961	0.130597	0.794225	-4.25345
Heart Formation	0.392047	-0.0213415	1.78891	0.130717	0.794225	-4.25387
Proximal Distal Pattern Formation Involved in Nephron Development	-0.465238	-0.0751556	-1.78852	0.130782	0.794225	-4.25411
Vacuolar Proton Transporting v Type Atpase Complex Assembly	-0.433989	-0.103396	-1.78787	0.130896	0.794225	-4.25451
Negative Regulation of Lipid Localization	-0.372125	0.0760174	-1.78683	0.131074	0.794225	-4.25514
Negative Regulation of Nitric Oxide Metabolic Process	-0.403558	-0.0314553	-1.78663	0.131109	0.794225	-4.25526
Cerebellar Cortex Formation	-0.343658	-0.00108884	-1.78656	0.13112	0.794225	-4.2553
Synaptic Vesicle Cytoskeletal Transport	-0.428386	0.0746382	-1.78608	0.131204	0.794225	-4.2556
Cytolysis in Another Organism	0.613669	0.161994	1.78598	0.131221	0.794225	-4.25566
Ganglion Development	0.443705	0.0374248	1.78561	0.131284	0.794225	-4.25588
Regulation of Leukocyte Mediated Immunity	-0.32942	0.0311454	-1.78521	0.131354	0.794225	-4.25613
Leukocyte Degranulation	-0.348253	0.0843982	-1.78392	0.131577	0.794834	-4.25692
Embryonic Skeletal System Development	0.400643	0.0101517	1.783	0.131736	0.794834	-4.25748
Monoacylglycerol Metabolic Process	-0.38773	0.0995862	-1.78086	0.132107	0.794834	-4.25879
Positive Regulation of Protein Targeting to Mitochondrion	0.368444	0.0836643	1.78075	0.132127	0.794834	-4.25885
Embryonic Cleavage	-0.352542	0.0327636	-1.77946	0.132351	0.794834	-4.25964
Proteoglycan Catabolic Process	-0.443865	-0.0571394	-1.77936	0.132369	0.794834	-4.2597
Regulation of Rna Export from Nucleus	-0.461139	0.00874678	-1.77905	0.132423	0.794834	-4.25989
Positive Regulation of Mitotic Sister Chromatid Separation	0.341074	-0.0370565	1.77888	0.132452	0.794834	-4.26
Embryonic Skeletal System Morphogenesis	0.423255	0.00499857	1.77802	0.132602	0.794834	-4.26052
Regulation of Nucleobase Containing Compound Transport	-0.458659	-0.012439	-1.77777	0.132646	0.794834	-4.26068
Schwann Cell Migration	-0.381841	-0.0684448	-1.77757	0.132681	0.794834	-4.2608
Regulation of Peptidyl Serine Phosphorylation of Stat Protein	0.325671	0.0718013	1.77726	0.132735	0.794834	-4.26099
Sialylation	-0.594878	-0.0930216	-1.77671	0.132831	0.794834	-4.26132
Erk5 Cascade	-0.442354	-0.0790165	-1.77629	0.132904	0.794834	-4.26158
Transforming Growth Factor Beta1 Production	-0.447196	-0.0830459	-1.7736	0.133375	0.795453	-4.26322
Ectoderm Development	0.370489	-0.0227128	1.77228	0.133607	0.795453	-4.26403
Cellular Response to Fluid Shear Stress	-0.464974	-0.0808553	-1.7716	0.133727	0.795453	-4.26445
Phagocytosis	-0.333302	0.00913364	-1.77121	0.133796	0.795453	-4.26468
Organelle Membrane Fusion	-0.332756	-0.00748147	-1.77115	0.133806	0.795453	-4.26472
Cell Communication by Electrical Coupling	-0.410845	-0.0622421	-1.77093	0.133845	0.795453	-4.26485
Pyrimidine Nucleoside Catabolic Process	-0.643786	-0.145847	-1.77054	0.133914	0.795453	-4.26509
Pyrimidine Ribonucleoside Metabolic Process	-0.643786	-0.145847	-1.77054	0.133914	0.795453	-4.26509
Protein Kinase c Activating g Protein Coupled Receptor Signaling Pathway	-0.462942	0.0150524	-1.77039	0.133939	0.795453	-4.26518
Regulation of Bile Acid Metabolic Process	-0.528067	-0.00413262	-1.76939	0.134116	0.795886	-4.2658
Regulation of Hair Follicle Maturation	0.394267	0.19056	1.76672	0.134589	0.798076	-4.26743
Clustering of Voltage Gated Sodium Channels	-0.628348	-0.0293022	-1.76394	0.135082	0.800379	-4.26913
Blood Vessel Endothelial Cell Differentiation	-0.395011	-0.00697394	-1.76255	0.135329	0.800834	-4.26998
Peripheral Nervous System Axon Ensheathment	-0.429985	-0.00580876	-1.76233	0.135367	0.800834	-4.27011
Regulation of Tetrapyrrole Metabolic Process	-0.528164	-0.113899	-1.75941	0.135889	0.802019	-4.2719
Cell Cell Adhesion Mediated by Cadherin	-0.362492	0.028479	-1.75807	0.136128	0.802019	-4.27272
Cytolysis	0.526107	0.178766	1.75788	0.136163	0.802019	-4.27284
Muscle Atrophy	-0.370349	-0.0188519	-1.75645	0.136419	0.802019	-4.27371
Positive Regulation of Toll Like Receptor 3-Signaling Pathway	-0.538423	-0.0156847	-1.75447	0.136775	0.802019	-4.27492
Negative Regulation of Double Strand Break Repair via Nonhomologous End Joining	-0.357212	-0.094066	-1.7536	0.136931	0.802019	-4.27545
Late Endosome to Vacuole Transport via Multivesicular Body Sorting Pathway	-0.345003	0.0348529	-1.75352	0.136946	0.802019	-4.27551
Response to l Leucine	-0.489824	-0.00690266	-1.75324	0.136996	0.802019	-4.27567
Positive Regulation of Ruffle Assembly	-0.452972	-0.0544957	-1.75262	0.137109	0.802019	-4.27606
Craniofacial Suture Morphogenesis	0.578923	0.054783	1.75246	0.137136	0.802019	-4.27615
Spermine Metabolic Process	-0.64429	0.0437513	-1.75189	0.137241	0.802019	-4.2765
Negative Regulation of Vascular Endothelial Growth Factor Receptor Signaling Pathway	0.503095	-0.00595977	1.75175	0.137265	0.802019	-4.27659
Ruffle Assembly	-0.329238	-0.0464489	-1.75053	0.137486	0.802019	-4.27734
Seminiferous Tubule Development	-0.355735	-0.0568233	-1.75025	0.137537	0.802019	-4.27751
Positive Regulation of Transcription Regulatory Region Dna Binding	0.376193	-0.0137472	1.7502	0.137546	0.802019	-4.27754
Growth Plate Cartilage Development	0.454544	0.0336584	1.74977	0.137623	0.802019	-4.2778
Glucocorticoid Secretion	-0.6685	0.100253	-1.74971	0.137634	0.802019	-4.27784
Uv Damage Excision Repair	-0.3424	-0.0662299	-1.74968	0.137639	0.802019	-4.27785
Cortisol Metabolic Process	-0.476647	0.00459198	-1.74955	0.137664	0.802019	-4.27794
Establishment of Lymphocyte Polarity	-0.38994	0.0341958	-1.74909	0.137746	0.802019	-4.27822
Negative Regulation of Fatty Acid Oxidation	0.447918	0.0766443	1.74901	0.137761	0.802019	-4.27826
Negative Regulation of Amyloid Beta Clearance	-0.337214	-0.040943	-1.74712	0.138103	0.802484	-4.27942
Pigment Granule Organization	-0.347524	-0.00767155	-1.74614	0.138283	0.802484	-4.28003
Regulation of Angiotensin Levels in Blood	-0.370072	0.0632793	-1.74507	0.138477	0.802484	-4.28068
Flavin Containing Compound Metabolic Process	-0.458003	-0.0839606	-1.74488	0.138511	0.802484	-4.28079
Leukocyte Tethering or Rolling	-0.380887	-0.0178321	-1.74427	0.138623	0.802484	-4.28117
Positive Regulation of Thyroid Hormone Generation	0.357321	0.264962	1.74352	0.13876	0.802484	-4.28163
Regulation of Thyroid Hormone Generation	0.357321	0.264962	1.74352	0.13876	0.802484	-4.28163
Regulation of Sodium Ion Transmembrane Transport	0.419975	0.0189825	1.74324	0.13881	0.802484	-4.2818
Positive Regulation of Animal Organ Morphogenesis	0.325977	-0.00569682	1.74292	0.138869	0.802484	-4.282
Negative Regulation of Synaptic Transmission Gabaergic	0.36318	-0.022515	1.74283	0.138886	0.802484	-4.28205
Negative Regulation of Tissue Remodeling	-0.383082	-0.0305372	-1.74024	0.13936	0.804479	-4.28364
Phospholipid Dephosphorylation	-0.327688	-0.0190281	-1.73941	0.139511	0.804479	-4.28414
Positive Regulation of Glial Cell Proliferation	-0.324416	0.0403007	-1.73891	0.139603	0.804479	-4.28445
Vitamin k Metabolic Process	-0.544981	-0.00322328	-1.73843	0.139692	0.804479	-4.28475
Lymphocyte Aggregation	-0.62405	0.0649095	-1.73809	0.139755	0.804479	-4.28496
Cd4 Positive Alpha Beta t Cell Proliferation	-0.328996	-0.0436946	-1.73637	0.140072	0.805701	-4.28601
Protein Neddylation	0.453437	-0.00832058	1.73459	0.1404	0.805974	-4.2871
g Protein Coupled Receptor Signaling Pathway Involved in Heart Process	-0.538044	-0.0921043	-1.73434	0.140446	0.805974	-4.28725
Telomere Localization	-0.6074	-0.0935559	-1.73341	0.140618	0.805974	-4.28783
Cholesterol Catabolic Process	0.49609	-0.160178	1.73325	0.140647	0.805974	-4.28792
Gamma Aminobutyric Acid Biosynthetic Process	0.498878	0.143733	1.73315	0.140665	0.805974	-4.28798
Respiratory Burst	-0.317201	-0.0653732	-1.73187	0.140902	0.805974	-4.28876
Regulation of Amino Acid Transmembrane Transport	-0.369543	-0.0792836	-1.73094	0.141075	0.805974	-4.28933
Estrous Cycle	0.384343	0.0163844	1.73041	0.141175	0.805974	-4.28966
Commitment of Neuronal Cell to Specific Neuron Type in Forebrain	0.597372	0.0363378	1.73019	0.141215	0.805974	-4.2898
Forebrain Neuron Fate Commitment	0.597372	0.0363378	1.73019	0.141215	0.805974	-4.2898
Positive Regulation of Extrinsic Apoptotic Signaling Pathway in Absence of Ligand	-0.352925	0.0403289	-1.72925	0.141389	0.805974	-4.29037
Luteinization	-0.371501	0.00299983	-1.72893	0.14145	0.805974	-4.29057
Negative Regulation of Tumor Necrosis Factor Mediated Signaling Pathway	-0.37071	0.01731	-1.72817	0.141591	0.805974	-4.29104
Acrosome Reaction	0.34131	0.0525669	1.72815	0.141594	0.805974	-4.29105
Snare Complex Assembly	0.329544	-0.0970423	1.72721	0.141769	0.805974	-4.29162
Regulation of Cilium Beat Frequency	0.430302	0.0802884	1.72667	0.141871	0.805974	-4.29196
Positive Regulation of Mesenchymal Cell Proliferation	0.421378	0.0116741	1.72536	0.142115	0.805974	-4.29276
Regulation of Long Term Synaptic Depression	-0.386787	-0.106027	-1.7252	0.142145	0.805974	-4.29286
Protein o Linked Glycosylation via Serine	-0.588405	-0.00222225	-1.72277	0.142601	0.805974	-4.29435
Protein Catabolic Process in the Vacuole	-0.35298	-0.093193	-1.72273	0.142607	0.805974	-4.29437
Cartilage Condensation	0.415501	0.0609762	1.72096	0.142939	0.805974	-4.29546
Ectodermal Cell Differentiation	-0.467076	-0.202233	-1.72045	0.143036	0.805974	-4.29577
Cellular Response to Sterol	0.337994	0.00074679	1.72013	0.143096	0.805974	-4.29597
Regulation of Cell Substrate Junction Organization	-0.355022	-0.0632494	-1.71961	0.143194	0.805974	-4.29629
Response to Redox State	0.402547	0.118862	1.71947	0.14322	0.805974	-4.29637
Glycoprotein Catabolic Process	-0.354655	-0.0392018	-1.7191	0.14329	0.805974	-4.2966
Regulation of Neuronal Synaptic Plasticity	-0.33599	0.0150614	-1.71899	0.14331	0.805974	-4.29666
Nuclear Pore Localization	-0.422196	-0.0363441	-1.71837	0.143427	0.805974	-4.29705
Regulation of Endothelial Cell Chemotaxis	0.378339	0.0206528	1.7183	0.143442	0.805974	-4.29709
Regulation of Urine Volume	-0.392092	-0.0236323	-1.71828	0.143445	0.805974	-4.2971
Positive Regulation of Ubiquitin Protein Transferase Activity	0.315534	-0.0735437	1.71817	0.143465	0.805974	-4.29717
Norepinephrine Metabolic Process	-0.365845	0.0336572	-1.71764	0.143565	0.805974	-4.29749
Primary Amino Compound Metabolic Process	-0.392341	-0.0211484	-1.71755	0.143583	0.805974	-4.29755
Positive Regulation of Synaptic Vesicle Clustering	0.394953	-0.189093	1.7163	0.143818	0.806546	-4.29831
Noradrenergic Neuron Differentiation	0.424621	0.0891669	1.7159	0.143895	0.806546	-4.29856
Inner Dynein Arm Assembly	-0.352082	0.217701	-1.71372	0.144308	0.807623	-4.2999
Negative Regulation of Lymphocyte Migration	-0.476918	-0.0250453	-1.71366	0.144319	0.807623	-4.29994
Negative Regulation of Translational Elongation	0.568938	-0.0955727	1.7127	0.144501	0.807623	-4.30052
Hair Follicle Maturation	-0.47376	-0.0382125	-1.71224	0.144589	0.807623	-4.30081
Motor Neuron Apoptotic Process	0.326801	-0.0160306	1.71211	0.144613	0.807623	-4.30089
Lymphocyte Migration	-0.349548	-0.00339328	-1.70899	0.145209	0.810364	-4.30281
Myeloid Leukocyte Activation	-0.320646	0.035914	-1.70758	0.145477	0.810631	-4.30367
Lactate Biosynthetic Process	0.47433	-0.108642	1.70753	0.145487	0.810631	-4.3037
Cellular Lipid Catabolic Process	-0.325486	0.0150767	-1.70708	0.145574	0.810631	-4.30398
Caveolin Mediated Endocytosis	-0.440362	-0.0787881	-1.70636	0.145712	0.810815	-4.30442
Subpallium Development	0.52013	-0.0141566	1.70516	0.145942	0.811505	-4.30516
Layer Formation in Cerebral Cortex	0.366824	0.00351976	1.70319	0.146321	0.811552	-4.30637
Vesicle Tethering Involved in Exocytosis	-0.334757	0.0451124	-1.70236	0.14648	0.811552	-4.30687
Negative Regulation of Nervous System Process	-0.381786	0.00332382	-1.70204	0.146543	0.811552	-4.30707
Establishment of Protein Localization to Vacuole	-0.344607	-0.0336961	-1.70167	0.146614	0.811552	-4.3073
Response to Interleukin 4	0.376034	0.0169914	1.70152	0.146642	0.811552	-4.30739
Regulation of Phagocytosis	-0.318762	0.0080911	-1.7014	0.146666	0.811552	-4.30747
Regulation of Odontogenesis	0.356167	-0.0397437	1.70101	0.146741	0.811552	-4.30771
Gamma Aminobutyric Acid Metabolic Process	0.520781	0.0379366	1.70024	0.146889	0.811552	-4.30818
Smooth Muscle Cell Chemotaxis	0.474343	-0.0151219	1.69953	0.147028	0.811552	-4.30862
n Terminal Protein Amino Acid Acetylation	-0.389177	-0.0576436	-1.69884	0.14716	0.811552	-4.30904
Intracellular Magnesium Ion Homeostasis	-0.518261	0.195009	-1.6982	0.147284	0.811552	-4.30943
Terminal Button Organization	-0.439638	-0.192611	-1.69816	0.147291	0.811552	-4.30945
Synaptic Vesicle Docking	-0.39694	0.0675445	-1.69745	0.14743	0.811552	-4.30989
Glial Cell Fate Commitment	0.376759	0.00068389	1.69745	0.14743	0.811552	-4.30989
t Helper 2-Cell Cytokine Production	-0.319567	0.0665117	-1.69485	0.147934	0.813618	-4.31149
Negative Regulation of Mitochondrial Calcium Ion Concentration	-0.336562	0.170229	-1.69443	0.148017	0.813618	-4.31175
Regulation of Metaphase Plate Congression	0.332427	-0.031749	1.6918	0.148529	0.815849	-4.31336
Regulation of Isotype Switching	-0.345667	-0.00430309	-1.68875	0.149126	0.818543	-4.31524
Actin Myosin Filament Sliding	-0.417273	-0.093857	-1.68722	0.149427	0.819395	-4.31618
Mammary Gland Branching Involved in Pregnancy	-0.468125	0.0225178	-1.68673	0.149522	0.819395	-4.31647
Regulation of Ketone Biosynthetic Process	-0.3833	-0.0605495	-1.68579	0.149709	0.819395	-4.31706
Microglia Development	-0.506149	0.0488234	-1.68549	0.149766	0.819395	-4.31724
Histamine Transport	-0.359403	0.0171967	-1.68525	0.149815	0.819395	-4.31739
Regulation of Antigen Receptor Mediated Signaling Pathway	-0.35257	0.039914	-1.68448	0.149965	0.819632	-4.31786
Lipid Phosphorylation	-0.399026	-0.0184282	-1.68293	0.150272	0.820166	-4.31881
Toll Like Receptor 3-Signaling Pathway	-0.423139	0.0035312	-1.68291	0.150276	0.820166	-4.31883
Cell Proliferation Involved in Heart Morphogenesis	0.377411	0.0465576	1.68228	0.150401	0.82024	-4.31921
Leukotriene Metabolic Process	-0.427069	0.00774688	-1.68176	0.150504	0.82024	-4.31953
Angiogenesis Involved in Coronary Vascular Morphogenesis	0.370283	-0.00766487	1.67999	0.150854	0.821565	-4.32062
Nmda Selective Glutamate Receptor Signaling Pathway	-0.416627	-0.144911	-1.67926	0.150999	0.821772	-4.32107
Membrane Repolarization During Atrial Cardiac Muscle Cell Action Potential	-0.750369	-0.172236	-1.67685	0.151478	0.823798	-4.32255
Locomotor Rhythm	0.325675	-0.0231014	1.67524	0.1518	0.824575	-4.32354
Negative Regulation of Superoxide Anion Generation	-0.54445	-0.102483	-1.67506	0.151836	0.824575	-4.32365
Double Strand Break Repair via Break Induced Replication	0.429544	-0.0396351	1.67394	0.15206	0.825184	-4.32434
Regulation of Mitochondrial Dna Replication	-0.380512	-0.0800112	-1.67342	0.152163	0.825184	-4.32466
Cardiac Ventricle Formation	-0.382097	-0.145742	-1.67253	0.152342	0.825374	-4.32521
Xenobiotic Transport	-0.393728	0.0395921	-1.67217	0.152413	0.825374	-4.32543
Protein Catabolic Process at Synapse	-0.477409	-0.0947018	-1.67126	0.152596	0.825782	-4.32599
Response to Pain	-0.397728	-0.00483531	-1.66898	0.153055	0.827073	-4.32739
Spinal Cord Patterning	0.525201	-0.0262526	1.6687	0.153111	0.827073	-4.32756
Mesonephric Duct Development	-0.311803	0.23373	-1.66766	0.153319	0.827073	-4.3282
Positive Regulation of Gtpase Activity	-0.307786	-0.00239309	-1.66745	0.153363	0.827073	-4.32833
Positive Regulation of Interleukin 18-Production	-0.494056	-0.0354547	-1.66708	0.153437	0.827073	-4.32856
Negative Regulation of Dendritic Spine Maintenance	0.463076	-0.0480513	1.66648	0.153559	0.827073	-4.32893
Positive Regulation of Gamma Aminobutyric Acid Secretion	-0.67543	0.00872236	-1.66633	0.153589	0.827073	-4.32902
Positive Regulation of Embryonic Development	0.304832	0.0580969	1.66352	0.154157	0.827413	-4.33075
Endocardial Cushion Fusion	-0.325682	0.0383821	-1.66311	0.15424	0.827413	-4.331
Cornea Development in Camera Type Eye	0.427163	-0.0923334	1.66299	0.154264	0.827413	-4.33107
Negative Regulation of Amino Acid Transport	-0.43791	0.10359	-1.66235	0.154395	0.827413	-4.33147
Ribosome Associated Ubiquitin Dependent Protein Catabolic Process	0.365349	-0.0319494	1.66123	0.154621	0.827413	-4.33215
Phospholipid Homeostasis	-0.304998	-0.042348	-1.6605	0.15477	0.827413	-4.3326
Viral Translational Termination Reinitiation	0.656371	-0.165894	1.6603	0.154811	0.827413	-4.33273
Regulation of Translation Initiation in Response to Endoplasmic Reticulum Stress	-0.346525	0.021035	-1.65944	0.154986	0.827413	-4.33326
Negative Regulation of Tubulin Deacetylation	0.366691	0.14667	1.65928	0.155018	0.827413	-4.33335
Hypotonic Response	0.637383	0.17615	1.65851	0.155177	0.827413	-4.33383
Regulation of Torc2 Signaling	-0.58364	-0.0658731	-1.65803	0.155273	0.827413	-4.33412
Gpi Anchor Metabolic Process	-0.365755	-0.0345772	-1.65803	0.155274	0.827413	-4.33412
Release of Sequestered Calcium Ion into Cytosol by Endoplasmic Reticulum	0.306681	0.0556328	1.65747	0.155387	0.827413	-4.33447
Striatum Development	0.505909	-0.0100886	1.65734	0.155415	0.827413	-4.33455
Somatic Stem Cell Division	-0.39442	-0.0300091	-1.65733	0.155416	0.827413	-4.33455
Regulation of Short Term Neuronal Synaptic Plasticity	-0.411181	0.0961332	-1.65708	0.155467	0.827413	-4.33471
Cardiac Neural Crest Cell Differentiation Involved in Heart Development	0.318058	0.0532177	1.657	0.155483	0.827413	-4.33476
Diacylglycerol Metabolic Process	-0.394722	0.0591414	-1.65477	0.15594	0.828391	-4.33613
o Glycan Processing	-0.467709	-0.113691	-1.65433	0.156032	0.828391	-4.3364
Positive Regulation of Extrinsic Apoptotic Signaling Pathway via Death Domain Receptors	-0.306102	-0.127253	-1.65409	0.156079	0.828391	-4.33655
Cell Aggregation	0.34013	0.115375	1.65359	0.156182	0.828391	-4.33685
Regulation of Spindle Checkpoint	0.320761	-0.039828	1.65321	0.156261	0.828391	-4.33709
Nuclear Migration	-0.322669	-0.0107691	-1.65295	0.156314	0.828391	-4.33725
Negative Regulation of Lipoprotein Lipase Activity	-0.390799	-0.0539167	-1.65195	0.15652	0.828909	-4.33787
Regulation of Postsynaptic Density Assembly	0.381868	0.0552015	1.64943	0.157039	0.830676	-4.33942
Response to Camptothecin	0.434144	0.149647	1.64653	0.157639	0.830676	-4.3412
Positive Regulation of Chromatin Organization	-0.436815	0.00274489	-1.64565	0.157822	0.830676	-4.34174
Regulation of Protein Localization to Cilium	0.500634	-0.0495089	1.64541	0.157871	0.830676	-4.34189
Neutrophil Mediated Killing of Bacterium	0.422727	-0.0522193	1.64375	0.158216	0.830676	-4.34291
Vacuole Fusion	-0.347568	-0.0357429	-1.64358	0.158251	0.830676	-4.34301
Regulation of Endoplasmic Reticulum Unfolded Protein Response	-0.331685	-0.0906243	-1.64343	0.158283	0.830676	-4.34311
Regulation of Lysosome Organization	-0.313702	-0.0196777	-1.64221	0.158537	0.830676	-4.34386
Regulation of Rab Protein Signal Transduction	-0.429483	0.0386997	-1.64171	0.15864	0.830676	-4.34416
Psychomotor Behavior	0.547281	-0.119065	1.64136	0.158713	0.830676	-4.34438
Response to Stimulus Involved in Regulation of Muscle Adaptation	0.517645	0.101848	1.6405	0.158892	0.830676	-4.34491
Negative Regulation of Adenylate Cyclase Activating g Protein Coupled Receptor Signaling Pathway	-0.370966	-0.00356749	-1.64025	0.158945	0.830676	-4.34506
Peptidoglycan Metabolic Process	0.538493	-0.0587633	1.64025	0.158946	0.830676	-4.34507
Positive Regulation of Voltage Gated Calcium Channel Activity	0.538493	-0.0628583	1.64025	0.158946	0.830676	-4.34507
Regulation of Natural Killer Cell Differentiation Involved in Immune Response	0.538493	-0.0587633	1.64025	0.158946	0.830676	-4.34507
Regulation of Copii Vesicle Coating	-0.431774	-0.0120621	-1.64001	0.158996	0.830676	-4.34522
Dorsal Ventral Pattern Formation	0.318141	0.0153085	1.63969	0.159061	0.830676	-4.34541
Response to Nitrosative Stress	-0.370843	-0.199279	-1.6391	0.159186	0.830676	-4.34577
Organ Induction	0.473372	-0.0325411	1.63902	0.159202	0.830676	-4.34582
Ascending Aorta Development	0.503567	-0.0542375	1.63891	0.159226	0.830676	-4.34589
Post Golgi Vesicle Mediated Transport	-0.304832	-0.058707	-1.63873	0.159263	0.830676	-4.346
Kinetochore Assembly	-0.342504	-0.0346079	-1.63694	0.159638	0.830676	-4.3471
Primitive Streak Formation	-0.467687	-0.0759048	-1.63659	0.159711	0.830676	-4.34732
Regulation of Cgmp Mediated Signaling	0.314844	-0.0234036	1.6365	0.15973	0.830676	-4.34737
Vocal Learning	-0.552106	-0.00948724	-1.63616	0.159802	0.830676	-4.34758
Formation of Radial Glial Scaffolds	-0.548661	-0.0292253	-1.63573	0.159891	0.830676	-4.34784
Icosanoid Biosynthetic Process	-0.343191	0.0391077	-1.63544	0.159954	0.830676	-4.34803
Positive Regulation of Fibroblast Growth Factor Production	-0.43	0.0678476	-1.63538	0.159965	0.830676	-4.34806
Regulation of Dna Duplex Unwinding	-0.537716	0.0114438	-1.63526	0.159991	0.830676	-4.34814
Regulation of Superoxide Anion Generation	-0.330707	-0.0133236	-1.6343	0.160194	0.831164	-4.34873
Actin Filament Severing	-0.311636	-0.0974968	-1.63371	0.160317	0.831164	-4.34909
Mesodermal Cell Fate Specification	0.363385	0.0844579	1.63327	0.16041	0.831164	-4.34936
Negative Regulation of Tyrosine Phosphorylation of Stat Protein	-0.376147	0.0472651	-1.63255	0.160562	0.831223	-4.3498
Golgi to Lysosome Transport	-0.36442	-0.0198602	-1.63199	0.160681	0.831223	-4.35015
Protein Deglycosylation	-0.349877	-0.0444179	-1.63046	0.161003	0.831223	-4.35109
Regulation of Voltage Gated Sodium Channel Activity	0.369638	-0.00441396	1.63002	0.161096	0.831223	-4.35136
Negative Regulation of Low Density Lipoprotein Receptor Activity	-0.452439	0.032168	-1.62953	0.1612	0.831223	-4.35166
Fat Pad Development	-0.424212	-0.0149485	-1.62861	0.161394	0.831223	-4.35223
Mammary Gland Alveolus Development	0.371768	0.0482781	1.62856	0.161406	0.831223	-4.35226
Modulation of Process of Another Organism	-0.612911	0.0918711	-1.62842	0.161435	0.831223	-4.35234
Leukocyte Mediated Immunity	-0.297219	0.0209414	-1.6284	0.16144	0.831223	-4.35236
b Cell Proliferation Involved in Immune Response	-0.517076	-0.0628502	-1.62795	0.161535	0.831223	-4.35263
Ganglioside Catabolic Process	-0.427647	-0.0300591	-1.62704	0.161729	0.831223	-4.3532
Regulation of Hormone Biosynthetic Process	-0.339741	-0.0168288	-1.62685	0.161768	0.831223	-4.35331
Protein Autoprocessing	-0.387358	0.117952	-1.62626	0.161894	0.831223	-4.35368
Glycine Biosynthetic Process	0.571988	0.111968	1.62606	0.161936	0.831223	-4.3538
Cyclic Gmp Amp Transmembrane Import Across Plasma Membrane	0.445575	-0.0489949	1.62531	0.162096	0.831459	-4.35426
Regulation of Antigen Processing and Presentation of Peptide Antigen	0.378553	0.0234633	1.62461	0.162245	0.831459	-4.35469
Retinal Cell Apoptotic Process	0.50244	0.117369	1.62432	0.162307	0.831459	-4.35487
Nitric Oxide Synthase Biosynthetic Process	-0.317919	0.0100165	-1.62333	0.162518	0.831982	-4.35548
Granulocyte Chemotaxis	-0.315429	-0.00763613	-1.6222	0.16276	0.832666	-4.35618
Intracellular Potassium Ion Homeostasis	-0.330923	0.0380443	-1.62144	0.162922	0.832775	-4.35664
Mismatch Repair	0.363748	-0.075749	1.62107	0.163001	0.832775	-4.35687
Regulation of Superoxide Metabolic Process	-0.318963	-0.0103521	-1.6205	0.163124	0.832775	-4.35722
Thioester Biosynthetic Process	-0.30399	-0.019177	-1.62007	0.163215	0.832775	-4.35748
Regulation of Gamma Aminobutyric Acid Secretion	-0.653829	0.206379	-1.61914	0.163415	0.832833	-4.35806
Female Genitalia Development	0.407026	0.0424674	1.61872	0.163505	0.832833	-4.35832
Odontoblast Differentiation	0.365679	-0.0323129	1.61808	0.163642	0.832833	-4.35871
Embryonic Forelimb Morphogenesis	0.401952	0.0325494	1.61771	0.163722	0.832833	-4.35894
Response to Iron Ion	-0.383152	0.0865872	-1.61749	0.163768	0.832833	-4.35907
Prenylation	0.478278	-0.0769965	1.61436	0.164444	0.835715	-4.361
Regulation of Hematopoietic Stem Cell Differentiation	0.358931	-0.0157802	1.61235	0.16488	0.836366	-4.36224
Negative Regulation of Gastric Acid Secretion	-0.677805	-0.0432432	-1.61149	0.165065	0.836366	-4.36277
Regulation of Excretion	-0.677805	-0.0432432	-1.61149	0.165065	0.836366	-4.36277
Ribosome Assembly	0.3757	-0.0469596	1.61141	0.165082	0.836366	-4.36281
Regulation of Sodium Ion Transmembrane Transporter Activity	0.38888	0.0260424	1.61034	0.165316	0.836366	-4.36348
Negative Regulation of Glucocorticoid Metabolic Process	-0.407471	0.0448541	-1.61019	0.165347	0.836366	-4.36357
Negative Regulation of Steroid Hormone Biosynthetic Process	-0.407471	0.0448541	-1.61019	0.165347	0.836366	-4.36357
Regulation of Attachment of Spindle Microtubules to Kinetochore	0.427746	-0.0130157	1.60965	0.165465	0.836366	-4.3639
Pyrimidine Deoxyribonucleoside Metabolic Process	0.480927	-0.00180961	1.6087	0.16567	0.836366	-4.36448
Lipid Storage	-0.303921	0.0346543	-1.60831	0.165756	0.836366	-4.36473
Positive Regulation of Leukocyte Mediated Immunity	-0.299041	0.0124176	-1.60824	0.16577	0.836366	-4.36477
Regulation of Postsynaptic Specialization Assembly	0.333135	0.0149417	1.60522	0.16643	0.838434	-4.36663
Atp Biosynthetic Process	0.358389	-0.06104	1.60421	0.166651	0.838434	-4.36725
Cellular Response to Ionizing Radiation	0.331655	0.0152744	1.60328	0.166855	0.838434	-4.36782
Mesenchymal Cell Apoptotic Process	0.327104	0.0501844	1.60177	0.167186	0.838434	-4.36875
Platelet Morphogenesis	-0.32446	-0.0422582	-1.60175	0.16719	0.838434	-4.36876
Coenzyme a Catabolic Process	-0.397673	-0.0737762	-1.60059	0.167445	0.838434	-4.36948
Pyrimidine Nucleotide Metabolic Process	0.34526	0.0279402	1.6	0.167574	0.838434	-4.36984
Mesonephros Development	0.308466	0.0365582	1.5998	0.167618	0.838434	-4.36996
Manganese Ion Transport	0.310127	0.0704336	1.59979	0.167621	0.838434	-4.36997
Cholesterol Import	0.394483	0.0256316	1.59911	0.167771	0.838434	-4.37039
Response to Lead Ion	0.492921	-0.126983	1.59866	0.167868	0.838434	-4.37066
Cardiac Chamber Formation	-0.308667	-0.0358835	-1.59863	0.167875	0.838434	-4.37068
Positive Regulation of Germinal Center Formation	-0.566192	-0.0459265	-1.59851	0.167902	0.838434	-4.37076
Positive Regulation of Fatty Acid Metabolic Process	-0.359442	0.0116231	-1.59849	0.167907	0.838434	-4.37077
Regulation of Peptidyl Tyrosine Autophosphorylation	-0.641797	-0.122429	-1.59843	0.167919	0.838434	-4.3708
Regulation of Toll Like Receptor 2-Signaling Pathway	-0.455483	0.0649012	-1.59774	0.168072	0.838434	-4.37123
Developmental Pigmentation	-0.310796	-0.00446517	-1.59745	0.168135	0.838434	-4.37141
Regulation of Plasma Membrane Repair	-0.411547	-0.143085	-1.59715	0.168203	0.838434	-4.3716
Spinal Cord Oligodendrocyte Cell Differentiation	-0.636774	0.197288	-1.59672	0.168297	0.838434	-4.37186
Positive Regulation of Skeletal Muscle Acetylcholine Gated Channel Clustering	0.315892	0.0340757	1.59625	0.1684	0.838434	-4.37215
Axonal Transport of Mitochondrion	0.369323	-0.0156721	1.59553	0.168561	0.838434	-4.3726
Negative Regulation of Glial Cell Differentiation	0.31883	0.0353456	1.59543	0.168582	0.838434	-4.37265
Cortisol Biosynthetic Process	-0.416782	0.0157881	-1.59369	0.168967	0.839262	-4.37372
Regulation of Cortisol Biosynthetic Process	-0.416782	0.0157881	-1.59369	0.168967	0.839262	-4.37372
Regulation of Nk t Cell Activation	0.307807	-0.00734212	1.59251	0.169229	0.840021	-4.37445
Dephosphorylation	-0.296848	-0.0524213	-1.59191	0.169363	0.840143	-4.37482
Regulation of Superoxide Dismutase Activity	-0.338338	-0.12486	-1.58774	0.170292	0.844203	-4.37739
Positive Regulation of Epithelial Cell Proliferation Involved in Wound Healing	-0.347395	0.0208063	-1.58689	0.170482	0.844598	-4.37791
Nucleus Localization	-0.309508	-0.0100295	-1.5864	0.170591	0.844598	-4.37821
Mitotic Cell Cycle Embryonic	0.33616	0.0210349	1.58431	0.171061	0.844969	-4.3795
Positive Regulation of Early Endosome to Late Endosome Transport	-0.333695	-0.0638816	-1.58311	0.171331	0.844969	-4.38024
Cdc42 Protein Signal Transduction	-0.292206	-0.0386008	-1.5828	0.171399	0.844969	-4.38043
Dtmp Biosynthetic Process	0.602273	-0.136732	1.58272	0.171417	0.844969	-4.38048
Fibroblast Growth Factor Production	-0.361987	0.029515	-1.58262	0.17144	0.844969	-4.38054
Left Ventricular Cardiac Muscle Tissue Morphogenesis	-0.308751	0.15394	-1.58193	0.171595	0.844969	-4.38096
Vesicle Docking	-0.29255	0.022901	-1.58183	0.171618	0.844969	-4.38103
Observational Learning	-0.410932	0.026846	-1.58171	0.171644	0.844969	-4.3811
Cytolysis by Host of Symbiont Cells	0.537428	-0.0656839	1.58166	0.171657	0.844969	-4.38113
Negative Regulation of Intracellular Estrogen Receptor Signaling Pathway	-0.290892	-0.00518138	-1.58067	0.17188	0.845297	-4.38174
Negative Regulation of Astrocyte Differentiation	0.322555	0.0814041	1.58039	0.171943	0.845297	-4.38192
Negative Regulation of Protein Maturation	-0.359236	-0.0729194	-1.57969	0.1721	0.845489	-4.38234
Heparin Biosynthetic Process	-0.483397	-0.0358098	-1.57924	0.172203	0.845489	-4.38262
Negative Regulation of Cell Cycle G1 s Phase Transition	-0.293265	-0.0214017	-1.5771	0.172687	0.846497	-4.38394
Wound Healing Involved in Inflammatory Response	-0.398185	-0.0466501	-1.57669	0.172778	0.846497	-4.38419
Negative Regulation of Cyclin Dependent Protein Kinase Activity	0.363789	0.0133252	1.57577	0.172987	0.846497	-4.38475
Vagina Development	0.364156	0.0255175	1.57542	0.173068	0.846497	-4.38497
Negative Regulation of Respiratory Burst Involved in Inflammatory Response	0.571066	-0.123798	1.5753	0.173094	0.846497	-4.38504
Positive Regulation of Lipid Storage	-0.316782	0.115404	-1.57439	0.173302	0.846497	-4.38561
Clathrin Coated Vesicle Cargo Loading	-0.524872	-0.00503469	-1.57414	0.173359	0.846497	-4.38576
Positive Regulation of Monooxygenase Activity	-0.347963	-0.0201013	-1.5739	0.173413	0.846497	-4.38591
Mitotic Intra s Dna Damage Checkpoint Signaling	-0.302169	0.00692941	-1.57351	0.1735	0.846497	-4.38615
Amp Biosynthetic Process	-0.306351	-0.0659664	-1.57306	0.173603	0.846497	-4.38642
Regulation of Regulated Secretory Pathway	-0.309159	0.0619264	-1.57298	0.173622	0.846497	-4.38648
Negative Regulation of Stem Cell Population Maintenance	0.319508	0.0161032	1.57218	0.173804	0.846497	-4.38697
Cerebral Cortex Gabaergic Interneuron Migration	0.795495	-0.152948	1.57202	0.173841	0.846497	-4.38707
Neural Tube Patterning	0.39248	-0.0370214	1.57076	0.174128	0.846499	-4.38784
Germinal Center Formation	-0.376386	-0.105209	-1.57037	0.174216	0.846499	-4.38808
Pteridine Containing Compound Biosynthetic Process	-0.346849	-0.110036	-1.57036	0.174219	0.846499	-4.38809
Intercellular Transport	0.57447	-0.213944	1.57008	0.174282	0.846499	-4.38826
Negative Regulation of Macrophage Activation	-0.366333	0.00461191	-1.56928	0.174467	0.846518	-4.38875
Ear Development	0.302032	0.0449518	1.5691	0.174507	0.846518	-4.38886
Liposaccharide Metabolic Process	-0.30217	-0.0270268	-1.56606	0.175203	0.849138	-4.39073
Oxidative Demethylation	0.651671	0.330716	1.56578	0.175268	0.849138	-4.3909
n Acylethanolamine Metabolic Process	-0.286465	-0.0885346	-1.56487	0.175479	0.849623	-4.39147
Marginal Zone b Cell Differentiation	0.460619	-0.0229457	1.56397	0.175685	0.849975	-4.39202
Lactate Metabolic Process	-0.332079	-0.115943	-1.56323	0.175855	0.849975	-4.39247
Peptide Modification	0.665052	-0.164306	1.56255	0.176013	0.849975	-4.39289
Immunological Synapse Formation	-0.361355	-0.0885371	-1.56152	0.176249	0.849975	-4.39352
Erad Pathway	-0.318398	-0.0460672	-1.56151	0.176253	0.849975	-4.39353
Diet Induced Thermogenesis	-0.480509	-0.139711	-1.56056	0.176471	0.849975	-4.39411
Regulation of Somatic Stem Cell Population Maintenance	0.34891	-0.118918	1.56048	0.17649	0.849975	-4.39416
Fat Soluble Vitamin Catabolic Process	0.298584	0.14067	1.56038	0.176513	0.849975	-4.39423
Modulation of Inhibitory Postsynaptic Potential	0.350289	0.0470806	1.56023	0.176548	0.849975	-4.39432
Negative Regulation of Endoplasmic Reticulum Stress Induced Intrinsic Apoptotic Signaling Pathway	-0.353852	-0.0299374	-1.5596	0.176695	0.850149	-4.39471
Positive Regulation of Alpha Beta t Cell Differentiation	-0.364325	0.0155788	-1.55899	0.176836	0.850298	-4.39508
Intrinsic Apoptotic Signaling Pathway in Response to Endoplasmic Reticulum Stress	-0.295951	-0.0397207	-1.55725	0.177239	0.851289	-4.39615
Activation of Meiosis	0.63685	-0.0378918	1.5561	0.177506	0.851289	-4.39686
Regulation of Protein Localization to Chromatin	-0.328278	0.00582796	-1.5554	0.177669	0.851289	-4.39729
Activation Induced Cell Death of t Cells	0.466903	-0.00516206	1.55477	0.177816	0.851289	-4.39768
Response to Endoplasmic Reticulum Stress	-0.306198	-0.0291911	-1.5546	0.177856	0.851289	-4.39778
Regulation of Cilium Beat Frequency Involved in Ciliary Motility	0.365987	0.119167	1.55459	0.177857	0.851289	-4.39779
Regulation of Lymphocyte Mediated Immunity	-0.29771	0.000414444	-1.55411	0.177971	0.851289	-4.39809
Positive Regulation of Synaptic Transmission Glutamatergic	0.330361	0.0365788	1.55362	0.178085	0.851289	-4.39839
Carbon Catabolite Regulation of Transcription	-0.401201	-0.0263304	-1.55351	0.178111	0.851289	-4.39846
Maintenance of Protein Location in Nucleus	-0.336553	-0.0327001	-1.55334	0.178151	0.851289	-4.39856
Regulation of Rho Dependent Protein Serine Threonine Kinase Activity	0.44464	0.0229874	1.5512	0.178651	0.852366	-4.39988
Ectopic Germ Cell Programmed Cell Death	0.406011	0.00391504	1.55105	0.178686	0.852366	-4.39997
Determination of Adult Lifespan	-0.332047	0.00479285	-1.55095	0.178709	0.852366	-4.40003
Calcium Mediated Signaling	-0.287707	0.0124233	-1.54915	0.179132	0.853162	-4.40114
Protein Dephosphorylation	-0.296566	-0.0511724	-1.54909	0.179144	0.853162	-4.40117
Brush Border Assembly	0.650613	0.113894	1.54881	0.17921	0.853162	-4.40134
Regulation of Tissue Remodeling	-0.31715	-0.00160309	-1.5479	0.179425	0.853253	-4.40191
Glandular Epithelial Cell Development	0.312888	-0.0177022	1.54722	0.179584	0.853253	-4.40232
Regulation of Response to Reactive Oxygen Species	-0.392097	-0.0991464	-1.54722	0.179584	0.853253	-4.40232
Engulfment of Apoptotic Cell	0.360027	-0.0164756	1.54684	0.179673	0.853253	-4.40255
Inhibition of Non Skeletal Tissue Mineralization	-0.500818	-0.109184	-1.54584	0.179909	0.853801	-4.40317
Negative Regulation of Antigen Processing and Presentation	-0.402821	-0.106242	-1.54541	0.180011	0.853801	-4.40344
Positive Regulation of Smooth Muscle Cell Differentiation	0.350261	-0.0873987	1.54485	0.180142	0.853896	-4.40378
Histone Mrna Catabolic Process	-0.459162	-0.0838739	-1.54321	0.18053	0.854811	-4.40479
Positive Regulation of Erbb Signaling Pathway	-0.302364	-0.023415	-1.54309	0.180558	0.854811	-4.40486
Renal Filtration	-0.327302	-0.0344933	-1.54234	0.180736	0.855128	-4.40532
Skeletal Muscle Adaptation	-0.41806	0.000277311	-1.5412	0.181006	0.85588	-4.40603
Negative Regulation of t Cell Receptor Signaling Pathway	-0.472465	-0.0064554	-1.54019	0.181247	0.856048	-4.40665
Negative Regulation of Protein Localization to Microtubule	-0.38159	-0.0460655	-1.53983	0.18133	0.856048	-4.40686
Cellular Response to Muramyl Dipeptide	-0.39768	0.00475065	-1.53964	0.181376	0.856048	-4.40698
Single Fertilization	0.302142	-0.0337452	1.53827	0.181702	0.856204	-4.40783
Mesenchymal Cell Proliferation Involved in Lung Development	0.522908	-0.0777552	1.53749	0.181888	0.856204	-4.40831
Branchiomotor Neuron Axon Guidance	-0.30839	0.0309034	-1.53728	0.181939	0.856204	-4.40844
Protein Localization to Golgi Apparatus	-0.332101	-0.0583445	-1.53706	0.18199	0.856204	-4.40857
Glomerulus Development	-0.326409	-0.05147	-1.53702	0.181999	0.856204	-4.40859
Carbohydrate Phosphorylation	-0.387716	-0.046941	-1.53619	0.182196	0.856204	-4.4091
Protein Localization to Cytoplasmic Stress Granule	-0.360855	0.0164133	-1.53603	0.182237	0.856204	-4.40921
Cardiac Neural Crest Cell Development Involved in Outflow Tract Morphogenesis	0.294726	0.085169	1.53573	0.182308	0.856204	-4.40939
Negative Regulation of t Cell Mediated Immunity	-0.349299	-0.0842304	-1.53529	0.182413	0.856204	-4.40966
Pentose Metabolic Process	-0.295021	0.0928097	-1.53217	0.183159	0.859181	-4.41158
Cytidine to Uridine Editing	-0.558153	-0.0270751	-1.5314	0.183343	0.859518	-4.41205
g Protein Coupled Purinergic Receptor Signaling Pathway	0.28295	0.134584	1.53063	0.183528	0.859861	-4.41252
Nucleotide Sugar Transmembrane Transport	0.279644	0.0297783	1.52914	0.183887	0.860192	-4.41344
Monoacylglycerol Catabolic Process	-0.425647	-0.0419389	-1.52802	0.184157	0.860192	-4.41413
Mitochondrial Fragmentation Involved in Apoptotic Process	0.309769	-0.0511955	1.52795	0.184173	0.860192	-4.41417
Dna Deamination	-0.441057	-0.161914	-1.52778	0.184215	0.860192	-4.41428
Regulation of Protein Localization to Nucleolus	0.407335	0.116351	1.52764	0.184248	0.860192	-4.41436
Nuclear Migration along Microtubule	-0.503104	0.0359852	-1.52755	0.184271	0.860192	-4.41442
Regulation of Locomotion Involved in Locomotory Behavior	-0.585203	0.0761982	-1.5262	0.184596	0.861135	-4.41525
Regulated Exocytosis	-0.285912	0.0502149	-1.52578	0.184697	0.861135	-4.4155
Positive Regulation of Acrosome Reaction	0.736364	-0.0671171	1.52346	0.185258	0.862251	-4.41693
Response to Vasopressin	0.736364	-0.0671171	1.52346	0.185258	0.862251	-4.41693
Ameloblast Differentiation	0.538364	-0.199766	1.52214	0.185578	0.862251	-4.41774
Positive Regulation of Glycoprotein Metabolic Process	-0.291915	-0.0486423	-1.52145	0.185748	0.862251	-4.41817
Thyroid Hormone Transport	-0.538367	-0.0909704	-1.52129	0.185786	0.862251	-4.41826
Glial Cell Derived Neurotrophic Factor Receptor Signaling Pathway	0.379868	0.232916	1.52128	0.185789	0.862251	-4.41827
Ductus Arteriosus Closure	-0.679622	-0.107728	-1.52117	0.185815	0.862251	-4.41834
Regulation of Exit from Mitosis	0.459349	-0.0289965	1.52103	0.185849	0.862251	-4.41842
Skeletal Muscle Tissue Regeneration	-0.329274	0.0327789	-1.52063	0.185947	0.862251	-4.41867
Lymphocyte Mediated Immunity	-0.280297	0.0124234	-1.51967	0.18618	0.862463	-4.41926
Regulation of Muscle Atrophy	-0.550732	0.0821793	-1.51952	0.186217	0.862463	-4.41935
Negative Regulation of Macrophage Chemotaxis	0.44957	-0.015525	1.51828	0.18652	0.863241	-4.42011
Regulation of Postsynaptic Neurotransmitter Receptor Internalization	-0.291021	-0.0430886	-1.51735	0.186746	0.863241	-4.42068
Clathrin Coat Assembly	-0.296574	-0.104064	-1.51683	0.186873	0.863241	-4.421
Fatty Acid Alpha Oxidation	-0.47202	-0.115759	-1.51539	0.187224	0.863241	-4.42188
Regulation of Glucocorticoid Metabolic Process	-0.295975	0.00593696	-1.51479	0.187373	0.863241	-4.42226
Regulation of Tetrapyrrole Biosynthetic Process	-0.58178	-0.136848	-1.51467	0.187401	0.863241	-4.42233
Presynaptic Endocytosis	-0.276656	-0.00560885	-1.51411	0.187538	0.863241	-4.42267
Superoxide Anion Generation	-0.297594	-0.0425793	-1.51387	0.187598	0.863241	-4.42282
Regulation of Glial Cell Apoptotic Process	0.302521	-0.0343247	1.51351	0.187687	0.863241	-4.42304
Dopaminergic Neuron Differentiation	0.28103	-0.0541305	1.51295	0.187823	0.863241	-4.42338
Negative Regulation of Protein Exit from Endoplasmic Reticulum	-0.284732	-0.0180605	-1.5129	0.187836	0.863241	-4.42341
Late Endosome to Vacuole Transport	-0.299456	-0.00435806	-1.51288	0.187841	0.863241	-4.42343
Iron Ion Transmembrane Transport	-0.338787	-0.0287113	-1.51286	0.187847	0.863241	-4.42344
Primary Alcohol Biosynthetic Process	-0.297693	-0.079831	-1.51233	0.187976	0.863319	-4.42377
Protein Insertion into Membrane from Inner Side	0.52871	0.0286206	1.51169	0.188134	0.863389	-4.42416
Interleukin 6-Mediated Signaling Pathway	-0.382931	0.00986211	-1.51135	0.188216	0.863389	-4.42436
Positive Regulation of Translational Initiation	-0.276787	-0.0266248	-1.51071	0.188374	0.863498	-4.42476
Antibacterial Humoral Response	-0.360379	0.0418592	-1.51034	0.188465	0.863498	-4.42498
Hormone Catabolic Process	0.326185	-0.0658378	1.50967	0.188631	0.863745	-4.4254
Pyruvate Transport	0.429977	-0.112007	1.50879	0.188848	0.864221	-4.42594
Regulation of Chromatin Binding	-0.282531	-0.0801982	-1.50731	0.189215	0.864543	-4.42685
Udp n Acetylglucosamine Biosynthetic Process	-0.381391	-0.151784	-1.50687	0.189322	0.864543	-4.42711
Xenobiotic Catabolic Process	0.333782	0.0768899	1.50646	0.189424	0.864543	-4.42737
Regulation of Macrophage Apoptotic Process	0.457708	-0.088383	1.50635	0.189451	0.864543	-4.42744
Regulation of Cell Killing	-0.296563	-0.0142706	-1.50586	0.189573	0.864543	-4.42774
Long Chain Fatty Acyl Coa Metabolic Process	-0.331996	0.0372055	-1.5056	0.189637	0.864543	-4.42789
Regulation of Cell Projection Size	-0.615035	0.171804	-1.50532	0.189706	0.864543	-4.42807
Detection of Mechanical Stimulus	0.35551	0.0342404	1.50419	0.189989	0.865203	-4.42876
Genitalia Morphogenesis	0.494632	-0.092309	1.50383	0.190077	0.865203	-4.42898
Positive Regulation of Interferon Beta Production	-0.32642	0.0179604	-1.5025	0.190408	0.86614	-4.4298
Ubiquitin Dependent Protein Catabolic Process via the c End Degron Rule Pathway	-0.345654	-0.131773	-1.50137	0.190689	0.86614	-4.43049
Regulation of Cell Proliferation Involved in Kidney Development	-0.286074	0.0240079	-1.50131	0.190705	0.86614	-4.43053
Endoplasmic Reticulum Calcium Ion Homeostasis	-0.302706	-0.0834233	-1.50113	0.19075	0.86614	-4.43064
Calcium Ion Transmembrane Transport via High Voltage Gated Calcium Channel	0.28582	-0.0672715	1.50074	0.190846	0.86614	-4.43088
Tryptophan Transport	-0.525731	-0.142374	-1.49922	0.191225	0.866438	-4.43181
Response to Laminar Fluid Shear Stress	-0.305865	-0.0621897	-1.49772	0.1916	0.866438	-4.43273
Cellular Response to Interleukin 18	0.292193	0.0699007	1.49729	0.191709	0.866438	-4.433
Regulation of Gtpase Activity	-0.273695	-0.0030248	-1.49717	0.19174	0.866438	-4.43307
Positive Regulation of Cell Matrix Adhesion	-0.287749	-0.0237041	-1.49712	0.191751	0.866438	-4.4331
Protein Localization to Vacuole	-0.308811	-0.0395863	-1.49679	0.191835	0.866438	-4.43331
Dna Strand Invasion	0.37222	0.154308	1.49578	0.192087	0.866438	-4.43392
Regulation of Systemic Arterial Blood Pressure by Circulatory Renin Angiotensin	-0.282909	0.119098	-1.49484	0.192322	0.866438	-4.4345
Cellular Response to Interleukin 1	0.288937	0.0230953	1.49388	0.192565	0.866438	-4.43509
Programmed Cell Death in Response to Reactive Oxygen Species	-0.284731	-0.0366893	-1.49372	0.192604	0.866438	-4.43518
Antiviral Innate Immune Response	-0.280378	-0.00342891	-1.49329	0.192713	0.866438	-4.43545
Rna Surveillance	-0.344012	-0.0614724	-1.49327	0.192718	0.866438	-4.43546
Paramesonephric Duct Development	-0.587476	0.111618	-1.49259	0.19289	0.866438	-4.43588
Astrocyte Activation	-0.38112	-0.0555215	-1.49232	0.192959	0.866438	-4.43605
Positive Regulation of Substrate Adhesion Dependent Cell Spreading	-0.33427	0.0348413	-1.4917	0.193113	0.866438	-4.43642
Sclerotome Development	-0.384812	0.0808875	-1.4915	0.193165	0.866438	-4.43655
Extrinsic Apoptotic Signaling Pathway via Death Domain Receptors	-0.280763	-0.0212936	-1.49138	0.193195	0.866438	-4.43662
Regulation of Chemokine Mediated Signaling Pathway	0.335491	0.0289557	1.49032	0.193463	0.866438	-4.43727
Neutrophil Extravasation	-0.379843	0.091186	-1.48843	0.19394	0.866438	-4.43843
Positive Regulation of Receptor Clustering	0.400752	-0.00162541	1.48815	0.194011	0.866438	-4.4386
Regulation of Respiratory Burst	-0.297321	0.0167862	-1.48811	0.194021	0.866438	-4.43862
Alcohol Catabolic Process	0.319484	0.100165	1.48811	0.194021	0.866438	-4.43863
Positive Regulation of Digestive System Process	-0.52686	0.167929	-1.48794	0.194064	0.866438	-4.43873
Regulation of Oocyte Maturation	0.521951	-0.0640429	1.48764	0.19414	0.866438	-4.43891
Regulation of Fatty Acid Transport	-0.327517	-0.00307718	-1.48754	0.194166	0.866438	-4.43898
Negative Regulation of Nuclear Division	0.289826	-0.0332228	1.48646	0.194439	0.866438	-4.43964
Development of Primary Male Sexual Characteristics	-0.276413	-0.0480043	-1.48632	0.194475	0.866438	-4.43972
Visual Behavior	0.3006	-0.0204368	1.48631	0.194478	0.866438	-4.43973
Mitochondrial Electron Transport Succinate to Ubiquinone	-0.482386	-0.145942	-1.48627	0.19449	0.866438	-4.43976
Response to Misfolded Protein	-0.286612	-0.00550522	-1.48557	0.194665	0.866438	-4.44018
Negative Regulation of Keratinocyte Proliferation	0.308485	0.0130286	1.48491	0.194833	0.866438	-4.44059
Synaptic Membrane Adhesion	0.337492	0.131008	1.48399	0.195069	0.866438	-4.44115
Co Transcriptional Mrna 3-End Processing Cleavage and Polyadenylation Pathway	0.399401	0.0108045	1.48361	0.195165	0.866438	-4.44138
Integrin Mediated Signaling Pathway	-0.357062	-0.031582	-1.48333	0.195237	0.866438	-4.44156
Regulation of Cellular Response to Oxidative Stress	-0.309902	0.00306594	-1.48332	0.195239	0.866438	-4.44156
Positive Regulation of Protein Sumoylation	0.411363	0.00738791	1.48295	0.195335	0.866438	-4.44179
Regulation of Trna Stability	-0.423442	0.0617835	-1.48232	0.195495	0.866438	-4.44218
Negative Regulation of Bicellular Tight Junction Assembly	0.279061	-0.00499183	1.48224	0.195515	0.866438	-4.44222
Negative Regulation of Toll Like Receptor 4-Signaling Pathway	0.452017	-0.0530899	1.48202	0.19557	0.866438	-4.44236
Mammary Gland Involution	-0.363976	-0.041224	-1.4807	0.195908	0.866438	-4.44317
Regulation of Gap Junction Assembly	-0.315201	-0.00730121	-1.48058	0.195938	0.866438	-4.44324
Regulation of Vesicle Size	-0.29455	-0.01672	-1.48057	0.19594	0.866438	-4.44325
Ire1 Mediated Unfolded Protein Response	-0.45593	-0.0906117	-1.47967	0.196172	0.866438	-4.4438
Positive Regulation of Response to Type Ii Interferon	-0.366828	-0.000948756	-1.47949	0.196217	0.866438	-4.44391
Regulation of Natural Killer Cell Activation	-0.283129	-0.0538429	-1.47947	0.196222	0.866438	-4.44392
Chondroitin Sulfate Catabolic Process	0.376999	0.0793485	1.47906	0.196328	0.866438	-4.44417
C21 Steroid Hormone Metabolic Process	-0.317943	-0.00413354	-1.47831	0.196521	0.866438	-4.44463
Cellular Response to Lipoprotein Particle Stimulus	-0.307807	-0.0293195	-1.47811	0.19657	0.866438	-4.44475
Negative Regulation of Protein Localization to Chromatin	-0.27051	-0.0765845	-1.47707	0.196837	0.866438	-4.44539
Gap Junction Mediated Intercellular Transport	0.462162	-0.0551597	1.47705	0.196844	0.866438	-4.4454
Negative Regulation of Delayed Rectifier Potassium Channel Activity	-0.422475	0.0801124	-1.47695	0.196869	0.866438	-4.44547
Dendritic Spine Maintenance	-0.287907	-0.107383	-1.47674	0.196924	0.866438	-4.4456
Establishment of Endothelial Barrier	-0.277379	-0.00562043	-1.47647	0.196993	0.866438	-4.44576
Reactive Nitrogen Species Metabolic Process	-0.278054	0.0259382	-1.47642	0.197005	0.866438	-4.44579
Mineralocorticoid Secretion	0.635019	0.00199043	1.47432	0.197545	0.868317	-4.44707
Axon Choice Point Recognition	-0.477356	-0.0216489	-1.47249	0.198018	0.869311	-4.4482
Cellular Response to Testosterone Stimulus	-0.312658	-0.116984	-1.47199	0.198148	0.869311	-4.4485
Negative Regulation of Vascular Endothelial Cell Proliferation	0.519894	0.0256134	1.47192	0.198167	0.869311	-4.44855
Negative Regulation of Signal Transduction by P53 Class Mediator	0.348281	-0.0253707	1.47139	0.198302	0.869311	-4.44887
Golgi Organization	-0.298746	-0.0290314	-1.47122	0.198346	0.869311	-4.44897
Epithelial Cell Differentiation Involved in Prostate Gland Development	-0.364778	0.0369868	-1.47082	0.198451	0.869311	-4.44922
Male Mating Behavior	0.40639	-0.0696146	1.47012	0.198631	0.869605	-4.44965
Positive Regulation of Calcium Ion Transport into Cytosol	-0.289353	-0.00963847	-1.46934	0.198833	0.869693	-4.45012
Regulation of Microvillus Length	-0.631305	0.139869	-1.4686	0.199027	0.869693	-4.45058
Positive Regulation of Gonad Development	-0.308577	-0.0155511	-1.46847	0.19906	0.869693	-4.45066
Vacuolar Localization	-0.286136	0.0929681	-1.46788	0.199213	0.869693	-4.45102
Regulation of Activin Receptor Signaling Pathway	-0.274997	-0.0107269	-1.46778	0.199238	0.869693	-4.45108
Positive Regulation of Cd4 Positive Alpha Beta t Cell Proliferation	-0.273181	-0.0403054	-1.46743	0.199331	0.869693	-4.4513
Cytoplasmic Translation	0.399188	-0.0223638	1.46641	0.199594	0.87035	-4.45192
Negative Regulation of Telomere Capping	-0.323446	-0.0498479	-1.46529	0.199887	0.870709	-4.4526
Striated Muscle Adaptation	-0.288348	-0.0610188	-1.46422	0.200167	0.870709	-4.45326
Monoubiquitinated Protein Deubiquitination	-0.398926	-0.0322325	-1.46417	0.200179	0.870709	-4.45329
Regulation of Type b Pancreatic Cell Apoptotic Process	-0.328117	-0.206398	-1.46399	0.200227	0.870709	-4.4534
Regulation of Endoplasmic Reticulum Stress Induced Intrinsic Apoptotic Signaling Pathway	-0.291105	-0.0750956	-1.46392	0.200244	0.870709	-4.45344
Regulation of Translational Termination	0.36614	0.0163757	1.46299	0.200488	0.871275	-4.45401
Establishment or Maintenance of Bipolar Cell Polarity	0.303869	-0.0347868	1.46146	0.200887	0.872367	-4.45495
Axoneme Assembly	0.28206	0.148235	1.46053	0.201131	0.872367	-4.45552
Regulation of Substrate Adhesion Dependent Cell Spreading	-0.316249	0.0468876	-1.46015	0.201232	0.872367	-4.45575
Type Iv Hypersensitivity	-0.520101	0.24371	-1.45975	0.201335	0.872367	-4.45599
Mitochondrial Transcription	0.268742	0.00710867	1.45933	0.201448	0.872367	-4.45625
Negative Regulation of Epithelial to Mesenchymal Transition	0.37297	0.0511022	1.45927	0.201462	0.872367	-4.45629
Regulation of Dephosphorylation	-0.314408	-0.042824	-1.459	0.201534	0.872367	-4.45645
Negative Regulation of Acute Inflammatory Response	-0.494609	0.00735211	-1.45702	0.202055	0.873816	-4.45767
Regulation of Mast Cell Activation Involved in Immune Response	-0.375309	0.0195896	-1.45677	0.202119	0.873816	-4.45782
Proton Transporting v Type Atpase Complex Assembly	-0.284641	-0.121938	-1.45643	0.20221	0.873816	-4.45803
Microglial Cell Mediated Cytotoxicity	-0.563067	0.0736409	-1.45471	0.202664	0.874464	-4.45908
Positive Regulation of Nuclear Cell Cycle Dna Replication	0.480596	-0.055735	1.45441	0.202742	0.874464	-4.45926
Notochord Formation	-0.525558	0.314831	-1.45414	0.202813	0.874464	-4.45942
Manganese Ion Transmembrane Transport	0.504474	-0.0970289	1.45402	0.202845	0.874464	-4.4595
Male Meiosis i	-0.280302	-0.0776879	-1.4537	0.202929	0.874464	-4.45969
Cellular Response to Oxidised Low Density Lipoprotein Particle Stimulus	-0.328377	0.0111783	-1.45159	0.20349	0.875931	-4.46099
Natural Killer Cell Degranulation	-0.283965	-0.0445832	-1.45139	0.203541	0.875931	-4.4611
Response to Ionizing Radiation	0.284909	0.00375799	1.45113	0.203612	0.875931	-4.46127
Negative Regulation of Hair Follicle Development	-0.543394	0.0132543	-1.45026	0.203843	0.876081	-4.4618
Regulation of Spontaneous Synaptic Transmission	-0.49553	-0.02247	-1.45006	0.203895	0.876081	-4.46192
Cell Fate Determination	0.334231	0.0487051	1.44971	0.203989	0.876081	-4.46214
Olfactory Bulb Interneuron Development	0.292385	-0.0409648	1.44901	0.204174	0.876153	-4.46256
Mitochondrial Electron Transport Nadh to Ubiquinone	0.320422	-0.0687302	1.4486	0.204284	0.876153	-4.46281
Central Nervous System Neuron Axonogenesis	0.290086	-0.0191536	1.44795	0.204456	0.876153	-4.46321
Fertilization	0.297414	-0.0211334	1.44757	0.204557	0.876153	-4.46344
Pyruvate Family Amino Acid Metabolic Process	0.315289	-0.238367	1.44735	0.204616	0.876153	-4.46357
Glutathione Catabolic Process	-0.518288	0.21086	-1.44707	0.20469	0.876153	-4.46375
Commissural Neuron Axon Guidance	0.448166	-0.146795	1.44645	0.204856	0.876375	-4.46413
Taurine Metabolic Process	-0.298006	-0.0230863	-1.44554	0.205099	0.876639	-4.46468
Olfactory Behavior	-0.336025	0.115962	-1.44501	0.205241	0.876639	-4.465
Regulation of Cell Substrate Adhesion	-0.283446	0.00661154	-1.4443	0.205431	0.876639	-4.46544
Myd88 Independent Toll Like Receptor Signaling Pathway	0.341395	0.10056	1.44413	0.205475	0.876639	-4.46554
Negative Regulation of Cysteine Type Endopeptidase Activity	-0.27837	-0.0560076	-1.44408	0.205489	0.876639	-4.46557
Vascular Endothelial Cell Proliferation	0.389013	-0.0038331	1.44043	0.206468	0.880325	-4.4678
Negative Regulation of Glucocorticoid Receptor Signaling Pathway	-0.571966	0.0249104	-1.43828	0.207047	0.881576	-4.46911
Endoplasmic Reticulum Localization	0.35936	-0.00848523	1.43811	0.207094	0.881576	-4.46922
Sodium Independent Organic Anion Transport	0.426294	0.150029	1.43806	0.207106	0.881576	-4.46925
Positive Regulation of Chemokine c x c Motif Ligand 1-Production	-0.592552	-0.0603886	-1.43734	0.2073	0.881913	-4.46969
Negative Regulation of Extracellular Matrix Organization	-0.291227	0.0409155	-1.43673	0.207466	0.882131	-4.47006
Metanephric Epithelium Development	-0.374532	-0.0313386	-1.43585	0.207704	0.88258	-4.4706
Negative Regulation of Dendritic Spine Morphogenesis	0.330186	-0.0858742	1.43549	0.207801	0.88258	-4.47082
Midbody Abscission	-0.277166	-0.0145664	-1.43386	0.208242	0.883965	-4.47181
Membrane Invagination	-0.281799	-0.0294283	-1.43295	0.208488	0.88427	-4.47237
Mast Cell Chemotaxis	0.26268	0.0860707	1.43196	0.208756	0.88427	-4.47297
Peripheral Nervous System Neuron Differentiation	-0.329057	-0.0799286	-1.43152	0.208878	0.88427	-4.47324
Positive Regulation of Camp Mediated Signaling	0.343567	-0.0409279	1.43101	0.209016	0.88427	-4.47355
Xenobiotic Metabolic Process	0.269271	0.0861065	1.43053	0.209145	0.88427	-4.47384
l Cystine Transport	0.634947	0.14172	1.43036	0.209191	0.88427	-4.47394
Positive Regulation of Steroid Hormone Secretion	-0.385314	-0.0681249	-1.43003	0.209282	0.88427	-4.47415
Skeletal Muscle Satellite Cell Differentiation	-0.431859	0.107332	-1.42862	0.209666	0.88427	-4.47501
Regulation of Establishment of Cell Polarity	-0.304411	-0.00254119	-1.42801	0.209833	0.88427	-4.47538
Antigen Processing and Presentation via Mhc Class Ib	-0.274651	-0.0422406	-1.42771	0.209915	0.88427	-4.47556
Oncogene Induced Cell Senescence	0.437924	0.0265251	1.42741	0.209996	0.88427	-4.47574
Forebrain Radial Glial Cell Differentiation	0.498258	0.129184	1.42726	0.210039	0.88427	-4.47584
Regulation of Ubiquitin Protein Transferase Activity	0.265073	-0.0515244	1.42588	0.210416	0.88427	-4.47668
Schwann Cell Differentiation	-0.31632	0.00612399	-1.4255	0.21052	0.88427	-4.47691
Regulation of Endosome Size	-0.300803	-0.0406375	-1.42536	0.210558	0.88427	-4.477
Leukotriene Biosynthetic Process	-0.406568	0.029786	-1.42456	0.210777	0.88427	-4.47748
Aerobic Electron Transport Chain	0.318313	-0.0666063	1.4241	0.210902	0.88427	-4.47776
Protein Localization to Lysosome	-0.289338	-0.0267538	-1.42348	0.211074	0.88427	-4.47814
Macrophage Activation	-0.300719	0.00929772	-1.4232	0.21115	0.88427	-4.47831
Synaptic Assembly at Neuromuscular Junction	0.585812	-0.154411	1.42286	0.211243	0.88427	-4.47852
Negative Regulation of Receptor Mediated Endocytosis	-0.299727	-0.0295639	-1.42245	0.211355	0.88427	-4.47877
Cytosolic Ribosome Assembly	0.293674	-0.11651	1.42197	0.211486	0.88427	-4.47906
Trif Dependent Toll Like Receptor Signaling Pathway	0.451234	0.0429168	1.42191	0.211504	0.88427	-4.4791
Morphogenesis of an Epithelial Fold	0.30088	-0.0225617	1.42093	0.211773	0.88427	-4.47969
Cardiac Muscle Cell Cardiac Muscle Cell Adhesion	-0.426774	0.103174	-1.42072	0.211831	0.88427	-4.47982
Post Embryonic Appendage Morphogenesis	-0.629568	-0.0229926	-1.42049	0.211894	0.88427	-4.47996
Protein Deubiquitination Involved in Ubiquitin Dependent Protein Catabolic Process	-0.350118	-0.178633	-1.42014	0.211991	0.88427	-4.48018
Regulation of Ubiquitin Protein Ligase Activity	0.279244	-0.0798486	1.41999	0.212033	0.88427	-4.48027
Endoplasmic Reticulum Membrane Organization	-0.32862	-0.000371283	-1.4195	0.212168	0.88427	-4.48057
Dna Repair Complex Assembly	-0.518629	0.0231582	-1.41919	0.212254	0.88427	-4.48076
Positive Regulation of Vascular Endothelial Cell Proliferation	0.36133	0.014928	1.41904	0.212293	0.88427	-4.48084
Regulation of Serotonin Secretion	-0.380271	0.0244407	-1.41895	0.21232	0.88427	-4.4809
Negative Regulation of Gamma Aminobutyric Acid Secretion	-0.620325	0.24861	-1.41864	0.212405	0.88427	-4.48109
Glycolipid Biosynthetic Process	-0.278186	-0.0278758	-1.4185	0.212444	0.88427	-4.48118
Protein Dna Complex Disassembly	0.405523	-0.104756	1.41833	0.21249	0.88427	-4.48128
Linoleic Acid Metabolic Process	0.510437	0.0035546	1.41758	0.212698	0.88427	-4.48173
Mucus Secretion	-0.338301	-0.0104172	-1.41734	0.212765	0.88427	-4.48188
Immune Response Regulating Cell Surface Receptor Signaling Pathway Involved in Phagocytosis	-0.407323	-0.0458903	-1.41708	0.212836	0.88427	-4.48204
Replicative Senescence	-0.434496	0.0510125	-1.41652	0.21299	0.88427	-4.48238
Regulation of Timing of Anagen	0.597668	-0.147803	1.41611	0.213103	0.88427	-4.48263
Protein Deubiquitination	-0.303536	-0.0451597	-1.41557	0.213254	0.88427	-4.48296
Positive Regulation of G0 to G1 Transition	-0.268567	0.0908735	-1.41551	0.21327	0.88427	-4.48299
Bergmann Glial Cell Differentiation	-0.389161	-0.087451	-1.4149	0.213439	0.88427	-4.48337
Secondary Metabolic Process	0.332932	-0.0283302	1.41484	0.213457	0.88427	-4.4834
Mesonephric Tubule Morphogenesis	0.298666	0.0729704	1.4147	0.213496	0.88427	-4.48349
Synaptic Vesicle Exocytosis	-0.268612	0.0306305	-1.41355	0.213814	0.885109	-4.48419
Negative Regulation of Neuron Maturation	-0.355623	0.0416396	-1.4125	0.214106	0.885841	-4.48483
t Cell Homeostatic Proliferation	0.336929	-0.206006	1.41056	0.214645	0.887594	-4.486
Negative Regulation of Perk Mediated Unfolded Protein Response	-0.311987	-0.000363137	-1.40945	0.214957	0.888404	-4.48668
Tricuspid Valve Development	0.259171	0.0789235	1.40852	0.215217	0.889002	-4.48725
Maturation of 5 8s Rrna from Tricistronic Rrna Transcript Ssu Rrna 5 8s Rrna Lsu Rrna	-0.316609	0.0186108	-1.40771	0.215444	0.889458	-4.48774
Pyrimidine Nucleoside Monophosphate Biosynthetic Process	0.474752	-0.0759235	1.40686	0.21568	0.889957	-4.48826
Prostate Gland Development	0.31213	-0.00661253	1.40299	0.216768	0.893258	-4.49061
Positive Regulation of Actin Filament Polymerization	-0.292777	0.00536561	-1.40257	0.216886	0.893258	-4.49087
Response to Fatty Acid	0.260685	-0.00788294	1.40203	0.217037	0.893258	-4.4912
Negative Regulation of Muscle Contraction	-0.256728	0.011273	-1.40054	0.217459	0.893258	-4.4921
Relaxation of Smooth Muscle	0.424423	0.163452	1.40046	0.21748	0.893258	-4.49215
Regulation of Kidney Size	0.256614	0.0787024	1.39977	0.217676	0.893258	-4.49257
Cellular Hypotonic Response	0.553693	0.178239	1.39954	0.217741	0.893258	-4.49271
Positive Regulation of Torc1 Signaling	-0.294919	-0.0116203	-1.39924	0.217825	0.893258	-4.49289
Positive Regulation of Neuron Differentiation	0.25619	-0.0216345	1.39903	0.217884	0.893258	-4.49302
Cellular Extravasation	-0.308278	0.00700864	-1.39864	0.217995	0.893258	-4.49326
Protein Insertion into Mitochondrial Membrane	0.486178	-0.0210857	1.39823	0.218112	0.893258	-4.49351
Nitrogen Utilization	0.480145	-0.108924	1.39814	0.218136	0.893258	-4.49356
Regulation of Skeletal Muscle Adaptation	-0.384469	-0.0153575	-1.39798	0.218181	0.893258	-4.49366
Lamellipodium Organization	-0.281187	-0.000761386	-1.39747	0.218326	0.893258	-4.49397
Chemokine c x c Motif Ligand 2-Production	-0.317953	-0.0754215	-1.39741	0.218342	0.893258	-4.494
Vesicle Docking Involved in Exocytosis	-0.260366	0.0521613	-1.3969	0.218488	0.893258	-4.49431
Negative Regulation of Gliogenesis	0.303536	0.00602494	1.39672	0.218539	0.893258	-4.49442
Positive Regulation of Calcium Ion Dependent Exocytosis	0.378017	0.143815	1.39632	0.218652	0.893258	-4.49466
Lamellipodium Assembly	-0.280514	-0.0115652	-1.39564	0.218845	0.893258	-4.49508
Regulation of Cardiac Muscle Cell Action Potential Involved in Regulation of Contraction	0.429877	-0.112005	1.39502	0.219022	0.893258	-4.49546
Response to Ischemia	-0.2725	0.0493304	-1.39459	0.219142	0.893258	-4.49571
Mrna Modification	0.415143	0.0151141	1.39434	0.219213	0.893258	-4.49586
Branching Involved in Mammary Gland Duct Morphogenesis	-0.254967	-0.0301547	-1.39419	0.219258	0.893258	-4.49596
Synaptic Vesicle Clustering	0.386257	-0.0705989	1.39397	0.219319	0.893258	-4.49609
Negative Regulation of Mrna Catabolic Process	0.284284	-0.0396434	1.39373	0.219388	0.893258	-4.49624
Positive Regulation of Isotype Switching	-0.284014	-0.00768449	-1.39145	0.220037	0.894706	-4.49762
Histamine Production Involved in Inflammatory Response	-0.261238	-0.0122595	-1.39144	0.220039	0.894706	-4.49763
Myeloid Leukocyte Mediated Immunity	-0.288547	0.0695529	-1.39125	0.220094	0.894706	-4.49774
Detection of Visible Light	0.362374	0.0984569	1.38978	0.220513	0.895937	-4.49863
Regulation of Microtubule Based Movement	0.323025	0.0776289	1.3884	0.220909	0.896838	-4.49947
Regulation of Exosomal Secretion	0.380624	0.0102119	1.38792	0.221048	0.896838	-4.49977
Semicircular Canal Development	0.376367	0.155968	1.38779	0.221085	0.896838	-4.49984
Regulation of Ribonuclease Activity	0.408515	-0.0142522	1.38611	0.221566	0.897869	-4.50086
Regulation of Chromosome Condensation	0.367378	-0.0434707	1.38608	0.221573	0.897869	-4.50088
Regulation of Transcription of Nucleolar Large Rrna by Rna Polymerase i	-0.335499	-0.0448574	-1.38537	0.221778	0.898225	-4.50131
Protein Localization to Cell Cortex	-0.374057	-0.0151563	-1.38476	0.221954	0.898394	-4.50168
Uv Protection	0.377112	0.0145379	1.38441	0.222054	0.898394	-4.50189
Trans Synaptic Signaling by Bdnf	-0.418638	0.0738475	-1.38329	0.222377	0.899228	-4.50257
Interneuron Axon Guidance	-0.673956	-0.136241	-1.38253	0.222597	0.899645	-4.50303
Sertoli Cell Development	-0.375628	-0.0409622	-1.38088	0.223073	0.901095	-4.50403
Antral Ovarian Follicle Growth	0.441947	0.0496698	1.37894	0.223635	0.90266	-4.50521
Ion Channel Modulating g Protein Coupled Receptor Signaling Pathway	0.267259	-0.109764	1.37829	0.223823	0.90266	-4.5056
Response to l Glutamate	0.256679	-0.169801	1.37798	0.223912	0.90266	-4.50579
Cellular Response to Nitrogen Levels	0.367713	-0.0353716	1.37769	0.223998	0.90266	-4.50597
Convergent Extension Involved in Gastrulation	-0.299634	0.0692244	-1.37741	0.224077	0.90266	-4.50613
Pseudopodium Organization	-0.29589	0.0242129	-1.37711	0.224166	0.90266	-4.50632
Mitochondrial Calcium Ion Transmembrane Transport	-0.268691	0.0657331	-1.37386	0.225111	0.905229	-4.50828
Trans Synaptic Signaling by Lipid Modulating Synaptic Transmission	0.442819	0.0235674	1.37286	0.225403	0.905229	-4.50889
Response to Yeast	-0.45373	-0.0481193	-1.37245	0.225523	0.905229	-4.50914
Choline Metabolic Process	0.4905	-0.00135135	1.3723	0.225566	0.905229	-4.50923
Membrane Tubulation	-0.254122	0.0707806	-1.37213	0.225615	0.905229	-4.50933
Neutral Amino Acid Transport	-0.279794	-0.00290611	-1.37137	0.225837	0.905229	-4.50979
d Aspartate Transmembrane Transport	0.364635	0.0280186	1.37107	0.225924	0.905229	-4.50997
l Glutamate Import	0.365368	-0.0500393	1.37079	0.226008	0.905229	-4.51014
Smad Protein Signal Transduction	0.26368	-0.0228588	1.37009	0.226212	0.905229	-4.51056
Maintenance of Presynaptic Active Zone Structure	0.708497	-0.201101	1.36991	0.226266	0.905229	-4.51068
Male Sex Determination	-0.255302	-0.0784787	-1.3685	0.226679	0.905229	-4.51153
Keratinocyte Proliferation	0.264026	0.0243665	1.36848	0.226683	0.905229	-4.51154
Negative Regulation of Epidermal Growth Factor Activated Receptor Activity	0.302558	-0.0874949	1.3683	0.226736	0.905229	-4.51165
Oligosaccharide Lipid Intermediate Biosynthetic Process	-0.371172	0.00728342	-1.36748	0.226978	0.905229	-4.51214
Intrinsic Apoptotic Signaling Pathway in Response to Oxidative Stress	0.33281	-0.00733881	1.36707	0.227097	0.905229	-4.51239
Mitochondrial Outer Membrane Permeabilization Involved in Programmed Cell Death	0.270957	-0.000740452	1.36695	0.227133	0.905229	-4.51246
Pro b Cell Differentiation	-0.293207	0.0236521	-1.36658	0.227241	0.905229	-4.51269
Eosinophil Chemotaxis	-0.456839	0.0373195	-1.36644	0.227283	0.905229	-4.51277
Positive Regulation of Integrin Activation	-0.27748	-0.00756698	-1.36643	0.227285	0.905229	-4.51278
Positive Regulation of Acute Inflammatory Response to Antigenic Stimulus	-0.366873	-0.0213422	-1.36637	0.227303	0.905229	-4.51281
Negative Regulation of Neurotransmitter Secretion	-0.463724	-0.0630454	-1.36608	0.22739	0.905229	-4.51299
Epithelial Cell Proliferation Involved in Prostate Gland Development	0.389257	-0.0340498	1.36605	0.227398	0.905229	-4.51301
Positive Regulation of Prostaglandin Biosynthetic Process	-0.357877	0.0219158	-1.36497	0.227716	0.906027	-4.51366
Long Chain Fatty Acid Transport	-0.294506	0.0121136	-1.36418	0.227949	0.906328	-4.51414
Positive Regulation of Nervous System Process	0.265048	0.0655135	1.36391	0.228028	0.906328	-4.5143
Bile Acid and Bile Salt Transport	-0.479599	-0.160888	-1.36144	0.228759	0.907477	-4.5158
Negative Regulation of Meiotic Chromosome Separation	-0.383685	0.0549737	-1.36143	0.22876	0.907477	-4.5158
Negative Regulation of Nucleotide Catabolic Process	-0.27818	0.00310551	-1.36101	0.228884	0.907477	-4.51605
Regulation of Thymocyte Migration	-0.505997	-0.0909152	-1.36048	0.229041	0.907477	-4.51637
Pre Mirna Processing	-0.33504	0.00241963	-1.36034	0.229083	0.907477	-4.51646
Apical Constriction	0.535176	0.0736139	1.36031	0.229094	0.907477	-4.51648
Establishment of Protein Localization to Chromatin	0.566576	0.00425845	1.35938	0.229369	0.907477	-4.51704
Glycerol Transmembrane Transport	-0.640295	-0.0140868	-1.35899	0.229483	0.907477	-4.51727
Regulation of Mitochondrial Outer Membrane Permeabilization Involved in Apoptotic Signaling Pathway	0.333893	-0.0522426	1.3588	0.229539	0.907477	-4.51739
Short Term Memory	-0.402138	-0.0332185	-1.35873	0.22956	0.907477	-4.51743
Cell Proliferation in Midbrain	0.592615	-0.143942	1.35854	0.229617	0.907477	-4.51754
Motile Cilium Assembly	0.294316	0.0539154	1.35741	0.229953	0.908098	-4.51823
Chondrocyte Development Involved in Endochondral Bone Morphogenesis	0.445121	0.0770599	1.35722	0.23001	0.908098	-4.51834
Erbb4 Erbb4 Signaling Pathway	0.45658	0.177835	1.35661	0.230192	0.908168	-4.51871
Attachment of Gpi Anchor to Protein	-0.466958	-0.0395453	-1.35636	0.230265	0.908168	-4.51886
Negative Regulation of Post Transcriptional Gene Silencing	-0.404646	0.0182923	-1.35524	0.2306	0.908171	-4.51954
Lipoprotein Localization	-0.282695	-0.0318368	-1.3542	0.230908	0.908171	-4.52016
Regulation of Plasma Lipoprotein Particle Levels	-0.252605	-0.000191196	-1.35411	0.230937	0.908171	-4.52022
Post Chaperonin Tubulin Folding Pathway	-0.318464	-0.0307149	-1.35404	0.230958	0.908171	-4.52026
Regulation of Cholesterol Storage	-0.365247	0.0348941	-1.35352	0.231112	0.908171	-4.52058
Regulation of Interleukin 6-Mediated Signaling Pathway	-0.373801	0.0750066	-1.35274	0.231346	0.908171	-4.52105
Regulation of Postsynaptic Density Organization	0.332958	-0.0146254	1.35264	0.231376	0.908171	-4.52111
Purine Nucleoside Triphosphate Catabolic Process	-0.392022	-0.0641052	-1.35213	0.231527	0.908171	-4.52141
Retinal Ganglion Cell Axon Guidance	0.373679	-0.0542482	1.3521	0.231538	0.908171	-4.52144
Negative Regulation of Blood Circulation	-0.367835	-0.087044	-1.35191	0.231595	0.908171	-4.52155
Negative Regulation of Interleukin 4-Production	-0.498573	-0.0748971	-1.3513	0.231777	0.908171	-4.52192
Regulation of Synaptic Vesicle Exocytosis	-0.2679	0.0265584	-1.35125	0.23179	0.908171	-4.52194
Transcription Coupled Nucleotide Excision Repair	0.30046	-0.0697723	1.35121	0.231803	0.908171	-4.52197
Ubiquitin Dependent Endocytosis	-0.432044	-0.0385545	-1.35081	0.231922	0.908175	-4.52221
n Terminal Protein Lipidation	-0.410517	0.0399384	-1.35009	0.232139	0.908559	-4.52264
Positive Regulation of Telomere Maintenance via Telomere Lengthening	0.285257	-0.102558	1.34631	0.233275	0.910549	-4.52492
Dna Modification	-0.278986	-0.0441644	-1.34629	0.233281	0.910549	-4.52494
g Protein Coupled Glutamate Receptor Signaling Pathway	-0.319431	0.0167694	-1.34609	0.233341	0.910549	-4.52505
Immune Response Inhibiting Cell Surface Receptor Signaling Pathway	-0.425122	-0.0825233	-1.34555	0.233504	0.910549	-4.52538
Immune Response Inhibiting Signal Transduction	-0.425122	-0.0825233	-1.34555	0.233504	0.910549	-4.52538
Skeletal System Morphogenesis	0.287935	0.00465461	1.34532	0.233574	0.910549	-4.52552
Regulation of Dendrite Morphogenesis	0.26733	-0.0135926	1.34528	0.233587	0.910549	-4.52555
Response to Uv b	0.400084	-0.0667642	1.34479	0.233735	0.910549	-4.52584
Regulation of Sodium Ion Transport	0.280801	0.0199852	1.34448	0.233826	0.910549	-4.52602
Positive Regulation of Tor Signaling	-0.29914	-0.00284578	-1.34446	0.233833	0.910549	-4.52604
Growth Plate Cartilage Chondrocyte Differentiation	0.455678	0.115918	1.3437	0.234063	0.910982	-4.5265
Negative Regulation of Antigen Receptor Mediated Signaling Pathway	-0.44226	-0.0015172	-1.34191	0.234603	0.911199	-4.52757
Synaptic Vesicle to Endosome Fusion	-0.398374	-0.0114813	-1.3407	0.23497	0.911199	-4.5283
n Acylphosphatidylethanolamine Metabolic Process	-0.399212	-0.0853857	-1.34023	0.235113	0.911199	-4.52859
Oxygen Transport	-0.604759	0.113093	-1.34004	0.235172	0.911199	-4.5287
Cellular Glucuronidation	0.574125	0.0243053	1.34004	0.235172	0.911199	-4.5287
Negative Regulation of Stress Activated Protein Kinase Signaling Cascade	0.528531	0.00577469	1.33996	0.235196	0.911199	-4.52875
Gephyrin Clustering Involved in Postsynaptic Density Assembly	0.583403	0.000367777	1.33995	0.235199	0.911199	-4.52876
Protein Sulfation	-0.309334	-0.0102761	-1.33991	0.235211	0.911199	-4.52878
Protein Targeting to Peroxisome	0.298069	0.000627647	1.33943	0.235355	0.911199	-4.52907
Meiotic Cell Cycle Checkpoint Signaling	-0.389012	-0.011343	-1.33899	0.235491	0.911199	-4.52933
Regulation of t Cell Receptor Signaling Pathway	-0.293857	0.0613821	-1.33899	0.235491	0.911199	-4.52934
De Novo Amp Biosynthetic Process	-0.268806	-0.0899976	-1.33777	0.235862	0.911199	-4.53007
De Novo Imp Biosynthetic Process	-0.268806	-0.0899976	-1.33777	0.235862	0.911199	-4.53007
Lysosomal Membrane Organization	-0.266045	-0.0516785	-1.33672	0.236181	0.911199	-4.5307
Cellular Response to Trichostatin a	0.535409	-0.117469	1.33639	0.236281	0.911199	-4.5309
Response to Trichostatin a	0.535409	-0.117469	1.33639	0.236281	0.911199	-4.5309
Thalamus Development	-0.477362	-0.0309649	-1.33609	0.236374	0.911199	-4.53108
Regulation of Protein Localization to Centrosome	-0.37982	0.0531613	-1.33533	0.236605	0.911199	-4.53154
Positive Regulation of Fat Cell Proliferation	-0.442747	-0.0564133	-1.33505	0.23669	0.911199	-4.5317
Photoreceptor Cell Development	0.283521	0.0078863	1.33405	0.236997	0.911199	-4.53231
Establishment of Blood Nerve Barrier	-0.591442	0.196	-1.33383	0.237062	0.911199	-4.53243
Interferon Beta Production	-0.267809	-0.00128765	-1.33366	0.237115	0.911199	-4.53254
Negative Regulation of Cholesterol Efflux	-0.458909	0.0201258	-1.33327	0.237236	0.911199	-4.53278
Positive Regulation of Response to Oxidative Stress	-0.465505	0.028876	-1.33323	0.237248	0.911199	-4.5328
Stem Cell Division	-0.279428	-0.0239418	-1.33187	0.237665	0.911199	-4.53362
Positive Regulation of Nitric Oxide Synthase Biosynthetic Process	-0.253914	0.00297553	-1.33111	0.237897	0.911199	-4.53407
[truncated: 5,680 more rows]

## Sheet: GSVA_M2macrophage_E18.5_CSvsWT
Unnamed: 0	logFC	AveExpr	t	P.Value	adj.P.Val	B
Response to Corticosterone	1.57894	-0.058736	8.71777	0.000277251	0.303922	0.226151
Positive Regulation of Chromosome Condensation	1.25176	-0.0521586	7.34905	0.000633288	0.303922	-0.221222
Double Strand Break Repair via Break Induced Replication	1.22471	-0.047461	7.15217	0.000720885	0.303922	-0.298169
Regulation of Ventricular Cardiac Muscle Cell Membrane Depolarization	-1.23817	0.01485	-7.07982	0.000756611	0.303922	-0.327366
Oxygen Transport	-1.2936	-0.0140222	-7.05489	0.000769401	0.303922	-0.337544
Isotype Switching to Iga Isotypes	1.18968	0.0253229	6.96716	0.000816472	0.303922	-0.373843
Paramesonephric Duct Development	-1.18392	0.00947463	-6.95328	0.000824227	0.303922	-0.379657
Negative Regulation of Gonad Development	-1.32728	-0.0162823	-6.94108	0.000831118	0.303922	-0.384786
Positive Regulation of Skeletal Muscle Cell Proliferation	-1.18244	0.0635282	-6.85767	0.000880061	0.303922	-0.420235
Mammary Duct Terminal End Bud Growth	-1.1765	-0.0386404	-6.83963	0.000891089	0.303922	-0.427996
Positive Regulation of Mitotic Sister Chromatid Segregation	1.16623	0.0463165	6.77322	0.000933112	0.303922	-0.456863
Somatic Motor Neuron Differentiation	1.3113	-0.0535872	6.67529	0.000999401	0.303922	-0.500279
Regulation of Male Gonad Development	-1.12964	-0.0291253	-6.65102	0.00101667	0.303922	-0.511196
Lymphocyte Anergy	-1.12942	-0.0397855	-6.6389	0.00102544	0.303922	-0.516677
Tube Lumen Cavitation	-1.32108	-0.0492517	-6.61412	0.00104362	0.303922	-0.527923
Adenylate Cyclase Inhibiting g Protein Coupled Acetylcholine Receptor Signaling Pathway	-1.16848	0.154114	-6.56057	0.00108422	0.303922	-0.552463
Spinal Cord Association Neuron Differentiation	-1.10743	0.00945024	-6.55628	0.00108755	0.303922	-0.554441
Positive Regulation of Male Gonad Development	-1.08488	-0.0259968	-6.43995	0.00118267	0.303922	-0.608918
Regulation of Asymmetric Cell Division	1.14014	-0.0187841	6.40801	0.00121047	0.303922	-0.624147
Positive Regulation of Guanylate Cyclase Activity	-1.09145	0.0232854	-6.38417	0.00123172	0.303922	-0.63559
Regulation of Guanylate Cyclase Activity	-1.09145	0.0232854	-6.38417	0.00123172	0.303922	-0.63559
Negative Regulation of Fatty Acid Beta Oxidation	1.17462	-0.0670259	6.2902	0.00131987	0.303922	-0.681351
Retinal Cell Apoptotic Process	1.19494	-0.0268249	6.25482	0.00135496	0.303922	-0.698854
Medulla Oblongata Development	-1.26902	0.054036	-6.23433	0.00137578	0.303922	-0.709061
Sa Node Cell to Atrial Cardiac Muscle Cell Communication	-1.11235	0.00931326	-6.1734	0.00143995	0.303922	-0.73971
Negative Regulation of Glutamate Secretion	-1.13854	-0.0124305	-6.11333	0.00150668	0.303922	-0.770382
Neurotrophin Production	-1.0854	-0.0294913	-6.10847	0.00151223	0.303922	-0.772881
Relaxation of Smooth Muscle	-1.02859	0.0349474	-6.0833	0.00154138	0.303922	-0.785881
Glucuronate Catabolic Process to Xylulose 5-Phosphate	1.11508	-0.0841801	5.9922	0.00165256	0.303922	-0.833611
Canalicular Bile Acid Transport	-1.14242	-0.087246	-5.98785	0.0016581	0.303922	-0.835916
Oculomotor Nerve Development	-1.00477	0.149401	-5.9021	0.00177186	0.303922	-0.881876
Regulation of Cardiac Conduction	-1.11512	0.0919135	-5.89526	0.00178132	0.303922	-0.885584
Follicle Stimulating Hormone Secretion	-1.06009	0.0337297	-5.87823	0.00180513	0.303922	-0.894843
Regulation of Follicle Stimulating Hormone Secretion	-1.06009	0.0337297	-5.87823	0.00180513	0.303922	-0.894843
Regulation of Gonadotropin Secretion	-1.06009	0.0337297	-5.87823	0.00180513	0.303922	-0.894843
Response to Hydrostatic Pressure	-1.01683	-0.0751509	-5.86316	0.00182651	0.303922	-0.903066
Regulation of Odontoblast Differentiation	-1.03705	-0.0176547	-5.8575	0.00183463	0.303922	-0.906165
Hypoxanthine Metabolic Process	-0.993553	-0.0711939	-5.84707	0.00184967	0.303922	-0.911881
Glyoxylate Metabolic Process	1.12949	-0.00207744	5.79504	0.00192695	0.303922	-0.940628
Regulation of Axon Guidance	-1.0938	-0.024168	-5.76703	0.00197011	0.303922	-0.956258
Regulation of Interleukin 1-Mediated Signaling Pathway	-1.06355	-0.00324326	-5.76533	0.00197277	0.303922	-0.957209
Isocitrate Metabolic Process	1.13341	0.0158061	5.73239	0.00202506	0.303922	-0.975733
Regulation of Ligase Activity	1.04612	-0.0331146	5.6986	0.00208039	0.303922	-0.99489
Phenylpropanoid Metabolic Process	0.959513	0.198304	5.69842	0.00208069	0.303922	-0.994991
Protection from Natural Killer Cell Mediated Cytotoxicity	-1.01485	0.105758	-5.68899	0.00209646	0.303922	-1.00037
Axon Choice Point Recognition	-1.1631	-0.0392923	-5.68739	0.00209914	0.303922	-1.00128
Relaxation of Vascular Associated Smooth Muscle	-1.00423	0.0611242	-5.68372	0.00210533	0.303922	-1.00338
Membrane Repolarization During Atrial Cardiac Muscle Cell Action Potential	1.07597	-0.180053	5.67071	0.0021274	0.303922	-1.01082
Adenylate Cyclase Inhibiting Serotonin Receptor Signaling Pathway	-1.26194	-0.0420839	-5.64417	0.00217329	0.303922	-1.02609
g Protein Coupled Serotonin Receptor Signaling Pathway	-1.26194	-0.0420839	-5.64417	0.00217329	0.303922	-1.02609
Somatotropin Secreting Cell Differentiation	-1.25388	-0.0280438	-5.61251	0.00222954	0.303922	-1.04443
Cardiac Vascular Smooth Muscle Cell Development	-1.01234	0.0305761	-5.60501	0.00224313	0.303922	-1.04879
Negative Regulation of Macrophage Chemotaxis	-1.03745	-0.0352886	-5.59125	0.00226829	0.303922	-1.05683
Collagen Activated Signaling Pathway	-0.940069	-0.0338212	-5.57012	0.00230755	0.303922	-1.06921
Regulation of Mesonephros Development	-1.0644	0.0659118	-5.55036	0.002345	0.303922	-1.08084
Positive Regulation of Odontogenesis	-0.971142	-0.014	-5.51373	0.00241632	0.303922	-1.10257
Negative Regulation of Glomerular Filtration	-1.04362	0.0498017	-5.46233	0.00252071	0.303922	-1.13339
Gonadotropin Secretion	-1.00667	-0.00754901	-5.45748	0.00253082	0.303922	-1.13632
Mirna Mediated Gene Silencing by Mrna Destabilization	0.993187	-0.201928	5.43922	0.00256934	0.303922	-1.14737
Cyclic Gmp Amp Transmembrane Import Across Plasma Membrane	-0.976245	0.0513025	-5.42263	0.00260493	0.303922	-1.15746
Inhibition of Neuroepithelial Cell Differentiation	-0.967128	-0.0772249	-5.4039	0.00264581	0.303922	-1.1689
Regulation of Cardiac Muscle Tissue Development	-0.996918	-0.0303894	-5.39483	0.00266588	0.303922	-1.17445
Regulation of Snare Complex Assembly	0.936038	0.0518767	5.37499	0.00271037	0.303922	-1.18665
Valine Metabolic Process	1.00426	-0.0110052	5.37277	0.00271542	0.303922	-1.18802
Collagen Activated Tyrosine Kinase Receptor Signaling Pathway	-0.941205	-0.049435	-5.33934	0.00279255	0.303922	-1.20873
l Lysine Transmembrane Transport	1.0876	0.00427588	5.30693	0.00286976	0.303922	-1.22896
Spindle Assembly Involved in Female Meiosis i	1.09168	0.044202	5.30087	0.00288448	0.303922	-1.23276
Negative Regulation of Establishment of Protein Localization to Mitochondrion	-1.07497	-0.0286883	-5.28087	0.00293367	0.303922	-1.24534
Positive Regulation of Tolerance Induction	-1.10664	-0.0812314	-5.26913	0.002963	0.303922	-1.25276
Cardiac Muscle Tissue Regeneration	-1.10345	0.0177873	-5.26253	0.00297964	0.303922	-1.25694
Positive Regulation of Maintenance of Sister Chromatid Cohesion	0.951575	-0.0720411	5.25963	0.002987	0.303922	-1.25878
Trans Synaptic Signaling by Bdnf	-1.0519	0.146306	-5.24424	0.00302633	0.303922	-1.26856
Urinary Bladder Smooth Muscle Contraction	-0.926625	0.130702	-5.24371	0.00302768	0.303922	-1.26889
Pyrimidine Deoxyribonucleoside Metabolic Process	1.05825	0.0364401	5.2376	0.00304348	0.303922	-1.27279
Nucleoside Transmembrane Transport	1.03916	-0.0158408	5.2321	0.00305778	0.303922	-1.2763
Nucleoside Transport	1.03916	-0.0158408	5.2321	0.00305778	0.303922	-1.2763
Interleukin 5-Mediated Signaling Pathway	-0.958636	0.0310833	-5.2251	0.00307609	0.303922	-1.28077
Inhibition of Non Skeletal Tissue Mineralization	-0.940159	-0.0227944	-5.20387	0.00313238	0.303922	-1.29438
Positive Regulation of Mitotic Sister Chromatid Separation	0.938951	0.047945	5.17964	0.00319813	0.303922	-1.31
Response to Histamine	-1.02187	0.108159	-5.16369	0.0032423	0.303922	-1.32034
Manganese Ion Transmembrane Transport	-1.05742	-0.0325903	-5.16113	0.00324946	0.303922	-1.322
Regulation of Plasma Cell Differentiation	-0.947513	0.0266515	-5.14108	0.00330611	0.303922	-1.33506
Cardiac Muscle Cell Fate Commitment	-0.983668	-0.0612291	-5.13857	0.00331329	0.303922	-1.3367
Positive Regulation of Type i Hypersensitivity	1.11094	-0.0721229	5.12378	0.00335593	0.303922	-1.34637
Thermoception	1.24262	0.00324077	5.10613	0.00340763	0.303922	-1.35796
Regulation of Thyroid Hormone Generation	-1.10195	-0.0817961	-5.05825	0.00355269	0.303922	-1.38968
Platelet Derived Growth Factor Receptor Alpha Signaling Pathway	-0.977933	-0.0206733	-5.02602	0.00365434	0.303922	-1.41123
Mitotic Spindle Elongation	1.21356	0.0923271	5.01373	0.00369401	0.303922	-1.4195
Regulation of Renin Secretion into Blood Stream	-1.23442	0.0501984	-5.00792	0.00371294	0.303922	-1.42341
Response to Bacterial Lipoprotein	-0.890208	-0.0298974	-5.00244	0.00373086	0.303922	-1.4271
Negative Regulation of Activation Induced Cell Death of t Cells	-0.979154	-0.0155159	-5.00093	0.00373584	0.303922	-1.42813
Cellular Response to Histamine	-1.06995	0.0298941	-4.99603	0.003752	0.303922	-1.43144
Granulocyte Macrophage Colony Stimulating Factor Signaling Pathway	-0.875153	0.128972	-4.96405	0.00385949	0.303922	-1.45315
Positive Regulation of Chromosome Separation	0.935306	-0.0272586	4.95187	0.00390138	0.303922	-1.46147
Negative Regulation of Triglyceride Catabolic Process	-1.0566	0.0477405	-4.94914	0.00391083	0.303922	-1.46334
Positive Regulation of Spindle Checkpoint	0.942499	0.0484081	4.93619	0.00395607	0.303922	-1.47221
Activation of Meiosis	-0.898018	-0.085049	-4.92923	0.00398063	0.303922	-1.47699
Axon Midline Choice Point Recognition	-1.09713	0.0189207	-4.9282	0.00398426	0.303922	-1.4777
Coronary Artery Morphogenesis	-0.938726	-0.134314	-4.92092	0.00401018	0.303922	-1.48271
Rna Splicing via Endonucleolytic Cleavage and Ligation	0.92834	-0.0201155	4.90581	0.00406455	0.303922	-1.49313
Positive Regulation of Lymphocyte Anergy	-1.19412	-0.0544561	-4.90169	0.00407954	0.303922	-1.49598
Mhc Class i Biosynthetic Process	-0.93948	0.0491028	-4.89243	0.00411344	0.303922	-1.5024
Pentose Metabolic Process	0.860852	-0.165843	4.87401	0.00418185	0.303922	-1.5152
Atrioventricular Valve Formation	-0.874493	0.0325273	-4.85321	0.00426069	0.303922	-1.52973
Trans Synaptic Signaling by Trans Synaptic Complex	-0.843296	0.0789803	-4.81406	0.00441385	0.303922	-1.55728
Substrate Dependent Cell Migration Cell Attachment to Substrate	-0.926037	0.13695	-4.80735	0.00444073	0.303922	-1.56203
Positive Regulation of Myeloid Cell Apoptotic Process	-0.82763	-0.0803037	-4.80146	0.00446448	0.303922	-1.5662
Negative Regulation of Mesenchymal Cell Proliferation	-0.827982	0.0760171	-4.79704	0.00448237	0.303922	-1.56933
Endothelin Production	-0.987549	0.118327	-4.77597	0.00456897	0.303922	-1.58433
Mammary Gland Epithelial Cell Differentiation	-0.881235	0.000889314	-4.77036	0.00459232	0.303922	-1.58833
Mitotic Dna Replication Checkpoint Signaling	0.912233	-0.0391839	4.7686	0.00459972	0.303922	-1.5896
Regulation of Cardiac Muscle Cell Membrane Potential	-0.881276	0.0244169	-4.75771	0.00464556	0.303922	-1.59739
Spindle Midzone Assembly	1.1693	0.0899732	4.7566	0.00465027	0.303922	-1.59818
Mitotic Dna Replication	0.906097	-0.014999	4.75604	0.00465267	0.303922	-1.59859
Receptor Mediated Endocytosis Involved in Cholesterol Transport	-0.966966	0.0140331	-4.75299	0.00466563	0.303922	-1.60078
Response to Mercury Ion	-0.835989	0.00264485	-4.73893	0.0047259	0.303922	-1.61087
Positive Regulation of Sequestering of Triglyceride	0.829448	-0.0710081	4.7381	0.00472952	0.303922	-1.61148
Catagen	-0.809151	-0.134379	-4.71297	0.00483962	0.303922	-1.62962
Renal Water Absorption	-1.015	-0.00771589	-4.70983	0.0048536	0.303922	-1.6319
Negative Regulation of t Cell Apoptotic Process	-0.855859	-0.0331131	-4.6953	0.00491886	0.303922	-1.64245
Positive Regulation of Sister Chromatid Cohesion	0.87855	-0.0797678	4.69365	0.00492634	0.303922	-1.64366
Apoptotic Process Involved in Heart Morphogenesis	-0.953806	0.120566	-4.68614	0.00496051	0.303922	-1.64913
Fused Antrum Stage	-0.817301	0.0421888	-4.67934	0.00499167	0.303922	-1.65408
Attachment of Gpi Anchor to Protein	1.00835	-0.0827888	4.67807	0.00499755	0.303922	-1.65502
Negative Regulation of t Cell Differentiation in Thymus	-0.784223	0.124998	-4.66204	0.00507207	0.303922	-1.66675
Regulation of Glucocorticoid Biosynthetic Process	-0.85156	-0.0127289	-4.63891	0.0051819	0.303922	-1.68376
Uterus Morphogenesis	-0.96356	-0.0119144	-4.6386	0.00518338	0.303922	-1.68399
Regulation of Lipoprotein Metabolic Process	-0.784305	-0.0272498	-4.63851	0.00518379	0.303922	-1.68405
Chronic Inflammatory Response to Antigenic Stimulus	-0.927167	-0.0917999	-4.62006	0.00527342	0.303922	-1.69769
Negative Regulation of Thymocyte Apoptotic Process	-0.902774	-0.0283818	-4.61859	0.00528062	0.303922	-1.69878
Regulation of Interleukin 6-Mediated Signaling Pathway	-0.863991	-0.0635178	-4.60477	0.005349	0.303922	-1.70904
Synaptic Assembly at Neuromuscular Junction	-0.817674	0.101107	-4.60442	0.00535074	0.303922	-1.7093
Positive Regulation of Amine Metabolic Process	0.78952	0.0269359	4.59053	0.00542055	0.303922	-1.71964
Purine Nucleoside Catabolic Process	-0.77654	-0.0784031	-4.56569	0.00554803	0.303922	-1.73823
Ventricular Trabecula Myocardium Morphogenesis	-0.774405	-0.00232975	-4.5631	0.00556151	0.303922	-1.74018
Regulation of Mesenchymal Stem Cell Differentiation	-0.794215	0.0343281	-4.55989	0.00557831	0.303922	-1.74259
Cortisol Biosynthetic Process	-0.888111	-0.0185377	-4.55783	0.00558911	0.303922	-1.74414
Regulation of Cortisol Biosynthetic Process	-0.888111	-0.0185377	-4.55783	0.00558911	0.303922	-1.74414
Sensory Perception of Touch	0.935171	-0.0154695	4.55229	0.00561823	0.303922	-1.74831
Negative Regulation of Chemokine Mediated Signaling Pathway	-0.850215	-0.0677608	-4.54516	0.00565602	0.303922	-1.75368
Protein Localization to Photoreceptor Outer Segment	-0.955313	0.0566037	-4.5426	0.00566965	0.303922	-1.75562
Response to Oxygen Glucose Deprivation	-0.954147	-0.0584848	-4.53556	0.00570732	0.303922	-1.76093
Malate Metabolic Process	0.908448	-0.148648	4.52888	0.00574338	0.303922	-1.76599
Negative Regulation of Vesicle Fusion	1.03535	-0.125378	4.50723	0.00586197	0.303922	-1.78243
Hyperosmotic Salinity Response	-0.771272	-0.0082931	-4.49981	0.00590328	0.303922	-1.78808
Detection of Temperature Stimulus Involved in Thermoception	1.15661	0.0220818	4.49501	0.00593012	0.303922	-1.79174
Dna Unwinding Involved in Dna Replication	0.885032	-0.0431498	4.49302	0.00594133	0.303922	-1.79326
Regulation of Chemokine Mediated Signaling Pathway	-0.85057	-0.0563428	-4.49295	0.00594175	0.303922	-1.79331
Mesenchymal Stem Cell Maintenance Involved in Nephron Morphogenesis	1.12206	0.0567413	4.48967	0.00596022	0.303922	-1.79582
Regulation of Sodium Ion Export Across Plasma Membrane	-0.916331	-0.0176829	-4.48787	0.00597043	0.303922	-1.7972
l Leucine Metabolic Process	0.951821	-0.0453607	4.48705	0.00597506	0.303922	-1.79782
Positive Regulation of Gonad Development	-0.840783	0.00523065	-4.47036	0.00607048	0.303922	-1.81061
Negative Regulation of Hormone Biosynthetic Process	-0.876323	0.00844636	-4.47024	0.00607117	0.303922	-1.8107
Protein Deubiquitination Involved in Ubiquitin Dependent Protein Catabolic Process	-0.853457	0.0368078	-4.46537	0.00609936	0.303922	-1.81444
Maternal to Zygotic Transition of Gene Expression	-1.20614	-0.125417	-4.45212	0.00617678	0.303922	-1.82465
Attachment of Spindle Microtubules to Kinetochore	0.793924	0.00727428	4.44986	0.00619015	0.303922	-1.82639
Positive Regulation of Interleukin 23-Production	-0.953692	0.00606938	-4.44709	0.00620652	0.303922	-1.82853
Spongiotrophoblast Layer Developmental Growth	-0.95644	0.0303321	-4.4384	0.00625818	0.30395	-1.83524
Negative Regulation of Vasoconstriction	-0.763625	-0.0155873	-4.4213	0.00636139	0.30395	-1.84851
Regulation of Gonad Development	-0.739519	-0.0169438	-4.41552	0.00639665	0.30395	-1.85299
Negative Regulation of Muscle Adaptation	-0.777643	0.0424076	-4.41545	0.00639709	0.30395	-1.85305
Negative Regulation of Cellular Response to Vascular Endothelial Growth Factor Stimulus	-0.745159	-0.0641515	-4.4142	0.00640477	0.30395	-1.85402
Negative Regulation of Endothelial Cell Differentiation	-0.874243	-0.0160539	-4.40003	0.00649241	0.306219	-1.86507
Mitotic Cell Cycle Phase	0.821437	-0.0206123	4.39292	0.00653696	0.30644	-1.87063
Transcription Coupled Nucleotide Excision Repair	0.802558	-0.106917	4.38316	0.00659863	0.306445	-1.87827
Amyloid Beta Clearance by Cellular Catabolic Process	-0.904376	0.0081173	-4.37722	0.00663651	0.306445	-1.88293
Small Nucleolar Ribonucleoprotein Complex Assembly	0.916265	-0.000974794	4.37005	0.00668252	0.306445	-1.88856
Negative Regulation of Bone Mineralization	-0.906981	0.034313	-4.35084	0.00680767	0.306445	-1.9037
Positive Regulation of Chemokine c c Motif Ligand 5-Production	0.972376	0.0605432	4.34856	0.00682268	0.306445	-1.9055
Regulation of Melanocyte Differentiation	-0.820465	0.0345382	-4.34039	0.00687691	0.306445	-1.91197
Heterochromatin Organization	-0.729861	-0.052865	-4.3397	0.00688151	0.306445	-1.91252
Trachea Cartilage Development	-0.837028	-0.0433695	-4.33827	0.00689101	0.306445	-1.91364
Cellular Response to Retinoic Acid	-0.725365	0.0478216	-4.30561	0.00711319	0.306445	-1.93962
Regulation of Angiotensin Levels in Blood	0.758602	0.0155038	4.30286	0.00713224	0.306445	-1.94182
Negative Regulation of Telomere Maintenance in Response to Dna Damage	0.78411	0.0139479	4.28675	0.00724526	0.306445	-1.95472
Negative Regulation of Cell Cycle Checkpoint	0.94973	-0.130482	4.28208	0.00727832	0.306445	-1.95846
Regulation of Cellular Amino Acid Metabolic Process	0.722867	0.0211918	4.27724	0.00731288	0.306445	-1.96235
Negative Regulation of Protein Targeting to Mitochondrion	-1.02878	0.0248674	-4.27319	0.0073419	0.306445	-1.96561
Parturition	-0.805654	0.116362	-4.27179	0.00735194	0.306445	-1.96673
Negative Regulation of Biomineral Tissue Development	-0.804972	0.0168844	-4.27069	0.0073599	0.306445	-1.96762
Negative Regulation of Leukocyte Chemotaxis	-0.719334	-0.0330102	-4.26401	0.0074082	0.306445	-1.973
Calcium Independent Cell Cell Adhesion via Plasma Membrane Cell Adhesion Molecules	-0.901322	-0.0117483	-4.2528	0.0074901	0.306445	-1.98206
Cardiac Cell Fate Commitment	-0.817749	-0.024823	-4.2477	0.00752765	0.306445	-1.98618
Activation of Store Operated Calcium Channel Activity	-0.738198	0.108889	-4.23481	0.00762367	0.306445	-1.99663
Body Morphogenesis	-0.723372	0.0115552	-4.22223	0.00771874	0.306445	-2.00686
Cardiac Right Ventricle Morphogenesis	-0.712793	-0.0298934	-4.21375	0.00778352	0.306445	-2.01376
Dentinogenesis	-0.95141	0.0709505	-4.20004	0.00788966	0.306445	-2.02497
Interleukin 17-Mediated Signaling Pathway	-0.731637	-0.0577719	-4.19693	0.00791399	0.306445	-2.02751
Regulation of Metallopeptidase Activity	-0.793332	0.0448563	-4.19648	0.00791751	0.306445	-2.02788
Positive Regulation of Exit from Mitosis	1.07991	0.0462729	4.19396	0.00793729	0.306445	-2.02995
Dermatan Sulfate Proteoglycan Biosynthetic Process	0.724662	0.189955	4.19225	0.00795076	0.306445	-2.03135
Head Morphogenesis	-0.752954	0.0067844	-4.18893	0.00797692	0.306445	-2.03407
Positive Regulation of Mitochondrial Atp Synthesis Coupled Electron Transport	0.968424	0.0168355	4.18701	0.00799211	0.306445	-2.03565
Nerve Growth Factor Signaling Pathway	-0.798355	0.110632	-4.1849	0.00800885	0.306445	-2.03738
Acetylcholine Transport	-1.05228	0.0991651	-4.18373	0.00801816	0.306445	-2.03834
Amelogenesis	-0.699808	-0.0159946	-4.17243	0.00810855	0.306445	-2.04764
Ganglion Development	-0.708201	-0.0198098	-4.1718	0.00811363	0.306445	-2.04816
Positive Regulation of Mhc Class i Biosynthetic Process	-0.853471	0.132634	-4.16151	0.00819701	0.306445	-2.05664
Negative Regulation of Mhc Class Ii Biosynthetic Process	-0.936396	-0.0560529	-4.15709	0.00823313	0.306445	-2.06029
Negative Regulation of Cardiac Muscle Adaptation	-0.891894	-0.0441121	-4.15404	0.00825818	0.306445	-2.06282
Regulation of Collagen Catabolic Process	-0.757714	-0.0554485	-4.14219	0.00835629	0.306445	-2.07263
Pyrimidine Nucleoside Metabolic Process	0.834232	0.0374934	4.1393	0.00838044	0.306445	-2.07503
Outer Ear Morphogenesis	-0.701497	-0.0521094	-4.13786	0.00839246	0.306445	-2.07623
Growth Plate Cartilage Chondrocyte Proliferation	-0.780677	0.00877113	-4.12403	0.00850924	0.306445	-2.08773
Negative Regulation of Granulocyte Differentiation	-0.734751	-0.0418168	-4.12342	0.00851448	0.306445	-2.08824
Pulmonary Valve Morphogenesis	-0.751086	0.0357233	-4.12045	0.00853981	0.306445	-2.09071
Positive Regulation of Neuroepithelial Cell Differentiation	-0.942349	0.104873	-4.11981	0.00854524	0.306445	-2.09124
Positive Regulation of Vascular Endothelial Growth Factor Production	-0.691091	-0.0129163	-4.11242	0.00860874	0.306445	-2.09741
Insulin Receptor Recycling	-0.715564	-0.0996171	-4.10614	0.00866305	0.306445	-2.10266
Cop9 Signalosome Assembly	0.976707	-0.124893	4.10549	0.0086687	0.306445	-2.1032
Negative Regulation of Low Density Lipoprotein Receptor Activity	-0.806169	0.0539308	-4.10538	0.00866966	0.306445	-2.1033
Xenobiotic Detoxification by Transmembrane Export Across the Plasma Membrane	-0.834706	-0.0708346	-4.10076	0.00870995	0.306445	-2.10716
Embryonic Forelimb Morphogenesis	-0.684527	0.0022195	-4.08578	0.00884209	0.306445	-2.11974
Regulation of Timing of Neuron Differentiation	-0.93259	-0.00108773	-4.08415	0.00885661	0.306445	-2.12111
Negative Regulation of Hormone Metabolic Process	-0.805069	0.00596281	-4.08379	0.00885977	0.306445	-2.12141
Cerebral Cortex Gabaergic Interneuron Development	0.988684	-0.0897634	4.08376	0.00886002	0.306445	-2.12143
Cerebral Cortex Gabaergic Interneuron Differentiation	0.988684	-0.0897634	4.08376	0.00886002	0.306445	-2.12143
Positive Regulation of Blood Brain Barrier Permeability	0.904387	0.0559466	4.07763	0.0089149	0.306445	-2.12659
Tricarboxylic Acid Metabolic Process	0.872615	0.0128078	4.07749	0.00891617	0.306445	-2.12671
Tonic Smooth Muscle Contraction	-0.805408	0.0238312	-4.07133	0.00897165	0.306445	-2.1319
Negative Regulation of Vascular Associated Smooth Muscle Cell Apoptotic Process	0.942945	-0.0867205	4.06579	0.00902186	0.306445	-2.13657
Cytidine Metabolic Process	1.01828	0.0316862	4.06225	0.00905422	0.306445	-2.13956
Retinal Ganglion Cell Axon Guidance	-0.735034	0.0287017	-4.06084	0.00906712	0.306445	-2.14076
Aortic Valve Morphogenesis	-0.700742	0.0411868	-4.05913	0.00908276	0.306445	-2.1422
Penetration of Zona Pellucida	0.941315	0.0712827	4.05441	0.00912618	0.306445	-2.14619
Negative Regulation of Catecholamine Metabolic Process	0.683251	0.0695137	4.04729	0.00919206	0.306445	-2.15222
Spindle Elongation	1.03874	0.0622884	4.04126	0.00924839	0.306445	-2.15734
Stress Induced Premature Senescence	-0.811819	0.116035	-4.04065	0.00925409	0.306445	-2.15786
Regulation of Metalloendopeptidase Activity	-0.962166	0.00771764	-4.02837	0.00936993	0.306445	-2.1683
Positive Regulation of Calcium Ion Transmembrane Transporter Activity	-0.679651	0.0178494	-4.02639	0.0093888	0.306445	-2.16999
Negative Regulation of Lipid Transport	-0.693483	0.0198115	-4.02512	0.00940094	0.306445	-2.17107
Cortisol Secretion	-0.96285	-0.0171963	-4.02061	0.00944407	0.306445	-2.17492
Regulation of Somatostatin Secretion	1.12654	-0.0411406	4.02043	0.00944581	0.306445	-2.17507
Somatostatin Secretion	1.12654	-0.0411406	4.02043	0.00944581	0.306445	-2.17507
Positive Regulation of Lipoprotein Particle Clearance	-0.713402	-0.010838	-4.01685	0.00948019	0.306445	-2.17812
Regulation of Mitotic Cytokinesis	0.790924	-0.049209	4.01215	0.00952553	0.306445	-2.18213
Protein Hexamerization	-0.685227	-0.103888	-4.01114	0.00953539	0.306445	-2.183
Negative Regulation of Lamellipodium Assembly	-0.895331	-0.10866	-4.00811	0.00956475	0.306445	-2.18559
Zygotic Determination of Anterior Posterior Axis Embryo	-0.856116	0.0999995	-4.00739	0.00957184	0.306445	-2.18621
Olfactory Bulb Interneuron Differentiation	-0.729179	-0.0344397	-4.0071	0.0095746	0.306445	-2.18645
Ductus Arteriosus Closure	-0.77937	0.0554185	-4.00225	0.00962204	0.306445	-2.19061
Ganglioside Biosynthetic Process via Lactosylceramide	-0.825184	0.0154745	-3.99979	0.00964615	0.306445	-2.19272
Regulation of Spontaneous Synaptic Transmission	-0.982839	0.109531	-3.98879	0.00975495	0.308346	-2.20216
Glutathione Catabolic Process	-0.794586	0.0567933	-3.98565	0.00978621	0.308346	-2.20485
Mitral Valve Formation	-0.745775	-0.0894678	-3.97556	0.00988759	0.308833	-2.21354
Alkaloid Metabolic Process	-1.16355	0.164635	-3.97381	0.00990529	0.308833	-2.21505
Uronic Acid Metabolic Process	0.819927	-0.028499	3.96982	0.00994587	0.308833	-2.21849
Regulation of Cellular Response to Vascular Endothelial Growth Factor Stimulus	-0.735572	-0.0901746	-3.96437	0.0100015	0.308833	-2.2232
Sodium Ion Export Across Plasma Membrane	-0.796575	0.00165387	-3.96288	0.0100167	0.308833	-2.22449
d Amino Acid Transport	-0.936348	0.000202453	-3.9553	0.0100949	0.308833	-2.23104
Regulation of Store Operated Calcium Channel Activity	-0.741334	0.0771718	-3.95435	0.0101047	0.308833	-2.23187
Response to Yeast	-0.869616	0.109349	-3.95113	0.0101381	0.308833	-2.23466
Negative Regulation of Rig i Signaling Pathway	0.748105	0.101605	3.94638	0.0101877	0.308833	-2.23878
Attachment of Mitotic Spindle Microtubules to Kinetochore	0.731603	0.00307567	3.9426	0.0102273	0.308833	-2.24205
Synaptic Vesicle to Endosome Fusion	0.920543	-0.028257	3.93996	0.0102551	0.308833	-2.24435
Regulation of Branching Morphogenesis of a Nerve	-0.713026	0.0421009	-3.93725	0.0102837	0.308833	-2.24671
Regulation of Protein Lipidation	-0.739103	-0.0540177	-3.93317	0.0103269	0.308923	-2.25025
Keratan Sulfate Metabolic Process	0.943338	0.036798	3.91844	0.0104848	0.308999	-2.26309
Av Node Cell to Bundle of His Cell Communication	-0.869676	-0.0463954	-3.91684	0.0105021	0.308999	-2.26449
Protein Polyglutamylation	-0.657453	0.0365314	-3.9151	0.010521	0.308999	-2.26601
Regulation of Mitochondrial Atp Synthesis Coupled Electron Transport	0.889331	-0.000122489	3.91221	0.0105524	0.308999	-2.26854
Regulation of Arachidonic Acid Secretion	-0.846056	-0.0327937	-3.90945	0.0105825	0.308999	-2.27095
Neurotransmitter Receptor Transport Postsynaptic Endosome to Lysosome	0.899999	-0.0115421	3.90348	0.0106479	0.308999	-2.27617
Regulation of Testosterone Biosynthetic Process	-0.937223	-0.0128493	-3.89801	0.0107083	0.308999	-2.28097
Testosterone Biosynthetic Process	-0.937223	-0.0128493	-3.89801	0.0107083	0.308999	-2.28097
Regulation of Glucocorticoid Metabolic Process	-0.732097	0.0139592	-3.89746	0.0107143	0.308999	-2.28145
Viral Rna Genome Replication	0.751563	-0.0155782	3.88613	0.0108407	0.308999	-2.2914
Kinetochore Organization	0.811366	-0.0891959	3.87809	0.0109314	0.308999	-2.29848
Negative Regulation of Inclusion Body Assembly	-0.776345	-0.00201738	-3.86957	0.0110285	0.308999	-2.30599
Homocysteine Metabolic Process	0.683102	0.0711931	3.86675	0.0110609	0.308999	-2.30848
Ganglioside Biosynthetic Process	-0.648986	0.0203839	-3.86527	0.0110779	0.308999	-2.30979
Bundle of His Cell to Purkinje Myocyte Signaling	-0.808876	0.0569328	-3.86491	0.0110821	0.308999	-2.31011
Mitochondrial Calcium Ion Homeostasis	-0.655648	-0.00471477	-3.86352	0.0110981	0.308999	-2.31134
Response to Water	-0.73792	-0.00780105	-3.86328	0.0111009	0.308999	-2.31155
Hyaloid Vascular Plexus Regression	-0.953315	0.0917883	-3.86305	0.0111035	0.308999	-2.31175
Paraxial Mesoderm Morphogenesis	-0.747572	0.0273374	-3.86228	0.0111123	0.308999	-2.31243
Positive Regulation of Nucleobase Containing Compound Transport	-0.677395	-0.0284998	-3.85786	0.0111636	0.308999	-2.31634
Positive Regulation of Dna Damage Response Signal Transduction by P53 Class Mediator	-0.718562	0.0197042	-3.85701	0.0111735	0.308999	-2.3171
Connective Tissue Replacement Involved in Inflammatory Response Wound Healing	-0.742226	-0.105312	-3.83615	0.011419	0.309689	-2.33561
Negative Regulation of Vascular Permeability	-0.750859	0.0396714	-3.83542	0.0114276	0.309689	-2.33625
Atrial Cardiac Muscle Cell Membrane Repolarization	0.825085	-0.135291	3.83502	0.0114323	0.309689	-2.33661
Regulation of Atrial Cardiac Muscle Cell Membrane Repolarization	0.825085	-0.135291	3.83502	0.0114323	0.309689	-2.33661
Mesenchymal Stem Cell Differentiation	-0.699065	-0.00342663	-3.82547	0.011547	0.309689	-2.34511
Regulation of Tolerance Induction	-0.821698	-0.0697317	-3.82438	0.0115602	0.309689	-2.34609
l Leucine Catabolic Process	0.919168	-0.105867	3.81638	0.0116573	0.309689	-2.35323
Pyruvate Family Amino Acid Catabolic Process	0.919168	-0.105867	3.81638	0.0116573	0.309689	-2.35323
Transforming Growth Factor Beta2 Production	-0.810422	-0.0539729	-3.81203	0.0117104	0.309689	-2.35711
t Cell Tolerance Induction	-0.736629	-0.00645583	-3.81121	0.0117206	0.309689	-2.35785
Vagina Development	0.850897	-0.0598596	3.81038	0.0117308	0.309689	-2.35859
Positive Regulation of Tooth Mineralization	0.98798	0.225645	3.80677	0.0117752	0.309689	-2.36182
Regulation of Glutamate Secretion	-0.671279	-0.0446329	-3.804	0.0118095	0.309689	-2.3643
Androgen Biosynthetic Process	-0.790338	0.0773746	-3.80357	0.0118147	0.309689	-2.36468
Positive Regulation of Amyloid Precursor Protein Catabolic Process	-0.650135	-0.00324054	-3.80321	0.0118192	0.309689	-2.36501
Histamine Transport	-0.686758	-0.0837388	-3.80035	0.0118547	0.309689	-2.36757
Xylulose 5-Phosphate Metabolic Process	0.907641	-0.114572	3.78983	0.0119864	0.309689	-2.37701
Metaphase Chromosome Alignment	0.690045	-0.0123629	3.78864	0.0120013	0.309689	-2.37808
Pharyngeal System Development	-0.743752	0.0263177	-3.78668	0.0120261	0.309689	-2.37984
Meiotic Spindle Assembly	0.743749	0.000396504	3.78275	0.0120759	0.309689	-2.38338
Regulation of Heterotypic Cell Cell Adhesion	-0.65988	-0.0424164	-3.77966	0.0121152	0.309689	-2.38616
Cellular Response to Salt Stress	-0.649248	-0.054844	-3.7795	0.0121173	0.309689	-2.3863
Semicircular Canal Morphogenesis	-1.04624	-0.0476446	-3.7789	0.0121249	0.309689	-2.38685
Constitutive Secretory Pathway	0.818559	-0.0390829	3.77297	0.0122008	0.309944	-2.39219
Ventral Spinal Cord Interneuron Differentiation	0.826059	-0.0560615	3.77183	0.0122155	0.309944	-2.39322
Epithelial to Mesenchymal Transition Involved in Endocardial Cushion Formation	-0.666795	-0.00103144	-3.76644	0.012285	0.310325	-2.39808
Positive Regulation of Vascular Endothelial Growth Factor Signaling Pathway	-1.05359	-0.114516	-3.75917	0.0123796	0.310325	-2.40465
Porphyrin Containing Compound Catabolic Process	0.909898	-0.0770053	3.75184	0.0124758	0.310325	-2.41129
Alpha Ketoglutarate Transport	-1.11994	0.106842	-3.7495	0.0125067	0.310325	-2.41341
Paraxial Mesoderm Development	-0.73685	-0.00125027	-3.74843	0.0125208	0.310325	-2.41438
Heterotypic Cell Cell Adhesion	-0.645174	-0.0118471	-3.74685	0.0125418	0.310325	-2.41582
Response to Hydroxyurea	-0.651043	0.0829161	-3.74593	0.012554	0.310325	-2.41665
b Cell Selection	0.853369	-0.0863745	3.74553	0.0125592	0.310325	-2.41701
Acetylcholine Secretion	-1.08292	-0.0684965	-3.73998	0.0126333	0.310325	-2.42205
Synaptic Membrane Adhesion	-0.660253	0.0227134	-3.73991	0.0126342	0.310325	-2.42211
Snorna Localization	0.877552	-0.0960038	3.73154	0.0127466	0.310749	-2.42972
Regulation of Heart Morphogenesis	-0.878065	-0.0114981	-3.72995	0.0127681	0.310749	-2.43117
Regulation of Odontogenesis	-0.768197	0.0202038	-3.71898	0.0129175	0.310749	-2.44117
Regulation of Hypersensitivity	0.634098	-0.0915032	3.71149	0.0130208	0.310749	-2.44801
g Protein Coupled Acetylcholine Receptor Signaling Pathway	-0.669342	-0.064784	-3.70962	0.0130466	0.310749	-2.44972
Forelimb Morphogenesis	-0.644758	0.00677815	-3.70924	0.013052	0.310749	-2.45007
Negative Regulation of Hair Follicle Development	-1.02219	0.065076	-3.70434	0.0131201	0.310749	-2.45455
Negative Regulation of Chromatin Organization	-0.67796	-0.0857375	-3.7014	0.0131612	0.310749	-2.45724
Roundabout Signaling Pathway	-0.786043	0.00832057	-3.70103	0.0131664	0.310749	-2.45758
Regulation of Dna Damage Response Signal Transduction by P53 Class Mediator Resulting in Transcription of P21 Class Mediator	-0.628735	0.0364146	-3.70051	0.0131737	0.310749	-2.45806
Fatty Acid Beta Oxidation using Acyl Coa Dehydrogenase	0.627103	-0.0874488	3.69377	0.0132687	0.310749	-2.46424
l Aspartate Transmembrane Transport	-0.863057	-0.176324	-3.69099	0.013308	0.310749	-2.4668
Regulation of Dense Core Granule Transport	-0.859922	0.079366	-3.6848	0.0133961	0.310749	-2.47248
Cell Differentiation Involved in Salivary Gland Development	-0.704689	0.0651475	-3.68405	0.0134068	0.310749	-2.47317
Vascular Endothelial Growth Factor Production	-0.644962	-0.0169896	-3.67977	0.0134682	0.310749	-2.47711
Plasma Membrane Fusion	0.852267	-0.0276573	3.67802	0.0134933	0.310749	-2.47871
Negative Regulation of Release of Cytochrome c from Mitochondria	0.70226	0.0130281	3.67766	0.0134985	0.310749	-2.47905
Odontoblast Differentiation	-0.709946	0.025706	-3.67408	0.0135504	0.310749	-2.48235
Dtmp Biosynthetic Process	0.863941	-0.0815935	3.67276	0.0135694	0.310749	-2.48356
Immature t Cell Proliferation	-0.728311	-0.00170433	-3.67258	0.013572	0.310749	-2.48373
Maternal Process Involved in Parturition	-0.722859	0.0163035	-3.67206	0.0135796	0.310749	-2.48421
Aggressive Behavior	-0.924211	0.15458	-3.66629	0.0136637	0.310749	-2.48953
Negative Regulation of Autophagosome Maturation	0.761982	-0.0570655	3.66603	0.0136674	0.310749	-2.48977
Pyrimidine Deoxyribonucleoside Monophosphate Metabolic Process	0.758338	0.00122314	3.65943	0.0137643	0.310749	-2.49587
Positive Regulation of Opsonization	0.713145	-0.109487	3.65793	0.0137864	0.310749	-2.49725
Regulation of Opsonization	0.713145	-0.109487	3.65793	0.0137864	0.310749	-2.49725
Transcription Elongation by Rna Polymerase i	0.749731	-0.134924	3.64706	0.013948	0.310749	-2.50732
Female Meiosis i	0.916779	0.0369066	3.64442	0.0139875	0.310749	-2.50976
Response to Inactivity	-1.03334	-0.131975	-3.64416	0.0139915	0.310749	-2.51001
Cobalamin Transport	-0.820744	0.109712	-3.64296	0.0140096	0.310749	-2.51112
Positive Regulation of Metaphase Anaphase Transition of Cell Cycle	0.717505	0.0214369	3.64017	0.0140516	0.310749	-2.51371
Adaptive Immune Memory Response	0.812914	-0.0498013	3.63999	0.0140542	0.310749	-2.51388
Negative Regulation of Toll Like Receptor 2-Signaling Pathway	-0.66641	-0.0616418	-3.63889	0.0140709	0.310749	-2.5149
Regulation of t Cell Apoptotic Process	-0.636368	-0.0121263	-3.6368	0.0141024	0.310749	-2.51684
Positive Regulation of Gonadotropin Secretion	-0.925304	0.0228152	-3.63638	0.0141089	0.310749	-2.51723
Retrograde Axonal Transport	-0.687065	0.010781	-3.6346	0.0141359	0.310749	-2.51889
Co Transcriptional Mrna 3-End Processing Cleavage and Polyadenylation Pathway	0.702294	-0.0973312	3.63136	0.0141852	0.310749	-2.5219
Cardiac Epithelial to Mesenchymal Transition	-0.624153	-0.0096433	-3.62929	0.0142168	0.310749	-2.52382
Regulation of Mitotic Sister Chromatid Segregation	0.664452	-0.00670483	3.62857	0.0142278	0.310749	-2.52449
Neural Nucleus Development	-0.816443	0.0742804	-3.60866	0.0145362	0.316584	-2.54306
Mitotic Chromosome Condensation	0.756168	-0.0559629	3.60311	0.0146236	0.317229	-2.54825
Cellular Response to External Stimulus	-0.616665	-0.0383163	-3.59872	0.0146931	0.317229	-2.55236
Face Development	-0.642356	-0.00124486	-3.59687	0.0147224	0.317229	-2.55409
Peptidyl l Cysteine s Palmitoylation	0.602404	-0.0254101	3.59296	0.0147848	0.317229	-2.55776
Positive Regulation of Adipose Tissue Development	-0.652719	-0.0848662	-3.58981	0.0148353	0.317229	-2.56072
g Protein Coupled Receptor Signaling Pathway Coupled to Cgmp Nucleotide Second Messenger	-0.846558	0.0284016	-3.58598	0.0148969	0.317229	-2.56431
Regulation of t Circle Formation	0.778353	0.013969	3.58447	0.0149212	0.317229	-2.56572
Regulation of Attachment of Spindle Microtubules to Kinetochore	0.668062	0.00328512	3.58363	0.0149348	0.317229	-2.56652
Regulation of t Cell Costimulation	-0.81249	-0.0452243	-3.58348	0.0149372	0.317229	-2.56665
Regulation of Fatty Acid Beta Oxidation	0.775528	-0.0292011	3.57241	0.0151174	0.31872	-2.57707
Mitochondrial Electron Transport Ubiquinol to Cytochrome c	0.830815	-0.10015	3.5656	0.0152295	0.31872	-2.58348
Av Node Cell to Bundle of His Cell Signaling	-0.878525	-0.0361128	-3.56384	0.0152587	0.31872	-2.58515
Cellular Defense Response	-0.625031	0.11644	-3.56263	0.0152788	0.31872	-2.58629
Negative Regulation of Interleukin 5-Production	-0.997195	-0.187194	-3.56233	0.0152837	0.31872	-2.58657
Intracellular Oxygen Homeostasis	0.797619	-0.149559	3.56172	0.015294	0.31872	-2.58715
Stabilization of Membrane Potential	-0.601174	-0.013296	-3.5615	0.0152976	0.31872	-2.58736
Embryonic Heart Tube Left Right Pattern Formation	-0.761407	-0.00883745	-3.55552	0.0153973	0.31993	-2.593
Galactose Metabolic Process	0.63124	-0.0346694	3.55062	0.0154795	0.320271	-2.59764
Omega Hydroxylase P450 Pathway	-0.895806	-0.0401248	-3.54959	0.015497	0.320271	-2.59862
Cell Fate Specification Involved in Pattern Specification	0.851357	-0.0646966	3.54227	0.0156208	0.321965	-2.60554
Positive Regulation of Epithelial to Mesenchymal Transition	-0.60125	-0.000356916	-3.53762	0.0157002	0.322736	-2.60996
Vascular Associated Smooth Muscle Cell Development	-0.591019	0.0298645	-3.52725	0.0158788	0.324226	-2.61981
Heart Valve Formation	-0.671703	-0.0149875	-3.5268	0.0158866	0.324226	-2.62023
Purine Ribonucleoside Catabolic Process	-0.724875	-0.031973	-3.52607	0.0158992	0.324226	-2.62093
Response to Luteinizing Hormone	-0.699485	-0.0557598	-3.52119	0.0159843	0.325099	-2.62558
Defense Response to Tumor Cell	-0.611531	-0.0160761	-3.51382	0.0161135	0.326861	-2.63259
Striatum Development	-0.666948	-0.0134971	-3.50701	0.016234	0.32724	-2.63909
Positive Regulation of Vascular Associated Smooth Muscle Cell Migration	-0.694368	-0.0485308	-3.5052	0.0162663	0.32724	-2.64082
Pyruvate Family Amino Acid Metabolic Process	0.788357	-0.011077	3.50514	0.0162672	0.32724	-2.64087
Macrophage Fusion	-0.625293	0.0544229	-3.49906	0.0163761	0.32724	-2.64669
Regulation of Attachment of Mitotic Spindle Microtubules to Kinetochore	0.613334	0.0738522	3.49834	0.0163889	0.32724	-2.64737
Endocardial Cushion Morphogenesis	-0.620506	-0.000598358	-3.49417	0.016464	0.32724	-2.65136
Comma Shaped Body Morphogenesis	-0.911584	0.142471	-3.49369	0.0164727	0.32724	-2.65182
s Shaped Body Morphogenesis	-0.911584	0.142471	-3.49369	0.0164727	0.32724	-2.65182
Positive Regulation of Neuroinflammatory Response	-0.60688	-0.0707043	-3.48422	0.0166448	0.328718	-2.6609
Regulation of Relaxation of Muscle	-0.611804	-0.0309032	-3.48386	0.0166514	0.328718	-2.66125
Odontogenesis	-0.594977	0.0263271	-3.4746	0.0168217	0.328718	-2.67014
Guanine Nucleotide Transport	-0.767576	0.0649551	-3.4743	0.0168272	0.328718	-2.67043
Protein Folding in Endoplasmic Reticulum	0.742718	-0.0741937	3.47385	0.0168357	0.328718	-2.67087
Snrna Transport	0.696956	-0.12449	3.47371	0.0168383	0.328718	-2.671
Immunological Memory Formation Process	-0.599831	0.119298	-3.47021	0.0169031	0.328718	-2.67436
Telomere Tethering at Nuclear Periphery	-0.996684	0.0787788	-3.47018	0.0169038	0.328718	-2.6744
Endothelin Receptor Signaling Pathway	-0.704607	0.0404104	-3.46716	0.0169601	0.328718	-2.6773
Regulation of Grooming Behavior	-0.91295	0.113588	-3.46638	0.0169746	0.328718	-2.67805
Interleukin 1-Mediated Signaling Pathway	-0.706464	-0.0751533	-3.4576	0.0171396	0.33061	-2.68651
t Cell Proliferation Involved in Immune Response	-0.776639	0.0704925	-3.45661	0.0171584	0.33061	-2.68747
Premeiotic Dna Replication	0.942692	-0.0966915	3.45095	0.0172658	0.330756	-2.69293
Regulation of Endothelial Cell Differentiation	-0.648788	-0.0243124	-3.45021	0.01728	0.330756	-2.69365
Response to Granulocyte Macrophage Colony Stimulating Factor	-0.722318	-0.0232478	-3.44831	0.0173161	0.330756	-2.69548
Positive Regulation of Metallopeptidase Activity	-0.685586	-0.00599634	-3.44559	0.0173682	0.330756	-2.69811
Atrioventricular Canal Development	-0.60713	-0.0199309	-3.44492	0.0173811	0.330756	-2.69876
Free Ubiquitin Chain Polymerization	0.831205	-0.0788729	3.43538	0.0175653	0.332858	-2.70799
Negative Regulation of Amyloid Precursor Protein Biosynthetic Process	0.803952	0.0325326	3.43473	0.0175781	0.332858	-2.70863
Box c d Snornp Assembly	0.829032	0.0373526	3.41862	0.0178944	0.335875	-2.72426
Regulation of Cardiac Epithelial to Mesenchymal Transition	-0.634829	-0.043148	-3.41792	0.0179083	0.335875	-2.72495
Positive Regulation of the Force of Heart Contraction	-0.905121	-0.210942	-3.41611	0.0179443	0.335875	-2.72671
Negative Regulation of Lymphocyte Apoptotic Process	-0.658283	-0.0513758	-3.41429	0.0179805	0.335875	-2.72848
Regulation of Establishment of Protein Localization to Mitochondrion	-0.586423	-0.0315539	-3.41138	0.0180388	0.335875	-2.73131
d Aspartate Transmembrane Transport	-0.974512	-0.0700976	-3.41076	0.0180511	0.335875	-2.73191
Regulation of Basement Membrane Organization	-0.833428	0.0748632	-3.41046	0.0180571	0.335875	-2.73221
Positive Regulation of Heterotypic Cell Cell Adhesion	-0.688846	0.0264898	-3.40214	0.0182247	0.335875	-2.74031
Negative Regulation of Intestinal Absorption	-0.92287	-0.0843492	-3.39717	0.0183257	0.335875	-2.74517
Positive Regulation of Protein Localization to Cilium	0.69179	-0.0600429	3.39495	0.018371	0.335875	-2.74734
Hindlimb Morphogenesis	-0.595697	0.0371811	-3.39385	0.0183935	0.335875	-2.74841
Mesenchyme Morphogenesis	-0.585376	0.00522409	-3.39139	0.018444	0.335875	-2.75082
Fibroblast Activation	-0.642504	0.0820877	-3.39137	0.0184443	0.335875	-2.75083
Enamel Mineralization	-0.567411	0.0286493	-3.38429	0.0185903	0.335875	-2.75776
Mitotic Spindle Organization	0.590224	-0.0233096	3.38096	0.0186595	0.335875	-2.76103
Positive Regulation of Lipoprotein Metabolic Process	-0.719367	-0.147053	-3.37608	0.0187612	0.335875	-2.76581
Mitotic Spindle Assembly	0.614167	-0.0234459	3.37555	0.0187724	0.335875	-2.76633
Mitochondrial Protein Processing	0.741678	-0.0446456	3.37495	0.018785	0.335875	-2.76692
Cleavage Furrow Formation	0.612357	-0.0448083	3.37216	0.0188435	0.335875	-2.76966
Regulation of Mesenchymal Cell Proliferation	-0.611302	0.0427515	-3.368	0.0189313	0.335875	-2.77374
Short Term Synaptic Potentiation	0.81799	-0.0553961	3.35987	0.019104	0.335875	-2.78174
Dna Replication Synthesis of Primer	0.746663	-0.0698239	3.35986	0.0191041	0.335875	-2.78174
Regulation of Perk Mediated Unfolded Protein Response	-0.638165	-0.00873495	-3.3586	0.0191311	0.335875	-2.78299
Establishment of Sertoli Cell Barrier	-0.612657	-0.0832278	-3.35667	0.0191724	0.335875	-2.78488
Positive Regulation of Monoatomic Anion Transport	-0.749647	0.155935	-3.35612	0.0191842	0.335875	-2.78542
Pons Development	-0.751841	0.0629793	-3.35438	0.0192216	0.335875	-2.78714
Type Ii Interferon Mediated Signaling Pathway	-0.639156	0.0225471	-3.35408	0.0192281	0.335875	-2.78743
Regulation of Synaptic Transmission Cholinergic	-0.620495	0.121874	-3.354	0.0192298	0.335875	-2.78751
Regulation of Protein Adp Ribosylation	0.814456	0.012917	3.35194	0.0192741	0.335875	-2.78954
Regulation of Mesodermal Cell Differentiation	-0.731391	0.0757422	-3.35179	0.0192774	0.335875	-2.78969
Positive Regulation of Retinoic Acid Receptor Signaling Pathway	0.752413	0.0209663	3.3514	0.0192857	0.335875	-2.79007
Cellular Response to Lithium Ion	-0.642315	-0.0934435	-3.35106	0.0192931	0.335875	-2.79041
l Glutamine Import Across Plasma Membrane	-0.784659	0.00574596	-3.34913	0.0193349	0.335875	-2.79231
Protein Localization to Golgi Membrane	-0.579249	-0.059544	-3.34912	0.019335	0.335875	-2.79232
t Helper 1-Cell Cytokine Production	-0.730988	0.0180041	-3.34767	0.0193666	0.335875	-2.79376
Gas Transport	-0.797297	0.0277353	-3.34653	0.0193912	0.335875	-2.79487
Xenobiotic Export from Cell	-0.725441	-0.0267677	-3.34613	0.0194001	0.335875	-2.79528
Regulation of Cd4 Positive Cd25 Positive Alpha Beta Regulatory t Cell Differentiation	1.01067	0.188626	3.34551	0.0194134	0.335875	-2.79588
Meiotic Sister Chromatid Cohesion Centromeric	0.913969	-0.177809	3.34319	0.019464	0.335875	-2.79818
Positive Regulation of Hepatocyte Proliferation	-0.615331	-0.0433704	-3.34121	0.0195072	0.335875	-2.80013
Axonemal Central Apparatus Assembly	-0.831984	0.0338625	-3.34023	0.0195287	0.335875	-2.8011
Post Embryonic Appendage Morphogenesis	-0.918312	-0.000205601	-3.33801	0.0195773	0.335961	-2.80329
Positive Regulation of t Cell Tolerance Induction	-0.97794	-0.0672794	-3.33363	0.0196738	0.336864	-2.80762
Meiotic Cell Cycle Process Involved in Oocyte Maturation	-0.612392	-0.0145989	-3.331	0.019732	0.336938	-2.81023
Positive Regulation of Respiratory Burst	-0.782091	-0.0146119	-3.3264	0.019834	0.336938	-2.81478
Retrograde Trans Synaptic Signaling by Trans Synaptic Protein Complex	-0.741501	0.0550891	-3.32488	0.0198679	0.336938	-2.81628
Vascular Associated Smooth Muscle Cell Migration	-0.629982	-0.0226633	-3.32388	0.0198903	0.336938	-2.81727
Spontaneous Synaptic Transmission	-0.651664	0.14019	-3.32004	0.0199763	0.336938	-2.82108
Protein K29 Linked Deubiquitination	-0.711498	0.137286	-3.31959	0.0199865	0.336938	-2.82153
Vesicle Fusion with Golgi Apparatus	0.835344	-0.0211835	3.31942	0.0199902	0.336938	-2.82169
Ventricular Compact Myocardium Morphogenesis	-0.772686	-0.0167864	-3.31771	0.0200287	0.336938	-2.82339
Response to Interleukin 17	-0.593294	-0.0616555	-3.31311	0.0201327	0.337928	-2.82796
Regulation of Hepatocyte Proliferation	-0.589865	-0.0363692	-3.3084	0.0202397	0.337928	-2.83264
Urinary Tract Smooth Muscle Contraction	-0.686382	0.0908199	-3.30808	0.0202471	0.337928	-2.83296
Wound Healing Involved in Inflammatory Response	-0.558033	-0.142811	-3.30736	0.0202633	0.337928	-2.83367
Platelet Derived Growth Factor Receptor Signaling Pathway	-0.557095	-0.00631758	-3.30381	0.0203447	0.33834	-2.83721
Mitotic Sister Chromatid Separation	0.659228	-0.0255745	3.29851	0.0204666	0.33834	-2.84248
Negative Regulation of Mitochondrial Calcium Ion Concentration	-0.676626	0.096438	-3.29799	0.0204785	0.33834	-2.843
Regulation of Immature t Cell Proliferation	-0.688293	0.00656937	-3.2963	0.0205176	0.33834	-2.84468
Positive Regulation of Endothelial Cell Differentiation	-0.613436	-0.0546151	-3.29434	0.020563	0.33834	-2.84664
Regulation of Vascular Wound Healing	-0.605252	0.0670236	-3.29346	0.0205834	0.33834	-2.84751
Trophectodermal Cell Proliferation	0.772731	-0.0637058	3.29292	0.0205962	0.33834	-2.84806
Positive Regulation of Feeding Behavior	-0.646978	0.0904074	-3.28875	0.0206933	0.338948	-2.85221
Positive Regulation of Melanocyte Differentiation	-0.720682	-1.29877e-05	-3.28755	0.0207213	0.338948	-2.85341
Alkanesulfonate Transmembrane Transport	-0.582488	-0.171129	-3.28109	0.020873	0.339172	-2.85986
Coenzyme a Catabolic Process	-0.565478	-0.0845621	-3.28045	0.0208882	0.339172	-2.8605
Positive Regulation of Epithelial Tube Formation	-0.802088	0.0937349	-3.27688	0.0209727	0.339172	-2.86407
Snare Complex Assembly	0.681091	0.0618338	3.26973	0.0211432	0.339172	-2.87123
Regulation of Gastric Acid Secretion	0.916309	0.0277459	3.26789	0.0211873	0.339172	-2.87307
Triglyceride Mobilization	-0.709576	-0.0845715	-3.2676	0.0211941	0.339172	-2.87336
Regulation of Protein Localization to Endosome	-0.673938	-0.0133453	-3.26527	0.0212501	0.339172	-2.8757
Positive Regulation of Animal Organ Morphogenesis	-0.560953	0.0395449	-3.2639	0.0212831	0.339172	-2.87707
Positive Regulation of Vascular Wound Healing	-0.642178	0.0571435	-3.26153	0.0213404	0.339172	-2.87945
Erbb4 Signaling Pathway	-0.868973	0.050341	-3.25849	0.0214141	0.339172	-2.8825
Artery Morphogenesis	-0.557629	0.00275044	-3.25757	0.0214365	0.339172	-2.88342
Odontogenesis of Dentin Containing Tooth	-0.560049	0.0489186	-3.257	0.0214503	0.339172	-2.88399
Pyrimidine Nucleoside Monophosphate Catabolic Process	0.650522	0.0392678	3.25481	0.0215038	0.339172	-2.8862
Regulation of Aggrephagy	0.794491	-0.074684	3.24936	0.021637	0.339172	-2.89167
Subpallium Development	-0.607334	0.00452336	-3.24885	0.0216498	0.339172	-2.89219
Positive Regulation of Aspartic Type Peptidase Activity	-0.679983	-0.0132227	-3.24832	0.0216628	0.339172	-2.89272
Osteoclast Fusion	-0.717747	-0.0927825	-3.24819	0.0216658	0.339172	-2.89284
Modulation by Host of Viral Rna Genome Replication	0.972375	-0.0663513	3.24758	0.021681	0.339172	-2.89346
Embryonic Hindlimb Morphogenesis	-0.563631	0.0439149	-3.24748	0.0216834	0.339172	-2.89356
Positive Regulation of Chromosome Segregation	0.701758	-0.0888255	3.24547	0.021733	0.339172	-2.89558
Regulation of Epithelial to Mesenchymal Transition	-0.549487	0.0206089	-3.24326	0.0217876	0.339172	-2.89781
Chromosome Separation	0.625676	-0.0287669	3.24304	0.021793	0.339172	-2.89803
Regulation of Telomere Maintenance in Response to Dna Damage	0.647758	0.0255394	3.24224	0.0218128	0.339172	-2.89883
Positive Regulation of Microglial Cell Activation	-0.665438	-0.10171	-3.24161	0.0218285	0.339172	-2.89947
Phospholipase c Activating g Protein Coupled Acetylcholine Receptor Signaling Pathway	-0.747315	-0.140131	-3.24123	0.021838	0.339172	-2.89986
Double Strand Break Repair Involved in Meiotic Recombination	0.57905	0.0263074	3.23568	0.0219761	0.339692	-2.90544
Arginine Biosynthetic Process	0.724014	0.000320126	3.23365	0.0220269	0.339692	-2.90749
Transforming Growth Factor Beta Production	-0.649667	-0.00526989	-3.23325	0.022037	0.339692	-2.90789
Epithelial Cell Maturation	-0.559308	0.0926233	-3.23279	0.0220486	0.339692	-2.90836
Neuron Glial Cell Signaling	-0.727742	0.00071061	-3.22785	0.0221728	0.339692	-2.91334
Protein Localization to Ciliary Transition Zone	0.731507	0.0450294	3.22742	0.0221838	0.339692	-2.91378
Spinal Cord Motor Neuron Cell Fate Specification	0.63491	-0.136184	3.22615	0.0222159	0.339692	-2.91506
Erythrocyte Maturation	0.583355	0.000514158	3.22114	0.022343	0.339692	-2.92012
Endocardial Cushion Development	-0.582888	0.0148124	-3.21783	0.0224276	0.339692	-2.92348
Nadph Oxidation	-0.616123	0.0204771	-3.21588	0.0224776	0.339692	-2.92545
Synaptic Signaling via Neuropeptide	-0.882978	0.164757	-3.21064	0.0226122	0.339692	-2.93075
Determination of Left Right Asymmetry in Lateral Mesoderm	0.76199	0.0163872	3.20838	0.0226708	0.339692	-2.93304
Positive Regulation of Oxidative Stress Induced Intrinsic Apoptotic Signaling Pathway	-0.707924	-0.0279547	-3.20823	0.0226747	0.339692	-2.9332
Branching Morphogenesis of a Nerve	-0.554263	0.0183593	-3.20737	0.0226968	0.339692	-2.93406
Gamma Delta t Cell Differentiation	-0.641595	-0.0127032	-3.20708	0.0227043	0.339692	-2.93435
Glutamate Secretion	-0.603176	0.0327778	-3.20488	0.0227614	0.339692	-2.93659
Termination of Rna Polymerase Ii Transcription	-0.777145	-0.00761264	-3.20412	0.0227814	0.339692	-2.93736
Localization of Cell	0.658107	-0.04073	3.20307	0.0228087	0.339692	-2.93843
Outflow Tract Septum Morphogenesis	-0.629998	0.000622278	-3.20288	0.0228136	0.339692	-2.93862
Neuroepithelial Cell Differentiation	-0.577645	0.040562	-3.20168	0.0228449	0.339692	-2.93983
Regulation of Hair Follicle Development	-0.601223	-0.0162806	-3.20024	0.0228824	0.339692	-2.94129
Trigeminal Ganglion Development	-0.78072	0.0125813	-3.1996	0.0228994	0.339692	-2.94195
Spindle Assembly Involved in Female Meiosis	0.716151	0.0239432	3.19795	0.0229425	0.339692	-2.94362
Positive Regulation of Acute Inflammatory Response to Antigenic Stimulus	0.585246	-0.0930144	3.19698	0.0229679	0.339692	-2.9446
Positive Regulation of Cellular Senescence	-0.701636	-0.0911958	-3.19575	0.0230004	0.339692	-2.94586
Chondroblast Differentiation	-0.928347	0.179103	-3.19499	0.0230202	0.339692	-2.94662
Ubiquitin Dependent Endocytosis	-0.578903	0.0517395	-3.19227	0.0230922	0.340101	-2.9494
Positive Regulation of Protein Localization to Early Endosome	-0.720498	-0.0308838	-3.19045	0.0231402	0.340157	-2.95124
Embryonic Process Involved in Female Pregnancy	-0.756424	-0.0441103	-3.18608	0.0232563	0.34121	-2.95569
Regulation of Toll Like Receptor 9-Signaling Pathway	-0.637819	-0.0582822	-3.18392	0.023314	0.341406	-2.95789
Erbb4 Erbb4 Signaling Pathway	-0.869741	0.0849203	-3.17445	0.0235686	0.344478	-2.96754
Negative Regulation of Complement Dependent Cytotoxicity	0.68922	-0.0319774	3.17062	0.0236722	0.345278	-2.97144
g Protein Coupled Receptor Signaling Pathway Coupled to Cyclic Nucleotide Second Messenger	-0.773696	0.00941659	-3.16814	0.0237399	0.345278	-2.97398
Maintenance of Postsynaptic Specialization Structure	-0.814479	0.0920215	-3.16747	0.0237581	0.345278	-2.97466
Meiotic Cell Cycle Checkpoint Signaling	0.674764	-0.072894	3.16217	0.0239032	0.346553	-2.98008
Cardiac Conduction System Development	-0.755238	0.1134	-3.16066	0.0239448	0.346553	-2.98163
Branching Involved in Blood Vessel Morphogenesis	-0.589503	-0.0170247	-3.15934	0.023981	0.346553	-2.98297
Regulation of Isotype Switching to Ige Isotypes	-0.662098	-0.0203933	-3.15258	0.0241683	0.347331	-2.98989
Saliva Secretion	-0.776341	0.149736	-3.15164	0.0241944	0.347331	-2.99085
Monocyte Differentiation	-0.616309	-0.0143317	-3.15038	0.0242295	0.347331	-2.99214
Snrna 3-End Processing	0.594066	0.0208027	3.14943	0.0242561	0.347331	-2.99312
Very Long Chain Fatty Acid Catabolic Process	0.67952	0.0133428	3.14883	0.0242727	0.347331	-2.99373
Mesenchymal Cell Development	-0.886828	0.104994	-3.14654	0.0243368	0.347331	-2.99608
Positive Regulation of Collateral Sprouting	-0.685984	0.0715798	-3.14603	0.0243511	0.347331	-2.9966
Regulation of Termination of Dna Templated Transcription	-0.714192	-0.0973603	-3.14327	0.0244288	0.347742	-2.99944
Pyrimidine Deoxyribonucleotide Biosynthetic Process	0.699858	-0.0928197	3.14179	0.0244704	0.347742	-3.00095
Axonogenesis Involved in Innervation	-0.528634	-0.00430377	-3.13969	0.0245299	0.347944	-3.00311
Positive Regulation of Coagulation	-0.538739	-0.0543153	-3.13555	0.024647	0.348574	-3.00736
Mesenchymal Cell Proliferation Involved in Lung Development	-0.704556	0.0280362	-3.13353	0.0247047	0.348574	-3.00944
Regulation of P38mapk Cascade	-0.54176	-0.00987473	-3.13138	0.0247659	0.348574	-3.01164
Extrathymic t Cell Differentiation	-0.73636	0.157058	-3.13118	0.0247717	0.348574	-3.01185
Negative Regulation of Protein Localization to Microtubule	-0.618401	0.184439	-3.1251	0.0249462	0.348574	-3.01811
Positive Regulation of Wound Healing	-0.528369	0.0107737	-3.12469	0.024958	0.348574	-3.01853
Xanthine Metabolic Process	-0.733992	0.0800793	-3.12409	0.0249754	0.348574	-3.01915
Deoxyribonucleoside Monophosphate Metabolic Process	0.580348	0.011897	3.12199	0.0250359	0.348574	-3.0213
Fatty Acid Elongation Saturated Fatty Acid	-0.670995	-0.0352615	-3.12122	0.0250582	0.348574	-3.0221
Animal Organ Maturation	-0.539668	-0.0318841	-3.11959	0.0251055	0.348574	-3.02378
Single Strand Break Repair	0.573104	-0.0198401	3.11948	0.0251087	0.348574	-3.02389
Regulation of Synaptic Activity	-0.617873	-0.184348	-3.11915	0.0251184	0.348574	-3.02424
Atrioventricular Valve Development	-0.537469	-0.029885	-3.11739	0.0251694	0.348653	-3.02605
Prostate Glandular Acinus Development	0.629227	-0.153726	3.11505	0.0252377	0.348695	-3.02846
Response to Indole 3-Methanol	0.531458	0.0578731	3.11124	0.0253492	0.348695	-3.03239
Atrial Cardiac Muscle Tissue Development	-0.829751	0.116782	-3.11063	0.0253672	0.348695	-3.03302
Regulation of Cerebellar Granule Cell Precursor Proliferation	0.800103	0.139948	3.10704	0.0254729	0.348695	-3.03673
Toll Signaling Pathway	-0.535328	0.0655372	-3.10676	0.0254809	0.348695	-3.03701
Transforming Growth Factor Beta1 Production	-0.607365	0.0698143	-3.10633	0.0254936	0.348695	-3.03746
Positive Regulation of Snrna Transcription by Rna Polymerase Ii	-0.757921	-0.0789527	-3.10514	0.0255287	0.348695	-3.03869
Heart Valve Morphogenesis	-0.533773	0.0200847	-3.10207	0.0256199	0.348695	-3.04186
Intestinal Epithelial Cell Differentiation	-0.539535	-0.0692017	-3.09818	0.0257357	0.348695	-3.04589
Positive Regulation of Isotype Switching to Igg Isotypes	0.52733	0.0199753	3.09721	0.0257647	0.348695	-3.04689
Dna Replication Initiation	0.580579	-0.00709193	3.09431	0.0258514	0.348695	-3.04989
Negative Regulation of Leukocyte Apoptotic Process	-0.558327	-0.0396315	-3.09387	0.0258645	0.348695	-3.05034
Positive Regulation of P38mapk Cascade	-0.559441	0.0255587	-3.09308	0.0258882	0.348695	-3.05116
Regulation of Metaphase Plate Congression	0.614099	0.0142275	3.09292	0.025893	0.348695	-3.05133
Ion Channel Modulating g Protein Coupled Receptor Signaling Pathway	-0.710928	-0.138188	-3.09248	0.0259061	0.348695	-3.05178
Negative Regulation of Lipid Localization	-0.540573	-0.0321574	-3.09072	0.0259593	0.348695	-3.05361
Innervation	-0.572103	0.0296651	-3.08966	0.025991	0.348695	-3.0547
Response to Sodium Phosphate	-0.648207	0.0200399	-3.0878	0.0260475	0.348695	-3.05664
Regulation of Systemic Arterial Blood Pressure by Endothelin	-0.766067	0.165839	-3.08541	0.0261196	0.348695	-3.05911
Cellular Response to Vascular Endothelial Growth Factor Stimulus	-0.569653	-0.0461044	-3.08348	0.0261782	0.348695	-3.06111
Positive Regulation of Cell Cycle Checkpoint	0.720848	0.0580339	3.08177	0.0262305	0.348695	-3.06289
Detection of Cell Density	-0.525481	0.0752942	-3.07957	0.0262976	0.348695	-3.06517
Lipid Phosphorylation	-0.653582	-0.103226	-3.079	0.0263148	0.348695	-3.06575
Pyrimidine Deoxyribonucleotide Metabolic Process	0.635625	-0.045969	3.07868	0.0263248	0.348695	-3.06609
Neuropeptide Catabolic Process	-0.573718	-0.0835517	-3.07707	0.026374	0.348695	-3.06776
Semi Lunar Valve Development	-0.585918	0.0243975	-3.07506	0.0264359	0.348695	-3.06985
Positive Regulation of Norepinephrine Secretion	-0.672055	0.0947932	-3.07455	0.0264515	0.348695	-3.07038
Pulmonary Valve Development	-0.604595	0.0314803	-3.06955	0.0266056	0.348695	-3.07557
Regulation of Activation Induced Cell Death of t Cells	-0.745448	-0.0295692	-3.06912	0.0266192	0.348695	-3.07603
Regulation of Granulocyte Differentiation	-0.52876	-0.0137824	-3.06789	0.0266572	0.348695	-3.0773
Gamma Delta t Cell Activation	-0.643545	0.0154131	-3.06747	0.0266703	0.348695	-3.07774
Negative Regulation of Stem Cell Differentiation	-0.594692	-0.0252548	-3.06714	0.0266804	0.348695	-3.07808
Lactate Biosynthetic Process	0.749472	-0.0415317	3.06607	0.0267137	0.348695	-3.07919
Positive Regulation of Clathrin Dependent Endocytosis	0.523775	-0.104393	3.06604	0.0267146	0.348695	-3.07922
Type i Hypersensitivity	0.8877	-0.0353185	3.063	0.0268095	0.349342	-3.08239
Antifungal Humoral Response	-0.624192	0.105041	-3.0607	0.0268813	0.349684	-3.08478
Neural Crest Cell Migration Involved in Autonomic Nervous System Development	-0.885695	0.0953816	-3.05771	0.0269753	0.350314	-3.0879
Positive Regulation of Insulin Secretion Involved in Cellular Response to Glucose Stimulus	-0.538735	0.0127889	-3.05436	0.0270806	0.350577	-3.09139
Apical Constriction	-0.535542	-0.0520652	-3.05417	0.0270867	0.350577	-3.09159
Negative Regulation of Alpha Beta t Cell Proliferation	-0.622154	-0.0959454	-3.05245	0.027141	0.350689	-3.09338
Purine Nucleoside Transmembrane Transport	0.787606	-0.0517016	3.05	0.0272189	0.351106	-3.09594
Negative Regulation of Phagocytosis	0.546251	0.0111307	3.04594	0.0273481	0.352181	-3.10018
Regulation of Activation of Janus Kinase Activity	0.923719	0.114096	3.04422	0.0274031	0.352299	-3.10197
Mitotic Sister Chromatid Segregation	0.58945	-0.0334782	3.04159	0.0274874	0.352793	-3.10472
Thiamine Containing Compound Metabolic Process	0.832415	0.0461516	3.03699	0.0276357	0.353155	-3.10953
Thiamine Diphosphate Metabolic Process	0.832415	0.0461516	3.03699	0.0276357	0.353155	-3.10953
Oligosaccharide Biosynthetic Process	0.524798	0.0526114	3.03644	0.0276534	0.353155	-3.11011
g Protein Coupled Receptor Signaling Pathway Involved in Heart Process	-0.516018	-0.0184392	-3.02996	0.0278636	0.355015	-3.11688
Pharyngeal Arch Artery Morphogenesis	-0.530136	0.0414713	-3.02911	0.0278914	0.355015	-3.11777
Positive Regulation of Long Term Synaptic Depression	-0.676015	-0.0400822	-3.02476	0.0280336	0.35527	-3.12233
Renal Tubule Morphogenesis	-0.518858	-0.0184931	-3.02426	0.0280503	0.35527	-3.12286
Cerebral Cortex Tangential Migration	-0.872847	-0.0487916	-3.01987	0.0281946	0.35527	-3.12745
Positive Regulation of Ceramide Biosynthetic Process	-0.655368	-0.00159399	-3.0158	0.0283297	0.35527	-3.13173
n Acylethanolamine Metabolic Process	-0.605699	0.0405167	-3.01512	0.028352	0.35527	-3.13244
U2 Type Prespliceosome Assembly	0.592975	-0.00141409	3.01489	0.0283597	0.35527	-3.13268
Smooth Muscle Tissue Development	-0.558663	0.020907	-3.01334	0.0284114	0.35527	-3.13431
Positive Regulation of Neurotransmitter Transport	-0.504987	0.00499636	-3.01292	0.0284255	0.35527	-3.13476
Glycophagy	-0.681376	0.029771	-3.0118	0.0284628	0.35527	-3.13593
Response to Acetylcholine	-0.58813	-0.0372659	-3.00831	0.0285797	0.35527	-3.1396
Negative Regulation of Bicellular Tight Junction Assembly	-0.589342	-0.0270653	-3.00666	0.028635	0.35527	-3.14133
Interleukin 5-Production	-0.614602	0.0322175	-3.00396	0.0287257	0.35527	-3.14417
Response to Macrophage Colony Stimulating Factor	-0.595841	-0.0924697	-3.00349	0.0287417	0.35527	-3.14467
Positive Regulation of Glycogen Catabolic Process	-0.6105	0.154245	-3.00331	0.0287477	0.35527	-3.14486
Microglial Cell Migration	-0.546144	-0.128641	-3.00098	0.0288266	0.35527	-3.14731
Positive Regulation of Aggrephagy	0.765878	-0.131797	2.99961	0.028873	0.35527	-3.14875
Alditol Biosynthetic Process	0.793603	-0.027075	2.9995	0.0288765	0.35527	-3.14886
Glycerol Biosynthetic Process	0.793603	-0.027075	2.9995	0.0288765	0.35527	-3.14886
Endocardial Cushion Formation	-0.580523	-0.0045324	-2.99833	0.0289163	0.35527	-3.15009
Thyroid Stimulating Hormone Secretion	-0.822712	-0.044187	-2.99829	0.0289178	0.35527	-3.15014
Interphase	1.20723	-0.210419	2.99817	0.0289219	0.35527	-3.15027
Lipophagy	0.61641	-0.139883	2.99798	0.0289281	0.35527	-3.15046
Mhc Class Ii Biosynthetic Process	-0.601725	0.0266587	-2.99476	0.0290379	0.355279	-3.15385
Protein Palmitoylation	0.501711	-0.0338869	2.99465	0.0290417	0.355279	-3.15397
Negative Regulation of Glycogen Biosynthetic Process	-0.640183	0.0902361	-2.9939	0.0290674	0.355279	-3.15477
Pyrimidine Containing Compound Catabolic Process	0.527168	0.01989	2.99235	0.0291205	0.355362	-3.1564
Regulation of Extracellular Matrix Organization	-0.530633	0.0579583	-2.98775	0.0292783	0.355478	-3.16125
Positive Regulation of Glutamate Secretion	-0.591164	-0.0126182	-2.98746	0.0292883	0.355478	-3.16155
Glycerol Transmembrane Transport	-0.986129	0.177462	-2.98626	0.0293296	0.355478	-3.16282
Heterophilic Cell Cell Adhesion via Plasma Membrane Cell Adhesion Molecules	-0.570466	-0.00664032	-2.98549	0.0293562	0.355478	-3.16363
Plasmacytoid Dendritic Cell Activation	0.755127	0.0458514	2.98533	0.0293619	0.355478	-3.1638
Peptide Modification	0.90716	-0.0447684	2.98401	0.0294074	0.355478	-3.16519
Regulation of Dna Damage Checkpoint	0.615907	-0.0119047	2.98205	0.0294752	0.355738	-3.16725
Anterograde Neuronal Dense Core Vesicle Transport	-0.747159	-0.0427438	-2.97682	0.0296575	0.35605	-3.17279
Locomotory Exploration Behavior	-0.54399	-0.0151603	-2.97682	0.0296576	0.35605	-3.17279
Spindle Assembly	0.564159	-0.038955	2.97618	0.0296797	0.35605	-3.17346
Phagosome Acidification	-0.806438	-0.0121973	-2.976	0.0296863	0.35605	-3.17365
Chromosome Condensation	0.564948	-0.0334139	2.97346	0.0297749	0.356557	-3.17633
Mesenchymal Cell Proliferation	-0.535143	0.0418844	-2.97159	0.0298408	0.356648	-3.17831
Positive Regulation of Behavior	-0.542051	0.0193906	-2.97033	0.0298852	0.356648	-3.17965
Peptidyl Cysteine Modification	0.52927	-0.00612737	2.96929	0.0299217	0.356648	-3.18074
Positive Regulation of Skeletal Muscle Fiber Development	-0.791543	0.172879	-2.96661	0.0300167	0.356862	-3.18358
Base Excision Repair Ap Site Formation	-0.617469	-0.139307	-2.96558	0.0300531	0.356862	-3.18467
Transferrin Transport	0.521728	-0.0327676	2.96426	0.0300998	0.356862	-3.18606
Protein Localization to Chromosome Centromeric Region	0.728913	-0.0564441	2.96335	0.0301323	0.356862	-3.18703
Circadian Sleep Wake Cycle Process	-0.556279	0.0621942	-2.96125	0.0302069	0.356862	-3.18925
Positive Regulation of Cardiac Epithelial to Mesenchymal Transition	-0.77627	-0.109651	-2.9599	0.0302553	0.356862	-3.19069
Regulation of Glutamate Receptor Signaling Pathway	-0.63838	0.0907889	-2.95585	0.0304003	0.356862	-3.19498
Antibacterial Humoral Response	-0.615882	0.0527465	-2.95513	0.030426	0.356862	-3.19574
Negative Regulation of Icosanoid Secretion	-0.914847	0.209558	-2.9546	0.0304451	0.356862	-3.1963
Positive Regulation of Autophagosome Assembly	-0.664199	-0.059703	-2.95393	0.0304695	0.356862	-3.19702
Spindle Checkpoint Signaling	0.635531	-0.0290495	2.95235	0.0305264	0.356862	-3.1987
Positive Regulation of g Protein Coupled Receptor Signaling Pathway	-0.581767	0.037463	-2.952	0.0305391	0.356862	-3.19907
Negative Regulation of Phospholipase Activity	-0.779542	0.106372	-2.95188	0.0305431	0.356862	-3.19919
Chromosome Localization	0.564928	-0.0223538	2.94933	0.0306355	0.357399	-3.2019
Response to Salt Stress	-0.549164	-0.00569956	-2.94448	0.0308119	0.358671	-3.20705
Negative Regulation of Dendrite Extension	-0.917809	-0.0651617	-2.94376	0.0308379	0.358671	-3.20781
Negative Regulation of Double Strand Break Repair via Nonhomologous End Joining	0.605151	-0.140598	2.93726	0.0310762	0.360423	-3.21473
Mitotic Cytokinesis	0.538363	-0.0171213	2.9371	0.0310822	0.360423	-3.2149
Pyrimidine Nucleobase Transport	0.533328	-0.0264295	2.93229	0.0312597	0.361261	-3.22001
Drinking Behavior	-0.733499	0.0253298	-2.93165	0.0312835	0.361261	-3.2207
Plasma Cell Differentiation	-0.550095	-0.0127806	-2.93132	0.0312955	0.361261	-3.22104
Rrna Base Methylation	0.531836	-0.0846862	2.92836	0.0314055	0.361987	-3.2242
Anterior Posterior Axon Guidance	-1.02801	-0.151764	-2.92535	0.031518	0.362609	-3.22741
Cellular Response to Testosterone Stimulus	-0.564133	0.0604716	-2.92069	0.0316925	0.362609	-3.23237
l Arginine Import Across Plasma Membrane	-1.00251	-0.167402	-2.91846	0.0317766	0.362609	-3.23475
Mesonephros Development	-0.51087	0.0230726	-2.91756	0.0318106	0.362609	-3.23572
Response to Amine	-0.598864	-0.0308696	-2.91619	0.0318624	0.362609	-3.23718
Mesonephric Duct Development	-0.651408	0.0677718	-2.91546	0.03189	0.362609	-3.23796
Dna Replication Checkpoint Signaling	0.498138	-0.0332385	2.9152	0.0319001	0.362609	-3.23824
Response to Parathyroid Hormone	0.724632	-0.00759932	2.91516	0.0319014	0.362609	-3.23828
Tooth Mineralization	-0.518301	0.0819905	-2.91428	0.0319349	0.362609	-3.23922
G2 Mi Transition of Meiotic Cell Cycle	0.537548	0.040919	2.91289	0.0319874	0.362609	-3.2407
Retrograde Trans Synaptic Signaling	-0.500667	-0.0200338	-2.90888	0.0321404	0.362609	-3.24499
Artery Development	-0.488126	0.0280404	-2.90815	0.0321684	0.362609	-3.24577
Positive Regulation of Synaptic Transmission Gabaergic	-0.637408	-0.0138756	-2.90536	0.032275	0.362609	-3.24875
Vascular Endothelial Growth Factor Signaling Pathway	-0.570445	-0.0714418	-2.90527	0.0322786	0.362609	-3.24885
Regulation of Sodium Dependent Phosphate Transport	-0.657146	-0.0377089	-2.90525	0.0322794	0.362609	-3.24887
Sodium Dependent Phosphate Transport	-0.657146	-0.0377089	-2.90525	0.0322794	0.362609	-3.24887
Regulation of Behavior	-0.503371	0.0359874	-2.90317	0.0323594	0.362609	-3.25109
Positive Regulation of Synaptic Transmission Cholinergic	-0.531367	0.180439	-2.90277	0.0323745	0.362609	-3.25151
Fatty Acid Beta Oxidation	0.554764	-0.0590174	2.90249	0.0323854	0.362609	-3.25182
Positive Regulation of Vascular Endothelial Growth Factor Receptor Signaling Pathway	-0.520785	-0.0160052	-2.90204	0.0324028	0.362609	-3.2523
P38mapk Cascade	-0.485487	-0.0154466	-2.89593	0.0326394	0.36429	-3.25885
Response to Vasopressin	-0.979182	0.17036	-2.89473	0.0326859	0.36429	-3.26012
Negative Regulation of Neuron Maturation	-0.579914	-0.124381	-2.89304	0.0327517	0.36429	-3.26193
Positive Regulation of Circadian Rhythm	-0.643148	-0.000994387	-2.89065	0.0328451	0.36429	-3.2645
Negative Regulation of Respiratory Burst Involved in Inflammatory Response	-0.597414	-0.0883034	-2.89051	0.0328505	0.36429	-3.26464
Regulation of Wound Healing	-0.490875	0.0143212	-2.89043	0.0328538	0.36429	-3.26473
Regulation of Spindle Checkpoint	0.602963	-0.0266459	2.88879	0.0329179	0.36429	-3.26649
Regulation of Response to Type Ii Interferon	-0.586692	0.0561316	-2.88746	0.0329701	0.36429	-3.26791
Positive Regulation of Telomere Maintenance in Response to Dna Damage	0.615235	0.0147022	2.88698	0.0329893	0.36429	-3.26844
Cardiac Chamber Formation	-0.734901	-0.0953689	-2.88555	0.0330456	0.36429	-3.26997
Regulation of Toll Signaling Pathway	-0.790768	0.0619762	-2.88385	0.0331126	0.36429	-3.27179
Regulation of Phosphatidylinositol Dephosphorylation	-0.512381	-0.0332278	-2.88194	0.0331878	0.36429	-3.27384
Regulation of Protein Autophosphorylation	-0.493782	0.0428918	-2.87932	0.0332919	0.36429	-3.27666
Positive Regulation of Transforming Growth Factor Beta Production	-0.713281	0.0124797	-2.87889	0.0333091	0.36429	-3.27712
Regulation of Chromosome Condensation	0.689719	-0.119706	2.87676	0.0333938	0.36429	-3.27941
Regulation of Steroid Hormone Biosynthetic Process	-0.542205	-0.0707015	-2.8755	0.0334438	0.36429	-3.28075
Myoblast Migration	-0.530695	-0.00159014	-2.8754	0.0334479	0.36429	-3.28086
Intracellular Water Homeostasis	0.57819	0.063345	2.8732	0.033536	0.36429	-3.28323
Kinetochore Assembly	0.698941	-0.102434	2.87218	0.0335769	0.36429	-3.28433
Regulation of Type b Pancreatic Cell Development	-0.624071	0.0690538	-2.87149	0.0336044	0.36429	-3.28507
Negative Regulation of Cd4 Positive Alpha Beta t Cell Proliferation	-0.595711	-0.109063	-2.87066	0.0336378	0.36429	-3.28596
Mismatch Repair	0.532928	-0.000922382	2.86994	0.0336668	0.36429	-3.28674
2Fe-2S Cluster Assembly	0.61317	-0.0234288	2.86898	0.0337053	0.36429	-3.28777
Fructose 1 6-Bisphosphate Metabolic Process	0.795911	0.0469784	2.86769	0.0337575	0.36429	-3.28916
Myd88 Independent Toll Like Receptor Signaling Pathway	-0.503714	-0.142161	-2.86724	0.0337755	0.36429	-3.28964
Positive Regulation of Cell Cell Adhesion Mediated by Cadherin	0.565134	-0.0784984	2.8661	0.0338217	0.36429	-3.29087
Heart Valve Development	-0.492058	0.0277114	-2.86583	0.0338324	0.36429	-3.29115
Regulation of Hair Cycle	-0.545137	0.0181792	-2.86448	0.0338872	0.36437	-3.29261
Regulation of Exit from Mitosis	0.47983	0.0979789	2.86057	0.0340459	0.365516	-3.29682
Positive Regulation of Neurotransmitter Uptake	-0.835814	0.113343	-2.85951	0.0340889	0.365516	-3.29796
Positive Regulation of Thyroid Hormone Generation	-1.01831	-0.213961	-2.85734	0.0341775	0.365674	-3.3003
Negative Regulation of Steroid Hormone Biosynthetic Process	-0.712109	0.0166292	-2.85449	0.0342946	0.365674	-3.30338
Positive Regulation of Mitochondrial Calcium Ion Concentration	-0.639849	0.045578	-2.85365	0.0343288	0.365674	-3.30427
Regulation of Bone Development	-0.654387	0.0496298	-2.85256	0.0343737	0.365674	-3.30545
Astrocyte Activation	-0.591991	-0.0863795	-2.84836	0.0345469	0.365674	-3.30998
Dermatan Sulfate Metabolic Process	0.592575	-0.0710593	2.84716	0.0345968	0.365674	-3.31128
Negative Regulation of Glucocorticoid Receptor Signaling Pathway	-0.728679	-0.0166158	-2.84672	0.0346148	0.365674	-3.31175
Negative Regulation of Protein Autophosphorylation	-0.56362	0.0531355	-2.84635	0.0346305	0.365674	-3.31216
Maintenance of Cell Polarity	-0.591828	0.143231	-2.84584	0.0346516	0.365674	-3.31271
Lung Associated Mesenchyme Development	-0.681085	-0.019814	-2.84496	0.0346879	0.365674	-3.31365
Cenp a Containing Chromatin Assembly	0.830786	0.0249777	2.84394	0.0347306	0.365674	-3.31476
Regulation of Amine Metabolic Process	0.496294	-0.000925967	2.84125	0.0348427	0.365674	-3.31766
Regulation of Golgi to Plasma Membrane Protein Transport	0.558945	-0.00917338	2.84055	0.034872	0.365674	-3.31842
Regulation of Cellular Response to Macrophage Colony Stimulating Factor Stimulus	-0.637804	-0.103208	-2.84004	0.0348933	0.365674	-3.31897
Positive Regulation of Protein Sumoylation	0.56098	-0.0669341	2.83882	0.0349443	0.365674	-3.32029
Metanephros Development	-0.517247	0.0177859	-2.83712	0.0350154	0.365674	-3.32212
Protein Localization to Ciliary Membrane	0.577697	-0.00970558	2.83623	0.035053	0.365674	-3.32309
Autophagy of Peroxisome	-0.619743	0.0249538	-2.83611	0.035058	0.365674	-3.32321
Regulation of Neuromuscular Junction Development	-0.576104	0.0329107	-2.83607	0.0350599	0.365674	-3.32326
Neuroblast Differentiation	0.682039	-0.063008	2.83496	0.0351064	0.365674	-3.32446
Dorsal Spinal Cord Development	-0.802419	0.0640742	-2.83429	0.0351349	0.365674	-3.32519
Negative Regulation of Protein Kinase Activity by Regulation of Protein Phosphorylation	-0.48356	-0.136776	-2.83393	0.03515	0.365674	-3.32558
o Glycan Processing	0.671077	-0.0779853	2.83105	0.0352717	0.366444	-3.32869
Cranial Ganglion Development	-0.729931	-0.0108009	-2.8276	0.0354181	0.367468	-3.33243
Negative Regulation of Epithelial Cell Differentiation	-0.502326	-0.0443679	-2.82327	0.0356028	0.368013	-3.33712
Response to Chemokine	-0.482201	-0.0212934	-2.82147	0.03568	0.368013	-3.33907
Regulation of Synaptic Assembly at Neuromuscular Junction	-0.60622	0.0687301	-2.82086	0.0357058	0.368013	-3.33972
Regulation of Synaptic Vesicle Clustering	-0.62848	-0.0392265	-2.81946	0.0357661	0.368013	-3.34124
Regulation of Antimicrobial Humoral Response	-0.799932	-0.0585713	-2.81871	0.0357983	0.368013	-3.34205
Relaxation of Muscle	-0.53765	-0.0119982	-2.81791	0.0358326	0.368013	-3.34292
Negative Regulation of Cell Volume	-0.622218	0.0959785	-2.81726	0.0358608	0.368013	-3.34363
Regulation of Dna Damage Response Signal Transduction by P53 Class Mediator	-0.478274	-0.0049621	-2.8168	0.0358805	0.368013	-3.34412
Negative Regulation of Translational Elongation	0.722826	-0.0262604	2.81607	0.0359122	0.368013	-3.34492
Regulation of Retinal Cell Programmed Cell Death	-0.498232	0.254403	-2.8138	0.0360103	0.368013	-3.34738
Negative Regulation of Transcription by Competitive Promoter Binding	-0.531969	0.0973521	-2.81321	0.036036	0.368013	-3.34802
Positive Regulation of Vacuole Organization	-0.597386	-0.0554979	-2.813	0.036045	0.368013	-3.34825
Protein Histidyl Modification to Diphthamide	0.519073	0.0125493	2.80897	0.0362202	0.368173	-3.35262
Positive Regulation of Relaxation of Muscle	-0.928946	0.17554	-2.80746	0.036286	0.368173	-3.35426
Bile Acid Secretion	-0.542052	0.0499866	-2.8073	0.0362931	0.368173	-3.35444
Fructose Metabolic Process	0.596546	0.0708237	2.80683	0.0363134	0.368173	-3.35494
Inflammatory Cell Apoptotic Process	-0.505857	-0.0157127	-2.80683	0.0363138	0.368173	-3.35495
Blood Vessel Maturation	-0.631163	0.125969	-2.80558	0.0363682	0.368173	-3.3563
Regulatory Ncrna Mediated Heterochromatin Formation	-0.624165	0.0608886	-2.80495	0.0363959	0.368173	-3.35699
Positive Regulation of Cd8 Positive Alpha Beta t Cell Differentiation	-0.741974	-0.0317939	-2.80177	0.0365356	0.368384	-3.36044
t Cell Cytokine Production	-0.518551	0.0232201	-2.80064	0.0365854	0.368384	-3.36167
Extracellular Matrix Assembly	-0.531607	0.0198718	-2.80041	0.0365954	0.368384	-3.36192
Response to Stilbenoid	-0.898563	0.184005	-2.80012	0.0366084	0.368384	-3.36224
Regulation of Pigment Cell Differentiation	-0.5213	0.0405389	-2.79842	0.0366833	0.368655	-3.36408
Regulation of Response to Reactive Oxygen Species	-0.551941	-0.0259686	-2.79534	0.0368197	0.369275	-3.36743
Response to Follicle Stimulating Hormone	-0.568805	-0.0250355	-2.79486	0.0368411	0.369275	-3.36796
Peptidyl Glutamic Acid Modification	-0.603085	-0.0164635	-2.79267	0.0369388	0.369381	-3.37035
Fibroblast Growth Factor Production	-0.470264	0.0612208	-2.79247	0.0369477	0.369381	-3.37056
l Phenylalanine Catabolic Process	0.568678	-0.1368	2.79076	0.0370238	0.369661	-3.37242
Regulation of Protein Targeting to Mitochondrion	-0.495653	-0.0189602	-2.78862	0.0371194	0.370134	-3.37475
Positive Regulation of Cell Matrix Adhesion	-0.508461	-0.00437943	-2.78558	0.0372558	0.370544	-3.37806
Regulation of Epithelial Cell Differentiation	-0.470535	-0.0267537	-2.78556	0.0372569	0.370544	-3.37809
Peptidyl Tyrosine Dephosphorylation Involved in Inactivation of Protein Kinase Activity	-0.694833	0.0274583	-2.78034	0.0374924	0.372136	-3.38378
Deoxyribonucleoside Monophosphate Biosynthetic Process	0.763471	-0.0341242	2.77987	0.0375137	0.372136	-3.38429
Protein Heterotetramerization	0.512501	0.0346405	2.77741	0.0376255	0.372764	-3.38697
Intracellular Sodium Ion Homeostasis	-0.519357	0.0201287	-2.77161	0.03789	0.374543	-3.3933
Nucleotide Transmembrane Transport	-0.465305	-0.00323296	-2.77134	0.0379025	0.374543	-3.3936
Positive Regulation of Meiotic Nuclear Division	-0.543392	-0.000456063	-2.76991	0.0379678	0.374707	-3.39515
Cardiac Fibroblast Cell Differentiation	-0.615925	-0.0740446	-2.76511	0.038189	0.37613	-3.4004
Positive Regulation of Rho Protein Signal Transduction	-0.583655	-0.0427082	-2.76369	0.0382547	0.37613	-3.40195
Postsynaptic Membrane Assembly	-0.603707	0.0531374	-2.7636	0.0382588	0.37613	-3.40205
Positive Regulation of Cd8 Positive Alpha Beta t Cell Activation	-0.725288	-0.0328298	-2.75822	0.0385091	0.378107	-3.40794
Negative Regulation of Membrane Potential	-0.637136	-0.0488623	-2.75715	0.0385591	0.378116	-3.40911
Cardiac Neural Crest Cell Development Involved in Outflow Tract Morphogenesis	-0.492663	0.0241913	-2.75458	0.038679	0.378808	-3.41191
Regulation of Cytokinetic Process	0.529621	-0.138562	2.7512	0.0388381	0.379882	-3.41562
Cytoplasmic Sequestering of Transcription Factor	0.552769	-0.118967	2.74948	0.0389188	0.380187	-3.4175
Positive Regulation of Response to Wounding	-0.47623	0.00920261	-2.74577	0.0390944	0.380627	-3.42157
Regulation of t Cell Cytokine Production	-0.49912	0.0227088	-2.74528	0.0391178	0.380627	-3.42211
Very Low Density Lipoprotein Particle Clearance	-0.549984	0.0769907	-2.74524	0.0391196	0.380627	-3.42215
Acrosome Assembly	-0.503529	-0.0346881	-2.74435	0.0391618	0.380627	-3.42312
Cementum Mineralization	-0.665044	0.0851229	-2.742	0.0392739	0.381235	-3.42571
Vascular Endothelial Growth Factor Receptor Signaling Pathway	-0.468708	0.0291541	-2.74091	0.0393255	0.381254	-3.42689
Body Fluid Secretion	-0.484809	0.0137119	-2.73846	0.0394427	0.381599	-3.42958
Negative Regulation of Amine Metabolic Process	0.469579	0.14328	2.73742	0.0394926	0.381599	-3.43072
Maintenance of Lens Transparency	-0.582744	-0.113005	-2.73706	0.03951	0.381599	-3.43112
Negative Regulation of Nuclear Division	0.535221	-0.0109398	2.73487	0.039615	0.381604	-3.43352
Glycine Import Across Plasma Membrane	-0.828294	0.239119	-2.73201	0.039753	0.381604	-3.43666
Cell Migration Involved in Sprouting Angiogenesis	-0.490142	-0.0279044	-2.73107	0.0397982	0.381604	-3.43769
Regulation of Icosanoid Secretion	-0.530968	-0.00667945	-2.73104	0.0397997	0.381604	-3.43773
Trna Threonylcarbamoyladenosine Modification	0.801659	0.0302051	2.7309	0.0398066	0.381604	-3.43788
Fever Generation	-0.492993	-0.0326625	-2.72957	0.0398712	0.381604	-3.43935
Regulation of Type Ii Hypersensitivity	0.72297	-0.126064	2.72713	0.0399895	0.381604	-3.44203
Regulation of Dna Demethylation	-0.478567	-0.0666568	-2.72685	0.0400032	0.381604	-3.44234
Regulation of Hair Follicle Maturation	-0.710504	-0.115338	-2.72627	0.0400313	0.381604	-3.44297
Pyrimidine Nucleoside Catabolic Process	0.593713	0.05068	2.72592	0.0400481	0.381604	-3.44335
Negative Regulation of Norepinephrine Secretion	0.793331	0.0661764	2.72575	0.0400565	0.381604	-3.44354
Lactation	-0.461476	-0.013826	-2.72402	0.0401407	0.381933	-3.44544
Negative Regulation of Lipase Activity	-0.516388	0.0149875	-2.72176	0.0402516	0.382194	-3.44793
Activation of Cysteine Type Endopeptidase Activity Involved in Apoptotic Process by Cytochrome c	0.49322	-0.0916324	2.71975	0.0403498	0.382194	-3.45014
Regulation of Leukocyte Apoptotic Process	-0.484853	-0.0248605	-2.71872	0.0404005	0.382194	-3.45127
Regulation of Inclusion Body Assembly	-0.506152	-0.0047701	-2.71825	0.0404238	0.382194	-3.45179
Phospholipid Homeostasis	-0.474256	-0.00806346	-2.71567	0.040551	0.382194	-3.45463
Cell Migration Involved in Gastrulation	-0.61507	-0.0452902	-2.71543	0.0405628	0.382194	-3.4549
Regulation of Toll Like Receptor 2-Signaling Pathway	-0.466383	-0.0322555	-2.71368	0.0406493	0.382194	-3.45682
Mesonephric Tubule Morphogenesis	-0.457442	0.00289759	-2.71279	0.0406931	0.382194	-3.4578
Negative Regulation of Anoikis	-0.634848	-0.0165744	-2.71217	0.0407239	0.382194	-3.45848
Intraciliary Anterograde Transport	0.543051	-0.100278	2.71189	0.0407379	0.382194	-3.45879
Positive Regulation of Attachment of Spindle Microtubules to Kinetochore	0.627628	-0.0227766	2.71151	0.0407568	0.382194	-3.45921
Positive Regulation of Osteoblast Differentiation	-0.458754	0.00583371	-2.71135	0.0407647	0.382194	-3.45939
Positive Regulation of Protein Autophosphorylation	-0.516041	0.0433146	-2.70969	0.0408471	0.3825	-3.46121
Interleukin 6-Mediated Signaling Pathway	-0.56084	-0.0647526	-2.70808	0.0409275	0.382787	-3.46299
Regulation of Coagulation	-0.454861	-0.0265144	-2.7038	0.0411414	0.383423	-3.4677
Regulation of Lymphocyte Apoptotic Process	-0.518506	-0.0179812	-2.70135	0.0412646	0.383423	-3.47041
Protein Poly Adp Ribosylation	-0.630798	-0.0550189	-2.70072	0.0412961	0.383423	-3.4711
Positive Regulation of Hydrogen Peroxide Metabolic Process	0.541081	0.108954	2.69855	0.0414056	0.383423	-3.47349
Sex Determination	-0.613533	-0.0156761	-2.69776	0.0414455	0.383423	-3.47436
Dna Duplex Unwinding	0.478644	-0.0273427	2.69654	0.0415072	0.383423	-3.47571
Glyceraldehyde 3-Phosphate Metabolic Process	0.692292	-0.0209575	2.69639	0.041515	0.383423	-3.47588
Positive Regulation of Calcium Ion Import	-0.478124	0.0235593	-2.6959	0.0415396	0.383423	-3.47642
Response to Mechanical Stimulus	-0.463193	-0.0207948	-2.69539	0.0415657	0.383423	-3.47699
Cd4 Positive Alpha Beta t Cell Cytokine Production	-0.558809	0.0629246	-2.69498	0.0415865	0.383423	-3.47744
Negative Regulation of Protein Localization to Nucleus	-0.520775	0.0347952	-2.69343	0.0416649	0.383423	-3.47914
Negative Regulation of Cardiac Muscle Cell Differentiation	-0.715892	0.146754	-2.69292	0.0416911	0.383423	-3.47971
Response to Light Intensity	0.723573	-0.0715985	2.69234	0.0417207	0.383423	-3.48035
Muscle Hypertrophy	-0.452331	0.00820399	-2.69052	0.0418135	0.383423	-3.48236
Positive Regulation of Secondary Heart Field Cardioblast Proliferation	-0.499628	-0.11876	-2.6902	0.0418299	0.383423	-3.48272
Negative Regulation of Epithelial Cell Migration	-0.451975	0.0141106	-2.68804	0.0419402	0.383423	-3.4851
Smooth Muscle Contraction Involved in Micturition	-0.665967	0.116359	-2.68798	0.041943	0.383423	-3.48516
Diphosphate Metabolic Process	-0.725851	0.126838	-2.68615	0.0420374	0.383423	-3.48719
Regulation of Hormone Metabolic Process	-0.501004	-0.045677	-2.68569	0.0420605	0.383423	-3.48769
2-Oxoglutarate Metabolic Process	0.646934	-0.0224798	2.68567	0.0420619	0.383423	-3.48772
Endothelial Cell Migration	-0.450445	-0.0140718	-2.6855	0.0420704	0.383423	-3.48791
Positive Regulation of Inflammatory Response to Antigenic Stimulus	0.56925	-0.117344	2.6848	0.0421067	0.383423	-3.48869
Regulation of Fibrinolysis	-0.45368	-0.0872843	-2.6841	0.0421427	0.383423	-3.48946
Macrophage Colony Stimulating Factor Signaling Pathway	-0.618017	-0.0603098	-2.68272	0.0422136	0.383615	-3.49098
Positive Regulation of Kidney Development	-0.520921	-0.0737426	-2.68135	0.0422842	0.383757	-3.49249
Cell Communication Involved in Cardiac Conduction	-0.49726	-0.0465628	-2.67925	0.0423929	0.383757	-3.49482
Carbohydrate Import Across Plasma Membrane	-0.782638	0.211792	-2.67881	0.0424157	0.383757	-3.4953
Basic Amino Acid Transport	0.505476	-0.134303	2.67705	0.0425073	0.383757	-3.49725
Mannose Metabolic Process	0.631617	-0.0518834	2.67675	0.0425228	0.383757	-3.49758
Negative Regulation of Neutrophil Migration	-0.662346	0.0590292	-2.67557	0.042584	0.383757	-3.49888
Phosphatidylinositol Mediated Signaling	-0.510636	0.00479217	-2.67471	0.0426291	0.383757	-3.49984
Regulation of Phospholipase A2 Activity	-0.547537	-0.0149704	-2.67256	0.0427415	0.383757	-3.50223
Telomere Maintenance in Response to Dna Damage	0.467142	0.0344741	2.67134	0.042805	0.383757	-3.50357
Tolerance Induction	-0.547076	-0.058269	-2.66976	0.0428882	0.383757	-3.50533
Sialylation	-0.47621	0.114849	-2.66897	0.0429294	0.383757	-3.5062
Regulation of Macrophage Derived Foam Cell Differentiation	-0.453574	-0.1208	-2.6679	0.0429858	0.383757	-3.50738
Regulation of Relaxation of Cardiac Muscle	-0.51052	-0.0937521	-2.66781	0.0429903	0.383757	-3.50748
Intracellular Triglyceride Homeostasis	0.488769	-0.0530415	2.66755	0.0430042	0.383757	-3.50777
Negative Regulation of Activated t Cell Proliferation	-0.57397	0.0225338	-2.66657	0.0430559	0.383757	-3.50886
Tetrapyrrole Catabolic Process	0.642279	0.0150621	2.66634	0.0430678	0.383757	-3.50911
Dna Damage Response Signal Transduction Resulting in Transcription	0.484596	-0.0311662	2.66615	0.0430778	0.383757	-3.50932
Regulation of t Helper 1-Cell Cytokine Production	-0.616901	0.0353277	-2.66459	0.0431605	0.384048	-3.51106
Motor Behavior	0.453392	-0.0273623	2.66282	0.0432538	0.384434	-3.51301
Cellular Metabolic Compound Salvage	0.498425	-0.0769368	2.66029	0.0433884	0.385185	-3.51582
Blood Vessel Endothelial Cell Migration	-0.453806	-0.018217	-2.65853	0.0434818	0.385568	-3.51777
Dense Core Granule Transport	-0.500745	-0.0788981	-2.65527	0.0436559	0.385761	-3.52139
Tolerance Induction Dependent Upon Immune Response	-0.801494	-0.132092	-2.65479	0.0436818	0.385761	-3.52193
Negative Regulation of Macrophage Differentiation	0.566934	0.0670426	2.65474	0.0436844	0.385761	-3.52198
Regulation of Nucleotide Binding Domain Leucine Rich Repeat Containing Receptor Signaling Pathway	-0.489695	-0.0872185	-2.65437	0.0437042	0.385761	-3.52239
Positive Regulation of Cgmp Mediated Signaling	-0.522238	-0.113788	-2.65279	0.0437889	0.385962	-3.52414
Complement Dependent Cytotoxicity	0.491149	-0.0814895	2.65203	0.0438298	0.385962	-3.52499
Regulation of Odontogenesis of Dentin Containing Tooth	-0.764941	0.0727462	-2.65052	0.0439111	0.385962	-3.52666
Negative Regulation of Monocyte Chemotactic Protein 1-Production	0.699353	0.0497859	2.64972	0.0439539	0.385962	-3.52755
Deoxyribonucleoside Catabolic Process	-0.477488	-0.0060532	-2.64878	0.0440049	0.385962	-3.5286
Positive Regulation of Actin Filament Bundle Assembly	-0.463565	0.0264313	-2.6477	0.0440633	0.385962	-3.5298
Branching Involved in Labyrinthine Layer Morphogenesis	-0.445166	0.0143785	-2.64703	0.0440996	0.385962	-3.53054
Positive Regulation of Endocytic Recycling	0.556779	0.0335742	2.64569	0.0441722	0.385962	-3.53203
Cd4 Positive Alpha Beta t Cell Proliferation	-0.465422	-0.0626872	-2.64541	0.0441872	0.385962	-3.53234
Long Chain Fatty Acid Biosynthetic Process	0.521147	0.0370711	2.64464	0.044229	0.385962	-3.5332
Regulation of Membrane Depolarization	-0.525862	-0.0214974	-2.64284	0.0443269	0.38617	-3.5352
Nucleolar Large Rrna Transcription by Rna Polymerase i	0.591235	-0.0862329	2.64214	0.0443646	0.38617	-3.53597
Stem Cell Fate Specification	-0.666665	0.0447878	-2.64143	0.0444035	0.38617	-3.53676
Positive Regulation of Reproductive Process	-0.456135	0.0162669	-2.63611	0.0446946	0.386271	-3.54268
Regulation of Thymocyte Apoptotic Process	-0.562264	0.0117416	-2.63551	0.0447276	0.386271	-3.54335
Muscle Cell Fate Commitment	-0.644877	-0.0186145	-2.63528	0.0447403	0.386271	-3.54361
Positive Regulation of Amide Metabolic Process	-0.517273	-0.014288	-2.63483	0.0447652	0.386271	-3.54411
l Cystine Transport	-0.745053	-0.0386636	-2.63351	0.0448375	0.386271	-3.54557
Cellular Response to Nitrogen Levels	0.563308	-0.0653804	2.633	0.0448659	0.386271	-3.54614
n Glycan Processing	-0.498235	-0.0486452	-2.63185	0.0449292	0.386271	-3.54742
Positive Regulation of Peptidyl Serine Phosphorylation	-0.444966	0.0454127	-2.63092	0.0449807	0.386271	-3.54846
Amino Acid Betaine Metabolic Process	0.525663	-0.0686201	2.62912	0.0450802	0.386271	-3.55046
Carnitine Metabolic Process	0.525663	-0.0686201	2.62912	0.0450802	0.386271	-3.55046
Multinuclear Osteoclast Differentiation	-0.57338	-0.00314167	-2.62819	0.0451318	0.386271	-3.5515
Protein Autophosphorylation	-0.444855	0.0141918	-2.62816	0.0451333	0.386271	-3.55153
l Serine Metabolic Process	0.533965	0.0347727	2.62809	0.0451374	0.386271	-3.55161
Protein Localization to Microtubule	-0.458119	0.0522308	-2.62737	0.0451772	0.386271	-3.55241
Growth Involved in Heart Morphogenesis	-0.71972	-0.00390747	-2.62597	0.0452554	0.386271	-3.55397
Plasma Membrane Raft Organization	0.548549	-0.0368933	2.62539	0.0452877	0.386271	-3.55462
Mechanosensory Behavior	-0.642064	0.137805	-2.62463	0.0453298	0.386271	-3.55546
Interleukin 12-Production	-0.470581	-0.00826554	-2.62461	0.0453312	0.386271	-3.55549
Positive Regulation of Epithelial Cell Differentiation	-0.447689	0.010831	-2.6233	0.0454039	0.386271	-3.55694
Vacuolar Transmembrane Transport	0.453513	-0.101308	2.62302	0.04542	0.386271	-3.55726
4fe 4s Cluster Assembly	0.681371	0.000201543	2.62182	0.045487	0.386279	-3.5586
Negative Regulation of Tumor Necrosis Factor Superfamily Cytokine Production	-0.492011	-0.0433687	-2.6212	0.0455214	0.386279	-3.55928
Rna Capping	-0.603436	-0.0539964	-2.61981	0.0455994	0.386514	-3.56083
l Proline Transmembrane Transport	-0.648745	-0.0464737	-2.61217	0.0460306	0.389512	-3.56936
Cerebellar Purkinje Cell Layer Formation	-0.471199	-0.00742401	-2.61095	0.0461001	0.389512	-3.57073
Macrophage Colony Stimulating Factor Production	-0.712256	0.0711689	-2.61086	0.0461051	0.389512	-3.57082
Oligosaccharide Lipid Intermediate Biosynthetic Process	0.574721	-0.0531845	2.60914	0.0462031	0.389647	-3.57275
Negative Regulation of Activin Receptor Signaling Pathway	-0.489649	-0.00711415	-2.60709	0.0463199	0.389647	-3.57504
Non Proteinogenic Amino Acid Catabolic Process	0.553472	0.145094	2.60644	0.0463569	0.389647	-3.57576
Tetrapyrrole Metabolic Process	0.492948	-0.0466632	2.60627	0.0463666	0.389647	-3.57595
Chondrocyte Hypertrophy	-0.636905	-0.0460531	-2.60533	0.0464203	0.389647	-3.577
Response to Lipoteichoic Acid	-0.502816	-0.0934857	-2.60499	0.0464395	0.389647	-3.57737
Bronchus Development	-0.695504	0.0116012	-2.60436	0.0464759	0.389647	-3.57808
Acinar Cell Differentiation	-0.796306	0.050522	-2.60301	0.0465531	0.389719	-3.57959
Negative Regulation of Small Gtpase Mediated Signal Transduction	-0.457406	0.0152094	-2.60244	0.0465858	0.389719	-3.58022
Innate Immune Response Activating Cell Surface Receptor Signaling Pathway	-0.439398	-0.0125871	-2.59894	0.0467873	0.389785	-3.58413
Positive Regulation of Action Potential	-0.602842	0.0365262	-2.5988	0.0467956	0.389785	-3.58429
Meiotic Chromosome Condensation	0.794028	-0.124076	2.5987	0.0468011	0.389785	-3.5844
Negative Regulation of Fibroblast Growth Factor Production	-0.564342	0.166215	-2.59842	0.0468174	0.389785	-3.58472
Paraxial Mesoderm Formation	-0.702161	0.00217109	-2.59791	0.0468472	0.389785	-3.58529
Epithelial to Mesenchymal Transition	-0.44592	0.00766527	-2.59662	0.0469219	0.389889	-3.58674
Negative Regulation of Steroid Metabolic Process	-0.589472	0.0715332	-2.59594	0.0469612	0.389889	-3.58749
Cardiac Jelly Development	-0.845008	0.194595	-2.59354	0.0471002	0.390622	-3.59017
Regulation of Triglyceride Catabolic Process	-0.519439	-0.113635	-2.59176	0.0472038	0.391059	-3.59216
Positive Regulation of Killing of Cells of Another Organism	-0.510597	-0.280691	-2.5882	0.0474121	0.392362	-3.59615
Iris Morphogenesis	-0.514991	-0.126	-2.58552	0.0475689	0.393236	-3.59915
Response to Cholesterol	-0.469306	-0.0132044	-2.58433	0.0476394	0.393396	-3.60049
Positive Regulation of Meiotic Cell Cycle	-0.493791	0.0185132	-2.58206	0.0477732	0.394078	-3.60303
Cerebellar Granular Layer Morphogenesis	-0.435041	0.0211725	-2.57981	0.047906	0.394393	-3.60555
Regulation of Acute Inflammatory Response to Antigenic Stimulus	0.471356	-0.0506595	2.57881	0.0479656	0.394393	-3.60667
Negative Regulation of Smooth Muscle Contraction	-0.497689	-0.011952	-2.57796	0.0480158	0.394393	-3.60762
Spermidine Metabolic Process	0.521328	0.0348783	2.57795	0.0480166	0.394393	-3.60764
Embryonic Eye Morphogenesis	-0.510539	0.0100595	-2.57346	0.0482835	0.395626	-3.61266
Positive Regulation of Tumor Necrosis Factor Superfamily Cytokine Production	-0.438085	0.000298334	-2.57292	0.0483159	0.395626	-3.61327
Negative Regulation of Endothelial Cell Migration	-0.434564	0.0241413	-2.57231	0.0483523	0.395626	-3.61395
Deoxyribonucleotide Biosynthetic Process	0.585379	-0.0401031	2.57165	0.0483923	0.395626	-3.6147
Integrin Mediated Signaling Pathway	-0.4308	0.0238459	-2.57062	0.0484537	0.395626	-3.61585
Response to Isoquinoline Alkaloid	-0.610603	0.00395138	-2.56974	0.0485065	0.395626	-3.61684
Regulation of Toll Like Receptor 4-Signaling Pathway	-0.47572	-0.0351258	-2.56876	0.0485655	0.395626	-3.61794
Regulation of Collagen Metabolic Process	-0.477419	0.00889622	-2.56854	0.0485784	0.395626	-3.61818
Blood Vessel Morphogenesis	-0.429694	0.00769263	-2.5648	0.048804	0.39603	-3.62238
Amyloid Beta Clearance by Transcytosis	0.696547	-0.0457991	2.56409	0.0488473	0.39603	-3.62319
Negative Regulation of Golgi to Plasma Membrane Protein Transport	0.494653	0.0118271	2.56309	0.0489078	0.39603	-3.62431
Adp Transport	0.442309	-0.0597784	2.56262	0.048936	0.39603	-3.62483
Negative Regulation of Natural Killer Cell Mediated Immunity	-0.478122	-0.0038342	-2.56261	0.0489367	0.39603	-3.62484
Regulation of Collateral Sprouting	-0.584836	0.0528838	-2.5626	0.0489372	0.39603	-3.62485
Negative Regulation of Macrophage Derived Foam Cell Differentiation	-0.696029	-0.0171753	-2.55974	0.0491109	0.397018	-3.62806
Formation of Radial Glial Scaffolds	-0.483173	-0.0600119	-2.55648	0.0493096	0.397426	-3.63172
Negative Regulation of Smoothened Signaling Pathway	-0.435739	-0.025639	-2.55627	0.0493229	0.397426	-3.63197
Negative Regulation of Cell Matrix Adhesion	-0.433985	0.024835	-2.5562	0.0493269	0.397426	-3.63204
Endocardial Cushion to Mesenchymal Transition	-0.654728	-0.0854122	-2.55392	0.0494664	0.397426	-3.6346
Engulfment of Apoptotic Cell	0.505942	-0.013209	2.55357	0.0494878	0.397426	-3.635
Otic Vesicle Formation	-0.752058	-0.0599442	-2.55238	0.049561	0.397426	-3.63633
Positive Regulation of Phospholipase A2 Activity	-0.697385	-0.102065	-2.55166	0.0496052	0.397426	-3.63714
Substrate Dependent Cell Migration Cell Extension	-0.490699	-0.000739395	-2.5513	0.0496276	0.397426	-3.63755
Spindle Organization	0.485481	-0.0429906	2.54697	0.0498947	0.397426	-3.64242
Regulation of Skeletal Muscle Contraction	-0.561901	0.0227265	-2.54682	0.0499044	0.397426	-3.64259
Release of Sequestered Calcium Ion into Cytosol by Endoplasmic Reticulum	-0.434609	0.0259859	-2.54625	0.0499396	0.397426	-3.64323
Atrioventricular Node Development	-0.575698	0.0259845	-2.54573	0.0499718	0.397426	-3.64382
Basophil Activation	-0.750689	0.0511537	-2.54539	0.0499929	0.397426	-3.6442
Response to Retinoic Acid	-0.447961	0.0225793	-2.54516	0.0500069	0.397426	-3.64446
Gland Morphogenesis	-0.426259	-0.0147689	-2.54457	0.0500437	0.397426	-3.64512
Dtmp Metabolic Process	0.667455	-0.0442317	2.54386	0.0500878	0.397426	-3.64592
Cell Cell Adhesion Involved in Gastrulation	-0.503765	-0.102562	-2.54381	0.050091	0.397426	-3.64598
Cellular Response to Interleukin 1	-0.463914	-0.046058	-2.54292	0.0501464	0.397426	-3.64698
Telomerase Holoenzyme Complex Assembly	-0.574131	0.108359	-2.54228	0.0501862	0.397426	-3.6477
Meiotic Cell Cycle Phase Transition	0.550612	0.014416	2.54213	0.0501952	0.397426	-3.64786
Regulation of Oocyte Maturation	0.51928	-0.0334419	2.53724	0.0505014	0.398582	-3.65338
Protein Kinase a Signaling	-0.43035	-0.0334669	-2.53506	0.0506382	0.398582	-3.65583
Lacrimal Gland Development	-0.773682	0.0276601	-2.53464	0.0506647	0.398582	-3.65631
Basement Membrane Assembly	-0.664372	0.0403318	-2.53453	0.0506717	0.398582	-3.65643
Adult Feeding Behavior	-0.597695	0.0822423	-2.53222	0.0508173	0.398582	-3.65903
Meiotic Metaphase Chromosome Alignment	0.791295	0.00816146	2.53114	0.0508856	0.398582	-3.66025
Meiotic Metaphase i Homologous Chromosome Alignment	0.791295	0.00816146	2.53114	0.0508856	0.398582	-3.66025
Somite Rostral Caudal Axis Specification	0.763437	-0.0480655	2.53043	0.0509304	0.398582	-3.66105
Negative Regulation of Cellular Respiration	0.636284	-0.0793157	2.53028	0.0509396	0.398582	-3.66121
Interleukin 4-Mediated Signaling Pathway	-0.438756	-0.0636581	-2.52957	0.050985	0.398582	-3.66202
Negative Regulation of Collagen Metabolic Process	-0.495713	-0.0646128	-2.52945	0.0509925	0.398582	-3.66215
Neuron Recognition	-0.450143	0.0146248	-2.52911	0.0510141	0.398582	-3.66254
Establishment of Meiotic Spindle Localization	-0.649384	0.00812761	-2.52909	0.0510152	0.398582	-3.66256
Positive Regulation of Cell Substrate Adhesion	-0.438629	0.0017907	-2.5265	0.0511794	0.399459	-3.66547
Renal Filtration	-0.545463	0.0564421	-2.5226	0.0514287	0.399514	-3.66988
Snrna Processing	0.502164	0.0312947	2.52253	0.0514328	0.399514	-3.66995
Regulation of Glycogen Starch Synthase Activity	0.740162	0.0794906	2.52219	0.0514549	0.399514	-3.67034
Regulation of Caveolin Mediated Endocytosis	0.678589	-0.0656555	2.52129	0.0515126	0.399514	-3.67136
Positive Regulation of Collagen Metabolic Process	-0.474303	0.0430135	-2.5212	0.0515179	0.399514	-3.67145
Positive Regulation of Establishment of Protein Localization to Mitochondrion	-0.444893	-0.0436877	-2.52072	0.051549	0.399514	-3.672
Neuroblast Migration	0.720602	0.00148505	2.5207	0.0515502	0.399514	-3.67202
Negative Regulation of Myosin Light Chain Phosphatase Activity	-0.452162	-0.0366899	-2.5188	0.0516722	0.399619	-3.67416
Coronary Vasculature Morphogenesis	-0.516055	0.00404842	-2.51847	0.0516935	0.399619	-3.67454
Regulation of Ubiquitin Protein Ligase Activity	0.583214	0.0127209	2.5161	0.051846	0.399619	-3.67721
Basic Amino Acid Transmembrane Transport	0.50193	-0.19104	2.51608	0.0518474	0.399619	-3.67723
Metanephric Nephron Tubule Epithelial Cell Differentiation	-0.768271	0.078233	-2.51607	0.0518484	0.399619	-3.67725
Glandular Epithelial Cell Development	-0.430458	0.0262521	-2.51565	0.0518756	0.399619	-3.67772
Cardiac Muscle Adaptation	-0.474862	-0.00239522	-2.51224	0.0520962	0.40007	-3.68157
Commissural Neuron Axon Guidance	-0.614158	-0.00435142	-2.51149	0.0521448	0.40007	-3.68242
Positive Regulation of Fatty Acid Beta Oxidation	0.64905	-0.00861303	2.51093	0.0521809	0.40007	-3.68305
Gap Junction Mediated Intercellular Transport	0.657234	-0.0577565	2.50937	0.0522826	0.40007	-3.68481
Ventricular Septum Morphogenesis	-0.497753	0.022945	-2.50745	0.0524077	0.40007	-3.68698
Intestinal Epithelial Cell Development	-0.443168	-0.0685788	-2.50722	0.0524227	0.40007	-3.68724
t Tubule Organization	0.569902	0.0555177	2.5069	0.0524437	0.40007	-3.6876
Regulation of Monocyte Differentiation	-0.548029	-0.00583914	-2.50687	0.0524456	0.40007	-3.68763
Hypothalamus Cell Differentiation	0.59049	-0.00500505	2.50494	0.0525718	0.40007	-3.68981
Hypothalamus Gonadotrophin Releasing Hormone Neuron Differentiation	0.59049	-0.00500505	2.50494	0.0525718	0.40007	-3.68981
Collateral Sprouting	-0.482908	0.0345618	-2.5037	0.0526535	0.40007	-3.69122
Middle Ear Morphogenesis	-0.480811	-0.010609	-2.50258	0.0527269	0.40007	-3.69249
Trachea Development	-0.530728	0.0138554	-2.50211	0.0527578	0.40007	-3.69302
Heme Metabolic Process	0.604537	-0.0610147	2.50145	0.0528011	0.40007	-3.69376
Germ Cell Migration	-0.53147	0.121161	-2.50129	0.0528115	0.40007	-3.69394
Positive Regulation of Striated Muscle Contraction	0.529596	-0.0534533	2.5007	0.0528502	0.40007	-3.6946
t Helper 17-Type Immune Response	-0.421494	0.0671884	-2.4997	0.0529165	0.40007	-3.69574
Ascending Aorta Development	-0.553635	0.0655618	-2.49844	0.0529999	0.40007	-3.69717
Regulation of Cell Matrix Adhesion	-0.446008	0.000661206	-2.49792	0.0530338	0.40007	-3.69775
Myoblast Fate Commitment	-0.71803	-0.0126772	-2.49693	0.0530993	0.40007	-3.69887
Regulation of Platelet Derived Growth Factor Receptor Alpha Signaling Pathway	-0.669233	-0.0291981	-2.49617	0.0531499	0.40007	-3.69973
Tumor Necrosis Factor Superfamily Cytokine Production	-0.433419	-0.00516377	-2.49569	0.053182	0.40007	-3.70028
Deoxyribonucleoside Diphosphate Metabolic Process	0.652632	-0.0568273	2.49518	0.0532153	0.40007	-3.70085
Nucleotide Binding Domain Leucine Rich Repeat Containing Receptor Signaling Pathway	-0.419742	-0.0820192	-2.49498	0.0532286	0.40007	-3.70108
Dolichol Linked Oligosaccharide Biosynthetic Process	0.583666	-0.103749	2.49489	0.0532352	0.40007	-3.70119
Regulation of Cell Cycle Checkpoint	0.5039	-0.00244752	2.49305	0.0533575	0.400598	-3.70327
n Terminal Protein Amino Acid Modification	-0.483059	-0.0101619	-2.49082	0.0535063	0.400777	-3.70579
Response to Muscle Stretch	-0.473236	-0.0162059	-2.49009	0.0535548	0.400777	-3.70662
Regulation of Skeletal Muscle Satellite Cell Proliferation	-0.513689	0.107885	-2.48917	0.0536162	0.400777	-3.70766
Nuclear Chromosome Segregation	0.468782	-0.0361483	2.48885	0.0536379	0.400777	-3.70802
Cellular Response to x Ray	-0.548898	0.00180104	-2.48879	0.0536419	0.400777	-3.70809
Double Strand Break Repair via Single Strand Annealing	-0.580729	0.0971439	-2.48664	0.0537858	0.401462	-3.71052
Negative Regulation of Interleukin 13-Production	-0.593446	-0.194789	-2.48476	0.0539124	0.402016	-3.71265
Response to Sterol	-0.493425	-0.00325157	-2.48318	0.0540185	0.402417	-3.71444
Mammary Gland Duct Morphogenesis	-0.427762	0.0271171	-2.48121	0.0541518	0.403019	-3.71667
Positive Regulation of Integrin Mediated Signaling Pathway	-0.438058	-0.0319224	-2.48001	0.0542334	0.403161	-3.71804
Positive Regulation of Synaptic Vesicle Clustering	-0.49637	-0.0779586	-2.47902	0.0543	0.403161	-3.71915
Cell Cell Adhesion Mediated by Integrin	-0.545065	0.0931876	-2.47818	0.0543573	0.403161	-3.72011
Otic Vesicle Morphogenesis	-0.772676	-0.0557926	-2.47769	0.0543909	0.403161	-3.72067
Negative Regulation of Lipopolysaccharide Mediated Signaling Pathway	-0.543989	-0.0299519	-2.47707	0.054433	0.403161	-3.72137
Positive Regulation of Toll Like Receptor 4-Signaling Pathway	-0.477198	-0.00883409	-2.47365	0.0546661	0.404498	-3.72525
Microtubule Cytoskeleton Organization Involved in Mitosis	0.462533	-0.0367267	2.47168	0.0548009	0.404614	-3.72748
Sodium Independent Organic Anion Transport	0.627631	0.108732	2.47154	0.0548107	0.404614	-3.72764
Pyrimidine Nucleobase Catabolic Process	0.658219	0.165223	2.47111	0.0548397	0.404614	-3.72812
Epithelial Fluid Transport	-0.783816	0.113693	-2.46928	0.0549656	0.405154	-3.7302
Positive Regulation of Stem Cell Proliferation	-0.50037	0.0518024	-2.46559	0.0552198	0.406503	-3.73439
Glandular Epithelial Cell Differentiation	-0.437768	0.00557699	-2.46509	0.0552544	0.406503	-3.73496
Regulation of Peptidyl Threonine Phosphorylation	-0.469989	0.0552496	-2.46411	0.0553224	0.406615	-3.73607
Dorsal Aorta Morphogenesis	-0.599861	-0.00913877	-2.46245	0.0554371	0.407068	-3.73795
Negative Regulation of Organic Acid Transport	-0.4521	-0.0357414	-2.45777	0.0557633	0.408178	-3.74327
Regulation of Mesenchymal Stem Cell Proliferation	-0.556266	0.135957	-2.45568	0.055909	0.408178	-3.74564
Regulation of Pentose Phosphate Shunt	-0.599973	-0.056915	-2.45555	0.0559183	0.408178	-3.74579
Actomyosin Contractile Ring Organization	0.613169	-0.0671941	2.45404	0.0560243	0.408178	-3.74751
Diencephalon Morphogenesis	0.876837	0.0829288	2.45383	0.056039	0.408178	-3.74775
Protein Sulfation	-0.591338	-0.0446836	-2.45331	0.0560756	0.408178	-3.74834
Lysosomal Lumen Acidification	0.651315	-0.0611086	2.45244	0.0561365	0.408178	-3.74932
Neuron Projection Guidance	-0.431576	-0.00290706	-2.45213	0.0561583	0.408178	-3.74968
Nucleophagy	-0.58329	-0.0561769	-2.45168	0.0561904	0.408178	-3.75019
Foam Cell Differentiation	-0.417402	-0.0639933	-2.45145	0.0562063	0.408178	-3.75045
Dna Ligation	0.530877	0.0291065	2.45076	0.056255	0.408178	-3.75124
Midbrain Dopaminergic Neuron Differentiation	0.600716	-0.0352014	2.44789	0.0564573	0.408178	-3.75449
Protein Import	0.5265	0.0505059	2.4478	0.056464	0.408178	-3.7546
Positive Chemotaxis	-0.451003	0.0251274	-2.44699	0.0565214	0.408178	-3.75552
Negative Regulation of Response to Cytokine Stimulus	-0.414049	-0.032659	-2.44555	0.0566232	0.408178	-3.75716
Regulation of Ketone Biosynthetic Process	-0.424982	-0.0922573	-2.44496	0.0566653	0.408178	-3.75783
Negative Regulation of Nuclear Transcribed Mrna Catabolic Process Nonsense Mediated Decay	-0.418383	-0.0799022	-2.44465	0.0566873	0.408178	-3.75818
Positive Regulation of Nucleotide Metabolic Process	-0.437866	0.0244571	-2.44465	0.0566877	0.408178	-3.75819
Embryonic Body Morphogenesis	-0.584839	0.0156256	-2.44383	0.0567455	0.408178	-3.75911
Ventricular Cardiac Muscle Tissue Development	-0.451878	0.0123471	-2.44379	0.0567489	0.408178	-3.75917
Positive Regulation of Gamma Delta t Cell Activation	-0.474936	-0.038433	-2.44283	0.0568173	0.408178	-3.76026
Regulation of Macrophage Chemotaxis	-0.439918	-0.0420547	-2.4427	0.056826	0.408178	-3.7604
Regulation of Lymphocyte Chemotaxis	-0.416644	-0.000789145	-2.44195	0.0568794	0.408178	-3.76125
Regulation of Endocrine Process	-0.51009	0.0183084	-2.44113	0.0569383	0.408178	-3.76219
Corticospinal Tract Morphogenesis	-0.499807	-0.031065	-2.44052	0.0569817	0.408178	-3.76288
Nephric Duct Development	-0.491712	0.0397403	-2.44045	0.0569872	0.408178	-3.76297
Forebrain Dorsal Ventral Pattern Formation	0.856066	0.0245061	2.43823	0.0571457	0.408178	-3.76549
Noradrenergic Neuron Differentiation	-0.658275	-0.0937216	-2.43741	0.0572047	0.408178	-3.76642
Nucleotide Sugar Biosynthetic Process	0.435503	-0.0435704	2.43697	0.0572365	0.408178	-3.76693
Positive Regulation of Neurotransmitter Secretion	-0.427295	-0.0177409	-2.43641	0.0572767	0.408178	-3.76756
Bundle of His Development	-0.859131	-0.0631411	-2.43565	0.0573314	0.408178	-3.76843
His Purkinje System Development	-0.859131	-0.0631411	-2.43565	0.0573314	0.408178	-3.76843
Regulation of Response to Wounding	-0.416954	0.0208713	-2.43552	0.0573403	0.408178	-3.76857
Telomere Capping	0.420113	-0.00165013	2.4332	0.0575079	0.408254	-3.77122
Regulation of Endothelial Cell Migration	-0.409053	-0.025346	-2.43241	0.0575646	0.408254	-3.77211
Establishment of Pigment Granule Localization	0.409306	0.0500945	2.43136	0.0576409	0.408254	-3.77331
Succinate Transmembrane Transport	0.602315	0.237374	2.43089	0.0576746	0.408254	-3.77384
Centromere Complex Assembly	0.680348	-0.0647428	2.43064	0.0576927	0.408254	-3.77413
Regulation of Axonogenesis	-0.415259	0.00983985	-2.42883	0.0578239	0.408254	-3.77619
Porphyrin Containing Compound Metabolic Process	0.537298	-0.0535125	2.42825	0.0578664	0.408254	-3.77686
Regulation of Gamma Delta t Cell Activation	-0.533284	-0.0357466	-2.42785	0.0578956	0.408254	-3.77731
Glucose Import in Response to Insulin Stimulus	0.613949	0.02896	2.42783	0.0578966	0.408254	-3.77733
Positive Regulation of Cell Size	-0.456544	-0.0128272	-2.42776	0.057902	0.408254	-3.77741
Negative Regulation of Mirna Metabolic Process	-0.507342	-0.0153824	-2.42631	0.0580075	0.408254	-3.77906
Mitotic Metaphase Chromosome Alignment	0.482761	-0.0211135	2.42579	0.058045	0.408254	-3.77965
Copper Ion Transmembrane Transport	0.507125	-0.0808145	2.42512	0.0580945	0.408254	-3.78042
Recombinational Repair	0.407893	-0.0199389	2.42508	0.0580972	0.408254	-3.78047
Regulation of Vasculature Development	-0.40612	0.000628758	-2.42264	0.0582753	0.408254	-3.78324
Regulation of Response to Food	-0.44718	0.0270855	-2.42115	0.0583847	0.408254	-3.78494
Immunological Synapse Formation	-0.619422	-0.0531242	-2.42082	0.0584087	0.408254	-3.78532
Cytoskeleton Dependent Cytokinesis	0.448891	-0.0335909	2.42023	0.058452	0.408254	-3.78599
Hemidesmosome Assembly	-0.698912	0.0752527	-2.42013	0.0584597	0.408254	-3.78611
Positive Regulation of Cytosolic Calcium Ion Concentration	-0.407144	0.0207807	-2.41895	0.0585462	0.408254	-3.78745
Neuroendocrine Cell Differentiation	-0.526751	0.0783366	-2.41816	0.0586049	0.408254	-3.78836
t Cell Mediated Immune Response to Tumor Cell	0.500785	-0.0798817	2.41766	0.0586415	0.408254	-3.78893
Sister Chromatid Segregation	0.481539	-0.046212	2.4175	0.0586534	0.408254	-3.78911
Response to Interleukin 1	-0.449918	-0.0431387	-2.41686	0.0587003	0.408254	-3.78983
Negative Regulation of Steroid Hormone Secretion	-0.63577	-0.118986	-2.41572	0.0587844	0.408254	-3.79113
Negative Regulation of Monocyte Differentiation	-0.526598	0.0845881	-2.41565	0.0587895	0.408254	-3.79121
Positive Regulation of Cell Junction Assembly	-0.421948	-0.0180753	-2.41427	0.0588922	0.408254	-3.7928
Response to Water Deprivation	-0.567006	0.0812678	-2.41333	0.0589614	0.408254	-3.79386
Hippo Signaling	-0.456632	0.0470256	-2.41206	0.0590558	0.408254	-3.79531
Ventricular Septum Development	-0.427745	0.0113637	-2.41147	0.0590999	0.408254	-3.79599
Deoxyribonucleotide Metabolic Process	0.47409	-0.063784	2.41081	0.0591491	0.408254	-3.79674
Carbohydrate Phosphorylation	0.525754	-0.0428353	2.41075	0.0591533	0.408254	-3.79681
Kidney Epithelium Development	-0.44036	0.00799802	-2.41036	0.0591825	0.408254	-3.79726
Outflow Tract Morphogenesis	-0.487254	0.0221564	-2.41005	0.0592053	0.408254	-3.79761
Smad Protein Signal Transduction	-0.40681	-0.0208108	-2.40948	0.0592478	0.408254	-3.79826
Protein Localization to Condensed Chromosome	0.642915	-0.0361542	2.40893	0.0592888	0.408254	-3.79888
Vasculature Development	-0.403941	0.0116534	-2.40799	0.0593594	0.408254	-3.79996
Regulation of Endothelial Cell Development	-0.486099	-0.00228109	-2.40786	0.0593689	0.408254	-3.80011
Regulation of Striated Muscle Contraction	-0.413167	-0.0221989	-2.40712	0.0594241	0.408269	-3.80095
Positive Regulation of Cation Channel Activity	-0.437976	0.0324825	-2.40628	0.0594867	0.408334	-3.80191
Fibrinolysis	-0.406069	-0.0907342	-2.40548	0.0595471	0.408384	-3.80283
Positive Regulation of Interleukin 12-Production	-0.438225	0.0142231	-2.40435	0.0596315	0.408598	-3.80411
Negative Regulation of Fat Cell Differentiation	-0.408718	0.0283964	-2.40076	0.059902	0.409248	-3.80822
Regulation of Neutrophil Extravasation	-0.644548	-0.0180501	-2.40024	0.0599414	0.409248	-3.80881
Cerebellar Granular Layer Development	-0.433667	0.030444	-2.4002	0.059944	0.409248	-3.80885
Wybutosine Metabolic Process	0.48076	-0.0961955	2.39942	0.0600031	0.409248	-3.80975
Sympathetic Neuron Axon Guidance	-0.798373	-0.00753736	-2.39939	0.0600055	0.409248	-3.80978
Regulation of Muscle Organ Development	-0.403304	0.0756797	-2.39854	0.0600694	0.409248	-3.81075
Morphogenesis of a Branching Structure	-0.411713	0.0068733	-2.39791	0.0601172	0.409248	-3.81147
Regulation of Transcription by Glucose	-0.519952	-0.100049	-2.39729	0.060164	0.409248	-3.81218
Negative Regulation of Rho Protein Signal Transduction	-0.46689	-0.000758119	-2.39557	0.0602946	0.409248	-3.81414
Positive Regulation of Dna Catabolic Process	-0.53713	0.0326705	-2.39525	0.0603187	0.409248	-3.8145
Response to Atp	-0.472437	-0.0173684	-2.39474	0.0603581	0.409248	-3.8151
Formation of Extrachromosomal Circular Dna	0.586908	-0.0186621	2.39455	0.0603721	0.409248	-3.81531
Cardiac Septum Cell Differentiation	-0.548267	0.0604897	-2.39394	0.0604184	0.409248	-3.816
Galactose Catabolic Process	0.456749	-0.11316	2.39254	0.0605252	0.409547	-3.8176
Columnar Cuboidal Epithelial Cell Differentiation	-0.427932	0.026595	-2.39197	0.0605691	0.409547	-3.81826
Cellular Response to Glucocorticoid Stimulus	-0.404908	0.0463406	-2.39115	0.0606313	0.409608	-3.81919
Uv Protection	0.599184	0.00752429	2.39024	0.060701	0.409718	-3.82023
Male Sex Determination	-0.536429	-0.00115708	-2.38884	0.0608086	0.410085	-3.82184
Cell Cell Signaling Involved in Cardiac Conduction	-0.482341	-0.0189481	-2.38717	0.0609365	0.410587	-3.82375
Regulation of Microtubule Binding	-0.436182	-0.0689213	-2.38578	0.0610435	0.410662	-3.82534
Striated Muscle Tissue Development	-0.406274	0.0246665	-2.38529	0.0610811	0.410662	-3.8259
Alpha Beta t Cell Proliferation	-0.543062	-0.0770616	-2.3846	0.0611341	0.410662	-3.82668
Cardiocyte Differentiation	-0.423914	-0.00149861	-2.38425	0.0611612	0.410662	-3.82709
Nucleobase Transport	0.571888	-0.0207015	2.38281	0.0612724	0.410776	-3.82873
Retinal Cell Programmed Cell Death	-0.499143	0.173809	-2.38107	0.0614072	0.410776	-3.83073
Postsynaptic Density Protein 95-Clustering	-0.409343	-0.0022592	-2.38092	0.0614189	0.410776	-3.8309
Epidermal Cell Fate Specification	-0.669174	-0.089351	-2.38077	0.0614307	0.410776	-3.83107
Nose Development	-0.468986	-0.0622324	-2.38058	0.0614455	0.410776	-3.83129
Cardiac Cell Development	-0.444756	0.0177026	-2.37902	0.0615663	0.411094	-3.83307
Angiogenesis	-0.398908	0.00595956	-2.37771	0.0616681	0.411094	-3.83457
Negative Regulation of Protein Localization to Cell Surface	0.451283	-0.00537391	2.37759	0.0616775	0.411094	-3.83471
Cellular Response to Corticosteroid Stimulus	-0.420326	0.0515429	-2.37668	0.0617481	0.411094	-3.83575
Positive Regulation of Mitochondrial Membrane Potential	0.431778	-0.0918918	2.37594	0.0618057	0.411094	-3.83659
Protein Kinase c Activating g Protein Coupled Receptor Signaling Pathway	-0.622034	-0.0199315	-2.37584	0.0618138	0.411094	-3.83671
Adenosine Transport	0.620864	-0.00228532	2.37337	0.0620067	0.411224	-3.83954
Purine Nucleobase Transmembrane Transport	0.620864	-0.00228532	2.37337	0.0620067	0.411224	-3.83954
Positive Regulation of Receptor Internalization	-0.399235	-0.0265159	-2.37303	0.0620335	0.411224	-3.83993
De Novo Amp Biosynthetic Process	0.611117	-0.0813338	2.3713	0.0621693	0.411224	-3.84191
De Novo Imp Biosynthetic Process	0.611117	-0.0813338	2.3713	0.0621693	0.411224	-3.84191
Cardiac Septum Development	-0.422438	0.00555989	-2.37126	0.0621723	0.411224	-3.84196
Positive Regulation of Axonogenesis	-0.411577	0.00268133	-2.36981	0.0622862	0.411224	-3.84362
Adrenal Gland Development	-0.413865	-0.0241395	-2.3693	0.0623266	0.411224	-3.8442
Monocarboxylic Acid Catabolic Process	0.44612	-0.0444006	2.3687	0.0623733	0.411224	-3.84488
Macrophage Activation Involved in Immune Response	-0.428839	0.00595567	-2.36839	0.0623977	0.411224	-3.84524
Vasculogenesis Involved in Coronary Vascular Morphogenesis	-0.459372	0.048563	-2.36786	0.0624399	0.411224	-3.84585
Pre Mirna Processing	0.451822	-0.0379528	2.36733	0.0624815	0.411224	-3.84645
Endodermal Cell Fate Specification	1.01306	0.201422	2.36673	0.0625288	0.411224	-3.84714
Negative Regulation of Cellular Response to Growth Factor Stimulus	-0.398532	0.00481202	-2.36501	0.062665	0.411768	-3.84911
Negative Regulation of Oligodendrocyte Differentiation	-0.406684	-0.00957294	-2.36326	0.062804	0.411853	-3.85112
Trophoblast Cell Migration	-0.404169	0.0228031	-2.36322	0.0628072	0.411853	-3.85117
Regulation of Protein Kinase c Signaling	-0.601885	-0.053634	-2.36282	0.0628386	0.411853	-3.85162
Negative Regulation of Transforming Growth Factor Beta1 Production	-0.446939	0.123621	-2.3608	0.0629997	0.412002	-3.85395
Regulation of Killing of Cells of Another Organism	-0.537411	-0.200991	-2.36051	0.0630225	0.412002	-3.85427
Aldehyde Catabolic Process	0.664286	-0.0894516	2.35949	0.0631039	0.412002	-3.85544
Regulation of Skeletal Muscle Fiber Development	-0.50956	0.0389226	-2.35903	0.0631406	0.412002	-3.85597
Guanine Catabolic Process	-0.925151	-0.0661962	-2.35885	0.0631545	0.412002	-3.85617
Polyol Transmembrane Transport	-0.870353	0.209228	-2.3585	0.0631829	0.412002	-3.85658
Response to Lithium Ion	-0.464002	-0.0896407	-2.35736	0.063274	0.412119	-3.85789
Positive Regulation of Amyloid Beta Formation	-0.469619	-0.0222613	-2.35677	0.0633213	0.412119	-3.85856
Regulation of Action Potential	-0.464846	-0.015722	-2.35585	0.0633946	0.412119	-3.85961
Regulation of Hormone Biosynthetic Process	-0.479788	-0.0516727	-2.35444	0.0635082	0.412119	-3.86124
Cerebellar Granular Layer Formation	-0.504619	0.0122878	-2.35387	0.0635542	0.412119	-3.86189
Nadh Oxidation	-0.49519	-0.0155959	-2.35365	0.0635714	0.412119	-3.86214
Endoplasmic Reticulum Membrane Organization	0.449261	-0.0591684	2.35359	0.0635761	0.412119	-3.8622
Lens Fiber Cell Morphogenesis	-0.522396	-0.109648	-2.35069	0.06381	0.412747	-3.86553
Negative Regulation of t Cell Mediated Cytotoxicity	-0.643482	0.0168763	-2.35017	0.0638517	0.412747	-3.86613
Negative Regulation of Chromosome Organization	0.443959	-0.0188185	2.35012	0.0638558	0.412747	-3.86618
Regulation of Synaptic Vesicle Membrane Organization	0.537926	0.146803	2.34904	0.063943	0.412747	-3.86742
Response to Stimulus Involved in Regulation of Muscle Adaptation	-0.594968	0.0352549	-2.34873	0.0639682	0.412747	-3.86778
Negative Regulation of Clathrin Dependent Endocytosis	0.641245	0.183499	2.3477	0.0640516	0.412747	-3.86896
Negative Regulation of Cell Fate Specification	-0.596836	-0.0341775	-2.34767	0.0640544	0.412747	-3.869
Regulation of Actin Filament Based Movement	-0.428523	-0.042527	-2.34708	0.0641024	0.412747	-3.86968
Regulation of Glucocorticoid Receptor Signaling Pathway	-0.427734	0.0921444	-2.34399	0.0643536	0.413776	-3.87323
Central Nervous System Vasculogenesis	-0.668841	-0.144388	-2.34379	0.0643699	0.413776	-3.87346
Nuclear Migration along Microtubule	-0.576172	-0.0822161	-2.34244	0.0644799	0.414094	-3.875
Mammary Gland Morphogenesis	-0.40142	0.0389174	-2.34186	0.0645271	0.414094	-3.87567
Positive Regulation of Macrophage Fusion	-0.617144	0.101353	-2.34074	0.0646187	0.414191	-3.87695
Regulation of Synaptic Vesicle Transport	-0.45494	0.183098	-2.34036	0.0646499	0.414191	-3.87739
Negative Regulation of Smad Protein Signal Transduction	-0.454725	-0.137465	-2.33803	0.0648408	0.414708	-3.88006
Regulation of Cardiac Muscle Cell Contraction	-0.441431	-0.0656121	-2.33744	0.0648895	0.414708	-3.88074
Hypersensitivity	0.457293	-0.0367154	2.3374	0.0648925	0.414708	-3.88079
Mitochondrial Electron Transport Nadh to Ubiquinone	0.615421	-0.0331028	2.33302	0.0652536	0.41638	-3.88582
Bicarbonate Transport	-0.466726	0.0398734	-2.3325	0.0652966	0.41638	-3.88642
Type b Pancreatic Cell Development	-0.410471	0.0308052	-2.33181	0.0653544	0.41638	-3.88722
Dorsal Aorta Development	-0.606275	-0.0102447	-2.33114	0.0654096	0.41638	-3.88798
Negative Regulation of Protein Kinase c Signaling	-0.690104	-0.200804	-2.33095	0.065425	0.41638	-3.8882
Cell Cell Adhesion via Plasma Membrane Adhesion Molecules	-0.448781	-0.0109069	-2.3297	0.0655288	0.416696	-3.88963
Phosphatidylinositol 3-Phosphate Biosynthetic Process	-0.440313	-0.110168	-2.32676	0.0657735	0.417416	-3.89301
Left Right Axis Specification	-0.464675	-0.129346	-2.32632	0.0658104	0.417416	-3.89352
Regulation of Inner Ear Auditory Receptor Cell Differentiation	-0.447981	0.176631	-2.32593	0.065843	0.417416	-3.89397
Olfactory Bulb Interneuron Development	-0.606301	-0.00921995	-2.32574	0.0658592	0.417416	-3.89419
Positive Regulation of Skeletal Muscle Tissue Growth	0.645106	0.00515772	2.32474	0.065942	0.417421	-3.89533
Labyrinthine Layer Development	-0.401796	-0.0161077	-2.32443	0.0659687	0.417421	-3.8957
Nephric Duct Formation	-0.859462	0.234745	-2.321	0.0662557	0.418835	-3.89963
Regulation of Branching Involved in Prostate Gland Morphogenesis	0.581205	0.0640447	2.31987	0.0663506	0.418835	-3.90093
Postsynaptic Specialization Organization	-0.447477	0.0204012	-2.31982	0.0663555	0.418835	-3.901
Renal Tubule Development	-0.422101	-0.00259591	-2.31844	0.0664717	0.418978	-3.90258
Embryonic Appendage Morphogenesis	-0.395543	0.0151354	-2.31802	0.0665067	0.418978	-3.90306
Branching Involved in Mammary Gland Duct Morphogenesis	-0.470152	0.0479561	-2.31645	0.0666393	0.418978	-3.90487
n Terminal Protein Amino Acid Acetylation	-0.459838	-0.0224131	-2.31551	0.0667191	0.418978	-3.90595
Regulation of Pigmentation	-0.437452	-0.0310593	-2.31534	0.0667334	0.418978	-3.90615
Negative Regulation of Extrinsic Apoptotic Signaling Pathway	-0.388853	-0.0211584	-2.31456	0.0667995	0.418978	-3.90704
Branching Morphogenesis of an Epithelial Tube	-0.392258	0.00129156	-2.3144	0.0668136	0.418978	-3.90723
Positive Regulation of Response to Cytokine Stimulus	-0.402588	-0.00591021	-2.31439	0.0668142	0.418978	-3.90724
Nephron Epithelium Development	-0.413624	0.00217731	-2.31305	0.0669281	0.419016	-3.90879
Dolichol Metabolic Process	0.534145	-0.0780685	2.31303	0.0669292	0.419016	-3.9088
Adenylate Cyclase Inhibiting g Protein Coupled Receptor Signaling Pathway	-0.449891	0.0546	-2.31167	0.0670455	0.419343	-3.91038
Mitotic Recombination	0.483856	-0.0136227	2.31055	0.0671402	0.419343	-3.91165
Positive Regulation of Arachidonic Acid Secretion	-0.694914	0.0419626	-2.30958	0.0672231	0.419343	-3.91277
Aorta Development	-0.41309	0.0143499	-2.30888	0.0672832	0.419343	-3.91358
Positive Regulation of Ubiquitin Protein Ligase Activity	0.584998	-0.0223337	2.30806	0.0673533	0.419343	-3.91453
Granulocyte Colony Stimulating Factor Signaling Pathway	-0.46127	-0.0295186	-2.30629	0.0675047	0.419343	-3.91656
Ameboidal Type Cell Migration	-0.387577	-0.0170031	-2.30533	0.0675868	0.419343	-3.91766
Trunk Segmentation	-0.743783	0.060877	-2.30488	0.0676258	0.419343	-3.91818
Tissue Migration	-0.391855	-0.0195757	-2.30484	0.0676289	0.419343	-3.91823
Protein Import into Peroxisome Membrane	-0.516382	0.0612626	-2.30439	0.0676678	0.419343	-3.91875
Regulation of Blood Circulation	-0.419949	0.00826983	-2.30416	0.0676878	0.419343	-3.91902
Water Soluble Vitamin Biosynthetic Process	0.626291	-0.105047	2.30334	0.0677585	0.419343	-3.91996
Homophilic Cell Adhesion via Plasma Membrane Adhesion Molecules	-0.418922	-0.0238949	-2.30146	0.0679199	0.419343	-3.92212
Negative Regulation of Centriole Replication	-0.725199	-0.0759602	-2.30077	0.0679795	0.419343	-3.92291
Regulation of Adipose Tissue Development	-0.425156	-0.0566508	-2.29921	0.0681146	0.419343	-3.92471
Cardiac Muscle Cell Differentiation	-0.435462	0.0211882	-2.29911	0.0681235	0.419343	-3.92483
Regulation of Chromatin Binding	-0.430987	-0.0943361	-2.29906	0.0681278	0.419343	-3.92489
Response to Gonadotropin Releasing Hormone	0.523194	-0.0520353	2.29865	0.0681632	0.419343	-3.92536
10-Formyltetrahydrofolate Metabolic Process	0.417037	-0.0132122	2.29825	0.068198	0.419343	-3.92582
Adherens Junction Assembly	-0.411659	0.0453098	-2.29731	0.0682793	0.419343	-3.9269
Cell Differentiation Involved in Kidney Development	-0.404076	-0.0152541	-2.2973	0.0682799	0.419343	-3.92691
Collagen Biosynthetic Process	-0.433151	0.00729227	-2.29726	0.0682838	0.419343	-3.92696
Response to Amyloid Beta	-0.44738	-0.0376181	-2.29553	0.0684341	0.419343	-3.92895
Regulation of Corticosterone Secretion	-0.749805	0.0843404	-2.29537	0.0684478	0.419343	-3.92913
Cardiac Atrium Development	-0.443706	-0.00169159	-2.29522	0.0684607	0.419343	-3.9293
Regulation of Macrophage Fusion	-0.58023	0.113924	-2.29519	0.0684637	0.419343	-3.92934
Cell Cell Adhesion Mediated by Cadherin	-0.492803	0.00962158	-2.29509	0.0684724	0.419343	-3.92946
Peptide Catabolic Process	-0.474506	0.00820815	-2.29467	0.0685087	0.419343	-3.92994
Gamma Aminobutyric Acid Signaling Pathway	-0.507512	0.0245486	-2.29348	0.0686124	0.419643	-3.93131
Protein n Linked Glycosylation	0.47135	-0.0726045	2.29232	0.0687141	0.419753	-3.93265
Regulation of Hematopoietic Progenitor Cell Differentiation	-0.408503	0.00948905	-2.29153	0.0687833	0.419753	-3.93356
Positive Regulation of Platelet Aggregation	-0.544334	0.0895802	-2.2914	0.0687941	0.419753	-3.93371
Regulation of Osteoblast Differentiation	-0.386902	0.0107064	-2.28923	0.0689846	0.420356	-3.93621
Coronary Vasculature Development	-0.396203	0.0205206	-2.28903	0.0690023	0.420356	-3.93645
Fucosylation	0.555606	0.0300832	2.28753	0.0691338	0.420824	-3.93817
Antibacterial Innate Immune Response	-0.57919	0.0954578	-2.28657	0.0692187	0.421007	-3.93928
Erythrose 4-Phosphate Phosphoenolpyruvate Family Amino Acid Metabolic Process	0.500704	-0.0586673	2.28515	0.069344	0.421436	-3.94092
Cellular Response to Ph	-0.392998	0.0380357	-2.28293	0.0695399	0.421845	-3.94348
Cyclic Nucleotide Transport	-0.519793	0.0233489	-2.28269	0.0695615	0.421845	-3.94376
Mesodermal Cell Fate Specification	-0.538234	-0.0638967	-2.28252	0.0695758	0.421845	-3.94394
Striated Muscle Atrophy	0.491233	0.286865	2.28087	0.0697226	0.421964	-3.94585
Response to Lectin	-0.655553	0.0135011	-2.28041	0.0697635	0.421964	-3.94638
Positive Regulation of Cardiac Muscle Contraction	0.546186	0.0448447	2.27904	0.0698853	0.421964	-3.94796
Phosphatidylserine Exposure on Apoptotic Cell Surface	0.512827	-0.00704713	2.27901	0.0698874	0.421964	-3.94799
Striated Muscle Contraction	-0.390242	0.0025185	-2.27794	0.0699833	0.421964	-3.94923
Heart Growth	-0.423253	-0.00288762	-2.27695	0.0700715	0.421964	-3.95038
Positive Regulation of Mesenchymal Cell Proliferation	-0.459216	0.0703676	-2.27692	0.0700741	0.421964	-3.95041
Positive Regulation of Muscle Cell Apoptotic Process	-0.431139	0.0311596	-2.27669	0.0700944	0.421964	-3.95067
Cardiac Muscle Tissue Morphogenesis	-0.432678	0.0367896	-2.27648	0.0701132	0.421964	-3.95092
Bone Maturation	-0.427007	-0.0635163	-2.27613	0.0701444	0.421964	-3.95132
Voluntary Skeletal Muscle Contraction	-0.674866	0.0130242	-2.27365	0.070366	0.422966	-3.95417
Positive Regulation of Peptidyl Threonine Phosphorylation	-0.429266	0.0793992	-2.27112	0.0705937	0.424003	-3.9571
Regulation of the Force of Heart Contraction	-0.415756	-0.00488223	-2.27016	0.0706799	0.424008	-3.95821
Inclusion Body Assembly	-0.415791	-0.0517999	-2.26988	0.0707048	0.424008	-3.95853
Glial Cell Fate Specification	-0.536216	-0.017788	-2.26879	0.0708032	0.424048	-3.95979
Positive Regulation of Ubiquitin Protein Transferase Activity	0.402776	0.0281131	2.26772	0.0709	0.424048	-3.96102
Positive Regulation of Protein Polymerization	-0.392888	0.00184396	-2.26758	0.0709128	0.424048	-3.96119
t Cell Selection	-0.425608	0.0444552	-2.26737	0.0709321	0.424048	-3.96143
Heart Process	-0.395945	0.0125819	-2.26618	0.071039	0.424158	-3.9628
Regulation of Saliva Secretion	-0.633177	0.106247	-2.26519	0.0711292	0.424158	-3.96395
Regulation of Epithelial Cell Migration	-0.381617	-0.0201897	-2.26436	0.0712043	0.424158	-3.9649
Positive Regulation of Telomere Capping	0.531413	-0.0305485	2.26398	0.0712383	0.424158	-3.96533
Deoxyguanosine Metabolic Process	-0.752663	-0.0530069	-2.26379	0.0712556	0.424158	-3.96555
Bradykinin Catabolic Process	-0.549321	-0.0569129	-2.26351	0.0712815	0.424158	-3.96588
Regulation of Heart Contraction	-0.410171	0.00212245	-2.26202	0.0714173	0.424547	-3.96761
Adult Heart Development	-0.633152	0.103305	-2.26158	0.0714573	0.424547	-3.96811
Glucocorticoid Biosynthetic Process	-0.540836	0.0115939	-2.26008	0.0715937	0.425029	-3.96984
Collagen Metabolic Process	-0.412754	0.0119336	-2.25692	0.0718826	0.426269	-3.97349
Positive Regulation of Striated Muscle Cell Apoptotic Process	-0.480728	0.063491	-2.2555	0.0720137	0.426269	-3.97514
Positive Regulation of t Helper 2-Cell Differentiation	-0.542827	0.0686088	-2.25502	0.0720572	0.426269	-3.97568
Synaptic Vesicle Membrane Organization	0.415862	0.0840541	2.25495	0.0720639	0.426269	-3.97577
Regulation of Brown Fat Cell Differentiation	-0.445303	0.0155989	-2.25447	0.0721077	0.426269	-3.97632
Plasminogen Activation	-0.402939	-0.0556341	-2.25379	0.0721709	0.426269	-3.97711
Negative Regulation of Glucocorticoid Metabolic Process	-0.660122	-0.0482595	-2.25335	0.0722113	0.426269	-3.97762
Regulation of Extracellular Matrix Disassembly	-0.499307	0.0420401	-2.25195	0.0723406	0.426269	-3.97924
Re Entry into Mitotic Cell Cycle	0.651896	-0.114976	2.25142	0.0723894	0.426269	-3.97985
Endothelial Cell Apoptotic Process	-0.384098	0.0423584	-2.25117	0.072412	0.426269	-3.98013
Regulation of Striated Muscle Tissue Development	-0.381067	0.0704124	-2.2502	0.0725016	0.426269	-3.98125
Lipopolysaccharide Mediated Signaling Pathway	-0.381619	-0.0131642	-2.24879	0.0726326	0.426269	-3.98289
Gonadotrophin Releasing Hormone Neuronal Migration to the Hypothalamus	0.554663	-0.0429181	2.24876	0.0726354	0.426269	-3.98292
Mesenchyme Development	-0.389032	-0.00685034	-2.24801	0.0727053	0.426269	-3.98379
Atrioventricular Canal Morphogenesis	-0.605297	0.0835292	-2.24711	0.0727885	0.426269	-3.98483
Bone Trabecula Morphogenesis	-0.377196	-0.0262408	-2.24707	0.0727924	0.426269	-3.98488
Regulation of Sterol Transport	-0.413321	0.0066033	-2.2457	0.0729193	0.426269	-3.98645
Cell Surface Pattern Recognition Receptor Signaling Pathway	-0.381938	-0.0287404	-2.24552	0.0729365	0.426269	-3.98667
Telomere Maintenance via Recombination	0.533414	-0.0610624	2.24546	0.0729415	0.426269	-3.98673
Regulation of Protein Localization to Cilium	0.556175	-0.0509219	2.24542	0.0729453	0.426269	-3.98678
Bone Mineralization Involved in Bone Maturation	-0.441526	-0.082236	-2.24519	0.0729669	0.426269	-3.98704
Cardiac Conduction	-0.394781	-0.052697	-2.24402	0.0730762	0.426583	-3.9884
Olefinic Compound Biosynthetic Process	-0.430418	-0.084411	-2.24318	0.0731548	0.426678	-3.98937
Protein Localization to Endosome	-0.391999	-0.0733247	-2.24266	0.0732035	0.426678	-3.98997
Toll Like Receptor 4-Signaling Pathway	-0.382755	-0.0104444	-2.24195	0.0732698	0.426741	-3.99079
Regulation of Cholangiocyte Proliferation	-0.592853	0.141405	-2.24111	0.0733486	0.426877	-3.99177
Regulation of Calcium Ion Import	-0.401935	-0.0272786	-2.23645	0.0737862	0.429098	-3.99715
Protein Desumoylation	-0.551084	-0.0861702	-2.23437	0.0739822	0.429909	-3.99955
Heme Biosynthetic Process	0.51232	-0.038037	2.23185	0.0742209	0.429909	-4.00247
Regulation of Mammary Gland Epithelial Cell Proliferation	0.440947	-0.0736077	2.23127	0.0742757	0.429909	-4.00314
Protein Processing Involved in Protein Targeting to Mitochondrion	0.652601	-0.00132059	2.23051	0.0743481	0.429909	-4.00402
Negative Regulation of Membrane Protein Ectodomain Proteolysis	-0.671237	0.0640384	-2.22967	0.0744278	0.429909	-4.00499
Positive Regulation of Chromosome Organization	0.428831	-0.0361752	2.22951	0.0744434	0.429909	-4.00518
Negative Regulation of Transcription Regulatory Region Dna Binding	-0.47012	-0.033242	-2.2285	0.0745395	0.429909	-4.00635
Detection of Mechanical Stimulus Involved in Sensory Perception of Pain	-0.411435	0.0176567	-2.22794	0.0745929	0.429909	-4.00699
Positive Regulation of Oligodendrocyte Progenitor Proliferation	0.421167	-0.181738	2.2265	0.0747306	0.429909	-4.00866
Negative Regulation of Vasculature Development	-0.386862	0.0187658	-2.22622	0.0747571	0.429909	-4.00898
Camp Metabolic Process	-0.524675	0.00153326	-2.22511	0.0748635	0.429909	-4.01027
Positive Regulation of Glycogen Biosynthetic Process	0.481827	0.0279113	2.22491	0.074883	0.429909	-4.01051
Negative Regulation of Cell Migration Involved in Sprouting Angiogenesis	-0.391622	0.017447	-2.22486	0.0748876	0.429909	-4.01056
Negative Regulation of Endothelial Cell Apoptotic Process	-0.458354	-0.0380165	-2.22351	0.075017	0.429909	-4.01212
Tetrapyrrole Biosynthetic Process	0.480557	-0.0311674	2.22338	0.0750295	0.429909	-4.01228
Regulation of Extracellular Matrix Assembly	-0.491581	0.00862908	-2.22334	0.0750328	0.429909	-4.01232
Negative Regulation of Transforming Growth Factor Beta Receptor Signaling Pathway	-0.392591	-0.00305876	-2.22221	0.0751413	0.429909	-4.01362
Regulation of Arp2 3-Complex Mediated Actin Nucleation	0.480833	0.0208623	2.22199	0.0751625	0.429909	-4.01388
Secretion by Tissue	-0.426877	0.0117295	-2.22147	0.0752122	0.429909	-4.01448
Negative Regulation of t Cell Proliferation	-0.380752	-0.0300511	-2.22059	0.0752969	0.429909	-4.01549
Mitotic Intra s Dna Damage Checkpoint Signaling	0.459204	-0.0581981	2.2201	0.0753446	0.429909	-4.01607
Thymic t Cell Selection	-0.44268	-0.0310818	-2.21841	0.0755081	0.429909	-4.01803
Negative Regulation of Osteoblast Proliferation	-0.50887	0.0129773	-2.21756	0.0755895	0.429909	-4.019
Axial Mesoderm Development	-0.471442	-0.026683	-2.21745	0.0756008	0.429909	-4.01914
Regulation of Receptor Catabolic Process	-0.532845	0.0657012	-2.21714	0.0756301	0.429909	-4.01949
Positive Regulation of Brown Fat Cell Differentiation	-0.503692	0.00878876	-2.21704	0.0756397	0.429909	-4.0196
Chemosensory Behavior	-0.640859	0.0889599	-2.21678	0.0756653	0.429909	-4.01991
Organic Acid Catabolic Process	0.402732	-0.0227477	2.21497	0.0758403	0.429909	-4.022
Muscle Cell Migration	-0.383184	-0.016595	-2.21424	0.0759121	0.429909	-4.02286
Bundle of His Cell to Purkinje Myocyte Communication	-0.525124	-0.0266198	-2.21417	0.0759187	0.429909	-4.02294
t Cell Extravasation	-0.467691	-0.0755499	-2.21398	0.0759368	0.429909	-4.02315
Thymus Development	-0.373807	-0.0321166	-2.21392	0.0759429	0.429909	-4.02322
Rrna Transcription	0.466606	-0.0854196	2.21328	0.0760051	0.429909	-4.02396
Inner Cell Mass Cell Proliferation	0.564396	-0.0690642	2.21251	0.0760803	0.429909	-4.02486
Rig i Signaling Pathway	0.383165	0.0370235	2.21188	0.0761413	0.429909	-4.02558
Aorta Morphogenesis	-0.469904	-0.0376795	-2.21153	0.0761756	0.429909	-4.02599
Regulation of Sister Chromatid Segregation	0.419681	-0.0456035	2.21093	0.0762342	0.429909	-4.02669
Negative Regulation of Cholesterol Storage	-0.491297	0.00486763	-2.20934	0.0763896	0.429909	-4.02853
Diet Induced Thermogenesis	0.466226	-0.063396	2.20923	0.0764005	0.429909	-4.02866
Positive Regulation of Type Ii Interferon Production	-0.386574	-0.0294378	-2.20901	0.0764215	0.429909	-4.02891
Positive Regulation of Phosphatidylinositol 3-Kinase Protein Kinase b Signal Transduction	-0.380814	0.0215939	-2.20894	0.0764288	0.429909	-4.02899
l Lysine Transport	0.690364	-0.101862	2.20844	0.0764778	0.429909	-4.02957
Positive Regulation of Cysteine Type Endopeptidase Activity Involved in Apoptotic Signaling Pathway	-0.490611	0.0048044	-2.20779	0.0765408	0.429909	-4.03032
Circulatory System Development	-0.371994	0.00937031	-2.20774	0.0765459	0.429909	-4.03038
Appendage Morphogenesis	-0.379018	-0.00596401	-2.20767	0.0765532	0.429909	-4.03046
Blastocyst Growth	0.513184	-0.00919582	2.20764	0.0765557	0.429909	-4.03049
Rna Guanine N7 Methylation	0.783409	0.0612901	2.20692	0.0766268	0.429909	-4.03133
Corticotropin Secretion	-0.753502	0.142253	-2.20672	0.0766455	0.429909	-4.03155
Protein Localization to Early Endosome	-0.383598	-0.085962	-2.20652	0.0766656	0.429909	-4.03179
Hematopoietic Stem Cell Migration to Bone Marrow	0.578322	-0.0014868	2.20414	0.0768996	0.430065	-4.03455
Positive Regulation of Synapse Assembly	-0.409183	0.0233639	-2.20335	0.0769772	0.430065	-4.03546
Positive Regulation of Fibroblast Migration	-0.384382	0.0148073	-2.20255	0.0770566	0.430065	-4.03639
Meiotic Spindle Organization	0.510086	-0.0529197	2.20233	0.0770781	0.430065	-4.03665
Negative Regulation of Macrophage Apoptotic Process	-0.765739	0.061301	-2.20146	0.0771637	0.430065	-4.03765
Microtubule Severing	0.389066	-0.0613382	2.20143	0.0771673	0.430065	-4.03769
Negative Regulation of Dna Templated Transcription Initiation	-0.391305	0.0734087	-2.20136	0.0771744	0.430065	-4.03777
Regulation of Defense Response to Bacterium	-0.449837	-0.07337	-2.20122	0.0771878	0.430065	-4.03793
Regulation of Sensory Perception	-0.458627	0.0758461	-2.19977	0.0773317	0.430065	-4.03962
Substrate Dependent Cell Migration	-0.412786	0.000724893	-2.19972	0.077336	0.430065	-4.03967
Regulation of Fatty Acid Oxidation	0.4834	-0.000475483	2.1988	0.0774277	0.430065	-4.04074
Positive Regulation of Type b Pancreatic Cell Proliferation	-0.507467	-0.0803973	-2.19875	0.0774323	0.430065	-4.04079
Wound Healing Spreading of Epidermal Cells	-0.434085	0.07368	-2.19871	0.0774365	0.430065	-4.04084
Regulation of Myoblast Proliferation	-0.512765	-0.0119041	-2.19715	0.0775917	0.430065	-4.04265
Asparagine Metabolic Process	0.583691	-0.12116	2.19691	0.0776156	0.430065	-4.04293
Arterial Endothelial Cell Differentiation	-0.615367	0.00831983	-2.19661	0.0776451	0.430065	-4.04327
Positive Regulation of Map Kinase Activity	-0.388458	0.00429487	-2.19639	0.0776674	0.430065	-4.04353
Cell Proliferation Involved in Heart Morphogenesis	-0.417227	-0.0793125	-2.19605	0.0777003	0.430065	-4.04392
Purine Nucleoside Monophosphate Biosynthetic Process	0.554116	-0.0991754	2.19531	0.077775	0.430168	-4.04479
Cardiac Vascular Smooth Muscle Cell Differentiation	-0.410914	-0.00789484	-2.19446	0.077859	0.430324	-4.04576
Positive Regulation of Osteoblast Proliferation	-0.390445	-0.154508	-2.19369	0.0779358	0.430439	-4.04665
Tube Morphogenesis	-0.368278	0.00402165	-2.19275	0.0780298	0.430648	-4.04774
Maintenance of Organelle Location	-0.441308	-0.135638	-2.19101	0.078204	0.4313	-4.04976
Epiboly	-0.445089	0.0252968	-2.18976	0.0783302	0.431686	-4.05122
Labyrinthine Layer Morphogenesis	-0.45024	-0.0212065	-2.18762	0.0785453	0.432527	-4.0537
Regulation of Cell Communication by Electrical Coupling	-0.431157	-0.00735201	-2.18712	0.0785953	0.432527	-4.05427
Positive Regulation of Nucleotide Biosynthetic Process	-0.394395	0.0180087	-2.18507	0.078802	0.433355	-4.05665
Regulation of Chromosome Segregation	0.444454	-0.0432625	2.18327	0.0789846	0.434048	-4.05874
Hematopoietic or Lymphoid Organ Development	-0.369411	-0.0108047	-2.18133	0.0791809	0.434375	-4.06098
Primary Alcohol Biosynthetic Process	-0.453122	-0.0468423	-2.18118	0.0791964	0.434375	-4.06116
Negative Regulation of Platelet Aggregation	-0.478608	-0.0613347	-2.18101	0.0792136	0.434375	-4.06136
Aggresome Assembly	-0.443657	-0.0832583	-2.17894	0.0794248	0.435032	-4.06376
Neurofilament Cytoskeleton Organization	-0.385972	-0.0934798	-2.17845	0.079475	0.435032	-4.06433
Response to Transforming Growth Factor Beta	-0.381534	-0.0178215	-2.17722	0.0796003	0.435032	-4.06576
Regulation of Toll Like Receptor Signaling Pathway	-0.370672	0.043685	-2.1772	0.0796019	0.435032	-4.06578
Xenophagy	-0.478456	0.0304315	-2.17626	0.0796976	0.435032	-4.06686
Regulation of Vesicle Fusion	0.388414	0.038977	2.17577	0.0797478	0.435032	-4.06743
Positive Regulation of Trophoblast Cell Migration	-0.542173	0.0553509	-2.17535	0.0797914	0.435032	-4.06793
Positive Regulation of Cytoskeleton Organization	-0.375844	0.0060569	-2.17509	0.0798181	0.435032	-4.06823
Cd8 Positive Alpha Beta t Cell Activation	-0.449737	-0.0224853	-2.17485	0.0798426	0.435032	-4.0685
Regulation of Cellular Response to Growth Factor Stimulus	-0.374903	0.00636351	-2.17359	0.0799719	0.435096	-4.06997
Endoplasmic Reticulum Localization	0.503828	-0.0561629	2.17357	0.0799736	0.435096	-4.06999
Neuronal Signal Transduction	0.633856	-0.0816881	2.1723	0.0801046	0.435096	-4.07147
Regulation of Primary Mirna Processing	-0.410592	0.130649	-2.17219	0.0801152	0.435096	-4.07159
Synaptic Signaling by Nitric Oxide	0.606388	0.0471895	2.17198	0.0801374	0.435096	-4.07184
Positive Regulation of Protein Deacetylation	-0.394008	0.00234746	-2.17084	0.0802541	0.435422	-4.07315
Sarcoplasmic Reticulum Calcium Ion Transport	-0.392939	0.000574045	-2.16982	0.0803599	0.435689	-4.07434
Metanephric Epithelium Development	-0.437	0.0142465	-2.16747	0.0806029	0.436699	-4.07707
Cardiac Myofibril Assembly	-0.567223	0.110883	-2.16639	0.0807147	0.436996	-4.07832
Response to Interleukin 6	-0.494877	-0.0578292	-2.16466	0.0808941	0.437599	-4.08033
Glutamate Catabolic Process	0.694867	-0.100792	2.16422	0.0809398	0.437599	-4.08084
Renal Control of Peripheral Vascular Resistance Involved in Regulation of Systemic Arterial Blood Pressure	-0.478184	0.168667	-2.16175	0.0811965	0.438221	-4.0837
Regulation of Mitotic Nuclear Division	0.45082	-0.0156202	2.16175	0.0811965	0.438221	-4.0837
Delamination	-0.408079	-0.0268373	-2.16147	0.0812259	0.438221	-4.08403
Regulation of Macrophage Apoptotic Process	-0.648945	0.0572264	-2.16071	0.0813052	0.438341	-4.08491
Blood Vessel Endothelial Cell Differentiation	-0.597284	0.0707527	-2.1598	0.0814011	0.438551	-4.08597
Reverse Cholesterol Transport	-0.423359	0.0480151	-2.1571	0.0816835	0.439292	-4.0891
Ribosomal Small Subunit Assembly	-0.386798	0.0608225	-2.15694	0.0817007	0.439292	-4.08929
Cardiac Ventricle Morphogenesis	-0.425377	-0.00662378	-2.15685	0.0817101	0.439292	-4.0894
Embryonic Digestive Tract Morphogenesis	-0.465505	0.0327681	-2.15547	0.0818547	0.439762	-4.09099
Positive Regulation of Voltage Gated Calcium Channel Activity	-0.659692	0.178119	-2.15403	0.0820063	0.440007	-4.09266
Protein Localization to Basolateral Plasma Membrane	-0.460747	0.199981	-2.15395	0.0820148	0.440007	-4.09276
Positive t Cell Selection	-0.428241	0.0682715	-2.15099	0.0823278	0.440485	-4.0962
Intestinal Lipid Absorption	-0.546389	0.0511919	-2.15087	0.0823406	0.440485	-4.09634
Fatty Acid Catabolic Process	0.4041	-0.0537365	2.15063	0.0823658	0.440485	-4.09661
Mammary Gland Branching Involved in Pregnancy	-0.45055	0.0518883	-2.15006	0.0824266	0.440485	-4.09728
Regulation of Female Gonad Development	-0.364273	-0.0215981	-2.14959	0.0824762	0.440485	-4.09782
Mitotic Nuclear Division	0.443695	-0.0307121	2.14954	0.0824813	0.440485	-4.09788
Regulation of Vitamin Metabolic Process	-0.454465	0.00190354	-2.14889	0.0825507	0.440485	-4.09864
t Cell Differentiation in Thymus	-0.392095	0.00536453	-2.1481	0.0826345	0.440485	-4.09956
Protein Auto Adp Ribosylation	-0.492209	-0.0604864	-2.1479	0.0826559	0.440485	-4.09979
Negative Regulation of Trophoblast Cell Migration	0.650418	-0.036227	2.1477	0.082677	0.440485	-4.10002
Protein Homotetramerization	0.417381	-0.0184215	2.14702	0.0827495	0.440567	-4.10081
Regulation of Muscle System Process	-0.361165	-0.0010881	-2.14535	0.0829269	0.44062	-4.10275
Resolution of Meiotic Recombination Intermediates	0.494287	-0.0211852	2.14486	0.0829795	0.44062	-4.10332
Glyceraldehyde 3-Phosphate Biosynthetic Process	0.761538	-0.0526635	2.14483	0.0829822	0.44062	-4.10335
Protein Tetramerization	0.406364	0.0115925	2.14477	0.0829888	0.44062	-4.10342
Regulation of Atrial Cardiac Muscle Cell Membrane Depolarization	-0.565231	-0.0056728	-2.1439	0.0830822	0.440653	-4.10443
Copper Ion Import	0.464335	-0.0448904	2.14364	0.0831095	0.440653	-4.10473
Midgut Development	0.587205	-0.0125079	2.14106	0.083386	0.441612	-4.10773
c x c Chemokine Receptor Cxcr4 Signaling Pathway	-0.48673	-0.0963308	-2.14063	0.0834321	0.441612	-4.10823
Histone Mrna Catabolic Process	-0.519762	0.0722404	-2.14034	0.0834628	0.441612	-4.10856
Negative Regulation of Brown Fat Cell Differentiation	0.483766	0.145607	2.13886	0.0836222	0.441891	-4.11028
Type Ii Pneumocyte Differentiation	0.417962	-0.0959791	2.13855	0.0836555	0.441891	-4.11064
Negative Regulation of Arp2 3-Complex Mediated Actin Nucleation	0.637945	0.0912227	2.13804	0.0837101	0.441891	-4.11123
Positive Regulation of Endothelial Cell Migration	-0.36235	-0.0278937	-2.13739	0.0837802	0.441891	-4.11199
Negative Regulation of Substrate Adhesion Dependent Cell Spreading	-0.401407	0.018689	-2.13708	0.0838139	0.441891	-4.11235
Negative Regulation of Cell Maturation	-0.37065	-0.0879595	-2.13665	0.0838605	0.441891	-4.11285
Negative Regulation of Superoxide Anion Generation	0.609293	-0.0305981	2.13569	0.0839644	0.442096	-4.11397
Clathrin Coated Vesicle Cargo Loading	0.458627	-0.0174254	2.13523	0.0840143	0.442096	-4.11451
Exocrine System Development	-0.438378	-0.00805204	-2.13421	0.0841236	0.44235	-4.11568
Regulation of Integrin Mediated Signaling Pathway	-0.38041	0.00759947	-2.13372	0.0841777	0.44235	-4.11626
Cellular Response to Amyloid Beta	-0.461299	-0.0565283	-2.13305	0.0842497	0.442426	-4.11703
Ire1 Mediated Unfolded Protein Response	0.46151	-0.129738	2.13186	0.0843785	0.4428	-4.11841
Osteoclast Differentiation	-0.374875	-0.0300008	-2.13099	0.084474	0.442969	-4.11943
Blood Vessel Remodeling	-0.386265	-0.0467491	-2.13051	0.0845259	0.442969	-4.11999
Low Density Lipoprotein Receptor Particle Metabolic Process	-0.63354	0.0493423	-2.12861	0.0847326	0.443749	-4.12219
Negative Regulation of Defense Response to Bacterium	-0.589485	-0.10888	-2.12781	0.0848201	0.443905	-4.12312
Positive Regulation of Creb Transcription Factor Activity	-0.465565	0.118274	-2.12628	0.0849877	0.444137	-4.1249
Lipid Droplet Formation	-0.366386	0.0366926	-2.12625	0.0849905	0.444137	-4.12493
Flavin Containing Compound Metabolic Process	0.520821	-0.0429248	2.12582	0.0850376	0.444137	-4.12543
Positive Regulation of Hydrogen Peroxide Mediated Programmed Cell Death	-0.413817	-0.0522208	-2.12519	0.0851067	0.444196	-4.12616
Adhesion of Symbiont to Host	-0.404981	0.0763427	-2.12404	0.0852328	0.444545	-4.1275
Leukotriene Transport	0.502653	-0.049468	2.12339	0.0853048	0.444545	-4.12826
Mesenchymal Cell Differentiation	-0.364467	-0.00894762	-2.123	0.085347	0.444545	-4.12871
Positive Regulation of Cellular Response to Insulin Stimulus	-0.383008	-0.0528416	-2.1224	0.0854128	0.444586	-4.1294
Macrophage Apoptotic Process	-0.628981	0.0614368	-2.12085	0.0855842	0.44484	-4.13121
Cell Proliferation in Forebrain	-0.420798	0.0243353	-2.12064	0.0856073	0.44484	-4.13146
Cyclic Nucleotide Metabolic Process	-0.361442	-0.0049389	-2.11988	0.0856914	0.44484	-4.13234
Dicarboxylic Acid Catabolic Process	0.619695	-0.0908659	2.11986	0.0856931	0.44484	-4.13236
Mature b Cell Differentiation Involved in Immune Response	-0.478191	-0.0174885	-2.11861	0.0858311	0.445256	-4.13381
Positive Regulation of Cellular Respiration	0.395422	-0.0441984	2.11775	0.0859263	0.445366	-4.13481
Positive Regulation of Platelet Activation	-0.434973	-0.0180414	-2.11737	0.0859682	0.445366	-4.13525
Catechol Containing Compound Catabolic Process	0.458507	-0.163291	2.11619	0.0860989	0.445743	-4.13662
Negative Regulation of Endoplasmic Reticulum Unfolded Protein Response	0.415145	-0.0327454	2.11543	0.0861837	0.445748	-4.13751
Regulation of Platelet Aggregation	-0.472194	-0.0152734	-2.11514	0.0862159	0.445748	-4.13785
Regulation of Extent of Cell Growth	-0.354521	0.0190393	-2.11388	0.0863559	0.446172	-4.13931
Regulation of Inositol 1 4 5-Trisphosphate Sensitive Calcium Release Channel Activity	-0.551313	-0.0719352	-2.11184	0.0865834	0.447047	-4.14168
Purine Deoxyribonucleoside Metabolic Process	-0.511813	-0.0393264	-2.11053	0.08673	0.447504	-4.14321
Response to Fibroblast Growth Factor	-0.35427	-0.0134034	-2.10862	0.0869433	0.448303	-4.14542
Regulation of Mitotic Recombination	0.401625	-0.00934821	2.10681	0.0871469	0.449052	-4.14753
Telomere Localization	-0.578557	0.0347883	-2.10593	0.0872454	0.449258	-4.14855
Physiological Cardiac Muscle Hypertrophy	-0.395887	0.00535467	-2.1044	0.087418	0.449429	-4.15033
Negative Regulation of Lipid Biosynthetic Process	-0.376622	0.0352403	-2.10415	0.0874465	0.449429	-4.15063
Dump Metabolic Process	0.697132	0.0810154	2.10405	0.0874581	0.449429	-4.15075
Immunological Memory Process	-0.392181	0.070405	-2.10315	0.0875589	0.449429	-4.15179
Cardiac Neural Crest Cell Migration Involved in Outflow Tract Morphogenesis	-0.423045	0.0186347	-2.10305	0.0875708	0.449429	-4.15191
Fibroblast Growth Factor Receptor Signaling Pathway	-0.371962	0.0180143	-2.10197	0.0876929	0.449463	-4.15316
Regulation of Mitotic Spindle Assembly	0.452194	-0.049782	2.10097	0.087806	0.449463	-4.15433
Pyrimidine Deoxyribonucleotide Catabolic Process	0.546181	0.0370757	2.10052	0.0878565	0.449463	-4.15484
Negative Regulation of Transmembrane Receptor Protein Serine Threonine Kinase Signaling Pathway	-0.352909	-0.0029017	-2.1005	0.0878593	0.449463	-4.15487
Interferon Mediated Signaling Pathway	-0.354533	0.00558008	-2.1004	0.0878697	0.449463	-4.15498
Negative Regulation of Humoral Immune Response	0.495545	-0.0993322	2.09958	0.0879628	0.44964	-4.15594
Pigment Granule Localization	0.383747	0.0411313	2.09721	0.0882327	0.450306	-4.1587
Positive Regulation of Receptor Catabolic Process	-0.481723	0.141512	-2.09712	0.0882426	0.450306	-4.1588
Regulation of Cell Communication by Electrical Coupling Involved in Cardiac Conduction	-0.513778	-0.096118	-2.09689	0.0882688	0.450306	-4.15907
Regulation of Cell Migration Involved in Sprouting Angiogenesis	-0.361843	-0.0109406	-2.0961	0.0883595	0.450433	-4.15999
Xenobiotic Transport Across Blood Brain Barrier	-0.595408	-0.0506436	-2.09546	0.088432	0.450433	-4.16073
Cardiac Ventricle Development	-0.382875	0.00200025	-2.09513	0.0884696	0.450433	-4.16111
Response to Bmp	-0.35184	0.00858516	-2.09452	0.0885398	0.450492	-4.16183
Membrane Depolarization During Av Node Cell Action Potential	-0.708094	-0.0791784	-2.09221	0.0888042	0.450955	-4.16452
Defense Response to Gram Positive Bacterium	-0.428134	-0.0183059	-2.09192	0.0888374	0.450955	-4.16485
Liver Morphogenesis	-0.391449	-0.0406069	-2.09165	0.088868	0.450955	-4.16516
Golgi to Endosome Transport	0.481723	-0.00841626	2.09152	0.0888832	0.450955	-4.16532
Response to Potassium Ion	-0.492225	-0.000138475	-2.09058	0.0889909	0.450955	-4.16641
Regulation of Rho Dependent Protein Serine Threonine Kinase Activity	-0.552831	0.0543993	-2.0903	0.0890228	0.450955	-4.16673
Isotype Switching to Igg Isotypes	0.418912	0.0188291	2.08969	0.0890926	0.450955	-4.16744
Positive Regulation of Protein Monoubiquitination	0.489464	0.0358405	2.08937	0.0891302	0.450955	-4.16782
Aspartate Transmembrane Transport	-0.411224	-0.052683	-2.08912	0.0891587	0.450955	-4.16811
Mirna Transcription	-0.399741	-0.0086575	-2.08808	0.0892779	0.450983	-4.16931
Ribosome Associated Ubiquitin Dependent Protein Catabolic Process	-0.459106	-0.0399341	-2.08794	0.0892948	0.450983	-4.16948
Cardiac Septum Morphogenesis	-0.431101	0.00377691	-2.08754	0.0893401	0.450983	-4.16994
Lymphocyte Chemotaxis	-0.373624	0.0263215	-2.08686	0.0894193	0.451065	-4.17074
Postsynaptic Density Organization	-0.420774	0.0378107	-2.08637	0.0894752	0.451065	-4.1713
Negative Regulation of Wound Healing	-0.369189	-0.0191373	-2.08588	0.0895323	0.451065	-4.17187
Cell Matrix Adhesion	-0.351087	-0.00573635	-2.08472	0.0896664	0.451101	-4.17322
Ureteric Bud Elongation	-0.601624	0.0184425	-2.08461	0.0896793	0.451101	-4.17335
Positive Regulation of Morphogenesis of an Epithelium	-0.434577	0.028176	-2.0843	0.0897156	0.451101	-4.17372
Spleen Development	-0.391084	-0.0223345	-2.08357	0.0897997	0.451182	-4.17456
Triglyceride Catabolic Process	-0.440056	-0.0489019	-2.08278	0.0898915	0.451182	-4.17548
Zinc Ion Import into Organelle	0.350015	0.0788359	2.08264	0.0899077	0.451182	-4.17564
Protein Localization to Endoplasmic Reticulum Exit Site	-0.394165	0.0515729	-2.08035	0.0901737	0.452221	-4.1783
Pyrimidine Containing Compound Transmembrane Transport	0.47815	-0.000329643	2.0788	0.0903551	0.452415	-4.18011
Nonribosomal Peptide Biosynthetic Process	-0.528623	-0.00606998	-2.0783	0.090413	0.452415	-4.18069
Negative Regulation of Muscle Hypertrophy	-0.489481	0.020933	-2.07763	0.0904918	0.452415	-4.18148
Serine Family Amino Acid Biosynthetic Process	0.526086	-0.00418932	2.076	0.0906817	0.452415	-4.18336
Regulation of Muscle Hypertrophy	-0.37664	-0.00977281	-2.07577	0.0907092	0.452415	-4.18364
Negative Regulation of Collateral Sprouting	-0.515385	0.0525188	-2.07576	0.0907104	0.452415	-4.18365
Nucleotide Sugar Transmembrane Transport	0.548937	-0.0625903	2.07575	0.0907117	0.452415	-4.18366
Positive Regulation of Type 2-Immune Response	-0.441769	0.0408762	-2.07468	0.0908369	0.452415	-4.1849
Regulation of Maintenance of Sister Chromatid Cohesion	0.46785	-0.123445	2.07442	0.0908677	0.452415	-4.18521
Regulation of Cell Substrate Adhesion	-0.358248	0.00961934	-2.07371	0.0909505	0.452415	-4.18603
Heart Development	-0.352595	0.0135432	-2.0727	0.0910691	0.452415	-4.1872
Negative Regulation of Epithelial Cell Apoptotic Process	-0.355261	-0.032113	-2.07167	0.0911914	0.452415	-4.18841
Regulation of Telomere Capping	0.462909	0.0416199	2.07164	0.0911939	0.452415	-4.18844
Nerve Development	-0.404865	0.0537656	-2.07145	0.0912173	0.452415	-4.18867
Protein Dna Complex Assembly	0.379317	-0.0386132	2.07073	0.0913018	0.452415	-4.1895
Regulation of Muscle Contraction	-0.366111	-0.00281491	-2.0707	0.091305	0.452415	-4.18953
Modulation of Process of Another Organism	-0.603896	-0.140531	-2.06992	0.0913979	0.452415	-4.19045
Response to Growth Factor	-0.353966	-0.0156535	-2.06943	0.091455	0.452415	-4.19101
Maintenance of Protein Localization in Endoplasmic Reticulum	0.415287	-0.01454	2.06918	0.0914846	0.452415	-4.1913
Metallo Sulfur Cluster Assembly	0.411755	-0.00153845	2.06843	0.091573	0.452415	-4.19217
Mammary Gland Development	-0.357869	-0.00567753	-2.06835	0.0915831	0.452415	-4.19227
Hepatic Stellate Cell Activation	-0.435879	0.0895507	-2.06785	0.0916425	0.452415	-4.19285
Regulation of Kidney Development	-0.370667	-0.00787485	-2.0674	0.0916961	0.452415	-4.19338
Positive Thymic t Cell Selection	-0.408292	-0.0353697	-2.06714	0.0917267	0.452415	-4.19368
Protein Dna Covalent Cross Linking Repair	-0.520824	-0.00398672	-2.06684	0.0917625	0.452415	-4.19403
Positive Regulation of Insulin Secretion	-0.357184	0.0083047	-2.06653	0.0917982	0.452415	-4.19438
Positive Regulation of Axon Extension	-0.392284	0.00484296	-2.06624	0.0918329	0.452415	-4.19472
White Fat Cell Differentiation	-0.500662	-0.060049	-2.06557	0.0919126	0.452415	-4.1955
Negative Regulation of Muscle Contraction	-0.359039	-0.0214499	-2.06516	0.091962	0.452415	-4.19599
Positive Regulation of Hormone Secretion	-0.350603	0.00282847	-2.06466	0.0920204	0.452415	-4.19656
Response to Progesterone	-0.439883	-0.0614651	-2.06453	0.0920366	0.452415	-4.19672
Negative Regulation of Axon Extension Involved in Axon Guidance	0.442454	0.0273361	2.06355	0.0921533	0.4527	-4.19786
Regulation of Postsynaptic Specialization Assembly	-0.388544	0.0342488	-2.06267	0.0922585	0.452927	-4.19889
Regulation of Core Promoter Binding	-0.62464	-0.0423557	-2.06166	0.0923786	0.453138	-4.20006
Deoxyinosine Metabolic Process	-0.580252	-0.103087	-2.06132	0.0924194	0.453138	-4.20045
Cellular Aldehyde Metabolic Process	0.397336	0.011552	2.06014	0.0925602	0.453333	-4.20182
Peptidyl Tyrosine Autophosphorylation	-0.491442	-0.0184018	-2.06	0.0925771	0.453333	-4.20199
Nadp Catabolic Process	-0.531158	0.0295905	-2.05887	0.0927119	0.453621	-4.2033
Osteoblast Differentiation	-0.354037	0.00763371	-2.05846	0.092762	0.453621	-4.20378
Chromosome Segregation	0.411772	-0.0356938	2.05793	0.0928251	0.453621	-4.2044
Negative Regulation of Dna Damage Response Signal Transduction by P53 Class Mediator	-0.431697	-0.0147879	-2.05754	0.092872	0.453621	-4.20485
Regulation of Synapse Structural Plasticity	-0.498568	0.0237803	-2.05648	0.093	0.453765	-4.20609
Salivary Gland Development	-0.437328	-0.0112506	-2.0559	0.093069	0.453765	-4.20676
Negative Regulation of Vascular Wound Healing	-0.509241	0.0877227	-2.05582	0.0930784	0.453765	-4.20685
Cardiac Muscle Contraction	-0.375204	-0.00397823	-2.05402	0.0932955	0.454427	-4.20894
Protein Maturation by Protein Folding	0.7291	-0.0903483	2.05369	0.093335	0.454427	-4.20933
Regulation of Cell Cell Adhesion Mediated by Integrin	-0.438509	0.0812136	-2.05323	0.0933916	0.454427	-4.20987
Pigment Granule Maturation	0.519102	-0.0381402	2.05178	0.0935667	0.454776	-4.21156
Negative Regulation of Lipid Catabolic Process	-0.402807	-0.0297244	-2.05145	0.0936065	0.454776	-4.21194
Skeletal Muscle Thin Filament Assembly	-0.837223	0.249171	-2.05064	0.0937045	0.454776	-4.21288
t Cell Migration	-0.351899	-0.0219773	-2.05054	0.0937164	0.454776	-4.21299
Embryonic Camera Type Eye Morphogenesis	-0.414812	0.00424828	-2.05019	0.0937591	0.454776	-4.2134
Negative Regulation of Transforming Growth Factor Beta Production	-0.488957	0.0891864	-2.04879	0.0939298	0.455016	-4.21504
Nephron Development	-0.367384	0.0158391	-2.0481	0.0940131	0.455016	-4.21584
Regulation of Circadian Rhythm	-0.344226	0.046752	-2.04801	0.0940246	0.455016	-4.21595
Smooth Muscle Contraction	-0.365122	0.0223519	-2.04721	0.0941214	0.455016	-4.21687
Kidney Morphogenesis	-0.378065	-0.033078	-2.04708	0.0941375	0.455016	-4.21703
Monoacylglycerol Catabolic Process	0.530402	-0.0551299	2.04578	0.0942957	0.455016	-4.21854
Mitochondrial Dna Metabolic Process	0.356764	-0.1017	2.0456	0.0943181	0.455016	-4.21875
Sequestering of Calcium Ion	-0.345111	-0.0282496	-2.04548	0.0943324	0.455016	-4.21889
Establishment of Epithelial Cell Polarity	-0.358005	-0.0280765	-2.04404	0.0945084	0.455016	-4.22056
Positive Regulation of Actin Filament Polymerization	-0.348569	0.00848302	-2.04336	0.0945914	0.455016	-4.22135
Regulation of Osteoblast Proliferation	-0.436396	-0.0433124	-2.04311	0.0946219	0.455016	-4.22164
Electron Transport Chain	0.494606	-0.081307	2.04269	0.0946735	0.455016	-4.22213
Negative Regulation of Macrophage Activation	-0.503218	0.098428	-2.04252	0.0946939	0.455016	-4.22233
Regulation of Cardiac Muscle Contraction	-0.355267	-0.0283622	-2.04229	0.0947223	0.455016	-4.2226
Monoatomic Anion Transmembrane Transport	-0.408249	0.0473636	-2.04137	0.0948353	0.455016	-4.22367
Positive Regulation of Ampa Receptor Activity	0.59643	-0.0950627	2.04132	0.0948412	0.455016	-4.22372
Negative Regulation of Pinocytosis	-0.356533	-0.161863	-2.04101	0.0948799	0.455016	-4.22409
Choline Metabolic Process	-0.531855	-0.0613707	-2.04013	0.094988	0.455016	-4.22512
Ventricular Cardiac Muscle Tissue Morphogenesis	-0.424157	0.0196651	-2.03999	0.0950055	0.455016	-4.22528
Vesicle Uncoating	0.521369	0.0639205	2.03956	0.0950585	0.455016	-4.22578
Positive Regulation of Type b Pancreatic Cell Apoptotic Process	-0.456065	0.00115616	-2.03948	0.0950681	0.455016	-4.22587
Negative Regulation of Epithelial to Mesenchymal Transition	-0.432266	-0.0426281	-2.03877	0.0951548	0.455016	-4.22669
Urate Transport	0.377091	-0.183	2.03859	0.0951773	0.455016	-4.22691
t Cell Apoptotic Process	-0.382579	-0.00657116	-2.03817	0.095229	0.455016	-4.22739
Regulation of Dopamine Receptor Signaling Pathway	0.520864	0.0010433	2.03705	0.095368	0.455136	-4.2287
Skeletal Muscle Hypertrophy	-0.551004	0.192742	-2.03663	0.0954197	0.455136	-4.22919
Trna Aminoacylation for Mitochondrial Protein Translation	0.451146	-0.105298	2.03564	0.0955422	0.455136	-4.23034
Molting Cycle Process	-0.364382	-0.00502118	-2.0356	0.0955462	0.455136	-4.23038
Cellular Response to Hypoxia	-0.363814	-0.0249892	-2.03557	0.0955502	0.455136	-4.23042
Pyrimidine Ribonucleoside Metabolic Process	0.470122	0.0347838	2.03366	0.0957864	0.455337	-4.23264
Suckling Behavior	-0.463957	-0.0543283	-2.03328	0.095834	0.455337	-4.23309
Branch Elongation of an Epithelium	-0.460223	0.0606854	-2.03304	0.0958637	0.455337	-4.23337
Organ Growth	-0.341628	0.00863574	-2.03291	0.0958804	0.455337	-4.23352
Negative Regulation of Fatty Acid Transport	-0.429093	0.00566131	-2.03256	0.095924	0.455337	-4.23393
Response to Corticosteroid	-0.351314	0.00199326	-2.03237	0.0959476	0.455337	-4.23415
Complement Receptor Mediated Signaling Pathway	-0.442903	-0.0118919	-2.03177	0.0960214	0.455403	-4.23484
Regulation of t Cell Receptor Signaling Pathway	-0.360214	-0.00072733	-2.0313	0.09608	0.455403	-4.23539
Intracellular Potassium Ion Homeostasis	-0.357185	0.0563107	-2.03079	0.0961441	0.455426	-4.23599
Female Meiotic Nuclear Division	0.453861	0.0144734	2.03008	0.0962321	0.455562	-4.23681
Mesodermal Cell Differentiation	-0.379216	-0.00960824	-2.0278	0.0965161	0.455997	-4.23946
Negative Regulation of t Helper 2-Cell Differentiation	0.485102	-0.13794	2.02779	0.0965178	0.455997	-4.23948
Regulation of Mitochondrial Mrna Stability	-0.409417	-0.0657414	-2.02772	0.0965271	0.455997	-4.23956
Cell Surface Receptor Protein Serine Threonine Kinase Signaling Pathway	-0.343677	0.0017768	-2.02744	0.0965612	0.455997	-4.23988
Regulation of Response to Cytokine Stimulus	-0.341217	-0.013319	-2.02638	0.0966948	0.456226	-4.24112
Endosome Organization	0.425857	-0.0384271	2.02611	0.0967284	0.456226	-4.24144
Phospholipase c Activating g Protein Coupled Receptor Signaling Pathway	-0.403354	0.00225902	-2.02551	0.0968029	0.456297	-4.24213
Glial Cell Activation	-0.383893	-0.0437978	-2.02368	0.097033	0.456863	-4.24426
Regulation of Endocytic Recycling	0.414973	0.0959905	2.02361	0.0970417	0.456863	-4.24434
Regulation of Appetite	-0.49449	0.102396	-2.02278	0.0971464	0.456988	-4.24531
Regulation of Keratinocyte Differentiation	-0.437627	-0.0337121	-2.02238	0.0971969	0.456988	-4.24578
Regulation of Anoikis	-0.461379	-0.0262901	-2.02198	0.0972467	0.456988	-4.24624
Negative Regulation of Cell Adhesion Mediated by Integrin	-0.416805	0.0881956	-2.02009	0.0974858	0.457832	-4.24844
Integrin Biosynthetic Process	-0.48957	-0.0857421	-2.01876	0.0976538	0.457957	-4.24999
Citrulline Metabolic Process	-0.632331	-0.076434	-2.01854	0.0976814	0.457957	-4.25024
Bone Trabecula Formation	-0.395055	0.00975766	-2.01847	0.0976912	0.457957	-4.25033
Cranial Skeletal System Development	-0.37603	0.00630513	-2.01755	0.0978065	0.458219	-4.25139
Golgi Disassembly	0.588575	-0.0314454	2.01584	0.0980243	0.458809	-4.25339
Negative Regulation of Response to Type Ii Interferon	-0.605668	-0.0303165	-2.01562	0.098052	0.458809	-4.25364
Regulation of t Helper 17-Type Immune Response	-0.338087	0.0598379	-2.01513	0.098115	0.458825	-4.25422
Cardiac Neural Crest Cell Differentiation Involved in Heart Development	-0.340361	0.00340119	-2.01333	0.0983442	0.45894	-4.25632
Golgi Ribbon Formation	0.444196	0.0722927	2.01284	0.098406	0.45894	-4.25688
Gastric Motility	-0.472689	0.0365024	-2.01226	0.0984796	0.45894	-4.25755
Immune Complex Clearance	0.384536	-0.0160779	2.01216	0.0984925	0.45894	-4.25767
Regulation of Complement Dependent Cytotoxicity	0.519989	-0.0285501	2.01213	0.0984963	0.45894	-4.2577
Regulation of Apoptotic Cell Clearance	-0.352295	-0.00944322	-2.01192	0.0985234	0.45894	-4.25795
Negative Regulation of Autophagosome Assembly	0.504339	-0.0242148	2.01121	0.0986143	0.45894	-4.25878
Smooth Muscle Cell Migration	-0.353856	-0.0254087	-2.01119	0.0986171	0.45894	-4.2588
Dendritic Spine Maintenance	-0.419455	0.0329553	-2.01031	0.0987298	0.459115	-4.25983
Polyamine Metabolic Process	0.405001	0.057906	2.00996	0.0987742	0.459115	-4.26023
Neuroblast Division	-0.467793	-0.000920731	-2.00943	0.0988419	0.459136	-4.26085
Trna Processing	0.439333	-0.0655257	2.00851	0.0989597	0.459136	-4.26192
Establishment of Mitochondrion Localization	-0.345421	-0.0298972	-2.00816	0.0990049	0.459136	-4.26233
Regulation of Blood Vessel Endothelial Cell Migration	-0.339445	-0.0189674	-2.00806	0.0990177	0.459136	-4.26244
Transforming Growth Factor Beta Receptor Signaling Pathway	-0.354658	-0.0162174	-2.00695	0.099161	0.459387	-4.26374
Endocrine System Development	-0.353512	-0.0138598	-2.00671	0.0991913	0.459387	-4.26402
Regulation of Platelet Activation	-0.347782	-0.0444418	-2.00443	0.0994849	0.46045	-4.26667
Regulation of Lipid Transport	-0.337551	-0.0208038	-2.00316	0.0996487	0.46045	-4.26815
Cardiac Pacemaker Cell Development	-0.628685	0.164943	-2.00281	0.0996946	0.46045	-4.26856
Positive Regulation of Receptor Recycling	-0.403166	-0.060375	-2.00262	0.0997189	0.46045	-4.26878
Molting Cycle	-0.356695	-0.00284852	-2.00261	0.0997203	0.46045	-4.26879
Regulation of Ire1 Mediated Unfolded Protein Response	0.353207	-0.105817	2.0011	0.0999161	0.461077	-4.27055
Metaphase Anaphase Transition of Meiotic Cell Cycle	0.614797	-0.0419798	1.99924	0.100157	0.461842	-4.27271
Positive Regulation of Isoprenoid Metabolic Process	0.66819	-0.0671528	1.9989	0.100202	0.461842	-4.27311
Regulation of Lysosomal Lumen Ph	0.506872	-0.041678	1.99764	0.100366	0.462299	-4.27458
Regulation of Removal of Superoxide Radicals	-0.700808	-0.0330948	-1.99658	0.100504	0.462299	-4.27581
Negative Regulation of Mast Cell Degranulation	0.606144	-0.0922105	1.9964	0.100527	0.462299	-4.27602
Neutrophil Apoptotic Process	-0.395334	-0.0443206	-1.99629	0.100542	0.462299	-4.27615
Regulation of Protein Catabolic Process in the Vacuole	0.523095	-0.0767924	1.99527	0.100675	0.462518	-4.27734
Mammary Gland Epithelium Development	-0.349092	-0.0188426	-1.99493	0.100719	0.462518	-4.27773
Cardiac Muscle Cell Proliferation	-0.377333	-0.0152036	-1.99454	0.10077	0.462518	-4.27818
Cellular Response to Arsenic Containing Substance	0.415534	-0.1353	1.99066	0.101279	0.4645	-4.2827
Antimicrobial Humoral Response	-0.387341	0.0263923	-1.99033	0.101322	0.4645	-4.28309
Embryonic Placenta Development	-0.342441	-0.0139444	-1.98929	0.101458	0.464847	-4.28429
Cell Cycle Dna Replication	0.504923	-0.0040628	1.98749	0.101695	0.465492	-4.28639
Amino Acid Betaine Transport	-0.514261	0.0112758	-1.98729	0.101723	0.465492	-4.28663
Purine Containing Compound Transmembrane Transport	-0.343633	-0.00531807	-1.98639	0.101841	0.465492	-4.28767
Positive Regulation of Membrane Invagination	-0.340081	-0.0568883	-1.98556	0.101951	0.465492	-4.28864
Regulation of Cardiac Muscle Adaptation	-0.380429	-0.114506	-1.98495	0.102032	0.465492	-4.28935
Acidic Amino Acid Transport	-0.36737	0.0027736	-1.98488	0.102041	0.465492	-4.28943
Extracellular Structure Organization	-0.349756	0.0403717	-1.98381	0.102183	0.465492	-4.29068
Leukocyte Apoptotic Process	-0.361548	-0.0177234	-1.9835	0.102224	0.465492	-4.29103
Enzyme Linked Receptor Protein Signaling Pathway	-0.338159	-0.0120701	-1.98318	0.102267	0.465492	-4.29141
Regulation of Lipophagy	0.559099	-0.139386	1.98269	0.102331	0.465492	-4.29197
Cell Communication by Electrical Coupling Involved in Cardiac Conduction	-0.504655	-0.0665208	-1.98224	0.102391	0.465492	-4.2925
Regulation of Glutamate Secretion Neurotransmission	-0.607417	0.0203331	-1.98218	0.102399	0.465492	-4.29257
Vascular Associated Smooth Muscle Contraction	-0.410999	-0.0365139	-1.98213	0.102407	0.465492	-4.29263
Early Endosome to Golgi Transport	0.472053	-0.0191835	1.98166	0.102469	0.465492	-4.29318
Response to Copper Ion	-0.334173	-0.0353376	-1.98083	0.102579	0.465492	-4.29414
Regulation of Myeloid Cell Differentiation	-0.338892	-0.00908862	-1.98058	0.102613	0.465492	-4.29443
Maintenance of Protein Location in Extracellular Region	0.450881	0.120706	1.98046	0.102629	0.465492	-4.29458
Endodermal Cell Differentiation	-0.433327	-0.0379345	-1.9781	0.102944	0.465762	-4.29732
Detection of Chemical Stimulus Involved in Sensory Perception of Taste	-0.522492	0.0908354	-1.97807	0.102948	0.465762	-4.29736
Lipid Oxidation	0.345444	-0.046158	1.97769	0.102998	0.465762	-4.2978
Regulation of Signaling Receptor Activity	-0.337815	-0.00189929	-1.97722	0.103061	0.465762	-4.29834
Regulation of Cytoplasmic Mrna Processing Body Assembly	-0.478696	0.0133082	-1.97721	0.103062	0.465762	-4.29835
Apoptotic Process Involved in Morphogenesis	-0.423038	0.0118018	-1.97679	0.103119	0.465762	-4.29885
Response to Topologically Incorrect Protein	0.363171	-0.0196636	1.97661	0.103142	0.465762	-4.29905
Protein Catabolic Process at Synapse	-0.507639	0.00394138	-1.97633	0.10318	0.465762	-4.29938
Cornified Envelope Assembly	-0.405693	-0.0051809	-1.97593	0.103233	0.465762	-4.29984
Negative Regulation of Extracellular Matrix Organization	-0.462253	-0.0451074	-1.97521	0.10333	0.465927	-4.30068
Positive Regulation of Cyclase Activity	-0.357094	-0.0545348	-1.97442	0.103437	0.466133	-4.30161
Amyloid Beta Clearance	-0.372682	-0.00451759	-1.97234	0.103716	0.46641	-4.30402
Negative Regulation of Mitochondrial Membrane Potential	-0.485324	-0.0589932	-1.97195	0.103769	0.46641	-4.30448
Regulation of Catecholamine Metabolic Process	0.342853	0.0274983	1.97179	0.10379	0.46641	-4.30466
Positive Regulation of Myeloid Leukocyte Differentiation	-0.346597	-0.0298642	-1.97151	0.103828	0.46641	-4.30499
Glial Cell Fate Commitment	-0.435575	-0.00253091	-1.97116	0.103876	0.46641	-4.3054
Regulation of Reactive Oxygen Species Biosynthetic Process	-0.34389	-0.0122414	-1.97094	0.103906	0.46641	-4.30566
Chemokine c c Motif Ligand 5-Production	0.331153	0.0135827	1.97056	0.103956	0.46641	-4.3061
Germ Line Stem Cell Population Maintenance	0.554061	0.0314578	1.97031	0.103991	0.46641	-4.30639
Positive Regulation of Cell Migration Involved in Sprouting Angiogenesis	-0.354561	-0.0179081	-1.96991	0.104044	0.46641	-4.30685
Response to Cgmp	0.345598	0.0281212	1.96812	0.104286	0.466968	-4.30893
Regulation of Rho Protein Signal Transduction	-0.353245	-0.0267634	-1.96806	0.104294	0.466968	-4.309
Deoxyribonucleotide Catabolic Process	0.345051	-0.0106013	1.96664	0.104487	0.466968	-4.31066
Linoleic Acid Metabolic Process	0.45058	0.244053	1.96574	0.10461	0.466968	-4.31171
Positive Regulation of Regulatory t Cell Differentiation	0.370174	0.0157282	1.96555	0.104635	0.466968	-4.31192
Melanocyte Proliferation	-0.453097	0.214159	-1.96533	0.104666	0.466968	-4.31218
Monoacylglycerol Metabolic Process	0.330923	0.040005	1.96496	0.104716	0.466968	-4.31261
Response to Prostaglandin	-0.387792	0.00246492	-1.96491	0.104722	0.466968	-4.31267
Ligand Gated Ion Channel Signaling Pathway	-0.357583	0.0467742	-1.96436	0.104797	0.466968	-4.31331
Arginine Catabolic Process	-0.494875	0.138515	-1.96435	0.104798	0.466968	-4.31332
Skeletal Muscle Satellite Cell Differentiation	-0.501954	0.0141455	-1.96407	0.104837	0.466968	-4.31365
Regulation of Muscle Tissue Development	-0.358419	0.0461276	-1.9628	0.10501	0.467302	-4.31512
Positive Regulation of Smooth Muscle Cell Migration	-0.395725	-0.0623647	-1.96263	0.105034	0.467302	-4.31533
Cap Dependent Translational Initiation	0.51389	-0.0445414	1.96118	0.105231	0.46791	-4.31701
Calcium Ion Import	-0.336633	-0.0138597	-1.95968	0.105436	0.468552	-4.31875
Primary Lung Bud Formation	0.451088	0.0462035	1.95864	0.10558	0.468792	-4.31997
Regulation of Microglial Cell Activation	-0.367289	-0.0309242	-1.9584	0.105612	0.468792	-4.32025
Sperm Dna Condensation	0.536378	-0.029215	1.95757	0.105726	0.469025	-4.32121
Positive Regulation of Response to Nutrient Levels	-0.659858	0.108247	-1.9571	0.105791	0.469044	-4.32176
Hindbrain Maturation	-0.656762	0.0241705	-1.95608	0.10593	0.46939	-4.32294
Mda 5-Signaling Pathway	-0.399436	0.0596888	-1.95455	0.106141	0.470054	-4.32472
Small Molecule Catabolic Process	0.355049	-0.021131	1.95367	0.106263	0.470143	-4.32575
Tooth Eruption	-0.674841	-0.118655	-1.95352	0.106284	0.470143	-4.32592
Cardiac Pacemaker Cell Differentiation	-0.64944	0.181189	-1.95274	0.106392	0.470352	-4.32683
Negative Regulation of Myeloid Leukocyte Differentiation	-0.333604	-0.029925	-1.95213	0.106477	0.470456	-4.32754
Axis Elongation	-0.438573	0.002122	-1.95096	0.106638	0.470462	-4.32889
Negative Regulation of Blood Vessel Endothelial Cell Migration	-0.329518	0.0324438	-1.95085	0.106653	0.470462	-4.32903
Endothelial Cell Activation	0.347185	-0.0573164	1.9504	0.106716	0.470462	-4.32955
Regulation of Myeloid Leukocyte Differentiation	-0.339231	-0.0218176	-1.95033	0.106725	0.470462	-4.32963
Developmental Growth Involved in Morphogenesis	-0.339637	-0.00508843	-1.94963	0.106822	0.470462	-4.33044
Interleukin 17a Mediated Signaling Pathway	-0.49315	-0.00376331	-1.94947	0.106845	0.470462	-4.33064
Amino Sugar Catabolic Process	0.414579	-0.122539	1.94823	0.107017	0.470691	-4.33208
Reflex	-0.549629	0.0589672	-1.94821	0.10702	0.470691	-4.3321
Cellular Response to Cholesterol	-0.369123	-0.0515421	-1.94737	0.107137	0.470939	-4.33308
Negative Regulation of Chondrocyte Differentiation	-0.409405	0.0100319	-1.94616	0.107305	0.471352	-4.33448
Calcium Ion Import Across Plasma Membrane	-0.335968	-0.0140083	-1.94542	0.107409	0.471352	-4.33534
Sympathetic Ganglion Development	-0.698645	0.0663065	-1.94538	0.107415	0.471352	-4.33539
Protein Deneddylation	0.586353	-0.0730404	1.94482	0.107493	0.471424	-4.33604
Cellular Response to Sterol	-0.412931	-0.0437411	-1.94386	0.107627	0.471447	-4.33716
Regulation of Protein Sumoylation	0.416665	-0.0686104	1.9435	0.107678	0.471447	-4.33758
Regulation of Branching Involved in Mammary Gland Duct Morphogenesis	0.605806	-0.0317187	1.94275	0.107783	0.471447	-4.33845
Negative Regulation of Interferon Alpha Production	-0.738398	0.225125	-1.94266	0.107796	0.471447	-4.33856
Water Soluble Vitamin Metabolic Process	0.344507	-0.00696569	1.94259	0.107805	0.471447	-4.33863
Cerebellar Cortex Formation	-0.328656	-0.0363131	-1.94202	0.107886	0.471533	-4.3393
Granzyme Mediated Programmed Cell Death Signaling Pathway	0.536768	-0.0945325	1.94084	0.108051	0.471988	-4.34068
Dermatan Sulfate Proteoglycan Metabolic Process	0.41743	-0.0135657	1.93997	0.108174	0.472121	-4.34169
Negative Regulation of Lipid Metabolic Process	-0.330994	-0.0134315	-1.93936	0.108259	0.472121	-4.34239
Negative Regulation of Long Term Synaptic Potentiation	-0.561593	-0.012834	-1.93931	0.108266	0.472121	-4.34245
Interleukin 13-Production	-0.537579	0.0511823	-1.93864	0.10836	0.472263	-4.34323
Rrna Catabolic Process	-0.373038	0.0294938	-1.93706	0.108584	0.47297	-4.34507
Amine Catabolic Process	0.477196	-0.00934629	1.93612	0.108716	0.473278	-4.34616
Atrial Cardiac Muscle Tissue Morphogenesis	-0.621926	0.0105907	-1.93525	0.108839	0.473547	-4.34717
Mitochondrion Distribution	-0.328387	-0.00700259	-1.93419	0.108989	0.47393	-4.3484
Regulation of Retinoic Acid Receptor Signaling Pathway	0.345883	-0.0724194	1.93221	0.109271	0.474557	-4.35071
Regulation of Spindle Organization	0.387262	-0.0799444	1.93195	0.109307	0.474557	-4.35101
Dicarboxylic Acid Transport	-0.336655	0.0373951	-1.93176	0.109335	0.474557	-4.35123
Negative Regulation of Isoprenoid Metabolic Process	-0.549308	0.010663	-1.93144	0.10938	0.474557	-4.3516
Vasculogenesis	-0.377292	0.0154072	-1.93037	0.109532	0.474948	-4.35284
Short Chain Fatty Acid Metabolic Process	0.504773	-0.0633673	1.92823	0.109837	0.47582	-4.35533
Negative Regulation of Cardiocyte Differentiation	-0.618976	0.173638	-1.92737	0.109961	0.47582	-4.35633
Positive Regulation of Extrinsic Apoptotic Signaling Pathway via Death Domain Receptors	-0.326669	-0.105549	-1.92715	0.109993	0.47582	-4.3566
Inorganic Anion Transmembrane Transport	-0.352538	0.0764363	-1.92709	0.110002	0.47582	-4.35667
Cardiac Left Ventricle Morphogenesis	-0.390843	-0.0767346	-1.92674	0.110051	0.47582	-4.35706
Cellular Response to Oxygen Radical	-0.469528	0.000107768	-1.92605	0.11015	0.47582	-4.35787
Long Chain Fatty Acyl Coa Metabolic Process	-0.534087	0.0964193	-1.92594	0.110166	0.47582	-4.358
Epithelial Cell Differentiation Involved in Kidney Development	-0.379309	-0.00208253	-1.92432	0.110399	0.475977	-4.35988
Biomineral Tissue Development	-0.327314	0.00152749	-1.92378	0.110476	0.475977	-4.36051
Regulation of Insulin Receptor Signaling Pathway	-0.385225	-0.0591114	-1.92319	0.11056	0.475977	-4.36119
Astrocyte Development	-0.344106	-0.0719612	-1.92266	0.110637	0.475977	-4.36181
Heart Morphogenesis	-0.364259	-0.00567735	-1.92243	0.110671	0.475977	-4.36208
Axon Extension	-0.335767	0.0118474	-1.92232	0.110686	0.475977	-4.3622
Golgi to Vacuole Transport	0.450837	-0.00272247	1.92182	0.110758	0.475977	-4.36279
Sulfur Amino Acid Catabolic Process	-0.630213	0.065068	-1.92154	0.110799	0.475977	-4.36312
Positive Regulation of Locomotion	-0.322693	-0.00283138	-1.92122	0.110844	0.475977	-4.36348
Regulation of Skeletal Muscle Tissue Growth	0.618629	-0.00936062	1.92053	0.110944	0.475977	-4.36429
Regulation of Tau Protein Kinase Activity	-0.555076	-0.00396236	-1.92038	0.110966	0.475977	-4.36446
Mature b Cell Differentiation	-0.371034	-0.0151323	-1.91888	0.111183	0.475977	-4.3662
Toll Like Receptor Signaling Pathway	-0.347804	-0.00968306	-1.91885	0.111187	0.475977	-4.36624
Negative Regulation of Response to Endoplasmic Reticulum Stress	0.378477	-0.0576602	1.91864	0.111218	0.475977	-4.36649
Lipid Glycosylation	0.358182	-0.090334	1.91826	0.111273	0.475977	-4.36693
Protein to Membrane Docking	0.49939	-0.121572	1.91816	0.111287	0.475977	-4.36704
Hypoxia Inducible Factor 1alpha Signaling Pathway	-0.346654	-0.100215	-1.91779	0.11134	0.475977	-4.36747
Positive Regulation of Fibroblast Growth Factor Production	-0.56775	-0.0223828	-1.91672	0.111496	0.475977	-4.36871
Detection of Chemical Stimulus	-0.347303	-0.0512785	-1.91604	0.111595	0.475977	-4.36951
Copi Coated Vesicle Budding	0.560702	-0.0670844	1.91595	0.111608	0.475977	-4.36961
Regulation of Smad Protein Signal Transduction	-0.331655	-0.0128972	-1.91579	0.111631	0.475977	-4.36979
Regulation of Timing of Anagen	0.598316	0.0634388	1.91578	0.111632	0.475977	-4.36981
Medium Chain Fatty Acid Biosynthetic Process	-0.391686	0.130766	-1.91569	0.111646	0.475977	-4.36992
Synaptic Transmission Gabaergic	-0.351698	-0.0178448	-1.91539	0.111689	0.475977	-4.37026
Regulation of Intrinsic Apoptotic Signaling Pathway in Response to Osmotic Stress	0.560308	-0.0677546	1.91438	0.111836	0.476293	-4.37143
Anagen	-0.469021	-0.0855791	-1.91373	0.11193	0.476293	-4.37219
Regulation of Protein Oligomerization	0.531372	0.00347677	1.91361	0.111949	0.476293	-4.37234
Cellular Response to Ether	-0.425275	-0.0659537	-1.91197	0.112187	0.476668	-4.37423
Response to Hepatocyte Growth Factor	-0.467006	-0.0523646	-1.91146	0.112262	0.476668	-4.37483
Regulation of Muscle Adaptation	-0.358918	4.50495e-05	-1.91119	0.112301	0.476668	-4.37514
Magnesium Ion Homeostasis	-0.375652	-0.00904652	-1.91028	0.112435	0.476668	-4.3762
Very Low Density Lipoprotein Particle Assembly	0.426838	0.0220218	1.90944	0.112558	0.476668	-4.37718
Regulation of Receptor Binding	-0.372735	0.0316144	-1.9091	0.112607	0.476668	-4.37757
Cxcl12 Activated Cxcr4 Signaling Pathway	-0.41966	-0.0638886	-1.909	0.112621	0.476668	-4.37768
Isoleucine Catabolic Process	0.395646	0.0597053	1.90896	0.112628	0.476668	-4.37774
Ossification	-0.321626	0.00354449	-1.90893	0.112633	0.476668	-4.37777
Pyrimidine Nucleotide Catabolic Process	0.502739	0.0446609	1.90848	0.112699	0.476668	-4.3783
Asymmetric Neuroblast Division	-0.441442	-0.0195932	-1.90812	0.112751	0.476668	-4.37871
Regulation of Bmp Signaling Pathway	-0.363776	0.0150606	-1.90775	0.112806	0.476668	-4.37914
Mating	-0.631405	0.00567649	-1.90701	0.112915	0.476668	-4.38
Enucleate Erythrocyte Maturation	0.574748	-0.0516424	1.90656	0.11298	0.476668	-4.38052
Postsynaptic Signal Transduction	-0.386112	-0.00603007	-1.9064	0.113003	0.476668	-4.3807
Macrophage Chemotaxis	-0.338896	-0.0265888	-1.90623	0.113029	0.476668	-4.38091
Negative Regulation of Glucose Transmembrane Transport	-0.359439	-0.135377	-1.90434	0.113308	0.477582	-4.3831
Negative Regulation of Peptidyl Threonine Phosphorylation	-0.457365	-0.0159862	-1.90371	0.113401	0.477713	-4.38384
Plasma Membrane Repair	0.406972	0.0570576	1.90245	0.113586	0.478231	-4.38529
Positive Regulation of Organic Acid Transport	-0.413866	0.0190259	-1.90187	0.113673	0.478333	-4.38597
Positive Regulation of Fatty Acid Oxidation	0.467159	-6.72515e-06	1.89872	0.11414	0.479384	-4.38963
Toll Like Receptor 9-Signaling Pathway	-0.420466	-0.0237694	-1.89834	0.114196	0.479384	-4.39007
Positive Regulation of Mast Cell Activation	-0.471478	0.0648693	-1.89819	0.114219	0.479384	-4.39025
Positive Regulation of Fever Generation	-0.515516	0.00911507	-1.89797	0.114252	0.479384	-4.39051
Dorsal Ventral Neural Tube Patterning	-0.323768	-0.0519167	-1.89796	0.114253	0.479384	-4.39051
Positive Regulation of t Helper 2-Cell Cytokine Production	-0.422501	0.0867258	-1.89767	0.114296	0.479384	-4.39085
Reactive Oxygen Species Biosynthetic Process	-0.331435	-0.0150341	-1.89514	0.114674	0.480144	-4.39379
Nucleotide Binding Oligomerization Domain Containing 2-Signaling Pathway	-0.413467	-0.0619903	-1.89505	0.114686	0.480144	-4.39389
Synaptic Vesicle Endosomal Processing	0.539209	0.0148938	1.89457	0.114758	0.480144	-4.39445
Regulation of Fibroblast Growth Factor Receptor Signaling Pathway	-0.391935	0.0389707	-1.89446	0.114774	0.480144	-4.39457
Regulation of Resting Membrane Potential	-0.321895	0.00574422	-1.89395	0.114852	0.480144	-4.39517
Cell Surface Receptor Protein Tyrosine Kinase Signaling Pathway	-0.32276	-0.0138582	-1.89378	0.114877	0.480144	-4.39537
Peptidyl Tyrosine Dephosphorylation	-0.35518	0.0189906	-1.89282	0.115021	0.480144	-4.39649
Bone Cell Development	-0.370119	-0.0459547	-1.8928	0.115024	0.480144	-4.39651
Positive Regulation of Interleukin 1-Beta Production	-0.327442	-0.0589479	-1.89269	0.11504	0.480144	-4.39663
Regulation of Bile Acid Metabolic Process	-0.469033	0.120035	-1.89217	0.115118	0.480211	-4.39724
Regulation of Osteoclast Differentiation	-0.321889	-0.0443153	-1.89093	0.115305	0.48056	-4.39868
Regulation of Inflammatory Response to Antigenic Stimulus	0.321229	-0.0366502	1.89029	0.115401	0.48056	-4.39942
Negative Regulation of Inflammasome Mediated Signaling Pathway	-0.373471	0.0257944	-1.88978	0.115478	0.48056	-4.40002
Response to Molecule of Bacterial Origin	-0.324416	-0.029708	-1.88908	0.115582	0.48056	-4.40082
c Terminal Protein Amino Acid Modification	-0.358131	-0.0243194	-1.88873	0.115636	0.48056	-4.40124
Positive Regulation of Catecholamine Metabolic Process	0.372246	0.0817469	1.88871	0.115639	0.48056	-4.40126
Positive Regulation of Vasculature Development	-0.318403	0.00981313	-1.8887	0.115639	0.48056	-4.40127
Positive Regulation of Sterol Transport	-0.322183	-0.0327955	-1.88745	0.115829	0.480802	-4.40272
Regulation of Antigen Processing and Presentation of Peptide Antigen	-0.392468	-0.0121358	-1.88738	0.115839	0.480802	-4.4028
Circulatory System Process	-0.331259	0.0159641	-1.88707	0.115885	0.480802	-4.40316
Locomotion	-0.316638	-0.00457055	-1.88658	0.115959	0.480849	-4.40373
Atp Synthesis Coupled Electron Transport	0.514893	-0.0888427	1.88604	0.116041	0.480929	-4.40435
Regulation of Locomotion	-0.316255	-0.00225837	-1.88505	0.116191	0.481033	-4.40551
Negative Regulation of Protein Localization to Membrane	0.322922	-0.0345882	1.88505	0.116191	0.481033	-4.40551
Neuron Projection Organization	-0.318549	-0.000306644	-1.88398	0.116353	0.481236	-4.40675
Positive Regulation of Granulocyte Differentiation	-0.489396	0.0142633	-1.88373	0.11639	0.481236	-4.40703
Regulation of Organic Acid Transport	-0.328351	0.0018892	-1.88313	0.116482	0.481236	-4.40773
Xmp Metabolic Process	0.54967	-0.10416	1.88297	0.116506	0.481236	-4.40792
Post Anal Tail Morphogenesis	0.316061	-0.000277242	1.88236	0.116599	0.481236	-4.40863
Regulation of Phospholipase Activity	-0.36128	0.0522838	-1.88225	0.116616	0.481236	-4.40876
Regulation of System Process	-0.344809	0.0171675	-1.88126	0.116766	0.481596	-4.4099
Endoderm Formation	-0.357388	-0.0229481	-1.88039	0.116899	0.481849	-4.41092
Nucleotide Salvage	0.383902	-0.0880077	1.88004	0.116952	0.481849	-4.41132
Cellular Response to Topologically Incorrect Protein	0.36075	-0.0335375	1.87787	0.117284	0.482955	-4.41384
Hormone Biosynthetic Process	-0.378145	0.00878202	-1.87664	0.117471	0.483108	-4.41527
Cytoplasmic Sequestering of Protein	0.393952	-0.106472	1.87604	0.117563	0.483108	-4.41596
Positive Regulation of Keratinocyte Differentiation	-0.324318	-0.0783727	-1.87552	0.117643	0.483108	-4.41657
Positive Regulation of Peptide Secretion	-0.331789	0.00175237	-1.87504	0.117718	0.483108	-4.41713
Anatomical Structure Formation Involved in Morphogenesis	-0.316481	0.00425862	-1.87434	0.117824	0.483108	-4.41793
Cellular Response to Oxygen Levels	-0.347114	-0.0216159	-1.87325	0.117992	0.483108	-4.4192
Regulation of Epinephrine Secretion	0.676488	-0.163931	1.87295	0.118038	0.483108	-4.41955
Cellular Response to Hyperoxia	-0.647017	-0.032524	-1.87163	0.118241	0.483108	-4.42108
Damp Catabolic Process	-0.466032	-0.0360662	-1.87154	0.118255	0.483108	-4.42118
Transition Between Fast and Slow Fiber	-0.427131	0.0615439	-1.87149	0.118263	0.483108	-4.42124
Positive Regulation of Basement Membrane Assembly Involved in Embryonic Body Morphogenesis	-0.622537	0.0678429	-1.87142	0.118274	0.483108	-4.42133
Positive Regulation of Cholesterol Efflux	-0.315916	-0.00869044	-1.87132	0.118289	0.483108	-4.42144
Regulation of Mitochondrial Depolarization	-0.410993	-0.0443373	-1.87042	0.118428	0.483108	-4.42249
Intracellular Distribution of Mitochondria	-0.368693	-0.108311	-1.87027	0.118451	0.483108	-4.42266
Indole Containing Compound Biosynthetic Process	0.463731	-0.0651496	1.87011	0.118476	0.483108	-4.42284
Serotonin Biosynthetic Process	0.463731	-0.0651496	1.87011	0.118476	0.483108	-4.42284
Hair Cycle Phase	-0.425487	-0.118551	-1.87007	0.118483	0.483108	-4.4229
Negative Regulation of Leukocyte Proliferation	-0.328211	0.0185712	-1.86998	0.118496	0.483108	-4.42299
Intracellular Corticosteroid Receptor Signaling Pathway	-0.353201	0.104896	-1.86986	0.118515	0.483108	-4.42314
Maintenance of Apical Basal Cell Polarity	-0.414116	0.179501	-1.86821	0.118769	0.48342	-4.42504
Regulation of Neutrophil Apoptotic Process	-0.395551	-0.114739	-1.86777	0.118838	0.48342	-4.42556
Positive Regulation of t Helper 17-Type Immune Response	-0.432396	-0.0270985	-1.86776	0.118839	0.48342	-4.42557
Negative Regulation of Osteoclast Differentiation	-0.314191	-0.0549765	-1.8677	0.118849	0.48342	-4.42565
Vascular Transport	-0.466302	-0.0282563	-1.86733	0.118906	0.48342	-4.42607
Membrane Protein Proteolysis	-0.334366	0.00167785	-1.86646	0.119042	0.483524	-4.42708
Sulfate Transport	0.505524	0.17272	1.8661	0.119097	0.483524	-4.4275
Negative Regulation of Glucose Import	-0.355964	-0.136139	-1.86507	0.119257	0.483524	-4.42869
Phosphate Ion Homeostasis	-0.353469	0.0445535	-1.86505	0.11926	0.483524	-4.42872
Cortisol Metabolic Process	-0.47208	0.0300165	-1.86467	0.119319	0.483524	-4.42916
Regulation of Response to Drug	-0.690672	0.207204	-1.86407	0.119412	0.483524	-4.42985
Post Embryonic Eye Morphogenesis	0.524753	0.0207576	1.86278	0.119614	0.483524	-4.43135
Keratinocyte Differentiation	-0.32766	-0.00650844	-1.8627	0.119626	0.483524	-4.43144
Positive Regulation of t Cell Cytokine Production	-0.385631	0.0535105	-1.86258	0.119644	0.483524	-4.43157
Positive Regulation of Calcium Mediated Signaling	-0.355682	-0.0437056	-1.86226	0.119695	0.483524	-4.43196
Cell Motility	-0.312324	0.00377839	-1.8621	0.119719	0.483524	-4.43213
Grooming Behavior	-0.451176	-0.0411829	-1.86188	0.119754	0.483524	-4.43239
Rho Protein Signal Transduction	-0.31852	-0.028289	-1.86173	0.119778	0.483524	-4.43257
Negative Regulation of Nitric Oxide Metabolic Process	-0.337607	0.0155092	-1.86151	0.119812	0.483524	-4.43282
Positive Regulation of Lamellipodium Morphogenesis	0.487216	0.045521	1.86072	0.119935	0.483573	-4.43374
Regulation of Epithelial to Mesenchymal Transition Involved in Endocardial Cushion Formation	-0.548838	0.0221859	-1.86042	0.119982	0.483573	-4.43408
Positive Regulation of Interleukin 5-Production	-0.487985	0.0798206	-1.85984	0.120072	0.483573	-4.43475
Regulation of Transcription of Nucleolar Large Rrna by Rna Polymerase i	0.467149	-0.0606016	1.85975	0.120088	0.483573	-4.43486
Branched Chain Amino Acid Catabolic Process	0.442977	0.0264958	1.85938	0.120144	0.483573	-4.43528
Positive Regulation of Mapkkk Cascade by Fibroblast Growth Factor Receptor Signaling Pathway	-0.514405	0.0736833	-1.85872	0.120249	0.483573	-4.43606
Cell Morphogenesis Involved in Neuron Differentiation	-0.314381	0.00414368	-1.85857	0.120272	0.483573	-4.43623
Heart Formation	-0.438718	-0.0348042	-1.85815	0.120338	0.483573	-4.43672
Negative Regulation of Endoplasmic Reticulum Stress Induced Intrinsic Apoptotic Signaling Pathway	0.512721	-0.0461517	1.85719	0.120488	0.483573	-4.43783
Cranial Nerve Formation	0.503413	-0.030397	1.85674	0.120559	0.483573	-4.43835
Glycosyl Compound Biosynthetic Process	0.416016	-0.0496174	1.85667	0.120571	0.483573	-4.43843
Regulation of Mast Cell Activation	-0.400258	-0.0144786	-1.85662	0.120579	0.483573	-4.43849
Positive Regulation of Muscle Hypertrophy	-0.325765	-0.0424533	-1.85556	0.120744	0.483622	-4.43971
Regulation of Cartilage Development	-0.335499	0.0112153	-1.8555	0.120755	0.483622	-4.43979
Regulation of Synaptic Transmission Gabaergic	-0.379106	0.00352009	-1.85534	0.12078	0.483622	-4.43997
Positive Regulation of Protein Maturation	-0.410475	0.0198693	-1.85473	0.120876	0.483755	-4.44068
Lymphocyte Migration	-0.310508	-2.10103e-05	-1.8541	0.120976	0.483904	-4.44142
Purine Containing Compound Salvage	0.441047	-0.0535028	1.85308	0.121136	0.483946	-4.44259
Mitotic Cytokinetic Process	0.387185	-0.0523527	1.85294	0.121158	0.483946	-4.44275
Negative Regulation of Filopodium Assembly	-0.357289	0.18367	-1.85249	0.12123	0.483946	-4.44328
Cell Recognition	-0.322979	-0.00039621	-1.85243	0.121238	0.483946	-4.44334
Female Genitalia Development	0.336761	-0.00825166	1.85166	0.12136	0.484182	-4.44424
Type Ii Interferon Production	-0.333867	-0.0271806	-1.84983	0.12165	0.485083	-4.44636
Regulation of Cd40 Signaling Pathway	0.460661	-0.012274	1.84944	0.121712	0.485083	-4.44681
Negative Regulation of t Cell Cytokine Production	-0.450853	-0.0652465	-1.84794	0.121952	0.485502	-4.44856
Positive Regulation of Protein Serine Threonine Kinase Activity	-0.329261	0.00154951	-1.84643	0.122191	0.485502	-4.4503
Regulation of Steroid Biosynthetic Process	-0.318477	-0.0441595	-1.84621	0.122226	0.485502	-4.45055
Embryonic Placenta Morphogenesis	-0.335755	-0.0505678	-1.84603	0.122256	0.485502	-4.45077
Developmental Cell Growth	-0.315178	0.00335075	-1.84577	0.122297	0.485502	-4.45107
Response to Decreased Oxygen Levels	-0.309289	-0.0167674	-1.84531	0.122369	0.485502	-4.45159
Muscle System Process	-0.313365	0.0194649	-1.84454	0.122494	0.485502	-4.45249
Tube Development	-0.310686	-0.000262989	-1.84451	0.122499	0.485502	-4.45253
Regulation of Artery Morphogenesis	-0.577231	-0.0778681	-1.84424	0.12254	0.485502	-4.45283
Caveolin Mediated Endocytosis	0.479316	-0.0697304	1.84351	0.122658	0.485502	-4.45369
Regulation of Microtubule Polymerization	-0.35094	0.00778856	-1.84349	0.122662	0.485502	-4.45371
Cellular Response to Lipid	-0.315929	-0.0167777	-1.843	0.12274	0.485502	-4.45428
Regulation of Cellular Senescence	-0.327468	-0.0515609	-1.84296	0.122747	0.485502	-4.45433
Protein Peptidyl Prolyl Isomerization	0.478901	-0.0380987	1.84286	0.122762	0.485502	-4.45444
Positive Regulation of Synaptic Vesicle Exocytosis	-0.488781	-0.0362292	-1.84284	0.122765	0.485502	-4.45446
Positive Regulation of Lymphocyte Chemotaxis	-0.390789	0.045737	-1.84166	0.122954	0.486002	-4.45583
Appendage Development	-0.313794	-0.0069738	-1.83997	0.123226	0.486195	-4.45779
Type b Pancreatic Cell Apoptotic Process	-0.361283	0.0066453	-1.83947	0.123306	0.486195	-4.45836
Formation of Primary Germ Layer	-0.345451	-0.00687828	-1.83916	0.123356	0.486195	-4.45873
Positive Regulation by Host of Viral Process	0.407298	0.0601769	1.83897	0.123387	0.486195	-4.45894
Lymph Vessel Morphogenesis	-0.407123	0.128593	-1.83871	0.123429	0.486195	-4.45925
Response to Misfolded Protein	0.351273	0.0170539	1.83832	0.123491	0.486195	-4.4597
Ephrin Receptor Signaling Pathway	-0.35334	-0.0371845	-1.838	0.123543	0.486195	-4.46007
Positive Regulation of Smooth Muscle Cell Apoptotic Process	-0.337974	0.0306634	-1.83706	0.123694	0.486195	-4.46115
Translation at Synapse	-0.45443	-0.018324	-1.83703	0.1237	0.486195	-4.46119
Maintenance of Postsynaptic Density Structure	-0.653432	0.198032	-1.83695	0.123713	0.486195	-4.46129
Endocytic Recycling	0.325071	-0.0134238	1.83686	0.123726	0.486195	-4.46138
Positive Regulation of Epithelial Cell Migration	-0.318317	-0.016199	-1.83644	0.123794	0.486195	-4.46187
Establishment of Endothelial Intestinal Barrier	0.313014	0.00801608	1.83595	0.123874	0.486195	-4.46244
Dna Conformation Change	0.356995	-0.0292839	1.83586	0.123889	0.486195	-4.46255
Tricarboxylic Acid Cycle	0.5395	-0.0575141	1.83466	0.124083	0.48632	-4.46394
n Acetylneuraminate Catabolic Process	0.592601	-0.133728	1.8346	0.124092	0.48632	-4.464
Protein Kinase c Signaling	-0.402225	0.00384467	-1.83435	0.124133	0.48632	-4.4643
Regulation of Kidney Size	-0.510017	0.0449239	-1.8341	0.124173	0.48632	-4.46459
Aorta Smooth Muscle Tissue Morphogenesis	-0.632286	-0.0239826	-1.83323	0.124314	0.486465	-4.46559
Glomerular Basement Membrane Development	-0.42684	-0.0319005	-1.83309	0.124337	0.486465	-4.46575
Positive Regulation of Membrane Potential	0.367054	-0.0525939	1.8321	0.124498	0.486845	-4.4669
Piecemeal Microautophagy of the Nucleus	-0.479881	-0.0672563	-1.83133	0.124622	0.487008	-4.46778
Osteoblast Proliferation	-0.35797	-0.0403121	-1.83107	0.124666	0.487008	-4.4681
Chaperone Mediated Protein Complex Assembly	0.364208	-0.0135031	1.83017	0.124811	0.487328	-4.46913
Sleep	-0.392979	0.0579997	-1.82894	0.125013	0.487381	-4.47056
Parallel Actin Filament Bundle Assembly	0.439654	0.0345236	1.82884	0.125028	0.487381	-4.47067
Regulation of Cardiac Muscle Contraction by Calcium Ion Signaling	-0.427851	-0.0775603	-1.82871	0.125049	0.487381	-4.47082
Activation Induced Cell Death of t Cells	-0.475935	-0.0303693	-1.82853	0.125078	0.487381	-4.47103
Cytotoxic t Cell Differentiation	-0.579709	0.0119416	-1.8275	0.125247	0.487542	-4.47222
Regulation of Cytotoxic t Cell Differentiation	-0.579709	0.0119416	-1.8275	0.125247	0.487542	-4.47222
Purine Nucleoside Triphosphate Catabolic Process	0.603243	-0.00714764	1.82704	0.125322	0.48759	-4.47275
Columnar Cuboidal Epithelial Cell Development	-0.305702	0.0161108	-1.82561	0.125556	0.488041	-4.47441
Regulation of Extrinsic Apoptotic Signaling Pathway	-0.308222	-0.0179958	-1.82556	0.125565	0.488041	-4.47447
Long Chain Fatty Acid Metabolic Process	0.311478	-0.0155444	1.82513	0.125635	0.488041	-4.47497
Negative Regulation of Cartilage Development	-0.374156	-0.0111464	-1.82478	0.125692	0.488041	-4.47537
Muscle Contraction	-0.325092	0.019062	-1.82338	0.125923	0.488689	-4.47699
Muscle Organ Morphogenesis	-0.390531	0.0558547	-1.82232	0.126097	0.489119	-4.47822
Negative Regulation of Stress Activated Protein Kinase Signaling Cascade	0.671096	-0.0137431	1.82191	0.126164	0.489132	-4.47869
Cell Fate Commitment	-0.322278	0.0391015	-1.8202	0.126446	0.489752	-4.48067
U4 Snrna 3-End Processing	0.557192	-0.0512069	1.82017	0.126451	0.489752	-4.48071
Mitral Valve Development	-0.371533	-0.0206951	-1.81909	0.12663	0.490128	-4.48196
Alditol Metabolic Process	0.336507	-0.00744436	1.81881	0.126676	0.490128	-4.48228
Erbb2 Erbb4 Signaling Pathway	-0.637148	0.0593292	-1.8183	0.12676	0.490206	-4.48287
Dcmp Catabolic Process	0.377364	0.0109955	1.81682	0.127005	0.490597	-4.48458
Positive Regulation of Cell Differentiation	-0.306702	-0.0108692	-1.8167	0.127026	0.490597	-4.48472
Blastoderm Segmentation	-0.403771	0.081526	-1.81623	0.127102	0.490597	-4.48526
Response to Tumor Necrosis Factor	-0.325711	-0.0205388	-1.81615	0.127116	0.490597	-4.48535
Cd8 Positive Alpha Beta t Cell Differentiation	-0.403493	0.0242876	-1.81347	0.127562	0.491733	-4.48846
Regulation of Short Term Neuronal Synaptic Plasticity	0.32293	0.0049569	1.81342	0.127571	0.491733	-4.48852
t Cell Mediated Immunity	-0.349503	-0.00670296	-1.81323	0.127602	0.491733	-4.48874
Pyrimidine Containing Compound Metabolic Process	0.403626	-0.0225363	1.81265	0.127699	0.491802	-4.4894
Peptidyl Histidine Modification	0.372225	-0.0350037	1.8123	0.127757	0.491802	-4.48981
Positive Regulation of Long Term Neuronal Synaptic Plasticity	-0.338629	0.176416	-1.81197	0.127812	0.491802	-4.49019
Calcium Ion Transmembrane Import into Cytosol	-0.307589	-0.0152022	-1.81085	0.127999	0.492274	-4.49148
[truncated: 5,689 more rows]

## Sheet: GSVA_M2macrophage_P3_CSvsWT
Unnamed: 0	logFC	AveExpr	t	P.Value	adj.P.Val	B
Response to Jasmonic Acid	1.25216	-0.0158408	6.62746	7.40335e-05	0.146339	0.672331
Polyketide Metabolic Process	1.1577	-0.0429845	6.48273	8.82175e-05	0.146339	0.579028
Farnesol Metabolic Process	1.42732	0.00646324	6.46754	8.9869e-05	0.146339	0.569059
Response to Pheromone	-1.17697	0.0829884	-6.35924	0.000102663	0.146339	0.496985
Positive Regulation of Mitochondrial Atp Synthesis Coupled Electron Transport	1.14064	-0.0698691	6.32363	0.00010729	0.146339	0.472903
Negative Regulation of Isoprenoid Metabolic Process	1.23744	-0.0233505	6.27422	0.000114089	0.146339	0.43917
Regulation of Mitochondrial Atp Synthesis Coupled Electron Transport	1.12824	-0.0907741	6.14002	0.000135027	0.148452	0.345638
Polyprenol Catabolic Process	1.2286	0.04893	5.99723	0.000161956	0.155802	0.243012
Negative Regulation of Intestinal Absorption	1.2005	-0.0333229	5.87866	0.000188747	0.161399	0.155283
Regulation of Parathyroid Hormone Secretion	1.00447	-0.043873	5.51961	0.000303578	0.233634	-0.12477
Vacuolar Proton Transporting v Type Atpase Complex Assembly	1.04243	-0.026572	5.17197	0.000489283	0.34232	-0.417494
U4 Snrna 3-End Processing	0.916909	-0.092893	4.81875	0.000808839	0.518735	-0.737698
Regulation of Complement Dependent Cytotoxicity	0.828504	-0.0398229	4.67694	0.000994738	0.576242	-0.872899
Endocardial Cushion Fusion	-0.897774	-0.0989181	-4.63653	0.00105571	0.576242	-0.912136
Positive Regulation of Hyaluronan Biosynthetic Process	-0.914457	0.0716814	-4.52186	0.00125142	0.576242	-1.02516
Positive Regulation of Isoprenoid Metabolic Process	-1.10622	0.0222222	-4.48419	0.00132389	0.576242	-1.06285
Establishment or Maintenance of Transmembrane Electrochemical Gradient	0.859548	0.0921499	4.4326	0.00143043	0.576242	-1.1149
Autosome Genomic Imprinting	-0.809892	0.0139989	-4.41562	0.00146746	0.576242	-1.13215
Female Meiosis Chromosome Segregation	0.904515	0.0369868	4.38723	0.00153167	0.576242	-1.1611
Positive Regulation of Ryanodine Sensitive Calcium Release Channel Activity	0.94978	-0.0768175	4.36993	0.00157226	0.576242	-1.17882
Response to Interleukin 17	-0.755927	-0.0149596	-4.32969	0.00167117	0.576242	-1.22026
Negative Regulation of Protein Kinase c Signaling	-0.880974	-0.00162298	-4.26176	0.00185338	0.576242	-1.29092
Regulation of Basement Membrane Organization	-0.887115	0.0642062	-4.25745	0.00186561	0.576242	-1.29543
Regulation of Hippo Signaling	-0.721388	0.00816914	-4.25154	0.00188256	0.576242	-1.30163
Av Node Cell to Bundle of His Cell Signaling	-0.930411	0.0261728	-4.24951	0.00188842	0.576242	-1.30375
Hippo Signaling	-0.727681	-0.0169732	-4.19302	0.00205933	0.576242	-1.36331
Regulation of Heart Rate by Chemical Signal	-0.957934	-0.0299415	-4.15881	0.00217074	0.576242	-1.39967
Intercellular Transport	-0.762112	0.0513812	-4.11355	0.00232805	0.576242	-1.44813
Regulation of Cellular Ph Reduction	-0.686099	-0.00384229	-4.10926	0.00234357	0.576242	-1.45274
Cellular Response to Water Stimulus	-0.790352	0.0101366	-4.06049	0.00252789	0.576242	-1.50541
Positive Regulation of the Force of Heart Contraction	-0.792334	0.0744109	-4.03891	0.00261432	0.576242	-1.52886
Virion Attachment to Host Cell	-0.895481	-0.0535784	-4.03189	0.0026431	0.576242	-1.53651
Post Embryonic Appendage Morphogenesis	-0.73417	-0.0359933	-3.99402	0.00280417	0.576242	-1.57792
Positive Regulation of Basement Membrane Assembly Involved in Embryonic Body Morphogenesis	-0.827855	0.0512844	-3.98112	0.00286136	0.576242	-1.59208
Adult Feeding Behavior	-0.832044	-0.0699431	-3.96121	0.0029521	0.576242	-1.61401
Cellular Ketone Body Metabolic Process	0.8861	0.00177244	3.93734	0.00306487	0.576242	-1.64039
Antigen Processing and Presentation of Peptide or Polysaccharide Antigen via Mhc Class Ii	0.777636	0.000540765	3.92319	0.00313387	0.576242	-1.65608
Regulation of Inositol 1 4 5-Trisphosphate Sensitive Calcium Release Channel Activity	-0.760726	-0.115529	-3.91623	0.00316843	0.576242	-1.66381
Trna Threonylcarbamoyladenosine Modification	0.932149	-0.00573308	3.91386	0.00318026	0.576242	-1.66644
Cell Quiescence	-0.707878	-0.0823182	-3.85186	0.0035074	0.576242	-1.73571
Negative Regulation of Vascular Associated Smooth Muscle Cell Apoptotic Process	0.821337	-0.0202416	3.84657	0.0035369	0.576242	-1.74165
Atrial Septum Primum Morphogenesis	-0.946885	-0.160238	-3.84637	0.00353806	0.576242	-1.74189
Septum Primum Development	-0.946885	-0.160238	-3.84637	0.00353806	0.576242	-1.74189
Negative Regulation of Autophagosome Maturation	-0.768324	0.00131456	-3.84158	0.00356498	0.576242	-1.74726
Photoreceptor Cell Morphogenesis	0.737551	-0.0392585	3.82516	0.003659	0.576242	-1.76575
Glycoside Metabolic Process	0.666986	-0.0218934	3.81924	0.00369356	0.576242	-1.77243
Hair Follicle Cell Proliferation	-0.759428	0.0345366	-3.81234	0.00373426	0.576242	-1.78023
Sensitization	-0.925218	0.0213481	-3.80871	0.00375587	0.576242	-1.78433
Negative Regulation of Ubiquitin Protein Ligase Activity	0.843883	-0.100269	3.78813	0.00388075	0.576242	-1.80763
Dtmp Biosynthetic Process	0.825799	-0.143123	3.78398	0.00390648	0.576242	-1.81234
Heparan Sulfate Proteoglycan Biosynthetic Process Enzymatic Modification	-0.756703	-0.0107098	-3.75868	0.00406719	0.576242	-1.84111
Meiotic Sister Chromatid Cohesion Centromeric	0.79039	-0.0537304	3.74978	0.00412539	0.576242	-1.85126
l Glutamine Import Across Plasma Membrane	-0.739954	0.02091	-3.7482	0.00413581	0.576242	-1.85307
Type i Hypersensitivity	0.825988	-0.0452131	3.74531	0.0041549	0.576242	-1.85636
Bud Elongation Involved in Lung Branching	-0.882033	-0.102702	-3.74507	0.00415653	0.576242	-1.85664
Atrial Cardiac Muscle Cell to Av Node Cell Communication	-0.704305	0.0364973	-3.69209	0.00452413	0.576242	-1.91736
Antigen Processing and Presentation of Exogenous Peptide Antigen	0.696574	-0.00181661	3.68986	0.00454037	0.576242	-1.91993
Skeletal Muscle Satellite Cell Activation	-0.667136	-0.040131	-3.68603	0.00456836	0.576242	-1.92434
Nucleoside Triphosphate Catabolic Process	0.678202	-0.0491986	3.67871	0.00462233	0.576242	-1.93278
Myosin Filament Assembly	-0.794492	-0.0902059	-3.67548	0.00464632	0.576242	-1.9365
Cleavage Furrow Formation	0.663666	-0.0602318	3.67474	0.00465181	0.576242	-1.93735
Response to Bile Acid	0.897033	-0.057014	3.67081	0.00468127	0.576242	-1.94189
Trna Decay	0.644472	-0.0276254	3.66165	0.00475062	0.576242	-1.95247
Regulation of Pigment Cell Differentiation	-0.633885	-0.0029034	-3.6507	0.00483504	0.576242	-1.96515
Response to Symbiont	0.7379	-0.0784263	3.61572	0.00511513	0.576242	-2.00575
Mitotic Dna Replication	0.84955	0.00994489	3.61377	0.00513123	0.576242	-2.00801
l Histidine Transmembrane Transport	-0.720918	-0.0142439	-3.60551	0.00520007	0.576242	-2.01764
Positive Regulation of Osteoblast Proliferation	-0.709523	-0.0715689	-3.6022	0.00522791	0.576242	-2.0215
Negative Regulation of Monocyte Differentiation	-0.742224	-0.0101829	-3.6015	0.00523377	0.576242	-2.02231
Cell Cycle Dna Replication Initiation	0.923997	0.0610034	3.60061	0.00524129	0.576242	-2.02334
Meiotic Chromosome Condensation	0.748711	-0.0121874	3.57841	0.00543263	0.577438	-2.04928
Antigen Processing and Presentation of Exogenous Antigen	0.647277	-0.0175652	3.56861	0.0055194	0.577438	-2.06075
Dna Unwinding Involved in Dna Replication	0.699116	0.0268971	3.55858	0.00560968	0.577438	-2.0725
Ganglioside Biosynthetic Process via Lactosylceramide	-0.700835	0.0224066	-3.55707	0.00562345	0.577438	-2.07428
Negative Regulation of Hippo Signaling	-0.634542	0.0169234	-3.54817	0.00570506	0.577438	-2.08473
Succinate Transport	0.605577	0.0750426	3.54226	0.00575992	0.577438	-2.09167
Complement Dependent Cytotoxicity	0.696516	-0.00507686	3.54039	0.00577738	0.577438	-2.09386
Hemidesmosome Assembly	-0.718298	0.0248057	-3.49749	0.00619401	0.591101	-2.14447
Regulation of Lamellipodium Morphogenesis	-0.660914	-0.00526293	-3.49536	0.0062155	0.591101	-2.14699
Response to Prostaglandin d	0.853177	0.019685	3.49472	0.00622188	0.591101	-2.14773
Eosinophil Differentiation	-0.734715	-0.0689184	-3.48669	0.00630365	0.591101	-2.15724
Regulation of Alkaline Phosphatase Activity	-0.618835	-0.020872	-3.48013	0.00637137	0.591101	-2.16502
Negative Regulation of Lipopolysaccharide Mediated Signaling Pathway	-0.719943	-0.0462006	-3.47947	0.00637816	0.591101	-2.1658
Primary Alcohol Catabolic Process	0.995009	-0.108061	3.4688	0.00648986	0.591101	-2.17845
Rrna 3-End Processing	0.690951	-0.00640829	3.46343	0.00654689	0.591101	-2.18483
Trna Transport	0.835486	-0.121695	3.45798	0.00660534	0.591101	-2.19132
Positive Regulation of Granulocyte Differentiation	-0.689207	-0.00661672	-3.42374	0.00698474	0.605898	-2.23211
Prophase	0.689659	-0.0443744	3.42003	0.00702716	0.605898	-2.23654
Response to Indole 3-Methanol	0.688522	0.0331659	3.41972	0.00703073	0.605898	-2.23691
Sesquiterpenoid Metabolic Process	0.930989	-0.0196057	3.41496	0.00708561	0.605898	-2.2426
Antigen Processing and Presentation of Peptide Antigen	0.584673	-0.00598928	3.39503	0.00732026	0.606237	-2.26645
Antigen Processing and Presentation of Exogenous Peptide Antigen via Mhc Class Ii	0.729524	0.0095999	3.39068	0.00737262	0.606237	-2.27167
Satellite Cell Activation Involved in Skeletal Muscle Regeneration	-0.625824	0.0150383	-3.38197	0.00747842	0.606237	-2.28211
Negative Regulation of Osteoblast Proliferation	-0.623913	-0.0877698	-3.38	0.00750259	0.606237	-2.28448
Regulation of Trna Metabolic Process	0.604566	-0.0170607	3.37688	0.00754106	0.606237	-2.28823
[truncated: 7,601 more rows]
