# Supplementary material for: Spatiotemporal single-cell atlas of suture stem cell dynamics in craniosynostosis
Source: Stem Cell Res Ther. 2026 May 3;17:231. doi: 10.1186/s13287-026-04987-6 (PMC13312657; doi:10.1186/s13287-026-04987-6)
Supplement: Supplementary file 7 — Additional file 7. [file 13287_2026_4987_MOESM7_ESM.xlsx]

## Sheet: Sheet1
Foxa3-mouse-837	F	CUUCGUCCACACCUUAUUUTT
	R	AAAUAAGGUGUGGACGAAGTT
Foxa3-mouse-347	F	CACGCCAAACCACCAUAUUTT
	R	AAUAUGGUGGUUUGGCGUGTT
Foxa3-mouse-68	F	GUGUAUUCUCCAGUGAAUCTT
	R	GAUUCACUGGAGAAUACACTT
siRNA-FAM-NC	F	UUCUCCGAACGUGUCACGUTT
	R	ACGUGACACGUUCGGAGAATT
siRNA-NC	F	UUCUCCGAACGUGUCACGUTT
	R	ACGUGACACGUUCGGAGAATT
