# Supplementary material for: Spatiotemporal single-cell atlas of suture stem cell dynamics in craniosynostosis
Source: Stem Cell Res Ther. 2026 May 3;17:231. doi: 10.1186/s13287-026-04987-6 (PMC13312657; doi:10.1186/s13287-026-04987-6)
Supplement: Supplementary file 8 — Additional file 8. [file 13287_2026_4987_MOESM8_ESM.xlsx]

## Sheet: Sheet1
	gene name	geneID	Forward primer (5'–3')	Reverse primer (5'–3')
1	β-actin	11461	TGTACCCAGGCATTGCTGAC	AACGCAGCTCAGTAACAGTCC
3	Alpl	11647	GGGCAATGAGGTCACATCCA	GTGGTTCACCCGAGTGGTAG
4	Sp7	170574	TTCGCATCTGAAAGCCCACT	AGAGCGAGTGAACCTCTTGC
